# Supplementary material for: Transcriptional effects of influenza virus M1 and NP gene expression in DF-1 cells and their immunogenicity in cognate B21 chickens
Source: BMC Vet Res. 2026 Apr 7;22:281. doi: 10.1186/s12917-026-05433-8 (PMC13191996; doi:10.1186/s12917-026-05433-8)
Supplement: Supplementary file 1 — Additional file 1. Full transcriptomic profile and differential expression analysis of M1- and NP-expressing DF-1. [file 12917_2026_5433_MOESM1_ESM.xlsx]

## Sheet: Additional file 1
Additional file 1. Full transcriptomic profile and differential expression analysis of M1- and NP-expressing DF-1 cells.
Gene_ID	Transcript_ID	Gene_Symbol	Description	gene_biotype	Protein_ID	CGNC	locus_tag	DF-1_FPKM	DF-1_M1_FPKM	DF1_NP_FPKM	DF-1_TPM	DF-1_M1_TPM	DF1_NP_TPM	DF1_NP/DF-1.fc	DF1_NP/DF-1.logCPM	DF1_NP/DF-1.raw.pval	DF1_NP/DF-1.bh.pval	DF-1_M1/DF-1.fc	DF-1_M1/DF-1.logCPM	DF-1_M1/DF-1.raw.pval	DF-1_M1/DF-1.bh.pval	DF-1_M1/DF1_NP.fc	DF-1_M1/DF1_NP.logCPM	DF-1_M1/DF1_NP.raw.pval	DF-1_M1/DF1_NP.bh.pval	DF-1.mean	DF1_NP.mean	DF-1.mean	DF-1_M1.mean	DF1_NP.mean	DF-1_M1.mean	N_DF-1	N_DF1_NP	N_DF-1_M1	DF-1_Read_Count	DF1_NP_Read_Count	DF-1_M1_Read_Count
373854	NM_001003718,NM_204097,XM_015293567,XM_015293568,XM_015293569,XM_015293571,XM_015293573,XM_015293576,XM_015293578,XM_015293579,XM_025154775,XM_025154777,XM_025154779,XM_040646795,XM_040646796,XM_040646797,XM_040646798,XM_040646801,XM_040646802,XM_040646803,XM_040646804,XM_040646805,XM_040646806,XM_046900248	TENM2	teneurin transmembrane protein 2	protein_coding	NP_001003718.2;NP_989428.2;XP_015149053.1;XP_015149054.1;XP_015149055.1;XP_015149057.1;XP_015149059.1;XP_015149062.1;XP_015149064.1;XP_015149065.1;XP_025010543.1;XP_025010545.1;XP_025010547.1;XP_040502729.1;XP_040502730.1;XP_040502731.1;XP_040502732.1;XP_040502735.1;XP_040502736.1;XP_040502737.1;XP_040502738.1;XP_040502739.1;XP_040502740.1;XP_046756204.1	1242	.	0.009427	0.01291	0.046045	0.023554	0.03489	0.117392	4.35907	-1.29742	0.000184687	0.000789089	1.21858	-2.40743	1	1	-3.57544	-1.22506	0.00125538	0.00411721	0.186178	0.685001	0.186178	0.224465	0.685001	0.224465	0.186178	0.685001	0.224465	8	35	9
373886	NM_001276283	FZD9	frizzled class receptor 9	protein_coding	NP_001263212.1	538	.	2.38345	3.83776	4.36278	5.95538	10.3721	11.1231	1.86024	3.3052	6.59209e-05	0.000311405	1.55872	3.14481	0.00455591	0.0234437	-1.19343	3.56223	0.250466	0.369789	2.97953	3.78804	2.97953	3.55294	3.78804	3.55294	2.97953	3.78804	3.55294	400	738	574
373887	NM_204099,XM_046937864	FZD4	frizzled class receptor 4	protein_coding	NP_989430.1;XP_046793820.1	12957	.	0.026518	0.012348	0.023131	0.066259	0.033373	0.058972	-1.10046	-2.33042	1	1	-2.26344	-2.63707	0.194536	0.392899	-2.05678	-2.71193	0.282135	0.406099	0.229197	0.209474	0.229197	0.104095	0.209474	0.104095	0.229197	0.209474	0.104095	10	9	4
373888	NM_204100,XM_015287950,XM_040702187	TFAM	transcription factor A, mitochondrial	protein_coding	NP_989431.2;XP_015143436.3;XP_040558121.1	1948	.	33.7924	32.4577	17.2373	84.4352	87.7217	43.9471	-1.94323	5.38587	5.28326e-06	3.2215e-05	-1.08631	5.72825	0.566973	0.772606	1.78883	5.3081	6.70939e-05	0.000305378	5.81165	4.87717	5.81165	5.69443	4.87717	5.69443	5.81165	4.87717	5.69443	3204	1635	2715
373889	NM_204101,XM_040702189	HK1	hexokinase 1	protein_coding	NP_989432.2;XP_040558123.1	3101	.	129.208	101.659	73.4872	322.845	274.749	187.358	-1.72664	9.11193	0.000129475	0.000574229	-1.31062	9.2708	0.0568542	0.165532	1.31742	8.87734	0.0523964	0.10374	9.45473	8.66826	9.45473	9.06513	8.66826	9.06513	9.45473	8.66826	9.06513	40696	23373	28583
373890	XM_414483	ADRA1B	adrenoceptor alpha 1B	protein_coding	XP_414483.3	48942	.	15.1193	15.3205	10.1307	37.7778	41.406	25.8286	-1.46569	5.26845	0.00853251	0.0227449	-1.01774	5.50526	0.905269	0.996151	1.44015	5.25339	0.0121718	0.0299679	5.54792	5.0106	5.54792	5.5231	5.0106	5.5231	5.54792	5.0106	5.5231	2659	1799	2405
373891	NM_204102,XM_015295117,XM_025141537	RECQL5	RecQ like helicase 5	protein_coding	NP_989433.3;XP_015150603.2;XP_024997305.1	48943	.	4.25782	5.23503	5.37561	10.6388	14.1484	13.7053	1.28992	4.67385	0.0831195	0.153713	1.18883	4.6088	0.240704	0.454732	-1.08503	4.78813	0.579713	0.705902	4.53997	4.89328	4.53997	4.77965	4.89328	4.77965	4.53997	4.89328	4.77965	1293	1654	1415
373892	NM_204103,XM_015288533,XM_015288534,XM_015288536,XM_015288538,XM_025151427,XM_025151429,XM_040702192,XM_046942672,XM_046942673,XM_046942674,XM_046942675,XM_046942676,XM_046942677,XM_046942678	ADD3	adducin 3 (gamma)	protein_coding	NP_989434.2;XP_015144019.1;XP_015144020.1;XP_015144022.1;XP_015144024.1;XP_025007195.1;XP_025007197.1;XP_040558126.1;XP_046798628.1;XP_046798629.1;XP_046798630.1;XP_046798631.1;XP_046798632.1;XP_046798633.1;XP_046798634.1	48944	.	11.9317	5.39965	7.183	29.813	14.5934	18.3133	-1.62987	5.64027	0.00074514	0.00272862	-2.26831	5.4773	2.27103e-08	5.46322e-07	-1.39171	5.02711	0.0236404	0.0527199	5.97221	5.28182	5.97221	4.81938	5.28182	4.81938	5.97221	5.28182	4.81938	3588	2183	1456
373894	NM_204105,XM_015294104	SDK1	sidekick cell adhesion molecule 1	protein_coding	NP_989436.3;XP_015149590.2	48946	.	0.131026	0.035862	0.310988	0.327387	0.096922	0.792874	2.39559	1.84879	9.30183e-07	6.67333e-06	-3.73252	0.457699	3.89728e-08	8.93311e-07	-8.94128	1.50771	1.98391e-23	9.60844e-22	1.63256	2.59341	1.63256	0.642607	2.59341	0.642607	1.63256	2.59341	0.642607	122	290	30
373896	NM_001397652,NM_204107	UCP3	uncoupling protein 3	protein_coding	NP_001384581.1;NP_989438.1	48948	.	0.347059	0.377816	0.097446	0.867176	1.0211	0.248441	-3.39861	-1.12772	0.000610301	0.00227952	1.05756	-0.49658	0.844178	0.958594	3.59305	-1.07849	0.000296643	0.00116062	0.726213	0.252164	0.726213	0.758799	0.252164	0.758799	0.726213	0.252164	0.758799	38	11	37
373898	NM_204109,XM_040702195,XM_046942679	PALD1	phosphatase domain containing, paladin 1	protein_coding	NP_989440.2;XP_040558129.1;XP_046798635.1	3293	.	18.3327	22.4836	19.2923	45.8069	60.7652	49.1864	1.07368	6.04322	0.621487	0.744029	1.2261	6.14549	0.155985	0.337812	1.14196	6.19246	0.355433	0.487287	6.01278	6.11382	6.01278	6.30275	6.11382	6.30275	6.01278	6.11382	6.30275	3692	3931	4167
373899	NM_204110	PDIA3	protein disulfide isomerase family A member 3	protein_coding	NP_989441.1	6325	.	545.452	718.823	638.22	1362.89	1942.73	1627.16	1.19127	10.3862	0.217067	0.332081	1.27785	10.4421	0.0839643	0.219361	1.07267	10.5584	0.620584	0.740455	10.2555	10.5078	10.2555	10.609	10.5078	10.609	10.2555	10.5078	10.609	70938	83802	83443
373900	NM_204111,XM_015278016,XM_040696693,XM_046938375	UGP2	UDP-glucose pyrophosphorylase 2	protein_coding	NP_989442.2;XP_015133502.1;XP_040552627.1;XP_046794331.1	6722	.	27.7281	21.8613	60.1118	69.2825	59.0834	153.257	2.2361	7.14417	2.48346e-08	2.38184e-07	-1.31583	6.26582	0.0559598	0.163779	-2.94233	7.03311	1.41101e-13	2.57122e-12	6.46597	7.61792	6.46597	6.07513	7.61792	6.07513	6.46597	7.61792	6.07513	5076	11256	3551
373901	NM_204112,XM_025152725	LMO4	LIM domain only 4	protein_coding	NP_989443.1;XP_025008493.1	48949	.	32.479	30.5047	20.1677	81.1534	82.4435	51.4182	-1.59718	5.78565	0.00119884	0.00416113	-1.09582	6.01964	0.525165	0.739271	1.45751	5.70591	0.00916418	0.0234748	6.10445	5.44136	6.10445	5.97443	5.44136	5.97443	6.10445	5.44136	5.97443	3938	2445	3308
373902	NM_001396910,NM_001396911,NM_001396912,NM_204113,XM_046937991,XM_046938017,XM_046938081,XM_046938098,XM_046938124,XM_046938147,XM_046938171,XM_046938195	NR1H4	nuclear receptor subfamily 1 group H member 4	protein_coding	NP_001383839.1;NP_001383840.1;NP_001383841.1;NP_989444.1;XP_046793947.1;XP_046793973.1;XP_046794037.1;XP_046794054.1;XP_046794080.1;XP_046794103.1;XP_046794127.1;XP_046794151.1	8812	.	0.026522	0.348905	0.036532	0.066268	0.942966	0.093139	1.00834	-1.68396	1	1	3.6449	-0.570568	2.32146e-05	0.000267106	3.61467	-0.56659	2.32146e-05	0.000116297	0.351053	0.35367	0.351053	1.00724	0.35367	1.00724	0.351053	0.35367	1.00724	16	16	54
373903	NM_001324555,NM_204114	DIO2	deiodinase, iodothyronine type II	protein_coding	NP_001311484.2;NP_989445.3	66178	.	0.386382	0.54006	2.70849	0.96543	1.45959	6.90538	7.09068	3.53637	1.9415e-31	2.80229e-29	1.35438	1.76508	0.0872883	0.225459	-5.23523	3.59941	5.63787e-24	2.9042e-22	1.94794	4.41142	1.94794	2.28449	4.41142	2.28449	1.94794	4.41142	2.28449	166	1168	207
373904	NM_204115	TNFRSF10B	tumor necrosis factor receptor superfamily, member 10b	protein_coding	NP_989446.2	48951	.	18.1506	51.2283	22.4003	45.3518	138.452	57.1103	1.25673	5.87023	0.112591	0.196875	2.73655	6.59731	5.07718e-12	2.2704e-10	2.17752	6.69318	7.39697e-08	6.02756e-07	5.72273	6.04682	5.72273	7.15768	6.04682	7.15768	5.72273	6.04682	7.15768	3009	3750	7580
373905	NM_204116,XM_025146989,XM_040674082,XM_046917021,XM_046917024,XM_046917030,XM_046917031	BASP1	brain abundant membrane attached signal protein 1	protein_coding	NP_989447.1;XP_025002757.1;XP_040530016.1;XP_046772977.1;XP_046772980.1;XP_046772986.1;XP_046772987.1	9805	.	235.866	154.868	167.463	589.346	418.554	426.953	-1.38081	8.81444	0.0232527	0.0533151	-1.56395	8.7417	0.00169879	0.0105383	-1.13263	8.47598	0.380671	0.51243	9.03115	8.56668	9.03115	8.38751	8.56668	8.38751	9.03115	8.56668	8.38751	30327	21780	17850
373906	NM_204117,XM_015280397,XM_015280398,XM_015280401,XM_015280402,XM_015280403,XM_015280404,XM_015280405,XM_015280406,XM_025144618,XM_025144620,XM_025144621,XM_025144623,XM_025144624,XM_025144625,XM_025144628,XM_040655319,XM_040655320,XM_040655323,XM_046905173	NRG1	neuregulin 1	protein_coding	NP_989448.1;XP_015135883.2;XP_015135884.2;XP_015135887.2;XP_015135888.2;XP_015135889.2;XP_015135890.2;XP_015135891.2;XP_015135892.2;XP_025000386.2;XP_025000388.2;XP_025000389.2;XP_025000391.2;XP_025000392.2;XP_025000393.2;XP_025000396.2;XP_040511253.2;XP_040511254.1;XP_040511257.1;XP_046761129.1	11493	.	0.493294	0.340903	1.2828	1.23256	0.921338	3.27054	2.94194	2.98972	2.93364e-11	4.40894e-10	-1.53155	1.74585	0.0170301	0.0660983	-4.50565	2.85934	1.01654e-18	3.16647e-17	2.32534	3.67884	2.32534	1.85547	3.67884	1.85547	2.32534	3.67884	1.85547	233	680	140
373907	NM_204118,XM_015281254,XM_040674083,XM_040674084,XM_040674085,XM_040674087,XM_046917033,XM_046917034,XM_046917035,XM_046917043,XM_046917047,XM_046917049,XM_046917054,XM_046917058,XM_046917064,XM_046917068,XM_046917072,XM_046917076,XM_046917079,XM_046917081,XM_046917084,XM_046917092	AHR1A	aryl hydrocarbon receptor 1 alpha	protein_coding	NP_989449.3;XP_015136740.2;XP_040530017.1;XP_040530018.1;XP_040530019.1;XP_040530021.1;XP_046772989.1;XP_046772990.1;XP_046772991.1;XP_046772999.1;XP_046773003.1;XP_046773005.1;XP_046773010.1;XP_046773014.1;XP_046773020.1;XP_046773024.1;XP_046773028.1;XP_046773032.1;XP_046773035.1;XP_046773037.1;XP_046773040.1;XP_046773048.1	8232	.	10.8677	10.9768	13.1716	27.1545	29.6665	33.5815	1.22885	6.39138	0.150462	0.249084	-1.02142	6.21997	0.883751	0.98316	-1.25517	6.3778	0.11305	0.195381	6.25352	6.54731	6.25352	6.22335	6.54731	6.22335	6.25352	6.54731	6.22335	4373	5329	3941
373908	NM_204119	EDNRA	endothelin receptor type A	protein_coding	NP_989450.1	7610	.	23.6149	17.0829	14.8554	59.0051	46.169	37.8744	-1.56146	6.12778	0.00197245	0.00644139	-1.4254	6.18061	0.0137235	0.0562917	1.09545	5.83824	0.527618	0.657684	6.42983	5.79628	6.42983	5.92555	5.79628	5.92555	6.42983	5.79628	5.92555	4949	3143	3196
373909	NM_204120,XM_015278145,XM_015278146,XM_015278150,XM_015278151,XM_040698651,XM_046939812,XM_046939813,XR_006939029	EDNRB2	endothelin receptor B subtype 2	protein_coding	NP_989451.1;XP_015133631.1;XP_015133632.1;XP_015133636.1;XP_015133637.1;XP_040554585.1;XP_046795768.1;XP_046795769.1	48952	.	16.0173	1.14814	3.24271	40.0214	3.10302	8.2674	-4.82566	5.56923	2.04138e-25	1.54193e-23	-14.7905	5.3925	5.78149e-59	2.10706e-55	-3.06498	3.43855	1.92863e-12	3.02318e-11	6.31472	4.11157	6.31472	2.65814	4.11157	2.65814	6.31472	4.11157	2.65814	4565	938	284
373911	NM_204122,XM_015289829	PTPRO	protein tyrosine phosphatase, receptor type O	protein_coding	NP_989453.3;XP_015145315.2	9894	.	0.116744	0.005849	0.068401	0.291701	0.015808	0.17439	-1.64978	-0.606891	0.0845039	0.1557	-13.3158	-1.127	7.06058e-09	1.85458e-07	-8.07065	-1.72428	4.67603e-05	0.000220036	0.827672	0.554637	0.827672	0.0787666	0.554637	0.0787666	0.827672	0.554637	0.0787666	45	27	3
373913	NM_204124,XM_046938322,XM_046938335,XM_046938348,XM_046938361,XM_046938372,XM_046938389,XM_046938415,XM_046938435,XM_046938485,XM_046938510,XM_046938529,XM_046938571,XM_046938591,XM_046938638,XR_006938641	NR2C1	nuclear receptor subfamily 2, group C, member 1	protein_coding	NP_989455.2;XP_046794278.1;XP_046794291.1;XP_046794304.1;XP_046794317.1;XP_046794328.1;XP_046794345.1;XP_046794371.1;XP_046794391.1;XP_046794441.1;XP_046794466.1;XP_046794485.1;XP_046794527.1;XP_046794547.1;XP_046794594.1	8608	.	4.15818	4.6227	6.09927	10.3898	12.4935	15.5503	1.51121	5.79636	0.00424411	0.012479	1.09099	5.53236	0.548056	0.759227	-1.38517	5.84778	0.0239189	0.0532351	5.49932	6.08422	5.49932	5.62231	6.08422	5.62231	5.49932	6.08422	5.62231	2569	3850	2580
373914	NM_204125	QSOX1	quiescin Q6 sulfhydryl oxidase 1	protein_coding	NP_989456.2	2884	.	44.5168	44.7059	53.9654	111.232	120.824	137.586	1.23425	7.36272	0.139815	0.234116	-1.02686	7.18399	0.853074	0.964264	-1.26741	7.34576	0.0965965	0.171772	7.21239	7.51418	7.21239	7.17441	7.51418	7.17441	7.21239	7.51418	7.17441	8555	10471	7669
373915	NM_204126,XM_015294106,XM_015294108,XM_015294109,XM_046900545,XM_046900546	SREBF1	sterol regulatory element binding transcription factor 1	protein_coding	NP_989457.3;XP_015149592.2;XP_015149594.2;XP_015149595.2;XP_046756501.1;XP_046756502.1	48954	.	34.1126	16.4917	20.9689	85.2352	44.5714	53.4608	-1.59496	7.29534	0.00110052	0.00385937	-2.13106	7.14833	1.54437e-07	3.11394e-06	-1.33612	6.72588	0.0429312	0.087888	7.60029	6.93117	7.60029	6.51708	6.93117	6.51708	7.60029	6.93117	6.51708	11212	6971	4843
373916	NM_001030536,XM_040655324,XM_046905174	ACO1	aconitase 1, soluble	protein_coding	NP_001025707.2;XP_040511258.1;XP_046761130.1	48955	.	11.4653	8.68487	7.09721	28.6477	23.4722	18.0945	-1.60447	5.29351	0.00115635	0.00403575	-1.35348	5.39277	0.0369729	0.12023	1.18544	5.04067	0.24388	0.361898	5.62293	4.95838	5.62293	5.19654	4.95838	5.19654	5.62293	4.95838	5.19654	2804	1733	1907
373917	NM_001302800,XM_015287256	LGALS3	galectin 3	protein_coding	NP_001289729.1;XP_015142742.1	9239	.	29.6411	7.98383	37.8839	74.0625	21.5775	96.5861	1.30104	5.16474	0.070405	0.1342	-3.8273	4.29914	4.32563e-18	4.60285e-16	-4.97947	4.60737	7.46416e-25	4.3525e-23	5.00664	5.37591	5.00664	3.19166	5.37591	3.19166	5.00664	5.37591	3.19166	1809	2334	435
373918	NM_204127,XM_015287257,XM_015287258,XM_046941334,XM_046941335,XM_046941336	ACTN1	actinin, alpha 1	protein_coding	NP_989458.2;XP_015142743.1;XP_015142744.1;XP_046797290.1;XP_046797291.1;XP_046797292.1	48956	.	150.743	209.286	222.773	376.654	565.627	567.966	1.50461	9.66544	0.00407824	0.0120789	1.34663	9.57144	0.0361465	0.118278	-1.11732	9.85244	0.434026	0.5665	9.34301	9.93166	9.34301	9.77179	9.93166	9.77179	9.34301	9.93166	9.77179	37659	56190	46682
373919	NM_204128,XM_015285080,XM_015285082,XM_040696694	RUNX2	runt related transcription factor 2	protein_coding	NP_989459.1;XP_015140566.2;XP_015140568.2;XP_040552628.1	12522	.	3.47433	3.7364	4.50536	8.6811	10.0982	11.4865	1.15146	4.75108	0.336739	0.468549	1.02799	4.66598	0.854352	0.964722	-1.12011	4.76982	0.440719	0.573234	4.70049	4.89665	4.70049	4.7388	4.89665	4.7388	4.70049	4.89665	4.7388	1452	1658	1374
373920	NM_001397661,NM_001397662,NM_001397663,NM_001397664,NM_001397665,NM_204129,XM_025148536,XM_025148549,XM_025148585,XM_040696692,XM_046938913	MID1	midline 1	protein_coding	NP_001384590.1;NP_001384591.1;NP_001384592.1;NP_001384593.1;NP_001384594.1;NP_989460.2;XP_025004304.2;XP_025004317.2;XP_025004353.2;XP_040552626.1;XP_046794869.1	48957	.	10.713	9.26174	4.51942	26.7681	25.0312	11.5224	-2.33031	5.60314	7.29143e-09	7.60332e-08	-1.20297	5.96069	0.199271	0.399584	1.93713	5.42191	5.85742e-06	3.34205e-05	6.10805	4.91503	6.10805	5.84568	4.91503	5.84568	6.10805	4.91503	5.84568	3948	1680	3021
373921	NM_204130,XM_040674088,XM_040674089	ZNF622	zinc finger protein 622	protein_coding	NP_989461.3;XP_040530022.1;XP_040530023.1	48958	.	20.4906	27.7417	16.39	51.1986	74.9759	41.7868	-1.22813	5.65328	0.154669	0.254715	1.31305	6.00349	0.0584557	0.168777	1.61259	5.88275	0.000943871	0.00322091	5.81871	5.52806	5.81871	6.20554	5.52806	6.20554	5.81871	5.52806	6.20554	3220	2600	3892
373922	NM_204131,XM_015295657	LIMK1	LIM domain kinase 1	protein_coding	NP_989462.1;XP_015151143.2	729	.	7.22294	6.59472	7.87333	18.0475	17.8232	20.0733	1.11161	4.75652	0.471598	0.604239	-1.12878	4.59378	0.412282	0.63989	-1.25477	4.67666	0.123002	0.209624	4.73167	4.87888	4.73167	4.56387	4.87888	4.56387	4.73167	4.87888	4.56387	1485	1637	1211
373923	NM_001012521,NM_001396290,NM_001396291,NM_001396292,NM_001396293,NM_001396294,NM_001396297,NM_001396298,NM_001396299,NM_001396300,NM_001396301,NM_001396302,NM_001396303,NM_001396304,NM_001396305,NM_001396306,NM_001396307,NM_001396308,NM_001396309,NM_001396310,NM_001396311,NM_001396312,NM_001396313,XM_015286899,XM_025150530,XM_025150531,XM_025150534,XM_040700519,XM_040700520,XM_040700521,XM_040700…	CELF1	CUGBP Elav-like family member 1	protein_coding	NP_001012539.2;NP_001383219.1;NP_001383220.1;NP_001383221.1;NP_001383222.1;NP_001383223.1;NP_001383226.1;NP_001383227.1;NP_001383228.1;NP_001383229.1;NP_001383230.1;NP_001383231.1;NP_001383232.1;NP_001383233.1;NP_001383234.1;NP_001383235.1;NP_001383236.1;NP_001383237.1;NP_001383238.1;NP_001383239.1;NP_001383240.1;NP_001383241.1;NP_001383242.1;XP_015142385.1;XP_025006298.1;XP_025006299.1;XP_025006…	48959	.	10.4879	11.6374	13.11	26.2054	31.4518	33.4244	-1.04475	6.48499	0.760494	0.857822	1.03258	6.53953	0.823602	0.947511	1.07878	6.50881	0.596881	0.720428	6.53134	6.46889	6.53134	6.5771	6.46889	6.5771	6.53134	6.46889	6.5771	5314	5044	5051
373925	NM_204133,XM_015289844,XM_015289853,XM_015289857,XM_015289859,XM_015289865,XM_015289868,XM_015289880,XM_025148783,XM_040697030,XM_040697134,XM_046939042,XM_046939101,XM_046939111,XM_046939130,XM_046939149,XM_046939178	ARNTL2	aryl hydrocarbon receptor nuclear translocator-like 2	protein_coding	NP_989464.1;XP_015145330.2;XP_015145339.2;XP_015145343.2;XP_015145345.2;XP_015145351.2;XP_015145354.2;XP_015145366.2;XP_025004551.2;XP_040552964.1;XP_040553068.1;XP_046794998.1;XP_046795057.1;XP_046795067.1;XP_046795086.1;XP_046795105.1;XP_046795134.1	10520	.	7.89088	9.48399	7.24067	19.7165	25.6319	18.4603	-1.08108	5.16581	0.593074	0.718319	1.16917	5.33795	0.281715	0.50612	1.26397	5.28722	0.106856	0.186713	5.25777	5.14834	5.25777	5.4778	5.14834	5.4778	5.25777	5.14834	5.4778	2164	1985	2329
373926	NM_001167683	FGB	fibrinogen beta chain	protein_coding	NP_001161155.1	7036	.	0.181879	0.216325	0.325511	0.45445	0.58465	0.829901	1.78034	-0.604912	0.0534609	0.10729	1.12749	-0.96656	0.807485	0.938193	-1.57889	-0.535839	0.128505	0.217401	0.533736	0.84695	0.533736	0.589795	0.84695	0.589795	0.533736	0.84695	0.589795	26	46	27
373928	NM_001001460,NM_001397666,XM_040646063	PPARG	peroxisome proliferator-activated receptor gamma	protein_coding	NP_001001460.1;NP_001384595.1;XP_040501997.1	3698	.	3.27928	2.73969	3.72647	8.19375	7.40441	9.50075	1.12969	4.3547	0.411703	0.547011	-1.23546	4.12022	0.15709	0.33952	-1.39568	4.21996	0.0254517	0.0561069	4.33493	4.50264	4.33493	4.04658	4.50264	4.04658	4.33493	4.50264	4.04658	1114	1248	830
373929	NM_001199807,NM_001398070	MAPKAPK5	mitogen-activated protein kinase-activated protein kinase 5	protein_coding	NP_001186736.3;NP_001384999.1	3517	.	7.6062	9.86539	8.25975	19.0052	26.6627	21.0585	1.10563	5.54408	0.487889	0.620415	1.25782	5.64467	0.112411	0.268424	1.13764	5.71063	0.37198	0.503878	5.50097	5.6428	5.50097	5.82536	5.6428	5.82536	5.50097	5.6428	5.82536	2572	2820	2978
373930	NM_204135	SUMO1	small ubiquitin-like modifier 1	protein_coding	NP_989466.1	48961	.	38.5822	34.0753	28.681	96.4032	92.0936	73.123	-1.32124	6.86284	0.0513356	0.103926	-1.1676	6.94239	0.278002	0.501928	1.13158	6.73991	0.38743	0.519353	7.06026	6.66183	7.06026	6.83851	6.66183	6.83851	7.06026	6.66183	6.83851	7693	5774	6065
373931	NM_204136	EGR1	early growth response 1	protein_coding	NP_989467.3	48962	.	68.3459	169.436	172.965	170.772	457.926	440.98	2.57644	8.6745	5.71779e-11	8.25286e-10	2.40372	8.60308	1.16892e-09	3.61796e-08	-1.07186	9.15214	0.624832	0.744366	7.84215	9.20369	7.84215	9.10375	9.20369	9.10375	7.84215	9.20369	9.10375	13269	33902	29360
373932	NM_204137	NKX3-2	NK3 homeobox 2	protein_coding	NP_989468.1	48963	.	43.9647	26.9021	25.4095	109.852	72.707	64.7822	-1.69945	6.25748	0.000232814	0.000968046	-1.68548	6.26198	0.000292376	0.00238782	1.00829	5.83102	0.955982	1	6.60413	5.84938	6.60413	5.86108	5.84938	5.86108	6.60413	5.84938	5.86108	5592	3263	3054
373935	NM_001199446,XM_015275195,XM_015275204,XM_015275212,XM_015275219,XM_015275226,XM_040697618	DACH1	dachshund family transcription factor 1	protein_coding	NP_001186375.1;XP_015130681.1;XP_015130690.1;XP_015130698.1;XP_015130705.1;XP_015130712.1;XP_040553552.1	12712	.	0.036215	0.001182	0.039174	0.090487	0.003193	0.099878	1.21925	-1.33004	0.674636	0.790201	-8.30712	-2.17237	0.000700954	0.00496768	-10.1258	-1.95277	8.47349e-05	0.000376835	0.408327	0.484754	0.408327	0.0529859	0.484754	0.0529859	0.408327	0.484754	0.0529859	19	23	2
373936	NM_204140,XM_015299662	RPL36	ribosomal protein L36	protein_coding	NP_989471.1;XP_015155148.1	48965	.	428.315	406.723	464.084	1070.21	1099.23	1183.2	1.10375	7.76954	0.487859	0.620415	-1.07802	7.64343	0.597841	0.798999	-1.18987	7.71906	0.222038	0.336577	7.70328	7.84505	7.70328	7.59543	7.84505	7.59543	7.70328	7.84505	7.59543	12046	13185	10286
373937	NM_001395908,NM_204141,XM_046903095	RPL22	ribosomal protein L22	protein_coding	NP_001382837.1;NP_989472.1;XP_046759051.1	48966	.	477.353	332.507	487.801	1192.74	898.65	1243.66	1.03522	8.12653	0.807829	0.895077	-1.48843	7.84285	0.00530193	0.0265801	-1.54084	7.87292	0.00245213	0.00741642	8.10641	8.15616	8.10641	7.53517	8.15616	7.53517	8.10641	8.15616	7.53517	15948	16372	9863
373938	NM_204142,XM_046901614,XM_046901615,XM_046901616	VAV2	vav guanine nucleotide exchange factor 2	protein_coding	NP_989473.2;XP_046757570.1;XP_046757571.1;XP_046757572.1	1945	.	23.2902	16.9548	23.37	58.194	45.8227	59.5826	1.0224	7.25877	0.877021	0.946749	-1.4157	7.01373	0.0150602	0.0605482	-1.44741	7.03254	0.00973225	0.0246785	7.25188	7.28362	7.25188	6.75428	7.28362	6.75428	7.25188	7.28362	6.75428	8794	8916	5718
373939	NM_206863,XM_015290227,XM_015290228,XM_025152727,XM_025152728,XM_040704448,XM_046944196	VAV3	vav 3 guanine nucleotide exchange factor	protein_coding	NP_996745.1;XP_015145713.1;XP_015145714.1;XP_025008495.1;XP_025008496.2;XP_040560382.1;XP_046800152.1	1353	.	5.60863	0.875338	9.66458	14.014	2.36573	24.6401	1.7545	5.5031	0.000109398	0.00049177	-6.58592	4.2476	1.71389e-31	7.80784e-29	-11.555	4.97316	8.64858e-50	3.93997e-47	5.08338	5.87607	5.08338	2.58357	5.87607	2.58357	5.08338	5.87607	2.58357	1911	3325	267
373941	NM_001277724,XM_015290230,XM_015290231	PRRX1	paired related homeobox 1	protein_coding	NP_001264653.1;XP_015145716.1;XP_015145717.1	48968	.	164.14	58.8494	131.918	410.128	159.049	336.329	-1.2318	8.37053	0.142438	0.237636	-2.90747	7.93966	2.1131e-13	1.19398e-11	-2.36034	7.72207	2.69264e-09	2.74498e-08	8.51689	8.21703	8.51689	6.9846	8.21703	6.9846	8.51689	8.21703	6.9846	21216	17080	6717
373942	NM_204143,XM_040651088	AGMAT	agmatinase	protein_coding	NP_989474.2;XP_040507022.1	48969	.	0.136419	0.028673	0.048074	0.340864	0.077494	0.122566	-2.92702	-2.26987	0.0516117	0.104239	-4.46422	-2.35282	0.016576	0.0649657	-1.52599	-3.21194	0.731885	0.831626	0.331445	0.120106	0.331445	0.0787666	0.120106	0.0787666	0.331445	0.120106	0.0787666	15	5	3
373945	NM_204145,XM_046905175	ABCA1	ATP-binding cassette, sub-family A (ABC1), member 1	protein_coding	NP_989476.1;XP_046761131.1	11502	.	0.079943	0.066021	0.905972	0.199748	0.178433	2.3098	11.441	2.62053	6.1951e-37	1.92154e-34	-1.24856	-0.119478	0.411369	0.639129	-14.2836	2.60059	1.83553e-40	4.181e-38	0.986547	3.61485	0.986547	0.836414	3.61485	0.836414	0.986547	3.61485	0.836414	57	648	42
373946	NM_001389288,NM_204146,XM_040653052,XM_040653053,XM_040653054,XM_040653055,XR_005841928	ITGA3	integrin subunit alpha 3	protein_coding	NP_001376217.2;NP_989477.3;XP_040508986.1;XP_040508987.1;XP_040508988.1;XP_040508989.1	48970	.	244.127	281.508	290.253	609.986	760.818	740.009	1.20677	10.3872	0.18504	0.292826	1.11378	10.3251	0.447138	0.674462	-1.08349	10.4597	0.571544	0.698756	10.2464	10.5173	10.2464	10.4017	10.5173	10.4017	10.2464	10.5173	10.4017	70490	84356	72270
373947	NM_001198668	FDX1	ferredoxin 1	protein_coding	NP_001185597.2	48971	.	9.48767	9.18377	8.41195	23.7063	24.8205	21.4465	-1.10766	4.9471	0.484758	0.617318	-1.06553	4.97397	0.665779	0.8465	1.03954	4.89981	0.793449	0.881355	5.06123	4.91835	5.06123	4.97248	4.91835	4.97248	5.06123	4.91835	4.97248	1881	1684	1625
373948	NM_001396810,NM_204147,XM_046900251,XM_046900252,XM_046900253,XM_046900254,XM_046900255,XM_046900256,XM_046900257,XM_046900258,XM_046900259,XM_046900260,XM_046900261,XM_046900262,XM_046900263,XM_046900264,XM_046900265,XM_046900266,XM_046900267,XM_046900268	MATR3	matrin 3	protein_coding	NP_001383739.1;NP_989478.2;XP_046756207.1;XP_046756208.1;XP_046756209.1;XP_046756210.1;XP_046756211.1;XP_046756212.1;XP_046756213.1;XP_046756214.1;XP_046756215.1;XP_046756216.1;XP_046756217.1;XP_046756218.1;XP_046756219.1;XP_046756220.1;XP_046756221.1;XP_046756222.1;XP_046756223.1;XP_046756224.1	1772	.	53.2874	54.7814	37.1825	133.146	148.055	94.7978	-1.40811	7.93436	0.0162972	0.0393345	1.00081	8.16078	0.99581	1	1.40925	7.93504	0.0160616	0.0379861	8.16505	7.67334	8.16505	8.16621	7.67334	8.16621	8.16505	7.67334	8.16621	16612	11699	15304
373951	NM_204148	S100A6	S100 calcium binding protein A6	protein_coding	NP_989479.1	48974	.	1389.54	1181.55	1539.12	3471.97	3193.32	3924.03	1.1277	9.44137	0.396837	0.532207	-1.21282	9.21962	0.174052	0.364761	-1.3677	9.31721	0.0275547	0.059945	9.35421	9.52735	9.35421	9.07632	9.52735	9.07632	9.35421	9.52735	9.07632	37953	42443	28806
373952	NM_204149,XM_040651089,XM_040651090	NBL1	neuroblastoma 1, DAN family BMP antagonist	protein_coding	NP_989480.2;XP_040507023.1;XP_040507024.1	2967	.	14.1627	24.7471	42.2637	35.3876	66.8828	107.753	2.96663	5.99222	1.35878e-13	2.78207e-12	1.72539	5.45103	0.000176799	0.00154704	-1.71939	6.23451	0.000171555	0.000709485	5.04778	6.58746	5.04778	5.81629	6.58746	5.81629	5.04778	6.58746	5.81629	1863	5481	2959
373953	NM_204150	MAPK3	mitogen-activated protein kinase 3	protein_coding	NP_989481.1	48975	.	58.3464	58.1909	40.7343	145.787	157.269	103.853	-1.40685	8.30763	0.0164862	0.0397511	-1.03401	8.50901	0.813991	0.942698	1.36057	8.27962	0.0304972	0.0654094	8.53669	8.0458	8.53669	8.48856	8.0458	8.48856	8.53669	8.0458	8.48856	21510	15162	19149
373954	NM_001025304,XM_015296317,XM_015296318,XM_015296319	BCL2L1	BCL2 like 1	protein_coding	NP_001020475.1;XP_015151803.1;XP_015151804.1;XP_015151805.1	4663	.	105.674	97.5725	144.932	264.042	263.704	369.508	1.39647	8.51861	0.0189195	0.0446797	-1.11301	8.18257	0.451332	0.678031	-1.55429	8.45617	0.00197658	0.00612817	8.26226	8.74272	8.26226	8.10833	8.74272	8.10833	8.26226	8.74272	8.10833	17774	24614	14700
373957	NM_001396276,NM_204152,XM_046901052,XM_046901053,XM_046901055	RPL6	ribosomal protein L6	protein_coding	NP_001383205.1;NP_989483.1;XP_046757008.1;XP_046757009.1;XP_046757011.1	48978	.	681.591	542.091	651.148	1703.05	1465.08	1660.12	-1.0178	9.66569	0.901055	0.965071	-1.26346	9.51952	0.0994671	0.246407	-1.24136	9.50537	0.127672	0.216327	9.68006	9.65463	9.68006	9.34314	9.65463	9.34314	9.68006	9.65463	9.34314	47585	46363	34669
373961	NM_204156	HDAC1	histone deacetylase 1	protein_coding	NP_989487.1	2394	.	15.7257	19.8372	22.9169	39.293	53.613	58.4274	1.48356	6.22959	0.00607663	0.0170225	1.22321	6.0699	0.161133	0.344704	-1.21284	6.35376	0.178527	0.283412	5.9402	6.5016	5.9402	6.22659	6.5016	6.22659	5.9402	6.5016	6.22659	3508	5161	3950
373963	NM_001321516	EEF1A1	eukaryotic translation elongation factor 1 alpha 1	protein_coding	NP_001308445.1	48980	.	2508.48	1138.45	2333.96	6267.79	3076.83	5950.49	-1.05566	12.3282	0.702163	0.811811	-2.27238	11.8929	1.08324e-08	2.73683e-07	-2.15258	11.8391	8.84983e-08	7.11991e-07	12.367	12.2889	12.367	11.1831	12.2889	11.1831	12.367	12.2889	11.1831	306735	288141	124255
373965	NM_001396084,NM_001396085,NM_001396086,NM_001396087,NM_001396088,NM_204158,XM_046939594,XM_046939628,XM_046939649,XM_046939671,XM_046939684,XM_046939697,XM_046939721,XM_046939748,XM_046939767,XM_046939779,XM_046939795,XM_046939810,XM_046939814,XM_046939851,XM_046939885,XM_046939906,XM_046939921,XM_046939944	CALD1	caldesmon 1	protein_coding	NP_001383013.1;NP_001383014.1;NP_001383015.1;NP_001383016.1;NP_001383017.1;NP_989489.2;XP_046795550.1;XP_046795584.1;XP_046795605.1;XP_046795627.1;XP_046795640.1;XP_046795653.1;XP_046795677.1;XP_046795704.1;XP_046795723.1;XP_046795735.1;XP_046795751.1;XP_046795766.1;XP_046795770.1;XP_046795807.1;XP_046795841.1;XP_046795862.1;XP_046795877.1;XP_046795900.1	9884	.	20.8658	40.745	45.0762	52.1363	110.12	114.923	2.18798	7.15931	5.70708e-08	5.14838e-07	1.85597	7.00066	1.68888e-05	0.000204319	-1.17889	7.50239	0.24803	0.367272	6.50232	7.62327	6.50232	7.38715	7.62327	7.38715	6.50232	7.62327	7.38715	5207	11298	8896
373967	NM_001267075,XM_015285716,XM_025149450,XM_025149451,XM_025149452,XM_025149453,XM_025149454,XM_025149455,XM_040698653	SLIT2	slit guidance ligand 2	protein_coding	NP_001254004.2;XP_015141202.3;XP_025005218.2;XP_025005219.2;XP_025005220.2;XP_025005221.2;XP_025005222.2;XP_025005223.2;XP_040554587.1	48982	.	0.469259	0.991725	0.544461	1.17251	2.68029	1.38812	1.18118	2.21266	0.32985	0.460721	2.04355	2.68969	1.27027e-05	0.000159226	1.73009	2.77309	0.000681794	0.00243072	2.38362	2.58091	2.38362	3.26648	2.58091	3.26648	2.38362	2.58091	3.26648	245	287	461
373969	NM_204159	DLX5	distal-less homeobox 5	protein_coding	NP_989490.1	48983	.	1.09252	0.697921	0.208182	2.72981	1.88624	0.530767	-4.98311	0.10894	9.82287e-10	1.16706e-08	-1.60173	0.53656	0.0364278	0.118962	3.11046	-0.419616	8.68484e-05	0.000384943	1.45367	0.430027	1.45367	1.05997	0.430027	1.05997	1.45367	0.430027	1.05997	101	20	58
373970	NM_001199448,XM_015277931	ROCK1	Rho-associated, coiled-coil containing protein kinase 1	protein_coding	NP_001186377.2;XP_015133417.2	11078	.	35.5627	40.4385	32.5999	88.8585	109.291	83.1145	-1.07142	8.05588	0.627601	0.748917	1.10252	8.17689	0.492363	0.713698	1.18126	8.13042	0.241376	0.35884	8.10983	8.01068	8.10983	8.25015	8.01068	8.25015	8.10983	8.01068	8.25015	15986	14796	16224
373972	XM_015290214,XM_015290215,XM_015290216,XM_015290217,XM_015290219,XM_015290221,XM_015290222,XM_015290223,XM_025152721,XM_040704430,XM_040704431,XM_040704432	PRPF40A	PRP40 pre-mRNA processing factor 40 homolog A (S. cerevisiae), transcript variant X1	protein_coding	XP_015145700.1;XP_015145701.1;XP_015145702.1;XP_015145703.1;XP_015145705.1;XP_015145707.1;XP_015145708.1;XP_015145709.1;XP_025008489.1;XP_040560364.1;XP_040560365.1;XP_040560366.1	48984	.	51.145	47.0213	29.0663	127.793	127.082	74.1055	-1.70961	7.32125	0.000181169	0.00077666	-1.12034	7.57715	0.424961	0.653283	1.52598	7.22001	0.00312479	0.00913072	7.66365	6.89501	7.66365	7.50057	6.89501	7.50057	7.66365	6.89501	7.50057	11718	6797	9628
373975	NM_001030336,XM_015282366,XM_046917128	IRX2	iroquois homeobox 2	protein_coding	NP_001025507.1;XP_015137852.1;XP_046773084.1	48986	.	0.650872	0.49529	2.03529	1.6263	1.33859	5.18904	3.12639	1.9401	2.14336e-10	2.81749e-09	-1.34868	0.715046	0.157416	0.340023	-4.21635	1.85137	2.18812e-14	4.28741e-13	1.50708	2.75798	1.50708	1.24212	2.75798	1.24212	1.50708	2.75798	1.24212	107	332	73
373976	NM_001397958,NM_001397959,NM_204162,XM_046941343	ALX4	ALX homeobox 4	protein_coding	NP_001384887.1;NP_001384888.1;NP_989493.1;XP_046797299.1	48987	.	12.5564	24.7479	11.5444	31.3739	66.8849	29.4329	-1.06837	6.26436	0.645314	0.764145	1.91039	6.85224	6.89623e-06	9.29142e-05	2.041	6.82018	7.55651e-07	5.14761e-06	6.32869	6.2345	6.32869	7.254	6.2345	7.254	6.32869	6.2345	7.254	4610	4279	8107
373977	NM_204163,XM_015286914,XM_040700536,XM_040700538,XM_046941344	PSEN1	presenilin 1	protein_coding	NP_989494.2;XP_015142400.1;XP_040556470.1;XP_040556472.1;XP_046797300.1	7083	.	6.88487	9.80289	6.52567	17.2028	26.4938	16.6374	-1.0349	4.22282	0.821616	0.905604	1.38527	4.50099	0.0274312	0.0954168	1.43361	4.48049	0.0148888	0.0356168	4.31884	4.27187	4.31884	4.7688	4.27187	4.7688	4.31884	4.27187	4.7688	1101	1055	1404
373978	NM_204164,XM_025152068	COL18A1	collagen, type XVIII, alpha 1	protein_coding	NP_989495.2;XP_025007836.2	3190	.	11.6664	12.3719	52.142	29.1502	33.4369	132.938	4.58088	7.71787	1.23916e-24	8.56133e-23	1.03923	6.26582	0.789457	0.929095	-4.40795	7.72805	1.46604e-23	7.26937e-22	6.25612	8.43695	6.25612	6.31093	8.43695	6.31093	6.25612	8.43695	6.31093	4381	19902	4191
373980	NM_204166	LAMB2	laminin, beta 2 (laminin S)	protein_coding	NP_989497.3	48988	.	3.39921	2.21316	8.48424	8.4934	5.98139	21.6308	2.53999	5.35847	2.38642e-10	3.11453e-09	-1.58315	4.24276	0.00206428	0.0123687	-4.02118	5.20047	4.37609e-20	1.59487e-18	4.59446	5.90269	4.59446	3.96599	5.90269	3.96599	4.59446	5.90269	3.96599	1345	3388	782
373981	NM_204167	HPSE	heparanase	protein_coding	NP_989498.2	8508	.	0.182118	0.366012	0.83952	0.455047	0.989203	2.14038	4.61439	0.425249	3.66463e-10	4.64144e-09	1.92681	-0.485546	0.0235088	0.0855015	-2.3945	0.646908	6.89729e-05	0.000313138	0.550794	1.65673	0.550794	0.924355	1.65673	0.924355	0.550794	1.65673	0.924355	27	124	48
373983	NM_204169,XM_015299561,XM_046904314	BRCA1	BRCA1 DNA repair associated	protein_coding	NP_989500.1;XP_015155047.2;XP_046760270.1	2006	.	17.1159	19.6522	3.30465	42.7664	53.113	8.4253	-5.14185	6.19683	1.59035e-27	1.57715e-25	1.14226	7.03928	0.351488	0.582739	5.87332	6.35894	1.6191e-31	1.63912e-29	6.95147	4.63657	6.95147	7.14191	4.63657	7.14191	6.95147	4.63657	7.14191	7130	1375	7497
373984	NM_204170	PCNA	proliferating cell nuclear antigen	protein_coding	NP_989501.1	92	.	170.298	107.082	25.1348	425.513	289.405	64.082	-6.65372	7.28161	1.01219e-35	2.41898e-33	-1.64013	7.76635	0.000536796	0.00397633	4.05681	6.68373	3.61401e-21	1.47577e-19	8.08461	5.38013	8.08461	7.37419	5.38013	7.37419	8.08461	5.38013	7.37419	15708	2341	8816
373986	NM_204172,XM_040674120,XM_046917134,XM_046917136,XM_046917138	LMBR1	limb development membrane protein 1	protein_coding	NP_989503.2;XP_040530054.1;XP_046773090.1;XP_046773092.1;XP_046773094.1	48990	.	12.9253	18.6919	14.6385	32.2957	50.5176	37.3214	1.1676	7.00853	0.27768	0.403833	1.40446	7.1581	0.017441	0.0673522	1.20286	7.2553	0.195302	0.303466	6.90414	7.12596	6.90414	7.39069	7.12596	7.39069	6.90414	7.12596	7.39069	6898	7987	8918
373987	NM_001199453	THBS1	thrombospondin 1	protein_coding	NP_001186382.1	48991	.	246.703	154.699	118.983	616.423	418.097	303.35	-2.03655	10.3778	6.75333e-07	4.99747e-06	-1.64464	10.4868	0.000476774	0.00359706	1.2383	9.93774	0.131936	0.221454	10.8022	9.77694	10.8022	10.085	9.77694	10.085	10.8022	9.77694	10.085	103649	50470	58013
373990	XM_001235320	TBX2	T-box transcription factor 2	protein_coding	XP_001235321.5	16508	.	3.91107	3.95082	4.16083	9.77236	10.6777	10.6082	1.08262	4.19414	0.596553	0.721525	-1.02068	4.12131	0.896079	0.991276	-1.105	4.18024	0.505735	0.637493	4.21298	4.32157	4.21298	4.18506	4.32157	4.18506	4.21298	4.32157	4.18506	1019	1094	919
373991	NM_001397217,NM_001397218,XM_015285392,XM_015285393,XM_015285394,XM_015285398,XM_015285399,XM_015285400,XM_040698656,XM_040698657,XM_040698658,XM_040698660,XM_040698661,XM_040698662,XM_040698663,XM_046939815,XM_046939816,XM_046939817,XM_046939818,XM_046939819,XM_046939820,XM_046939821	CLOCK	clock circadian regulator	protein_coding	NP_001384146.1;NP_001384147.1;XP_015140878.2;XP_015140879.2;XP_015140880.2;XP_015140884.2;XP_015140885.2;XP_015140886.2;XP_040554590.1;XP_040554591.1;XP_040554592.1;XP_040554594.1;XP_040554595.1;XP_040554596.1;XP_040554597.1;XP_046795771.1;XP_046795772.1;XP_046795773.1;XP_046795774.1;XP_046795775.1;XP_046795776.1;XP_046795777.1	10328	.	3.76699	4.46485	4.41775	9.41236	12.0669	11.2632	1.21935	5.40644	0.171035	0.275539	1.14805	5.35938	0.341591	0.572051	-1.0621	5.4996	0.67854	0.789083	5.29241	5.5719	5.29241	5.48685	5.5719	5.48685	5.29241	5.5719	5.48685	2218	2682	2344
373992	XM_015291934	FBN1	fibrillin 1	protein_coding	XP_015147420.1	48993	.	9.15652	11.7989	7.79702	22.8789	31.8883	19.8787	-1.15335	6.64403	0.318595	0.448344	1.24947	6.91277	0.119074	0.279707	1.44108	6.82489	0.0107076	0.0267928	6.75619	6.55239	6.75619	7.07484	6.55239	7.07484	6.75619	6.55239	7.07484	6220	5348	7154
373996	NM_001105664	CAV1	caveolin 1	protein_coding	NP_001099134.2	7141	.	117.022	151.772	90.9729	292.397	410.188	231.938	-1.26341	8.34718	0.100044	0.179059	1.25759	8.68076	0.106731	0.25862	1.58885	8.54097	0.00116489	0.00386475	8.50982	8.17353	8.50982	8.83967	8.17353	8.83967	8.50982	8.17353	8.83967	21112	16571	24440
373997	NM_204177,XM_040698131	LDHB	lactate dehydrogenase B	protein_coding	NP_989508.1;XP_040554065.1	10005	.	282.118	272.63	186.605	704.912	736.824	475.755	-1.48456	8.49379	0.00553019	0.0157122	-1.06698	8.70482	0.64802	0.833201	1.39136	8.43864	0.020291	0.0463931	8.75404	8.18563	8.75404	8.66074	8.18563	8.66074	8.75404	8.18563	8.66074	25017	16711	21583
374001	NM_204181	CHRNA7	cholinergic receptor nicotinic alpha 7 subunit	protein_coding	NP_989512.3	48996	.	0.056203	0.171236	0.081498	0.140432	0.462792	0.207783	1.43796	-1.07195	0.317351	0.446946	2.88524	-0.442745	0.000267908	0.00221278	2.00659	-0.29124	0.0113306	0.0281535	0.445284	0.604914	0.445284	1.03385	0.604914	1.03385	0.445284	0.604914	1.03385	21	30	56
374003	NM_204183,XM_015277217,XM_015277218,XM_015277219,XM_015277220,XM_015277221,XM_040655325,XM_040655326,XM_046905176,XM_046905177,XR_006932324	POLK	DNA polymerase kappa	protein_coding	NP_989514.1;XP_015132703.1;XP_015132704.1;XP_015132705.1;XP_015132706.1;XP_015132707.1;XP_040511259.2;XP_040511260.1;XP_046761132.1;XP_046761133.1	48998	.	1.77174	2.5185	2.68491	4.42694	6.80662	6.84526	1.61689	3.8146	0.00148958	0.00502898	1.38619	3.6817	0.0317733	0.106677	-1.16642	4.01302	0.304081	0.430586	3.55175	4.19736	3.55175	3.98827	4.19736	3.98827	3.55175	4.19736	3.98827	623	999	795
374006	NM_204186,XM_046940402	SAT1	spermidine/spermine N1-acetyltransferase 1	protein_coding	NP_989517.1;XP_046796358.1	49000	.	143.982	192.44	263.782	359.76	520.099	672.521	1.86569	8.01134	1.33499e-05	7.46507e-05	1.29515	7.69109	0.0694444	0.191083	-1.44052	8.15277	0.0104066	0.026116	7.50025	8.39627	7.50025	7.87156	8.39627	7.87156	7.50025	8.39627	7.87156	10457	19347	12467
374009	NM_204188	ACO2	aconitase 2	protein_coding	NP_989519.2	9059	.	61.8225	56.246	46.7868	154.472	152.013	119.284	-1.29786	7.49881	0.0673674	0.129596	-1.13359	7.58704	0.37861	0.611362	1.14491	7.39946	0.342352	0.473961	7.68143	7.30738	7.68143	7.50146	7.30738	7.50146	7.68143	7.30738	7.50146	11864	9065	9634
374010	NM_001398073,NM_204189	UNG	uracil DNA glycosylase	protein_coding	NP_001385002.1;NP_989520.2	49003	.	9.47842	7.20275	3.45472	23.6832	19.4665	8.80792	-2.70325	3.84557	1.09827e-10	1.52047e-09	-1.35674	4.18765	0.0408589	0.129094	1.99246	3.53847	7.9725e-06	4.41242e-05	4.45532	3.12827	4.45532	4.0384	3.12827	4.0384	4.45532	3.12827	4.0384	1216	446	825
374011	NM_204190	MAB21L2	mab-21 like 2	protein_coding	NP_989521.2	7655	.	120.349	70.8864	84.891	300.708	191.581	216.432	-1.39239	7.48837	0.0203094	0.0475538	-1.75086	7.35937	9.31087e-05	0.000880817	-1.25745	7.07423	0.108623	0.189324	7.71409	7.23922	7.71409	6.91116	7.23922	6.91116	7.71409	7.23922	6.91116	12137	8644	6381
374012	NM_001007822	BIRC2	baculoviral IAP repeat containing 3	protein_coding	NP_001007823.2	49004	.	14.4331	20.9752	14.0296	36.0632	56.6887	35.7689	-1.01048	6.27213	0.943173	0.997979	1.40911	6.54801	0.0167548	0.0653429	1.42388	6.54179	0.0137302	0.0331225	6.29745	6.28259	6.29745	6.78691	6.28259	6.78691	6.29745	6.28259	6.78691	4510	4426	5850
374014	NM_001396707,NM_001396708,NM_204191,XM_040655158,XM_040655160,XM_040655161,XM_040655163,XM_040655164,XM_046905103,XM_046905104	SPIN1L	spindlin 1 like	protein_coding	NP_001383636.1;NP_001383637.1;NP_989522.1;XP_040511092.1;XP_040511094.1;XP_040511095.1;XP_040511097.1;XP_040511098.1;XP_046761059.1;XP_046761060.1	49005	.	5.65696	6.96006	7.52494	14.1347	18.8106	19.1851	1.35729	5.32536	0.0352698	0.075922	1.2008	5.22635	0.2083	0.412975	-1.13032	5.44329	0.39837	0.530893	5.12882	5.55868	5.12882	5.38592	5.55868	5.38592	5.12882	5.55868	5.38592	1974	2657	2182
374017	NM_204193,XM_046899759	BARX1	BARX homeobox 1	protein_coding	NP_989524.2;XP_046755715.1	3820	.	0.040568	0.120376	0.414723	0.101366	0.325333	1.05735	8.34108	-1.45936	3.85312e-06	2.41907e-05	2.39876	-2.70815	0.282135	0.50612	-3.47366	-1.25501	0.00179023	0.00560052	0.0960902	0.669335	0.0960902	0.224465	0.669335	0.224465	0.0960901	0.669335	0.224465	4	34	9
374018	NM_204194,XM_046940533,XM_046940562	ILK	integrin linked kinase	protein_coding	NP_989525.1;XP_046796489.1;XP_046796518.1	13025	.	170.681	169.263	183.435	426.471	457.458	467.673	1.09409	8.69931	0.526509	0.657344	-1.0394	8.6054	0.785649	0.926302	-1.1372	8.67297	0.365275	0.497019	8.6365	8.76592	8.6365	8.58089	8.76592	8.58089	8.6365	8.76592	8.58089	23055	25014	20418
374020	NM_001397559,NM_204196,XM_046905178	FECH	ferrochelatase	protein_coding	NP_001384488.1;NP_989527.2;XP_046761134.1	2220	.	15.0053	11.3826	9.4375	37.4928	30.7632	24.0612	-1.5689	6.24954	0.00174621	0.00578947	-1.36583	6.33073	0.0298974	0.101952	1.14868	5.99196	0.335537	0.465968	6.55293	5.91187	6.55293	6.10876	5.91187	6.10876	6.55293	5.91187	6.10876	5395	3410	3636
374021	NM_001199751,XM_015278745,XM_015278747,XM_015278748,XM_015278749,XM_015278751,XM_015278752,XM_015278753,XM_015278754,XM_025153786,XM_040706178,XM_040706179,XM_040706180,XM_040706182,XM_040706183,XM_046898873,XM_046898874	RNF111	ring finger protein 111	protein_coding	NP_001186680.2;XP_015134231.2;XP_015134233.2;XP_015134234.2;XP_015134235.2;XP_015134237.2;XP_015134238.2;XP_015134239.2;XP_015134240.2;XP_025009554.2;XP_040562112.1;XP_040562113.1;XP_040562114.1;XP_040562116.1;XP_040562117.1;XP_046754829.1;XP_046754830.1	3061	.	7.32408	11.3318	7.67345	18.3003	30.6258	19.5637	1.22495	5.73566	0.159504	0.260883	1.48491	5.89495	0.0061419	0.0298654	1.21222	6.01995	0.180982	0.286218	5.61078	5.89808	5.61078	6.1715	5.89808	6.1715	5.61078	5.89808	6.1715	2780	3377	3800
374023	XM_040647716	GLIS2	GLIS family zinc finger 2	protein_coding	XP_040503650.1	49007	.	22.4127	15.893	25.7416	56.0013	42.9531	65.629	1.16924	6.53916	0.274724	0.400253	-1.45423	6.17721	0.00924514	0.0412536	-1.70035	6.31503	0.000229867	0.000923864	6.43816	6.66133	6.43816	5.90543	6.66133	5.90543	6.43816	6.66133	5.90543	4978	5772	3151
374024	NM_204198,XM_046917211	TWSG1	twisted gastrulation BMP signaling modulator 1	protein_coding	NP_989529.2;XP_046773167.1	6364	.	43.8886	38.1239	35.4875	109.662	103.036	90.4765	-1.21481	7.17005	0.172527	0.277483	-1.18711	7.1852	0.229263	0.440605	1.02334	7.03965	0.872198	0.942613	7.31236	7.03357	7.31236	7.06661	7.03357	7.06661	7.31236	7.03357	7.06661	9173	7488	7113
374025	NM_204199,XM_015280581,XM_015280582	SMN	survival of motor neuron	protein_coding	NP_989530.1;XP_015136067.1;XP_015136068.1	49008	.	31.8137	35.6442	17.875	79.4912	96.3337	45.5728	-1.69879	5.51633	0.000262602	0.00107707	1.0766	5.90251	0.60904	0.80775	1.82891	5.58413	3.28963e-05	0.000159482	5.87228	5.12484	5.87228	5.97701	5.12484	5.97701	5.87228	5.12484	5.97701	3344	1952	3314
374026	NM_204200,XM_015279987,XM_015279988,XM_015279989,XM_015279991,XM_015279992,XM_015279993,XM_015279995,XM_015279998,XM_015279999,XM_015280000,XM_025143392,XM_040652294,XM_040652295,XM_040652296,XM_040652297,XM_040652299,XM_040652300,XM_040652301,XM_040652302,XM_040652303,XM_040652304,XM_040652305,XM_040652307,XM_040652308,XM_046903897,XM_046903898,XM_046903899,XM_046903900,XM_046903901,XM_046903902…	ARNT	aryl hydrocarbon receptor nuclear translocator	protein_coding	NP_989531.1;XP_015135473.2;XP_015135474.2;XP_015135475.2;XP_015135477.2;XP_015135478.1;XP_015135479.1;XP_015135481.1;XP_015135484.1;XP_015135485.1;XP_015135486.1;XP_024999160.3;XP_040508228.1;XP_040508229.1;XP_040508230.1;XP_040508231.1;XP_040508233.1;XP_040508234.1;XP_040508235.1;XP_040508236.1;XP_040508237.1;XP_040508238.1;XP_040508239.1;XP_040508241.1;XP_040508242.1;XP_046759853.1;XP_046759854…	49009	.	33.2701	31.7361	48.6787	83.13	85.7716	124.108	1.49544	7.11839	0.0048904	0.0141279	-1.07925	6.74526	0.594106	0.795963	-1.61396	7.07537	0.000833962	0.00289395	6.81164	7.38796	6.81164	6.70262	7.38796	6.70262	6.81164	7.38796	6.70262	6466	9589	5515
374028	NM_204201	CLDN5	claudin 5	protein_coding	NP_989532.1	49011	.	0.559204	1.04707	1.0263	1.39725	2.82986	2.61659	1.86909	0.798653	0.00263336	0.00826284	1.80905	0.767187	0.00470525	0.0240762	-1.03315	1.15248	0.896928	0.962081	1.12965	1.68816	1.12965	1.65584	1.68816	1.65584	1.12965	1.68816	1.65584	69	128	115
374030	NM_204203,XM_015293984,XM_025154780	PCBD2	pterin-4 alpha-carbinolamine dehydratase 2	protein_coding	NP_989534.2;XP_015149470.2;XP_025010548.1	4793	.	37.1933	42.656	38.4918	92.9328	115.284	98.1359	1.05457	4.63008	0.720382	0.827376	1.11198	4.66982	0.471827	0.694192	1.05444	4.7066	0.720817	0.824229	4.64795	4.72162	4.64795	4.79529	4.72162	4.79529	4.64795	4.72162	4.79529	1398	1462	1431
374031	NM_001252033,XM_040704449	NOTCH2	notch 2	protein_coding	NP_001238962.2;XP_040560383.1	49013	.	55.6468	65.9073	46.9584	139.041	178.124	119.722	-1.1646	9.21822	0.282889	0.409	1.14781	9.42681	0.331171	0.560253	1.33674	9.32861	0.0410426	0.0846399	9.32612	9.10665	9.32612	9.52472	9.10665	9.52472	9.32612	9.10665	9.52472	37220	31693	39326
374034	NM_001134648,NM_204205,XM_046939830,XM_046939831,XM_046939832	AFAP1	actin filament associated protein 1	protein_coding	NP_001128120.2;NP_989536.2;XP_046795786.1;XP_046795787.1;XP_046795788.1	11600	.	15.5253	38.809	33.6223	38.7922	104.887	85.7211	2.2066	7.42806	4.00142e-08	3.71039e-07	2.42818	7.5244	8.42424e-10	2.65819e-08	1.10042	7.95944	0.501132	0.63277	6.76009	7.89463	6.76009	8.03213	7.89463	8.03213	6.76009	7.89463	8.03213	6237	13648	13941
374035	NM_001395909	GIT2	GIT ArfGAP 2	protein_coding	NP_001382838.1	3839	.	20.1179	24.1172	14.9123	50.2675	65.1804	38.0193	-1.32474	5.7156	0.0513447	0.10393	1.1626	6.01683	0.295046	0.520851	1.54014	5.84332	0.00279261	0.0083049	5.9272	5.52914	5.9272	6.14123	5.52914	6.14123	5.9272	5.52914	6.14123	3476	2602	3720
374037	NM_001396486,NM_001396487,NM_001396488,NM_001396489,NM_001396490,NM_204207,XM_046943371	HAT1	histone acetyltransferase 1	protein_coding	NP_001383415.1;NP_001383416.1;NP_001383417.1;NP_001383418.1;NP_001383419.1;NP_989538.2;XP_046799327.1	7250	.	33.4304	41.4682	10.8202	83.5306	112.074	27.5864	-3.08928	6.13314	1.68707e-14	3.87919e-13	1.20334	6.86798	0.195209	0.393554	3.71745	6.33909	7.2605e-19	2.30596e-17	6.7414	5.14197	6.7414	7.00617	5.14197	7.00617	6.7414	5.14197	7.00617	6156	1976	6819
374038	NM_204208	CBL	Cbl proto-oncogene	protein_coding	NP_989539.2	49015	.	7.80151	8.23777	7.42272	19.4932	22.2638	18.9245	-1.03243	6.06599	0.825317	0.907967	1.02393	6.10599	0.870466	0.974628	1.05713	6.08343	0.699941	0.806365	6.10913	6.06377	6.10913	6.14276	6.06377	6.14276	6.10913	6.06377	6.14276	3951	3795	3724
374039	NM_204209	OGN	osteoglycin	protein_coding	NP_989540.1	66182	.	0.021075	0.027589	0.080545	0.052658	0.074563	0.205351	3.64221	-1.85254	0.00644454	0.0178847	1.26172	-2.71234	1	1	-2.88497	-1.76099	0.0191693	0.0441374	0.141837	0.466741	0.141837	0.177515	0.466741	0.177515	0.141837	0.466741	0.177515	6	22	7
374040	NM_204210,XM_015278156,XM_015278157,XM_015278159,XM_015278161,XM_015278162,XM_040698664,XM_040698665,XM_040698666	DIAPH2	diaphanous related formin 2	protein_coding	NP_989541.2;XP_015133642.3;XP_015133643.3;XP_015133645.3;XP_015133647.3;XP_015133648.3;XP_040554598.1;XP_040554599.1;XP_040554600.1	49017	.	15.8636	17.9799	12.3744	39.6374	48.5932	31.5489	-1.26128	7.1562	0.103777	0.18445	1.09622	7.38169	0.519268	0.735441	1.38264	7.2316	0.0232798	0.052059	7.32264	6.9901	7.32264	7.45439	6.9901	7.45439	7.32264	6.9901	7.45439	9239	7264	9323
374042	NM_204211	SOD2	superoxide dismutase 2, mitochondrial	protein_coding	NP_989542.2	8863	.	33.5798	34.328	24.4083	83.9039	92.7764	62.2297	-1.3512	5.27256	0.0382134	0.0813837	-1.00897	5.46686	0.95297	1	1.33919	5.26515	0.0445139	0.090392	5.50426	5.08111	5.50426	5.49166	5.08111	5.49166	5.50426	5.08111	5.49166	2578	1892	2352
374044	NM_001396482,NM_204212,XM_046903338,XM_046903339,XM_046903340,XM_046903341,XM_046903342,XM_046903343,XM_046903345	HK2	hexokinase 2	protein_coding	NP_001383411.1;NP_989543.2;XP_046759294.1;XP_046759295.1;XP_046759296.1;XP_046759297.1;XP_046759298.1;XP_046759299.1;XP_046759301.1	49018	.	22.4565	19.4278	11.53	56.1107	52.5065	29.396	-1.91541	6.29317	6.8124e-06	4.04843e-05	-1.19499	6.56427	0.213473	0.420397	1.60287	6.1296	0.00106344	0.00357618	6.70043	5.77539	6.70043	6.44613	5.77539	6.44613	6.70043	5.77539	6.44613	5982	3097	4608
374046	XM_001231623,XM_001231650,XM_004936545,XM_015290801,XM_015290802,XM_040704931,XM_422303,XR_005861921,XR_005861922	COL11A1	collagen type XI alpha 1 chain, transcript variant X2	protein_coding	XP_001231624.3;XP_001231651.3;XP_004936602.2;XP_015146287.2;XP_015146288.2;XP_040560865.1;XP_422303.4	49019	.	0.255027	0.018092	0.008225	0.637222	0.048895	0.020971	-25.6034	0.534024	4.21548e-25	3.05738e-23	-14.3838	0.584726	1.0245e-20	1.5086e-18	1.77866	-2.4691	0.472	0.603792	1.89549	0.142972	1.89549	0.24738	0.142972	0.24738	1.89549	0.142972	0.24738	158	6	10
374047	NM_001397876,NM_001397877,NM_001397878,NM_204213,XM_046940683,XR_006939155	CCND2	cyclin D2	protein_coding	NP_001384805.1;NP_001384806.1;NP_001384807.1;NP_989544.1;XP_046796639.1	12983	.	16.1397	16.9063	19.7975	40.3272	45.6917	50.4744	1.23184	7.00325	0.144173	0.240255	1.01539	6.85613	0.915635	1	-1.21317	7.01319	0.175997	0.280097	6.85713	7.1556	6.85713	6.87897	7.1556	6.87897	6.85713	7.1556	6.87897	6675	8154	6239
374050	NM_204216	DDB1	damage specific DNA binding protein 1	protein_coding	NP_989547.1	3871	.	52.8877	40.3521	31.6212	132.147	109.058	80.6193	-1.64276	7.72937	0.000514563	0.00195569	-1.3517	7.84237	0.0343939	0.113608	1.21533	7.47488	0.171149	0.273966	8.04867	7.33604	8.04867	7.6158	7.33604	7.6158	8.04867	7.33604	7.6158	15320	9248	10433
374052	XM_001231900,XM_015296621,XM_040646581,XM_040646589	F5	coagulation factor V, transcript variant X2	protein_coding	XP_001231901.5;XP_015152107.2;XP_040502515.1;XP_040502523.1	11315	.	0.401951	0.170543	0.431606	1.00433	0.460918	1.10039	1.13259	1.96662	0.478807	0.610892	-2.45639	1.37665	3.43544e-06	4.97832e-05	-2.78205	1.50482	7.50181e-08	6.10276e-07	2.21196	2.35474	2.21196	1.30899	2.35474	1.30899	2.21196	2.35474	1.30899	211	237	79
374053	NM_204217	RPS17	ribosomal protein S17	protein_coding	NP_989548.1	49022	.	589.171	522.528	774.234	1472.13	1412.21	1973.93	1.33789	8.62397	0.0406242	0.0854573	-1.16281	8.29411	0.288555	0.51287	-1.5557	8.5349	0.00193187	0.00599974	8.40291	8.82179	8.40291	8.18599	8.82179	8.18599	8.40291	8.82179	8.18599	19600	26004	15516
374055	NM_001396090,NM_204219,XM_025148468,XM_025148469,XM_025148470,XM_025148471,XM_025148473,XM_040696695,XM_046938377,XM_046938378,XM_046938379,XM_046938380,XM_046938381	TRAF5	TNF receptor associated factor 5	protein_coding	NP_001383019.1;NP_989550.2;XP_025004236.2;XP_025004237.2;XP_025004238.2;XP_025004239.2;XP_025004241.2;XP_040552629.1;XP_046794333.1;XP_046794334.1;XP_046794335.1;XP_046794336.1;XP_046794337.1	7494	.	0.900791	0.723895	0.689179	2.25075	1.95643	1.75708	-1.09601	2.38425	0.581879	0.708598	-1.10668	2.37817	0.55339	0.763517	-1.00974	2.31053	0.964752	1	2.68341	2.57251	2.68341	2.56088	2.57251	2.56088	2.68341	2.57251	2.56088	315	285	262
374056	NM_001346448,NM_001346449,NM_204220	GPX4	glutathione peroxidase 4	protein_coding	NP_001333377.1;NP_001333378.1;NP_989551.2	1866	.	96.141	167.948	150.253	240.222	453.903	383.074	1.5896	6.94706	0.00121579	0.00420992	1.69439	7.00425	0.000236517	0.001985	1.06593	7.28971	0.654542	0.768642	6.58899	7.25209	6.58899	7.34362	7.25209	7.34362	6.58899	7.25209	7.34362	5533	8722	8630
374058	NM_001039254,XM_046917243	ITGB1	integrin subunit beta 1	protein_coding	NP_001034343.2;XP_046773199.1	49025	.	238.684	364.892	217.532	596.386	986.174	554.606	-1.07795	10.0096	0.59647	0.721525	1.48214	10.3743	0.00563908	0.027973	1.59767	10.3317	0.000995899	0.00337869	10.064	9.95585	10.064	10.6313	9.95585	10.6313	10.064	9.95585	10.6313	62113	57141	84743
374059	XM_418566	FZD8	frizzled class receptor 8	protein_coding	XP_418566.7	49026	.	4.15057	2.98852	4.23665	10.3708	8.07691	10.8015	1.03909	4.01658	0.802436	0.890794	-1.43045	3.7544	0.0182547	0.0697922	-1.48636	3.78715	0.00902817	0.0231876	4.07388	4.12599	4.07388	3.59375	4.12599	3.59375	4.07388	4.12599	3.59375	920	948	592
374060	NM_204221	FZD7	frizzled class receptor 7	protein_coding	NP_989552.2	49027	.	1.91083	2.46459	3.91806	4.77449	6.66093	9.9892	2.08617	3.83555	1.40568e-06	9.70724e-06	1.25045	3.38117	0.14799	0.325631	-1.66832	3.94837	0.000710554	0.00251969	3.35459	4.34024	3.35459	3.64857	4.34024	3.64857	3.35459	4.34024	3.64857	536	1109	617
374061	NM_204222	FZD2	frizzled class receptor 2	protein_coding	NP_989553.2	49028	.	16.6213	15.574	23.8215	41.5307	42.091	60.7337	1.45863	5.59379	0.00907496	0.0239491	-1.10056	5.22884	0.510826	0.729366	-1.6053	5.53934	0.00110919	0.00370865	5.33119	5.86451	5.33119	5.19654	5.86451	5.19654	5.33119	5.86451	5.19654	2280	3298	1907
374062	NM_001030337,XM_046917252	FZD1	frizzled class receptor 1	protein_coding	NP_001025508.1;XP_046773208.1	6896	.	11.6046	21.8344	28.7239	28.9957	59.0107	73.2324	2.52146	5.80579	2.59726e-10	3.37158e-09	1.82505	5.48802	3.57736e-05	0.000390642	-1.38158	6.10941	0.0246667	0.0546824	5.03344	6.34093	5.03344	5.88137	6.34093	5.88137	5.03344	6.34093	5.88137	1844	4611	3098
374064	NM_204223,XM_046904942	PFKM	phosphofructokinase, muscle	protein_coding	NP_989554.3;XP_046760898.1	10017	.	0.049705	0.050909	0.128793	0.124196	0.137589	0.328363	2.70134	-1.49507	0.0140563	0.0346604	1.08524	-2.21568	1	1	-2.48838	-1.44795	0.0195301	0.0448645	0.229197	0.554637	0.229197	0.24738	0.554637	0.24738	0.229197	0.554637	0.24738	10	27	10
374065	NM_204224,XM_015288149,XM_015288154,XM_015288158,XM_015288159,XM_015288160,XM_015288161,XM_015288162,XM_015288163,XM_015288165,XM_015288166,XM_015288167,XM_015288168,XM_015288170,XM_015288171,XM_015288172,XM_015288173,XM_015288174,XM_015288176,XM_015288178,XM_015288179,XM_015288181,XM_015288182,XM_015288183,XM_015288184,XM_015288185,XM_015288187,XM_015288189,XM_025151438,XM_025151439,XM_025151440…	KCNMA1	potassium calcium-activated channel subfamily M alpha 1	protein_coding	NP_989555.2;XP_015143635.1;XP_015143640.1;XP_015143644.1;XP_015143645.1;XP_015143646.1;XP_015143647.1;XP_015143648.1;XP_015143649.1;XP_015143651.1;XP_015143652.1;XP_015143653.1;XP_015143654.1;XP_015143656.1;XP_015143657.1;XP_015143658.1;XP_015143659.1;XP_015143660.1;XP_015143662.1;XP_015143664.1;XP_015143665.1;XP_015143667.1;XP_015143668.1;XP_015143669.1;XP_015143670.1;XP_015143671.1;XP_015143673…	49029	.	6.63435	7.19961	10.4372	16.5769	19.458	26.6099	1.67709	5.93389	0.000344564	0.00136459	-1.04913	5.47938	0.741939	0.897965	-1.7595	5.90857	9.48665e-05	0.000416681	5.54366	6.27711	5.54366	5.47598	6.27711	5.47598	5.54366	6.27711	5.47598	2651	4409	2326
374066	NM_204225	DCXR	dicarbonyl and L-xylulose reductase	protein_coding	NP_989556.2	2055	.	19.3707	23.2292	39.253	48.4005	62.7803	100.077	2.06227	5.10709	8.15964e-07	5.93865e-06	1.16202	4.60547	0.308704	0.535493	-1.77471	5.18163	8.7458e-05	0.000387291	4.55379	5.5661	4.55379	4.76186	5.5661	4.76186	4.55379	5.5661	4.76186	1306	2671	1397
374067	NM_001398296,NM_001398297,NM_204226,XM_015297935	PKNOX2	PBX/knotted 1 homeobox 2	protein_coding	NP_001385225.1;NP_001385226.1;NP_989557.1;XP_015153421.1	49030	.	5.28466	4.25336	6.06257	13.2045	11.4953	15.4567	1.15745	4.52537	0.322023	0.451519	-1.28185	4.24869	0.0954917	0.239374	-1.48368	4.37081	0.0078912	0.0206531	4.48001	4.68216	4.48001	4.13985	4.68216	4.13985	4.48001	4.68216	4.13985	1238	1421	889
374068	NM_204227,XM_046899375,XM_046899376	CDH5	cadherin 5	protein_coding	NP_989558.2;XP_046755331.1;XP_046755332.1	3922	.	0.413052	0.026456	0.152105	1.03207	0.071501	0.387797	-4.22955	2.02839	2.55069e-15	6.47804e-14	-17.3916	1.80992	5.32197e-35	3.87918e-32	-4.11201	0.00214318	1.62854e-07	1.25414e-06	2.91512	1.34784	2.91512	0.458485	1.34784	0.458485	2.91512	1.34784	0.458485	380	89	20
374069	NM_204228	MYH1B	myosin, heavy chain 1B, skeletal muscle (similar to human myosin, heavy chain 1, skeletal muscle, adult)	protein_coding	NP_989559.3	49031	.	0.028368	0.009467	0.035055	0.070882	0.025587	0.089373	1.23881	-1.80924	0.729435	0.835326	-2.93375	-2.41722	0.0586286	0.168777	-3.63378	-2.21962	0.0161862	0.0382002	0.291411	0.35367	0.291411	0.104095	0.35367	0.104095	0.291411	0.35367	0.104095	13	16	4
374071	NM_001397326,NM_204230,XR_001469911,XR_005841595	KHDRBS1	KH RNA binding domain containing, signal transduction associated 1	protein_coding	NP_001384255.2;NP_989561.2	2378	.	30.6986	31.5699	15.5751	76.7048	85.3223	39.7092	-1.86339	6.23424	1.63395e-05	8.94469e-05	-1.0069	6.60936	0.962629	1	1.85061	6.22773	2.03472e-05	0.000103352	6.62844	5.74302	6.62844	6.61861	5.74302	6.61861	6.62844	5.74302	6.61861	5688	3027	5200
374072	NM_204231	SLC25A6	solute carrier family 25 member 6	protein_coding	NP_989562.2	49032	.	413.311	281.38	532.731	1032.72	760.472	1358.21	1.31229	9.71452	0.0555839	0.110742	-1.5148	9.23654	0.00352499	0.0192174	-1.98786	9.4852	1.59114e-06	1.01602e-05	9.50712	9.89874	9.50712	8.90901	9.89874	8.90901	9.50712	9.89874	8.90901	42203	54921	25646
374073	NM_001001189	CFDP1	craniofacial development protein 1	protein_coding	NP_001001189.2	2058	.	28.8143	21.6007	16.9101	71.9967	58.3791	43.1127	-1.67283	5.37912	0.000403203	0.00157331	-1.37552	5.49132	0.0277873	0.0962192	1.21614	5.10902	0.179397	0.284539	5.7293	5.00515	5.7293	5.27947	5.00515	5.27947	5.7293	5.00515	5.27947	3023	1792	2023
374074	NM_204232	HIRA	histone cell cycle regulator	protein_coding	NP_989563.3	1093	.	25.9365	28.0011	15.601	64.8059	75.6771	39.7751	-1.63287	6.65456	0.000637046	0.00237031	1.04681	6.99862	0.749067	0.903068	1.70931	6.6958	0.000191181	0.000783536	6.97634	6.27614	6.97634	7.04183	6.27614	7.04183	6.97634	6.27614	7.04183	7255	4406	6991
374075	NM_204233,XM_015278163,XM_015278164,XM_046939833,XM_046939834,XM_046939835,XM_046939836,XM_046939837,XM_046939838,XM_046939839,XM_046939840,XM_046939841,XM_046939842,XM_046939843,XM_046939844	BTK	Bruton tyrosine kinase	protein_coding	NP_989564.2;XP_015133649.1;XP_015133650.1;XP_046795789.1;XP_046795790.1;XP_046795791.1;XP_046795792.1;XP_046795793.1;XP_046795794.1;XP_046795795.1;XP_046795796.1;XP_046795797.1;XP_046795798.1;XP_046795799.1;XP_046795800.1	3685	.	0.421671	0.380316	0.850198	1.0536	1.02786	2.1676	2.28539	1.2356	2.24343e-05	0.000118281	-1.09379	0.472636	0.712819	0.878103	-2.49964	1.20225	3.97763e-06	2.34856e-05	1.27017	2.08049	1.27017	1.19575	2.08049	1.19575	1.27017	2.08049	1.19575	82	186	69
374076	XM_015292416,XM_015292418,XM_015292419,XM_040645943,XM_040645944,XM_040645945,XM_040645946,XM_046899712,XM_046899713,XM_046899714,XM_046899715,XM_046899716,XM_046899717,XM_046899718	SIAH1	siah E3 ubiquitin protein ligase 1, transcript variant X6	protein_coding	XP_015147902.1;XP_015147904.1;XP_015147905.1;XP_040501877.1;XP_040501878.1;XP_040501879.1;XP_040501880.1;XP_046755668.1;XP_046755669.1;XP_046755670.1;XP_046755671.1;XP_046755672.1;XP_046755673.1;XP_046755674.1	49033	.	11.2243	11.4995	9.37766	28.0455	31.0792	23.9086	-1.06562	5.23966	0.663036	0.779558	1.08202	5.3427	0.588045	0.791407	1.15302	5.29941	0.327201	0.456759	5.32004	5.2307	5.32004	5.43103	5.2307	5.43103	5.32004	5.2307	5.43103	2262	2105	2253
374077	NM_204234,XM_046904520	GNA11	G protein subunit alpha 11	protein_coding	NP_989565.1;XP_046760476.1	49034	.	38.1647	40.0616	26.6206	95.36	108.272	67.8701	-1.40807	7.35606	0.0165035	0.0397733	1.01789	7.59471	0.901297	0.994031	1.43326	7.37106	0.0117066	0.028989	7.58911	7.09844	7.58911	7.61456	7.09844	7.61456	7.58911	7.09844	7.61456	11125	7835	10424
374078	NM_001012318,NM_001012319,NM_204235	BIRC5	baculoviral IAP repeat containing 5	protein_coding	NP_001012318.1;NP_001012319.1;NP_989566.1	6615	.	43.9602	51.6759	10.1218	109.841	139.662	25.8059	-4.29118	4.82452	1.98219e-21	9.29145e-20	1.13361	5.61487	0.385918	0.617486	4.86448	4.9724	9.62448e-25	5.48069e-23	5.55163	3.54789	5.55163	5.72893	3.54789	5.72893	5.55163	3.54789	5.72893	2666	616	2782
374079	NM_001396091,NM_001396092,NM_001396093,NM_001396095,NM_001396096,NM_001396097,NM_001396098,NM_204236,XM_046940878,XM_046940905,XM_046940938,XM_046940952,XM_046940964	OPTN	optineurin	protein_coding	NP_001383020.1;NP_001383021.1;NP_001383022.1;NP_001383024.1;NP_001383025.1;NP_001383026.1;NP_001383027.1;NP_989567.2;XP_046796834.1;XP_046796861.1;XP_046796894.1;XP_046796908.1;XP_046796920.1	10284	.	28.2587	24.529	23.4184	70.6085	66.2934	59.7058	-1.18468	6.38445	0.237021	0.355519	-1.17408	6.39043	0.26302	0.483445	1.00903	6.2636	0.951281	1	6.51677	6.27517	6.51677	6.28797	6.27517	6.28797	6.51677	6.27517	6.28797	5260	4403	4124
374080	NM_204237,XM_015280232,XM_040655327,XM_040655328,XM_046905179	TLE4	transducin like enhancer of split 4	protein_coding	NP_989568.2;XP_015135718.1;XP_040511261.1;XP_040511262.1;XP_046761135.1	49035	.	1.75761	1.53694	1.53471	4.39164	4.15382	3.9128	-1.11631	3.253	0.477873	0.610074	-1.17482	3.21913	0.298688	0.524034	-1.05242	3.13576	0.750531	0.847567	3.46218	3.31855	3.46218	3.25239	3.31855	3.25239	3.46218	3.31855	3.25239	582	517	456
374084	NM_204239,XR_001469376,XR_001469377,XR_005840852	ERAL1	Era like 12S mitochondrial rRNA chaperone 1	protein_coding	NP_989570.3	2934	.	8.16442	9.53612	6.64651	20.4	25.7728	16.9455	-1.22332	4.57961	0.171159	0.275647	1.08278	4.77599	0.589486	0.792615	1.32459	4.64375	0.0562194	0.110246	4.76951	4.49044	4.76951	4.8802	4.49044	4.8802	4.76951	4.49044	4.8802	1526	1237	1521
374087	NM_001111074,NM_001396429,NM_204240,NR_004440	ADARB1	adenosine deaminase, RNA specific B1	protein_coding	NP_001104544.1;NP_001383358.1;NP_989571.1	49038	.	14.6059	20.5552	17.3076	36.4949	55.5534	44.1264	1.20724	5.34357	0.194047	0.303753	1.37686	5.45028	0.027371	0.0952529	1.1405	5.57085	0.363658	0.495551	5.23882	5.50397	5.23882	5.68973	5.50397	5.68973	5.23882	5.50397	5.68973	2135	2556	2706
374090	NM_204243	SEMA3C	semaphorin 3C	protein_coding	NP_989574.2	49039	.	22.4639	27.554	9.22147	56.1294	74.4687	23.5104	-2.39248	6.8706	1.72868e-09	1.98274e-08	1.18939	7.49715	0.223458	0.434053	2.84559	7.05135	7.07239e-13	1.17561e-11	7.37506	6.12857	7.37506	7.6239	6.12857	7.6239	7.37506	6.12857	7.6239	9583	3972	10492
374091	NM_001198710	P4HB	prolyl 4-hydroxylase subunit beta	protein_coding	NP_001185639.2	5464	.	405.206	361.067	463.574	1012.47	975.836	1181.9	1.16476	10.3939	0.28201	0.408357	-1.15736	10.1781	0.302664	0.528664	-1.34805	10.3003	0.0354031	0.074419	10.2808	10.5007	10.2808	10.0702	10.5007	10.0702	10.2808	10.5007	10.0702	72194	83388	57420
374092	NM_204244,XM_015286915	CRY2	cryptochrome circadian regulator 2	protein_coding	NP_989575.1;XP_015142401.2	6396	.	13.0446	13.3664	16.2135	32.5939	36.1246	41.3367	1.26538	6.05445	0.101559	0.181371	-1.00651	5.87015	0.965706	1	-1.27362	6.0504	0.0927127	0.166162	5.89833	6.23284	5.89833	5.88913	6.23284	5.88913	5.89833	6.23284	5.88913	3406	4274	3115
374093	NM_204245,XM_040698702,XM_040698727,XM_046941176,XM_046941222	CRY1	cryptochrome circadian regulator 1	protein_coding	NP_989576.1;XP_040554636.1;XP_040554661.1;XP_046797132.1;XP_046797178.1	9591	.	27.2586	25.2814	17.6672	68.1096	68.3267	45.0431	-1.49465	6.25507	0.00517934	0.0148521	-1.10225	6.44747	0.497147	0.718276	1.356	6.17259	0.0341254	0.0721508	6.53107	5.95894	6.53107	6.39221	5.95894	6.39221	6.53107	5.95894	6.39221	5313	3525	4437
374094	NM_204246,XM_046917260,XM_046917261	TGFBR1	transforming growth factor beta receptor 1	protein_coding	NP_989577.1;XP_046773216.1;XP_046773217.1	9575	.	11.1725	13.2497	8.81724	27.9162	35.8093	22.4798	-1.23854	6.13042	0.136391	0.22973	1.15587	6.38466	0.312384	0.539182	1.43159	6.24968	0.0125562	0.030735	6.29429	5.99002	6.29429	6.50079	5.99002	6.50079	6.29429	5.99002	6.50079	4500	3603	4788
374095	NM_204247,XM_015279254,XM_015279258,XM_025156014,XM_025156017,XM_025156018,XM_040648907,XM_040648908,XM_040648910,XM_040648911,XM_046901617	ENTPD8	ectonucleoside triphosphate diphosphohydrolase 8	protein_coding	NP_989578.3;XP_015134740.2;XP_015134744.2;XP_025011782.2;XP_025011785.2;XP_025011786.2;XP_040504841.1;XP_040504842.1;XP_040504844.1;XP_040504845.1;XP_046757573.1	49040	.	0.032754	0.026196	0.130734	0.081841	0.070799	0.333312	4.00222	-0.851792	3.81899e-05	0.000190596	-1.22437	-2.15952	0.679314	0.855776	-4.89856	-0.884048	1.06029e-05	5.7121e-05	0.270969	0.874538	0.270969	0.224465	0.874538	0.224465	0.270969	0.874538	0.224465	12	48	9
374096	NM_204248,NR_173996,NR_173997,NR_173998	SMAD6	SMAD family member 6	protein_coding	NP_989579.3	66183	.	9.2911	6.59239	6.16305	23.2151	17.8169	15.7129	-1.49261	4.05032	0.00750172	0.0203584	-1.45205	4.06669	0.0128024	0.0531962	1.02793	3.75344	0.858968	0.93274	4.37858	3.83444	4.37858	3.87144	3.83444	3.87144	4.37858	3.83444	3.87144	1150	764	729
374097	NM_001396211,XM_046904072	GNAI3	G protein subunit alpha i3	protein_coding	NP_001383140.1;XP_046760028.1	18	.	74.4044	64.1397	62.1553	185.91	173.347	158.467	-1.17503	7.50138	0.257469	0.379667	-1.19703	7.48916	0.206876	0.410597	-1.01872	7.36707	0.896944	0.962081	7.62012	7.38871	7.62012	7.3621	7.38871	7.3621	7.62012	7.38871	7.3621	11368	9594	8742
374099	NM_204251,XM_015274245,XM_040698817,XM_040698857,XM_040698880,XM_040698921,XM_046941370	BIVM	basic, immunoglobulin-like variable motif containing	protein_coding	NP_989582.1;XP_015129731.1;XP_040554751.1;XP_040554791.1;XP_040554814.1;XP_040554855.1;XP_046797326.1	12653	.	9.63091	13.121	9.38405	24.0642	35.4614	23.9249	1.0044	5.11981	0.978603	1	1.32701	5.33491	0.0513044	0.15345	1.3212	5.33765	0.0550315	0.108193	5.15624	5.1624	5.15624	5.55445	5.1624	5.55445	5.15624	5.1624	5.55445	2013	2005	2459
374100	NM_204252	FLT1	fms related receptor tyrosine kinase 1	protein_coding	NP_989583.2	49041	.	11.2536	20.059	16.6239	28.1187	54.2125	42.3831	1.50376	6.72616	0.00441369	0.0128971	1.72818	6.84993	0.000139289	0.00124957	1.14923	7.09437	0.329757	0.459535	6.41855	7.00148	6.41855	7.20069	7.00148	7.20069	6.41855	7.00148	7.20069	4910	7322	7811
374102	NM_001001462	SDC2	syndecan 2	protein_coding	NP_001001462.2	66184	.	513.91	562.738	559.999	1284.08	1520.88	1427.73	1.10942	10.9329	0.463716	0.596613	1.06177	10.9	0.672285	0.852298	-1.04487	10.9746	0.756738	0.853085	10.8568	11.0066	10.8568	10.9433	11.0066	10.9433	10.8568	11.0066	10.9433	107650	118433	105215
374103	NM_204254,XM_046898289	ZIC1	Zic family member 1	protein_coding	NP_989585.2;XP_046754245.1	49043	.	0.087207	0.264746	0.100536	0.2179	0.715515	0.256321	1.15156	-1.23897	0.788187	0.880137	2.78241	-0.479539	0.000467602	0.00354667	2.41625	-0.423125	0.00192057	0.00596958	0.445284	0.502545	0.445284	1.00724	0.502545	1.00724	0.445284	0.502545	1.00724	21	24	54
374105	NM_204255,XM_040647940,XM_040647941,XM_040647942,XM_040647943,XM_040647944,XM_040647945,XM_040647946,XM_040647947,XM_040647949,XM_040647951,XM_040647952,XM_040647953,XM_040647954,XM_040647955,XM_040647956,XM_040647957,XM_040647958,XM_040647959,XR_005839999,XR_005840000,XR_005840001,XR_005840002,XR_005840003,XR_005840004	RIMBP2	RIMS binding protein 2	protein_coding	NP_989586.1;XP_040503874.1;XP_040503875.1;XP_040503876.1;XP_040503877.1;XP_040503878.1;XP_040503879.1;XP_040503880.1;XP_040503881.1;XP_040503883.1;XP_040503885.1;XP_040503886.1;XP_040503887.1;XP_040503888.1;XP_040503889.1;XP_040503890.1;XP_040503891.1;XP_040503892.1;XP_040503893.1	1856	.	0.46228	0.317243	0.914485	1.15507	0.857395	2.33151	2.02368	2.84675	1.20921e-05	6.8193e-05	-1.46293	2.00859	0.0296177	0.101187	-2.96047	2.68984	8.09274e-11	1.04868e-09	2.51979	3.40386	2.51979	2.08269	3.40386	2.08269	2.51979	3.40386	2.08269	275	552	173
374106	NM_204256,XM_015289915,XR_006939301	CDKN1B	cyclin dependent kinase inhibitor 1B	protein_coding	NP_989587.1;XP_015145401.1	49044	.	11.9076	18.4764	29.9064	29.7529	49.9351	76.2474	2.5706	5.73793	1.16528e-10	1.60259e-09	1.52398	5.23777	0.00380978	0.0204112	-1.68677	5.93549	0.000299178	0.00116897	4.9483	6.28163	4.9483	5.54002	6.28163	5.54002	4.9483	6.28163	5.54002	1735	4423	2434
374109	NM_001398085,NM_204258	SEMA3F	semaphorin 3F	protein_coding	NP_001385014.1;NP_989589.2	49045	.	0.781019	0.474288	3.01448	1.95149	1.28183	7.68551	3.89901	2.89097	3.16974e-16	8.92055e-15	-1.67718	1.28896	0.00695764	0.032942	-6.53919	2.76988	7.99313e-26	5.06625e-24	2.00475	3.67296	2.00475	1.48319	3.67296	1.48319	2.00475	3.67296	1.48319	175	677	96
374111	NM_204260	CELF2	CUGBP Elav-like family member 2	protein_coding	NP_989591.2	49047	.	10.253	10.2148	7.09089	25.6185	27.6071	18.0784	-1.4192	4.29037	0.0183949	0.0436033	-1.0348	4.49621	0.820391	0.947259	1.37147	4.26161	0.0338684	0.0717115	4.57999	4.09993	4.57999	4.53273	4.09993	4.53273	4.57999	4.09993	4.53273	1331	930	1184
374113	NM_204261,XM_046898875,XM_046898876	ADAM10	ADAM metallopeptidase domain 10	protein_coding	NP_989592.3;XP_046754831.1;XP_046754832.1	3093	.	28.8486	31.9099	21.836	72.0823	86.2413	55.6716	-1.29139	7.1703	0.0731462	0.13852	1.07609	7.39683	0.607004	0.805956	1.38965	7.23086	0.0212193	0.048108	7.35152	6.98516	7.35152	7.45669	6.98516	7.45669	7.35152	6.98516	7.45669	9427	7239	9338
374115	NM_001001463,NM_001397675,NM_001397676,NM_001397677,XM_046941345,XM_046941346,XM_046941347,XM_046941348,XM_046941349,XM_046941350,XM_046941351,XM_046941352,XM_046941353,XM_046941354,XM_046941355,XM_046941356	ARNTL	aryl hydrocarbon receptor nuclear translocator like	protein_coding	NP_001001463.1;NP_001384604.1;NP_001384605.1;NP_001384606.1;XP_046797301.1;XP_046797302.1;XP_046797303.1;XP_046797304.1;XP_046797305.1;XP_046797306.1;XP_046797307.1;XP_046797308.1;XP_046797309.1;XP_046797310.1;XP_046797311.1;XP_046797312.1	4005	.	6.89714	7.37257	5.04998	17.2335	19.9255	12.8751	-1.30845	4.34314	0.0697039	0.133177	1.05865	4.56549	0.701793	0.87033	1.38519	4.39019	0.0279733	0.0606748	4.5831	4.21365	4.5831	4.662	4.21365	4.662	4.5831	4.21365	4.662	1334	1011	1300
374116	NM_204262,XM_015276795,XM_015276796,XM_015276797,XM_015276798,XM_015276799,XM_015276800,XM_015276806,XM_025153290,XM_025153291,XM_025153292,XM_025153293,XM_025153294,XM_040705434,XM_040705436,XM_040705437,XM_040705438,XM_040705439,XM_040705440	PER2	period circadian clock 2	protein_coding	NP_989593.2;XP_015132281.2;XP_015132282.2;XP_015132283.2;XP_015132284.2;XP_015132285.2;XP_015132286.2;XP_015132292.2;XP_025009058.2;XP_025009059.2;XP_025009060.2;XP_025009061.2;XP_025009062.2;XP_040561368.1;XP_040561370.1;XP_040561371.1;XP_040561372.1;XP_040561373.1;XP_040561374.1	4112	.	7.14971	8.03613	13.6688	17.8646	21.7189	34.849	1.89971	6.50428	8.57505e-06	4.99429e-05	1.08216	6.02668	0.58361	0.787329	-1.75548	6.54466	9.26291e-05	0.00040796	5.99069	6.9057	5.99069	6.10288	6.9057	6.10288	5.99069	6.9057	6.10288	3635	6848	3621
374117	NM_204263	JCHAIN	joining chain of multimeric IgA and IgM	protein_coding	NP_989594.1	8778	.	0.086094	0.037711	0.166217	0.215119	0.101918	0.423775	1.9147	-1.68317	0.137985	0.231664	-2.00115	-2.4848	0.227948	0.438741	-3.83054	-1.89978	0.00662995	0.0177375	0.250234	0.448501	0.250234	0.128986	0.448501	0.128986	0.250234	0.448501	0.128986	11	21	5
374118	NM_001396718,NM_204264,XM_046942683,XM_046942684,XM_046942685,XM_046942686,XM_046942687,XM_046942688	SUFU	SUFU negative regulator of hedgehog signaling	protein_coding	NP_001383647.1;NP_989595.2;XP_046798639.1;XP_046798640.1;XP_046798641.1;XP_046798642.1;XP_046798643.1;XP_046798644.1	6132	.	14.4671	18.5844	24.8728	36.1482	50.2271	63.414	1.74924	7.56336	9.40948e-05	0.000428795	1.24229	7.26935	0.128238	0.294634	-1.40807	7.68522	0.0164031	0.0386245	7.11451	7.91678	7.11451	7.42548	7.91678	7.42548	7.11451	7.91678	7.42548	7990	13860	9137
374119	XM_025144551,XM_025144552,XM_025144553,XM_025144554,XM_025144555,XM_025144556,XM_025144557,XM_040655256,XM_046905152,XM_046905153	NEDD4L	NEDD4 like E3 ubiquitin protein ligase, transcript variant X1	protein_coding	XP_025000319.1;XP_025000320.1;XP_025000321.1;XP_025000322.1;XP_025000323.1;XP_025000324.1;XP_025000325.1;XP_040511190.1;XP_046761108.1;XP_046761109.1	49049	.	0.355358	0.242686	0.525768	0.887914	0.655896	1.34046	1.47193	1.28665	0.0433635	0.0903722	-1.59918	0.695407	0.0276232	0.0959474	-2.35383	1.05721	2.84402e-05	0.000139973	1.55859	1.95043	1.55859	1.14784	1.95043	1.14784	1.55859	1.95043	1.14784	113	165	65
374120	NM_001001464,XM_015289929,XM_015289937,XM_015289940,XM_015289947,XM_015289951,XM_015289959,XM_025150258,XM_040699209,XM_040699466,XM_040699549,XM_046941617,XM_046941640,XM_046941824,XM_046941856,XM_046941891,XM_046941900,XM_046941916,XM_046941935,XM_046941941,XM_046941966,XM_046941991,XM_046942010,XM_046942058,XM_046942090,XM_046942110,XM_046942166,XM_046942185,XM_046942193,XM_046942207,XM_046942…	PPARA	peroxisome proliferator activated receptor alpha	protein_coding	NP_001001464.1;XP_015145415.1;XP_015145423.1;XP_015145426.1;XP_015145433.1;XP_015145437.1;XP_015145445.1;XP_025006026.1;XP_040555143.1;XP_040555400.1;XP_040555483.1;XP_046797573.1;XP_046797596.1;XP_046797780.1;XP_046797812.1;XP_046797847.1;XP_046797856.1;XP_046797872.1;XP_046797891.1;XP_046797897.1;XP_046797922.1;XP_046797947.1;XP_046797966.1;XP_046798014.1;XP_046798046.1;XP_046798066.1;XP_046798…	10611	.	0.59474	0.746933	1.31559	1.48604	2.0187	3.35414	1.89566	3.62061	3.02616e-05	0.0001549	1.24967	3.25753	0.152387	0.333007	-1.51692	3.74012	0.00614719	0.0166074	3.24357	4.09261	3.24357	3.53443	4.09261	3.53443	3.24357	4.09261	3.53443	492	925	566
374122	XM_015277565,XM_424788	NDUFS4	NADH:ubiquinone oxidoreductase subunit S4, transcript variant X1	protein_coding	XP_015133051.2;XP_424788.6	66185	.	21.5661	22.1073	22.5284	53.8861	59.7484	57.4369	1.05094	4.91526	0.735925	0.839165	-1.01441	4.86882	0.925249	1	-1.06608	4.90534	0.663804	0.776516	4.92559	4.99497	4.92559	4.90564	4.99497	4.90564	4.92559	4.99497	4.90564	1707	1779	1549
374123	NM_001396822,NM_001396823,NM_001396824,XM_040647302,XM_040647303,XM_046900547,XM_046900548	UBE2I	ubiquitin conjugating enzyme E2 I	protein_coding	NP_001383751.1;NP_001383752.1;NP_001383753.1;XP_040503236.1;XP_040503237.1;XP_046756503.1;XP_046756504.1	4844	.	143.99	132.76	70.4942	359.779	358.803	179.727	-2.07981	7.27866	3.6506e-07	2.86121e-06	-1.1658	7.6058	0.281385	0.50612	1.78402	7.133	5.49328e-05	0.000254954	7.71881	6.66972	7.71881	7.49863	6.66972	7.49863	7.71881	6.66972	7.49863	12177	5806	9615
374125	NM_204267,XM_015294121,XM_015294124,XM_040647304,XM_046900549,XM_046900550,XM_046900551	LITAF	lipopolysaccharide induced TNF factor	protein_coding	NP_989598.1;XP_015149607.2;XP_015149610.2;XP_040503238.1;XP_046756505.1;XP_046756506.1;XP_046756507.1	2338	.	0.798684	0.376772	0.624771	1.99562	1.01828	1.59287	-1.25215	1.78935	0.210322	0.324197	-2.18594	1.49216	2.88091e-05	0.000324058	-1.74575	1.27987	0.00396465	0.0113105	2.2646	2.01382	2.2646	1.45394	2.01382	1.45394	2.2646	2.01382	1.45394	221	175	93
374126	NM_204268,XM_015289084,XM_015289085,XM_015289086,XM_025152071,XM_046943373,XM_046943374,XM_046943375	NAB1	NGFI-A binding protein 1	protein_coding	NP_989599.1;XP_015144570.2;XP_015144571.2;XP_015144572.2;XP_025007839.2;XP_046799329.1;XP_046799330.1;XP_046799331.1	49051	.	46.5776	38.3594	40.2709	116.381	103.672	102.672	-1.13265	7.83163	0.381286	0.515233	-1.24045	7.77163	0.130169	0.297663	-1.09517	7.67493	0.523148	0.653993	7.92441	7.7455	7.92441	7.61498	7.7455	7.61498	7.92441	7.7455	7.61498	14051	12302	10427
374127	NM_001397759,NM_001397760,NM_001397761,NM_001397762,NM_001397763,NM_204269,XM_040705442,XM_046898290,XM_046898291,XM_046898292,XM_046898293,XM_046898294,XM_046898295	PAX3	paired box 3	protein_coding	NP_001384688.1;NP_001384689.1;NP_001384690.1;NP_001384691.1;NP_001384692.1;NP_989600.1;XP_040561376.2;XP_046754246.1;XP_046754247.1;XP_046754248.1;XP_046754249.1;XP_046754250.1;XP_046754251.1	3903	.	0.036004	0.025441	0.035225	0.089962	0.068758	0.089807	1.00829	-2.39446	1	1	-1.37332	-2.5559	0.620334	0.814339	-1.38467	-2.54944	0.620334	0.740217	0.207848	0.209474	0.207848	0.153454	0.209474	0.153454	0.207848	0.209474	0.153454	9	9	6
374128	NM_204270,XM_015284369,XM_015284373,XM_015284377,XM_046942932,XM_046942957	PDGFB	platelet derived growth factor subunit B	protein_coding	NP_989601.3;XP_015139855.3;XP_015139859.3;XP_015139863.3;XP_046798888.1;XP_046798913.1	9243	.	4.6935	3.37222	7.27972	11.7274	9.11393	18.5599	1.56619	4.24215	0.00255755	0.00805965	-1.42313	3.65203	0.0207876	0.0774841	-2.22889	4.06539	1.34917e-07	1.0546e-06	3.97467	4.58844	3.97467	3.50383	4.58844	3.50383	3.97467	4.58844	3.50383	855	1328	553
374129	NM_204271,XM_046941357	LMO2	LIM domain only 2	protein_coding	NP_989602.2;XP_046797313.1	66186	.	0.429876	0.439818	0.349808	1.07411	1.18867	0.891846	-1.1846	-0.299651	0.540518	0.670954	-1.00233	-0.186755	1	1	1.18182	-0.300314	0.528384	0.658357	0.882597	0.775582	0.882597	0.881054	0.775582	0.881054	0.882597	0.775582	0.881054	49	41	45
374131	NM_001159345,NM_001397849,XM_015276102,XM_025149460,XM_040698667,XM_046939845,XM_046939847,XM_046939848	NR3C2	nuclear receptor subfamily 3 group C member 2	protein_coding	NP_001152817.2;NP_001384778.1;XP_015131588.2;XP_025005228.1;XP_040554601.1;XP_046795801.1;XP_046795803.1;XP_046795804.1	49053	.	3.22619	3.76763	3.05843	8.0611	10.1826	7.79755	-1.02446	4.76212	0.872019	0.942943	1.18658	4.90796	0.242483	0.457063	1.2156	4.89214	0.182334	0.288043	4.82927	4.79564	4.82927	5.06809	4.79564	5.06809	4.82927	4.79564	5.06809	1593	1542	1740
374132	NM_204272	RPL39L	ribosomal protein L39 like	protein_coding	NP_989603.1	49054	.	883.28	813.805	1032.46	2207	2199.43	2632.29	1.19007	9.14689	0.22018	0.335893	-1.11933	8.9369	0.427064	0.65534	-1.33208	9.07491	0.0435929	0.0890301	9.01861	9.26921	9.01861	8.8563	9.26921	8.8563	9.01861	9.26921	8.8563	30064	35480	24724
374133	NM_204273	RPL35	ribosomal protein L35	protein_coding	NP_989604.1	49055	.	504.81	318.651	588.16	1261.34	861.202	1499.53	1.18616	8.31337	0.229639	0.346694	-1.63376	7.87398	0.000590846	0.00430667	-1.9379	8.03162	3.9442e-06	2.33071e-05	8.18976	8.43529	8.18976	7.48469	8.43529	7.48469	8.18976	8.43529	7.48469	16900	19879	9522
374134	XM_418775	RPL14	ribosomal protein L14	protein_coding	XP_418775.3	49056	.	581.536	439.238	671.202	1453.05	1187.11	1711.25	1.17508	8.75643	0.255855	0.377937	-1.36537	8.42818	0.0286082	0.098457	-1.60442	8.56707	0.00091591	0.0031321	8.63887	8.87109	8.63887	8.1909	8.87109	8.1909	8.63887	8.87109	8.1909	23093	26910	15569
374135	NM_204274	CCN2	cellular communication network factor 2	protein_coding	NP_989605.1	2102	.	422.912	297.054	1056.08	1056.71	802.833	2692.5	2.54235	11.0036	9.60516e-11	1.33994e-09	-1.46825	9.92834	0.00690256	0.0327344	-3.73281	10.8675	2.44823e-19	8.26165e-18	10.1801	11.5255	10.1801	9.62662	11.5255	9.62662	10.1801	11.5255	9.62662	67323	169732	42208
374136	NM_001024590,NM_001024591,NM_204275,XM_040699838	IL1RL1	interleukin 1 receptor like 1	protein_coding	NP_001019761.2;NP_001019762.1;NP_989606.2;XP_040555772.1	12590	.	2.09162	2.1242	6.37059	5.2262	5.74096	16.242	3.02735	3.62175	1.45733e-12	2.60675e-11	-1.28786	2.44663	0.127346	0.293231	-3.89876	3.5408	2.25157e-17	6.04483e-16	2.82685	4.2822	2.82685	2.51912	4.2822	2.51912	2.82685	4.2822	2.51912	354	1063	253
374138	XM_003640420,XM_004937847,XM_004937849,XM_015287609,XM_025155892,XM_025155910,XM_025155914,XM_040658695,XM_046910106,XM_046910110,XM_046910114,XM_416335	HIPK2	homeodomain interacting protein kinase 2, transcript variant X12	protein_coding	XP_003640468.4;XP_004937904.3;XP_004937906.3;XP_015143095.1;XP_025011660.1;XP_025011678.1;XP_025011682.1;XP_040514629.1;XP_046766062.1;XP_046766066.1;XP_046766070.1;XP_416335.6	49057	.	24.6994	16.9736	21.1473	61.715	45.8738	53.9157	1.06632	7.62228	0.652093	0.77017	-1.42371	7.34287	0.0133657	0.0550721	-1.51813	7.39799	0.00348593	0.0100777	7.58251	7.67469	7.58251	7.07604	7.67469	7.07604	7.58251	7.67469	7.07604	11074	11710	7160
374139	NM_204276,XM_025150482	BRCA2	BRCA2, DNA repair associated	protein_coding	NP_989607.3;XP_025006250.2	12822	.	4.26599	5.8307	1.22839	10.6592	15.7583	3.13182	-3.40729	5.12334	2.37049e-16	6.80255e-15	1.32604	5.96931	0.0500125	0.150419	4.5182	5.44712	2.84009e-23	1.35304e-21	5.77719	4.07041	5.77719	6.17785	4.07041	6.17785	5.77719	4.07041	6.17785	3127	910	3817
374141	NM_001396826,NM_001396827,NM_001397379,XM_040698668,XM_040698669,XM_046939849	TLR2A	toll-like receptor 2 family member A	protein_coding	NP_001383755.1;NP_001383756.1;NP_001384308.1;XP_040554602.1;XP_040554603.1;XP_046795805.1	.	.	0.027874	0.077173	0.020329	0.069648	0.208572	0.051828	-1.15375	-2.76653	1	1	2.76072	-1.93301	0.0397031	0.126126	3.18466	-1.9776	0.0211438	0.0479892	0.164178	0.142972	0.164178	0.418663	0.142972	0.418663	0.164178	0.142972	0.418663	7	6	18
374144	XM_015298299,XM_417928	PTS	6-pyruvoyltetrahydropterin synthase, transcript variant X2	protein_coding	XP_015153785.1;XP_417928.2	5937	.	3.32708	3.15285	5.50179	8.31319	8.52105	14.027	1.69572	2.01789	0.00217444	0.00702237	-1.09068	1.5317	0.650913	0.835742	-1.84945	1.97505	0.000449343	0.00168178	1.99231	2.59756	1.99231	1.89953	2.59756	1.89953	1.99231	2.59756	1.89953	173	291	146
374146	NM_204280,XM_015300250,XM_015300260,XM_040700180,XM_046943189,XM_046943240,XM_046943264	ERG	ETS transcription factor ERG	protein_coding	NP_989611.1;XP_015155736.1;XP_015155746.1;XP_040556114.1;XP_046799145.1;XP_046799196.1;XP_046799220.1	49062	.	51.3892	89.0935	67.7525	128.403	240.788	172.737	1.34235	8.07277	0.0385985	0.0819529	1.68297	8.26862	0.000267409	0.00220991	1.25375	8.44187	0.111631	0.19341	7.85089	8.27406	7.85089	8.59937	8.27406	8.59937	7.85089	8.27406	8.59937	13350	17771	20682
374147	NM_001001465,XM_015289366	BMPR2	bone morphogenetic protein receptor type 2	protein_coding	NP_001001465.1;XP_015144852.1	6414	.	3.5403	4.30008	3.59238	8.84595	11.6216	9.15888	1.03555	5.6105	0.810337	0.897038	1.18187	5.71058	0.247132	0.46313	1.1413	5.7339	0.360038	0.491537	5.61382	5.66321	5.61382	5.85036	5.66321	5.85036	5.61382	5.66321	5.85036	2786	2861	3031
374150	NM_001396104,NM_204282	ID4	inhibitor of DNA binding 4, HLH protein	protein_coding	NP_001383033.1;NP_989613.1	9621	.	18.7113	9.36704	17.5327	46.7529	25.3158	44.7001	-1.04721	5.4218	0.751555	0.852182	-2.05671	5.02696	9.58978e-07	1.60689e-05	-1.96399	4.98254	4.47754e-06	2.61599e-05	5.48608	5.42104	5.48608	4.47929	5.42104	4.47929	5.48608	5.42104	4.47929	2545	2410	1139
374155	NM_204283	ST8SIA4	ST8 alpha-N-acetyl-neuraminide alpha-2,8-sialyltransferase 4	protein_coding	NP_989614.2	66187	.	4.95198	5.78197	4.79751	12.3732	15.6266	12.2314	-1.01376	4.97341	0.928145	0.986116	1.13251	5.0757	0.393988	0.624708	1.1481	5.0665	0.344115	0.475904	5.0266	5.00749	5.0266	5.20095	5.00749	5.20095	5.0266	5.00749	5.20095	1835	1795	1913
374157	NM_204284,XM_015289367,XM_015289368,XM_015289369,XM_015289370,XM_040703229	NRP2	neuropilin 2	protein_coding	NP_989615.2;XP_015144853.3;XP_015144854.3;XP_015144855.3;XP_015144856.3;XP_040559163.1	6545	.	258.655	229.533	260.167	646.286	620.346	663.304	1.02564	10.8824	0.858216	0.932827	-1.16271	10.7594	0.287538	0.512124	-1.19252	10.7792	0.214256	0.327231	10.8648	10.9013	10.8648	10.6475	10.9013	10.6475	10.8648	10.9013	10.6475	108247	110097	85699
374158	NM_204285,XM_015296807,XM_015296808,XM_040651092,XM_046903096	DFFB	DNA fragmentation factor subunit beta	protein_coding	NP_989616.1;XP_015152293.2;XP_015152294.2;XP_040507026.2;XP_046759052.1	645	.	3.91106	3.98889	4.90509	9.77234	10.7806	12.5057	1.29866	3.37086	0.0903756	0.164351	-1.00754	3.16559	0.969031	1	-1.30845	3.36664	0.0814589	0.149522	3.31769	3.66113	3.31769	3.30794	3.66113	3.30794	3.31769	3.66113	3.30794	521	671	476
374159	NM_204286	ATP5F1AZ	ATP synthase F1 subunit alpha Z chromosome	protein_coding	NP_989617.3	49066	.	108.367	87.8729	64.4386	270.77	237.49	164.288	-1.65164	7.61306	0.000449529	0.0017332	-1.27184	7.76701	0.0912965	0.232313	1.29862	7.40697	0.0668995	0.127136	7.93572	7.21565	7.93572	7.5904	7.21565	7.5904	7.93572	7.21565	7.5904	14162	8503	10250
374161	NM_204287,XM_015297937	THYN1	thymocyte nuclear protein 1	protein_coding	NP_989618.2;XP_015153423.1	1055	.	82.7441	65.7667	49.0499	206.748	177.744	125.054	-1.65675	6.4235	0.000447987	0.00172817	-1.29727	6.56663	0.0692332	0.190646	1.2771	6.20112	0.088604	0.160208	6.75504	6.03541	6.75504	6.38351	6.03541	6.38351	6.75504	6.03541	6.38351	6215	3720	4410
374162	NM_204288,XM_015292934,XM_015292935,XM_025154402,XM_025154403	MKRN2	makorin ring finger protein 2	protein_coding	NP_989619.1;XP_015148420.2;XP_015148421.2;XP_025010170.2;XP_025010171.2	3707	.	14.4366	14.0729	9.07564	36.0719	38.0342	23.1386	-1.63517	5.30957	0.000726535	0.00266585	-1.0326	5.59798	0.825985	0.949341	1.58355	5.28098	0.00159485	0.00507857	5.6489	4.95757	5.6489	5.60356	4.95757	5.60356	5.6489	4.95757	5.60356	2856	1732	2546
374163	NM_204289	HSP90B1	heat shock protein 90 beta family member 1	protein_coding	NP_989620.2	49067	.	209.193	173.734	157.637	522.7	469.543	401.901	-1.30346	9.25185	0.0620316	0.121301	-1.2418	9.28262	0.127136	0.293064	1.04966	9.08344	0.73278	0.832162	9.4324	9.05069	9.4324	9.12048	9.05069	9.12048	9.4324	9.05069	9.12048	40070	30485	29703
374166	NM_001397754,NM_001397755,NM_204291,NR_174017,NR_174018,XR_005840005	P2RX4	purinergic receptor P2X 4	protein_coding	NP_001384683.1;NP_001384684.1;NP_989622.2	2857	.	6.60382	4.61441	10.6848	16.5006	12.4711	27.2413	1.60484	4.51217	0.00137168	0.00467641	-1.4432	3.89198	0.0152832	0.0612083	-2.3161	4.33196	2.45814e-08	2.15476e-07	4.20896	4.86175	4.20896	3.71378	4.86175	3.71378	4.20896	4.86175	3.71378	1016	1617	648
374173	NM_001396121,XM_015293583,XM_015293584,XM_015293585,XM_040646810,XM_040646811	SLIT3	slit guidance ligand 3	protein_coding	NP_001383050.1;XP_015149069.2;XP_015149070.1;XP_015149071.1;XP_040502744.1;XP_040502745.1	49070	.	4.51471	7.21754	8.63182	11.2806	19.5065	22.0071	1.92168	6.01913	6.44275e-06	3.85401e-05	1.54708	5.82125	0.00252717	0.0147364	-1.24213	6.2667	0.13092	0.220412	5.50371	6.43078	5.50371	6.12199	6.43078	6.12199	5.50371	6.43078	6.12199	2577	4911	3670
374174	NM_204294,XM_025142757,XM_025142758,XM_025142759,XM_025142760,XM_025142761,XM_040651463,XM_040651465,XM_040651466,XM_040651467	CAMK2B	calcium/calmodulin dependent protein kinase II beta	protein_coding	NP_989625.2;XP_024998525.1;XP_024998526.1;XP_024998527.1;XP_024998528.1;XP_024998529.1;XP_040507397.1;XP_040507399.1;XP_040507400.1;XP_040507401.1	49071	.	4.14697	3.26927	12.4511	10.3618	8.8357	31.7444	3.04929	4.92268	1.0121e-13	2.10777e-12	-1.29853	3.7312	0.0851344	0.221504	-3.95958	4.83895	1.97025e-19	6.72653e-18	3.99662	5.54318	3.99662	3.64642	5.54318	3.64642	3.99662	5.54318	3.64642	869	2628	616
374175	NM_204295,XM_015293719,XM_015293721,XM_040646812	CAMK2A	calcium/calmodulin dependent protein kinase II alpha	protein_coding	NP_989626.2;XP_015149205.2;XP_015149207.2;XP_040502746.1	49072	.	21.2616	7.45623	57.979	53.1251	20.1516	147.819	2.77659	7.47108	2.0765e-12	3.65594e-11	-2.92323	5.97915	2.93105e-13	1.60635e-11	-8.1166	7.19511	3.61903e-42	9.25582e-40	6.56898	8.03256	6.56898	5.05029	8.03256	5.05029	6.56898	8.03256	5.05029	5456	15023	1718
374177	NM_001396327,NM_204297,XM_015287264,XM_015287265,XM_040700543,XM_040700544,XM_040700545,XM_046941359	HIF1A	hypoxia inducible factor 1 alpha subunit	protein_coding	NP_001383256.1;NP_989628.2;XP_015142750.2;XP_015142751.2;XP_040556477.1;XP_040556478.1;XP_040556479.1;XP_046797315.1	8999	.	36.4569	46.2262	63.6203	91.0929	124.933	162.202	1.78231	8.72165	5.23363e-05	0.000254319	1.21598	8.39334	0.168855	0.356438	-1.46574	8.82952	0.00721958	0.0190976	8.25	9.08167	8.25	8.53128	9.08167	8.53128	8.25	9.08167	8.53128	17623	31148	19726
374178	NM_204298,XM_046901967	TIMP2	TIMP metallopeptidase inhibitor 2	protein_coding	NP_989629.2;XP_046757923.1	49073	.	525.801	497.779	678.466	1313.79	1345.32	1729.77	1.31371	10.5908	0.0545018	0.108944	-1.08942	10.3202	0.545683	0.757713	-1.43118	10.5387	0.0116204	0.0288001	10.3817	10.7751	10.3817	10.2582	10.7751	10.2582	10.3817	10.7751	10.2582	77425	100866	65421
374179	NM_204299,XM_040674358	IRF4	interferon regulatory factor 4	protein_coding	NP_989630.2;XP_040530292.1	9722	.	0.044704	0.04495	0.008831	0.111697	0.121485	0.022515	-3.53108	-2.6848	0.0660007	0.127523	-1.12343	-2.21755	0.832022	0.952282	3.13941	-2.78895	0.157928	0.256493	0.250234	0.0732565	0.250234	0.224465	0.0732565	0.224465	0.250234	0.0732565	0.224465	11	3	9
374180	NM_204300,XM_015283590,XM_015283596,XM_015283598,XM_015283599,XM_015283601,XM_015283602,XM_015283605,XM_015283606,XM_015283607,XM_040696698,XM_040696699,XM_040696701,XM_040696702,XM_040696705,XM_040696708,XM_046938383,XM_046938384	ENAH	ENAH actin regulator	protein_coding	NP_989631.1;XP_015139076.2;XP_015139082.2;XP_015139084.1;XP_015139085.1;XP_015139087.2;XP_015139088.2;XP_015139091.1;XP_015139092.2;XP_015139093.1;XP_040552632.1;XP_040552633.1;XP_040552635.1;XP_040552636.1;XP_040552639.1;XP_040552642.1;XP_046794339.1;XP_046794340.1	7070	.	39.4774	35.3067	27.8371	98.64	95.4216	70.9716	-1.38288	7.64218	0.0229701	0.0528022	-1.13455	7.76895	0.375091	0.607295	1.21888	7.53932	0.164734	0.265394	7.86311	7.3978	7.86311	7.68182	7.3978	7.68182	7.86311	7.3978	7.68182	13464	9655	10924
374182	XM_015276085,XM_015276086,XM_015276087,XM_025149412	ROCK2	Rho associated coiled-coil containing protein kinase 2, transcript variant X1	protein_coding	XP_015131571.3;XP_015131572.3;XP_015131573.3;XP_025005180.3	12317	.	22.3506	18.8347	19.9587	55.8461	50.9035	50.8852	-1.09987	7.33911	0.504225	0.637352	-1.224	7.26774	0.156447	0.338519	-1.11285	7.19379	0.453575	0.586657	7.41432	7.27783	7.41432	7.12461	7.27783	7.12461	7.41432	7.27783	7.12461	9849	8880	7407
374185	NM_001030338,XM_040674378	IRX1	iroquois homeobox 1	protein_coding	NP_001025509.2;XP_040530312.1	9961	.	2.70572	3.02906	2.17512	6.76062	8.18649	5.54553	-1.23506	2.45612	0.197024	0.307123	1.08321	2.65821	0.630802	0.821447	1.33783	2.52047	0.0788303	0.145393	2.81278	2.55557	2.81278	2.91227	2.55557	2.91227	2.81278	2.55557	2.91227	350	281	349
374186	NM_001396278,NM_204301,NR_173333	UFD1L	ubiquitin fusion degradation 1 like (yeast)	protein_coding	NP_001383207.1;NP_989632.1	1105	.	31.1122	36.6358	21.5312	77.7382	99.0138	54.8945	-1.41995	5.60373	0.0153288	0.0373718	1.14243	5.93364	0.355224	0.585614	1.62219	5.71939	0.000833912	0.00289395	5.85864	5.36319	5.85864	6.04765	5.36319	6.04765	5.85864	5.36319	6.04765	3312	2313	3483
374187	XM_025153072,XM_025153073	PTCH2	patched 2, transcript variant X1	protein_coding	XP_025008840.1;XP_025008841.1	14936	.	1.57628	1.76346	1.19715	3.93857	4.76602	3.05217	-1.29367	3.24996	0.09833	0.176751	1.07234	3.47439	0.655796	0.840192	1.38724	3.30733	0.0345947	0.0730266	3.54751	3.21175	3.54751	3.63994	3.21175	3.63994	3.54751	3.21175	3.63994	621	476	613
374188	NM_204302,XM_015283432,XM_025148480,XM_040696712,XM_046938385,XM_046938386,XM_046938387,XM_046938388,XM_046938390	PSEN2	presenilin 2	protein_coding	NP_989633.2;XP_015138918.1;XP_025004248.1;XP_040552646.1;XP_046794341.1;XP_046794342.1;XP_046794343.1;XP_046794344.1;XP_046794346.1	6904	.	13.2219	12.6281	11.0329	33.0368	34.1294	28.1287	-1.17636	5.80294	0.259788	0.382043	-1.09493	5.85143	0.529732	0.743257	1.07437	5.73376	0.620014	0.740217	5.93818	5.70799	5.93818	5.80957	5.70799	5.80957	5.93818	5.70799	5.80957	3503	2953	2945
374189	NM_204303	ME1	malic enzyme 1	protein_coding	NP_989634.2	49075	.	1.09396	0.407581	6.80939	2.73341	1.10155	17.3607	6.33416	3.78701	2.0067e-29	2.58882e-27	-2.74608	1.37927	2.31192e-07	4.46991e-06	-17.3937	3.65809	1.07795e-53	6.83231e-51	2.24901	4.63152	2.24901	1.24212	4.63152	1.24212	2.24901	4.63152	1.24212	218	1370	73
374191	NM_001398101,NM_001398102,NM_001398103,NM_001398104,NM_001398105,NM_001398106,NM_001398107,NM_001398108,NM_204304,XM_040702216,XM_046942689,XM_046942690,XM_046942691,XM_046942692,XM_046942693,XM_046942694	PDCD4	programmed cell death 4	protein_coding	NP_001385030.1;NP_001385031.1;NP_001385032.1;NP_001385033.1;NP_001385034.1;NP_001385035.1;NP_001385036.1;NP_001385037.1;NP_989635.2;XP_040558150.1;XP_046798645.1;XP_046798646.1;XP_046798647.1;XP_046798648.1;XP_046798649.1;XP_046798650.1	6604	.	8.75883	21.7964	17.7773	21.8852	58.908	45.3237	2.05754	5.31119	8.12774e-07	5.92135e-06	2.40469	5.46609	2.23782e-09	6.4971e-08	1.16872	5.85625	0.279411	0.403732	4.7521	5.7653	4.7521	5.9864	5.7653	5.9864	4.7521	5.7653	5.9864	1507	3075	3336
374192	NM_001085359	DUSP1	dual specificity phosphatase 1	protein_coding	NP_001078828.2	49076	.	19.9092	5.77975	37.7732	49.746	15.6206	96.3039	1.93098	6.02874	5.50666e-06	3.34205e-05	-3.55247	4.8366	6.43983e-17	6.01794e-15	-6.85972	5.62359	3.49359e-35	4.89707e-33	5.50863	6.44263	5.50863	3.75833	6.44263	3.75833	5.50863	6.44263	3.75833	2586	4952	670
374193	NM_204305	GAPDH	glyceraldehyde-3-phosphate dehydrogenase	protein_coding	NP_989636.1	49077	.	3159.81	2297.77	1448.93	7895.25	6210.07	3694.09	-2.142	11.8124	1.06441e-07	9.15998e-07	-1.41821	12.0296	0.0138657	0.0567474	1.51036	11.4886	0.00372055	0.0106873	12.26	11.1614	12.26	11.756	11.1614	11.756	12.26	11.1614	11.756	284806	131854	184859
374195	NM_001396597,XM_015300460,XM_015300461,XM_015300464,XM_040655240,XM_040655242,XM_040655243,XM_040655244,XM_040655245,XM_040655246,XM_040655247,XM_040655248,XM_040655249	LOC374195	chromodomain helicase DNA binding protein 1	protein_coding	NP_001383526.1;XP_015155946.1;XP_015155947.1;XP_015155950.1;XP_040511174.1;XP_040511176.1;XP_040511177.1;XP_040511178.1;XP_040511179.1;XP_040511180.1;XP_040511181.1;XP_040511182.1;XP_040511183.1	49078	.	4.45662	5.97883	6.06005	11.1355	16.1587	15.4503	1.39272	5.40624	0.0223088	0.0514586	1.30074	5.34972	0.0700179	0.192285	-1.07071	5.57699	0.63767	0.753892	5.18657	5.65329	5.18657	5.55674	5.65329	5.55674	5.18657	5.65329	5.55674	2057	2841	2463
374196	NM_204306	PDGFA	platelet derived growth factor subunit A	protein_coding	NP_989637.1	49079	.	9.57141	9.34762	18.0084	23.9155	25.2633	45.9129	1.91361	3.70637	2.18585e-05	0.000115969	-1.05695	3.12626	0.730025	0.890157	-2.02258	3.68021	4.66772e-06	2.71533e-05	3.3127	4.17812	3.3127	3.24102	4.17812	3.24102	3.3127	4.17812	3.24102	519	985	452
374197	NM_204307,XM_046943376,XM_046943377	ACTR3	ARP3 actin related protein 3 homolog	protein_coding	NP_989638.1;XP_046799332.1;XP_046799333.1	49080	.	183.411	187.253	89.8843	458.279	506.08	229.163	-2.00914	8.49257	1.13454e-06	7.99646e-06	-1.00595	8.9055	0.966879	1	1.99727	8.48685	1.39469e-06	9.00036e-06	8.91265	7.90909	8.91265	8.90412	7.90909	8.90412	8.91265	7.90909	8.90412	27931	13786	25559
374198	NM_204308,XM_015299094,XM_046943352,XM_046943383,XM_046943417,XM_046943439	APP	amyloid beta precursor protein	protein_coding	NP_989639.2;XP_015154580.2;XP_046799308.1;XP_046799339.1;XP_046799373.1;XP_046799395.1	49081	.	131.716	144.648	178.608	329.111	390.932	455.366	1.38075	9.27589	0.0231954	0.0532084	1.06522	9.07078	0.656165	0.840192	-1.29621	9.31489	0.0677168	0.128355	9.02716	9.49185	9.02716	9.11815	9.49185	9.11815	9.02716	9.49185	9.11815	30243	41410	29655
374199	NM_001030538,XM_015280057,XM_015280059,XM_046905180,XM_046905181,XM_046905182	JAK2	Janus kinase 2	protein_coding	NP_001025709.2;XP_015135543.1;XP_015135545.1;XP_046761136.1;XP_046761137.1;XP_046761138.1	11173	.	2.14663	3.77605	2.6492	5.36367	10.2053	6.7542	1.23523	4.50483	0.152269	0.251505	1.69492	4.77418	0.000336759	0.0026833	1.37215	4.89487	0.0306902	0.0657445	4.41163	4.70347	4.41163	5.14485	4.70347	5.14485	4.41163	4.70347	5.14485	1178	1443	1838
374201	NM_001167684,NM_001167685,NM_001167686,XM_015293986,XM_046900269,XR_006931383,XR_006931384	PITX1	paired like homeodomain 1	protein_coding	NP_001161156.2;NP_001161157.2;NP_001161158.2;XP_015149472.2;XP_046756225.1	4791	.	17.8155	9.97672	33.7389	44.5146	26.9636	86.0183	2.10425	5.86399	3.09328e-07	2.45877e-06	-1.67207	4.90707	0.000461835	0.0035139	-3.51845	5.66432	2.67372e-17	7.13873e-16	5.26683	6.32039	5.26683	4.55011	6.32039	4.55011	5.26683	6.32039	4.55011	2178	4545	1199
374202	NM_001270878,XM_015294834,XM_040647960,XM_040647961,XM_046901064,XM_046901065,XM_046901066,XM_046901067,XM_046901068,XM_046901069,XM_046901070,XM_046901071,XM_046901072,XM_046901073,XM_046901074	TBX3	T-box 3	protein_coding	NP_001257807.1;XP_015150320.1;XP_040503894.1;XP_040503895.1;XP_046757020.1;XP_046757021.1;XP_046757022.1;XP_046757023.1;XP_046757024.1;XP_046757025.1;XP_046757026.1;XP_046757027.1;XP_046757028.1;XP_046757029.1;XP_046757030.1	49082	.	10.1734	5.23863	9.70178	25.4198	14.1582	24.735	-1.0431	5.72882	0.771047	0.866374	-2.0288	5.33756	1.33481e-06	2.13834e-05	-1.94496	5.29708	5.41363e-06	3.10839e-05	5.78442	5.72466	5.78442	4.79042	5.72466	4.79042	5.78442	5.72466	4.79042	3143	2988	1426
374203	XM_004949379,XM_424715	FBN2	fibrillin 2, transcript variant X2	protein_coding	XP_004949436.2;XP_424715.4	49083	.	7.84269	6.37917	9.63211	19.5961	17.2407	24.5573	1.25397	6.83065	0.113305	0.197911	-1.2683	6.49706	0.097186	0.242445	-1.59041	6.68858	0.00122644	0.00403134	6.67197	6.9956	6.67197	6.33285	6.9956	6.33285	6.67197	6.9956	6.33285	5864	7292	4256
374204	NM_204310,XM_015283998,XM_015283999,XM_015284000,XM_015284001,XM_015284002,XM_015284003,XM_015284004,XM_040696715,XM_040696716,XM_040696717,XM_040696719,XM_040696720,XM_040696721,XM_040696722	QKI	QKI, KH domain containing RNA binding	protein_coding	NP_989641.2;XP_015139484.1;XP_015139485.1;XP_015139486.1;XP_015139487.1;XP_015139488.1;XP_015139489.1;XP_015139490.1;XP_040552649.1;XP_040552650.1;XP_040552651.1;XP_040552653.1;XP_040552654.1;XP_040552655.1;XP_040552656.1	8781	.	45.8716	62.1438	35.3927	114.617	167.953	90.2348	-1.30113	7.85456	0.0644722	0.1251	1.24745	8.20022	0.120013	0.281233	1.62309	8.04345	0.000693865	0.00246591	8.03727	7.65916	8.03727	8.35516	7.65916	8.35516	8.03727	7.65916	8.35516	15199	11584	17453
374206	NM_204312	SAP18	Sin3A associated protein 18	protein_coding	NP_989643.1	12867	.	136.436	118.818	113.507	340.904	321.122	289.389	-1.18068	6.98943	0.244645	0.364592	-1.18422	6.98748	0.236412	0.449455	-1.00299	6.86254	0.984156	1	7.11433	6.87658	7.11433	6.87231	6.87658	6.87231	7.11433	6.87658	6.87231	7989	6710	6210
374207	NM_204313,XM_015289092,XM_015289093,XM_015289095,XM_040703231,XM_040703232,XM_040703233,XM_040703235,XM_040703236,XM_040703237,XM_040703238,XM_040703239,XM_040703241,XM_046943378,XM_046943379,XM_046943380,XM_046943381,XM_046943382,XM_046943384,XM_046943385,XM_046943386,XM_046943387,XM_046943388,XM_046943389,XM_046943391,XM_046943392	HDAC4	histone deacetylase 4	protein_coding	NP_989644.1;XP_015144578.1;XP_015144579.1;XP_015144581.1;XP_040559165.1;XP_040559166.1;XP_040559167.1;XP_040559169.1;XP_040559170.1;XP_040559171.1;XP_040559172.1;XP_040559173.1;XP_040559175.1;XP_046799334.1;XP_046799335.1;XP_046799336.1;XP_046799337.1;XP_046799338.1;XP_046799340.1;XP_046799341.1;XP_046799342.1;XP_046799343.1;XP_046799344.1;XP_046799345.1;XP_046799347.1;XP_046799348.1	49084	.	5.58146	6.15278	7.5506	13.9461	16.6288	19.2505	1.38304	6.11897	0.0240995	0.0549508	1.06196	5.91031	0.677221	0.855208	-1.30235	6.15606	0.0660743	0.125748	5.88998	6.35109	5.88998	5.97529	6.35109	5.97529	5.88998	6.35109	5.97529	3386	4644	3310
374208	NM_001397431,XM_046899760	PTPRG	protein tyrosine phosphatase, receptor type G	protein_coding	NP_001384360.1;XP_046755716.1	5422	.	25.1546	19.8951	15.1859	62.8524	53.7695	38.717	-1.61166	7.14874	0.000857255	0.00309486	-1.29704	7.27687	0.0683379	0.188859	1.24257	6.92898	0.128492	0.217401	7.46018	6.77663	7.46018	7.08739	6.77663	7.08739	7.46018	6.77663	7.08739	10169	6257	7217
374209	NM_204315	ITGB3	integrin subunit beta 3	protein_coding	NP_989646.2	223	.	2.12337	4.2347	3.65723	5.30554	11.4449	9.32423	1.75137	3.72041	0.000236973	0.000982572	1.93171	3.81149	1.56728e-05	0.000191459	1.10298	4.14038	0.514204	0.646147	3.4	4.14876	3.4	4.28257	4.14876	4.28257	3.4	4.14876	4.28257	555	964	987
374210	XM_025144505	BCKDHA	branched chain keto acid dehydrogenase E1, alpha polypeptide	protein_coding	XP_025000273.1	49085	.	13.1406	16.9685	9.07161	32.8338	45.8598	23.1284	-1.42183	4.2795	0.0178243	0.0424788	1.25231	4.68193	0.12606	0.291357	1.78057	4.47831	0.000104566	0.000453949	4.57061	4.08819	4.57061	4.88295	4.08819	4.88295	4.57061	4.08819	4.88295	1322	922	1524
374213	NM_204317	ACVR2B	activin A receptor type 2B	protein_coding	NP_989648.1	4620	.	0.297806	0.329939	0.286654	0.74411	0.891709	0.730834	-1.01959	3.49034	0.911154	0.973028	1.07476	3.55712	0.643312	0.829783	1.09582	3.54374	0.554704	0.684831	3.62203	3.59633	3.62203	3.71789	3.59633	3.71789	3.62203	3.59633	3.71789	657	639	650
374222	NM_204322	GLDC	glycine decarboxylase	protein_coding	NP_989653.3	11195	.	0.892196	0.568053	1.59304	2.22928	1.53525	4.06151	1.81195	2.43545	0.000324724	0.00129623	-1.62127	1.64552	0.00854063	0.0388272	-2.93762	2.22787	6.67481e-10	7.51974e-09	2.26976	2.98692	2.26976	1.74709	2.98692	1.74709	2.26976	2.98692	1.74709	222	399	126
374223	NM_204323,XM_040704476,XM_046944211	LEPR	leptin receptor	protein_coding	NP_989654.2;XP_040560410.1;XP_046800167.1	49091	.	0.054914	0.058878	0.552754	0.137211	0.159126	1.40926	9.90394	1.13899	1.18836e-22	6.36906e-21	1.03889	-1.18613	1	1	-9.53124	1.15162	7.20036e-22	3.09637e-20	0.481318	2.30492	0.481318	0.497237	2.30492	0.497237	0.481318	2.30492	0.497237	23	227	22
374224	NM_204324,XM_015295659,XM_015295660,XM_015295661,XM_025141881,XM_040650001,XM_040650002,XM_040650003,XM_040650005,XM_040650006,XM_040650007,XM_040650008,XM_046902282,XM_046902283,XM_046902284,XM_046902285,XM_046902286	PAFAH1B1	platelet activating factor acetylhydrolase 1b regulatory subunit 1	protein_coding	NP_989655.1;XP_015151145.1;XP_015151146.1;XP_015151147.1;XP_024997649.1;XP_040505935.1;XP_040505936.1;XP_040505937.1;XP_040505939.1;XP_040505940.1;XP_040505941.1;XP_040505942.1;XP_046758238.1;XP_046758239.1;XP_046758240.1;XP_046758241.1;XP_046758242.1	4356	.	53.617	62.9682	46.8813	133.97	170.181	119.525	-1.0865	8.37782	0.559276	0.687828	1.1512	8.54155	0.321564	0.548918	1.25077	8.48715	0.115412	0.198827	8.44044	8.32111	8.44044	8.64303	8.32111	8.64303	8.44044	8.32111	8.64303	20118	18362	21319
374226	NM_001396169,XM_040704477	MAGOH	mago homolog, exon junction complex core component	protein_coding	NP_001383098.1;XP_040560411.1	49092	.	114.948	117.256	83.7666	287.214	316.902	213.566	-1.37011	6.34683	0.0281971	0.0627665	-1.00838	6.5501	0.954529	1	1.35872	6.33987	0.0327151	0.0695321	6.57081	6.12211	6.57081	6.5589	6.12211	6.5589	6.57081	6.12211	6.5589	5463	3954	4987
374231	NM_204328	FOXO1	forkhead box O1	protein_coding	NP_989659.2	49093	.	9.58717	11.4929	9.35821	23.9549	31.0612	23.859	-1.00619	6.20509	0.966972	1	1.16246	6.32216	0.294021	0.519586	1.16965	6.31806	0.274724	0.3985	6.22823	6.21945	6.22823	6.44272	6.21945	6.44272	6.22823	6.21945	6.44272	4296	4234	4597
374232	XM_015299652,XM_015299653	KAT2A	lysine acetyltransferase 2A, transcript variant X1	protein_coding	XP_015155138.1;XP_015155139.1	49094	.	11.1505	8.88263	12.3073	27.8612	24.0066	31.3779	1.1239	5.58758	0.419255	0.554871	-1.29363	5.32738	0.0762236	0.20479	-1.45391	5.42477	0.00992447	0.025083	5.53136	5.69644	5.53136	5.16905	5.69644	5.16905	5.53136	5.69644	5.16905	2628	2929	1870
374233	NM_204330,XM_040650631	FKBP1A	FK506 binding protein 1A	protein_coding	NP_989661.1;XP_040506565.2	20061	.	270.169	244.701	360.328	675.056	661.341	918.668	1.35707	9.11589	0.0316694	0.0693729	-1.13826	8.78853	0.361715	0.592614	-1.5447	9.03957	0.00226277	0.006914	8.88186	9.32155	8.88186	8.69546	9.32155	8.69546	8.88186	9.32155	8.69546	27340	36793	22110
374234	NM_001042538,XM_015279289,XM_040648916,XM_046901619,XM_046901620,XM_046901621,XM_046901622,XM_046901623,XM_046901624,XM_046901625,XM_046901626,XM_046901627,XM_046901628,XM_046901629,XM_046901630,XM_046901631,XM_046901632,XM_046901633,XM_046901634	SPTAN1	spectrin alpha, non-erythrocytic 1	protein_coding	NP_001036003.2;XP_015134775.1;XP_040504850.1;XP_046757575.1;XP_046757576.1;XP_046757577.1;XP_046757578.1;XP_046757579.1;XP_046757580.1;XP_046757581.1;XP_046757582.1;XP_046757583.1;XP_046757584.1;XP_046757585.1;XP_046757586.1;XP_046757587.1;XP_046757588.1;XP_046757589.1;XP_046757590.1	3498	.	50.1157	48.4329	28.9769	125.221	130.897	73.8775	-1.69853	8.52781	0.000206624	0.000870317	-1.06713	8.8138	0.64724	0.832713	1.59169	8.46952	0.00111681	0.00373244	8.86289	8.10076	8.86289	8.76936	8.10076	8.76936	8.86289	8.10076	8.76936	26982	15753	23275
374237	NM_001396186,XM_040653065	CBX1	chromobox 1	protein_coding	NP_001383115.1;XP_040508999.1	49096	.	33.5395	33.91	21.6752	83.8032	91.6468	55.2617	-1.51747	6.21146	0.00373952	0.0112216	-1.02092	6.46622	0.88606	0.984874	1.48638	6.19351	0.00587491	0.0159636	6.49655	5.90311	6.49655	6.46702	5.90311	6.46702	6.49655	5.90311	6.46702	5186	3389	4676
374241	NM_001396107,NM_204334	PI15	peptidase inhibitor 15	protein_coding	NP_001383036.1;NP_989665.1	49097	.	0.034962	0.060129	0.041649	0.087359	0.162507	0.106185	1.24388	-1.46127	0.656336	0.773615	1.65644	-1.23943	0.165414	0.350716	1.33174	-1.11873	0.431468	0.563766	0.370398	0.448501	0.370398	0.571752	0.448501	0.571752	0.370398	0.448501	0.571752	17	21	26
374242	NM_001305674,NM_001397446,NM_204335,XM_040698671	DCX	doublecortin	protein_coding	NP_001292603.1;NP_001384375.1;NP_989666.1;XP_040554605.1	49098	.	0.02673	0.018554	0.832303	0.066789	0.050143	2.12198	31.4375	2.75881	2.15726e-56	3.14485e-53	-1.46908	-1.38047	0.37983	0.612111	-46.1741	2.74779	2.03383e-60	2.96492e-57	0.499003	3.81321	0.499003	0.35679	3.81321	0.35679	0.499003	3.81321	0.35679	24	752	15
374244	NM_001168002,NM_001397870,NM_001397871,NM_001397872,NM_001397873,NM_001397874,NM_001397875,XM_015276730,XM_015276782,XM_015276901,XM_015277056,XM_040701002,XM_040701102,XM_040701152,XM_040701246,XM_040701278,XM_040701518,XM_046944191,XM_046944234,XM_046944319,XM_046944367,XM_046944414,XM_046944436	ATP2B1	ATPase plasma membrane Ca2+ transporting 1	protein_coding	NP_001161474.2;NP_001384799.1;NP_001384800.1;NP_001384801.1;NP_001384802.1;NP_001384803.1;NP_001384804.1;XP_015132216.2;XP_015132268.2;XP_015132387.2;XP_015132542.2;XP_040556936.1;XP_040557036.1;XP_040557086.1;XP_040557180.1;XP_040557212.1;XP_040557452.1;XP_046800147.1;XP_046800190.1;XP_046800275.1;XP_046800323.1;XP_046800370.1;XP_046800392.1	49100	.	15.2879	17.291	8.5685	38.199	46.7314	21.8456	-1.7544	6.2196	9.71968e-05	0.000441826	1.08891	6.63144	0.55198	0.762077	1.91038	6.29898	7.45762e-06	4.1642e-05	6.5833	5.7836	6.5833	6.70495	5.7836	6.70495	6.5833	5.7836	6.70495	5511	3115	5524
374246	NM_204337,XM_015282762,XM_015282764,XM_040674420	NBN	nibrin	protein_coding	NP_989668.2;XP_015138248.2;XP_015138250.2;XP_040530354.1	11872	.	3.81156	5.05113	2.00171	9.52374	13.6514	5.10344	-1.8696	4.27745	2.80619e-05	0.000144991	1.28431	4.85024	0.0876029	0.225993	2.40114	4.52196	5.15292e-09	5.03481e-08	4.71285	3.85709	4.71285	5.06164	3.85709	5.06164	4.71285	3.85709	5.06164	1465	777	1732
374249	NM_204338	GDF5	growth differentiation factor 5	protein_coding	NP_989669.2	1254	.	0.01834	0.016287	0.026365	0.045824	0.044017	0.067219	1.49701	-3.04631	0.759851	0.857286	-1.21862	-3.34282	1	1	-1.82348	-3.0974	0.517394	0.648488	0.0960902	0.142972	0.0960902	0.0787666	0.142972	0.0787666	0.0960901	0.142972	0.0787666	4	6	3
374251	NM_204339,XM_040704478,XM_040704479	TGFBR3	transforming growth factor beta receptor 3	protein_coding	NP_989670.1;XP_040560412.1;XP_040560413.1	4525	.	5.49319	4.65225	8.4703	13.7255	12.5734	21.5953	1.57171	5.8052	0.00175052	0.00579849	-1.20882	5.31259	0.191619	0.389616	-1.89992	5.70511	1.00753e-05	5.45809e-05	5.47439	6.1149	5.47439	5.20754	6.1149	5.20754	5.47439	6.1149	5.20754	2524	3934	1922
374252	NM_204340,XM_046939853,XM_046939854	TNKS	tankyrase	protein_coding	NP_989671.2;XP_046795809.1;XP_046795810.1	49101	.	10.5228	9.94965	9.23089	26.2927	26.8904	23.5344	-1.09733	6.74841	0.51603	0.648786	-1.08047	6.75912	0.588603	0.791792	1.0156	6.6911	0.914632	0.975813	6.82616	6.69339	6.82616	6.71552	6.69339	6.71552	6.82616	6.69339	6.71552	6532	5903	5565
374253	NM_204341	TNKS2	tankyrase 2	protein_coding	NP_989672.2	49102	.	17.6219	21.0176	18.3467	44.0309	56.8033	46.7755	1.05997	7.00407	0.683583	0.797672	1.15645	7.07009	0.308491	0.535315	1.09103	7.10966	0.541679	0.671821	6.97259	7.05596	6.97259	7.18074	7.05596	7.18074	6.97259	7.05596	7.18074	7236	7606	7703
374254	NM_001303036,XM_015286521,XM_015286522,XM_025150540	LSP1P1	lymphocyte-specific protein 1 pseudogene 1	protein_coding	NP_001289965.1;XP_015142007.2;XP_015142008.2;XP_025006308.1	4964	.	0.52679	0.163196	0.132761	1.31626	0.441061	0.338477	-3.84975	-0.183921	8.36573e-07	6.07349e-06	-3.25139	-0.122579	1.27444e-05	0.000159474	1.18383	-1.26935	0.674636	0.785782	1.22837	0.430027	1.22837	0.497237	0.430027	0.497237	1.22837	0.430027	0.497237	78	20	22
374255	NM_001199385	MRPL23	mitochondrial ribosomal protein L23	protein_coding	NP_001186314.1	49103	.	70.9607	58.9527	39.1211	177.305	159.329	99.7405	-1.78092	5.42171	7.31741e-05	0.000341682	-1.24111	5.63128	0.135059	0.304922	1.43494	5.23014	0.0130884	0.0318483	5.80367	4.99104	5.80367	5.49824	4.99104	5.49824	5.80367	4.99104	5.49824	3186	1774	2363
374256	NM_001030339	CD81	CD81 molecule	protein_coding	NP_001025510.3	4936	.	45.8996	45.4669	84.6542	114.687	122.881	215.828	1.87765	8.18429	1.08289e-05	6.1883e-05	-1.04112	7.63071	0.77742	0.921775	-1.95487	8.16438	2.93241e-06	1.77823e-05	7.66634	8.57196	7.66634	7.60849	8.57196	7.60849	7.66634	8.57196	7.60849	11740	21860	10380
374259	NM_001001733,NM_001305679,NM_001396491,NR_131210,XM_046943393,XM_046943394,XM_046943395,XM_046943396,XM_046943398,XM_046943399,XM_046943400,XM_046943401,XR_006939787	CACNB4	calcium voltage-gated channel auxiliary subunit beta 4	protein_coding	NP_001001733.1;NP_001292608.1;NP_001383420.1;XP_046799349.1;XP_046799350.1;XP_046799351.1;XP_046799352.1;XP_046799354.1;XP_046799355.1;XP_046799356.1;XP_046799357.1	49105	.	0.390398	0.140017	0.715777	0.975467	0.378415	1.82489	2.2054	2.33061	2.57875e-06	1.67751e-05	-2.28028	1.19015	3.67994e-05	0.000400234	-5.02883	2.05824	5.91071e-18	1.68294e-16	2.04142	2.97741	2.04142	1.24212	2.97741	1.24212	2.04142	2.97741	1.24212	181	396	73
374260	NM_204345,XM_015297941	CHEK1	checkpoint kinase 1	protein_coding	NP_989676.1;XP_015153427.1	49106	.	18.2124	13.0207	2.39199	45.5062	35.1904	6.09845	-7.43992	4.36679	2.4975e-35	5.60132e-33	-1.44015	4.94496	0.0126872	0.0527925	5.166	3.91397	1.436e-24	7.92956e-23	5.22161	2.55557	5.22161	4.71228	2.55557	4.71228	5.22161	2.55557	4.71228	2109	281	1348
374266	NM_204348,XM_015281203	XIRP1	xin actin binding repeat containing 1	protein_coding	NP_989679.4;XP_015136689.2	49109	.	0.156869	0.020089	0.023179	0.391959	0.054293	0.059095	-6.58828	0.131514	4.34492e-12	7.29727e-11	-7.5165	0.120136	1.89569e-12	9.18121e-11	-1.14116	-1.75216	1	1	1.50708	0.35367	1.50708	0.314016	0.35367	0.314016	1.50708	0.35367	0.314016	107	16	13
374268	NM_204350,XM_015288344,XM_015288347,XM_046942696,XM_046942697	PIK3AP1	phosphoinositide-3-kinase adaptor protein 1	protein_coding	NP_989681.1;XP_015143830.1;XP_015143833.1;XP_046798652.1;XP_046798653.1	4133	.	1.45176	1.23669	3.02754	3.62744	3.34234	7.7188	2.11688	3.06704	2.33544e-06	1.53637e-05	-1.21295	2.29918	0.248256	0.464937	-2.56764	2.9851	6.12248e-09	5.89911e-08	2.66786	3.62504	2.66786	2.43679	3.62504	2.43679	2.66786	3.62504	2.43679	311	653	236
374269	NM_001398391,NM_001398392,NM_001398393,NM_001398394,NM_001398395,NM_001398396,NM_001398397,NM_204351,XM_046898296,XM_046898297,XM_046898298,XM_046898299	TP63	tumor protein p63	protein_coding	NP_001385320.1;NP_001385321.1;NP_001385322.1;NP_001385323.1;NP_001385324.1;NP_001385325.1;NP_001385326.1;NP_989682.2;XP_046754252.1;XP_046754253.1;XP_046754254.1;XP_046754255.1	49111	.	0.135966	0.035916	0.141308	0.339731	0.097069	0.360269	1.06642	-0.0593429	0.8762	0.946097	-3.65757	-0.71284	8.23111e-05	0.000793185	-3.90038	-0.644185	3.0572e-05	0.000149557	0.922461	0.96714	0.922461	0.314016	0.96714	0.314016	0.922461	0.96714	0.314016	52	55	13
374270	NM_001277996	IL16	interleukin 16	protein_coding	NP_001264925.2	4808	.	0.774224	2.6256	6.62519	1.93451	7.09606	16.8911	8.69426	4.4368	6.71963e-40	2.51177e-37	3.28306	3.26017	1.56549e-13	9.02044e-12	-2.64818	4.74197	7.91665e-11	1.02768e-09	2.44877	5.31429	2.44877	3.96772	5.31429	3.96772	2.44877	5.31429	3.96772	259	2234	783
374271	NM_204353	IGFBP4	insulin like growth factor binding protein 4	protein_coding	NP_989684.1	49112	.	659.531	492.111	1088.98	1647.93	1330	2776.39	1.68105	10.9086	0.000266075	0.00108895	-1.38214	10.2712	0.0226746	0.0830738	-2.32346	10.7516	4.46513e-09	4.40113e-08	10.4868	11.2357	10.4868	10.0202	11.2357	10.0202	10.4868	11.2357	10.0202	83280	138831	55465
374272	NM_204354	DUSP6	dual specificity phosphatase 6	protein_coding	NP_989685.1	49113	.	14.3834	19.2009	20.7944	35.9389	51.8932	53.016	1.47192	5.93638	0.00731944	0.0199516	1.29446	5.82895	0.0734532	0.199441	-1.13709	6.09872	0.371647	0.503659	5.65877	6.2073	5.65877	6.02462	6.2073	6.02462	5.65877	6.2073	6.02462	2876	4198	3427
374273	NM_204355	SURF4	surfeit 4	protein_coding	NP_989686.1	66188	.	73.9522	79.0157	57.4338	184.78	213.552	146.429	-1.26469	8.15243	0.0987205	0.177279	1.03601	8.33763	0.803533	0.935391	1.31024	8.18115	0.0575517	0.112314	8.31626	7.97866	8.31626	8.36714	7.97866	8.36714	8.31626	7.97866	8.36714	18454	14470	17599
378424	NM_204357,XM_015287267,XM_015287269,XR_005859987,XR_005859988	ATXN3	ataxin 3	protein_coding	NP_989688.1;XP_015142753.1;XP_015142755.1	49115	.	11.0918	12.2431	17.8818	27.7145	33.0889	45.5902	1.6452	6.33198	0.000540941	0.00204827	1.07559	5.98231	0.613247	0.810068	-1.52957	6.37269	0.00311258	0.00910236	5.95148	6.66059	5.95148	6.05498	6.66059	6.05498	5.95148	6.66059	6.05498	3536	5769	3501
378779	NM_001398170,XM_046938392,XM_046938393,XM_046938394,XM_046938395,XM_046938396,XM_046938397	BMP2	bone morphogenetic protein 2	protein_coding	NP_001385099.1;XP_046794348.1;XP_046794349.1;XP_046794350.1;XP_046794351.1;XP_046794352.1;XP_046794353.1	49116	.	4.90543	4.24164	3.06299	12.2569	11.4637	7.80919	-1.5341	3.73826	0.00487968	0.0141003	-1.20669	3.88489	0.213124	0.419967	1.27132	3.58068	0.117363	0.201593	4.09729	3.52414	4.09729	3.84351	3.52414	3.84351	4.09729	3.52414	3.84351	936	605	714
378783	NM_204361	KIT	KIT proto-oncogene, receptor tyrosine kinase	protein_coding	NP_989692.1	10414	.	0.111278	0.028005	0.030309	0.278044	0.075687	0.077274	-3.57689	-1.07437	0.000302407	0.00122153	-4.05057	-1.09213	0.000205848	0.00176003	-1.13276	-2.21123	0.832022	0.910143	0.755937	0.252164	0.755937	0.224465	0.252164	0.224465	0.755937	0.252164	0.224465	40	11	9
378788	NM_001271931,XM_040674479,XM_040674489	FZD6	frizzled class receptor 6	protein_coding	NP_001258860.3;XP_040530413.1;XP_040530423.1	49120	.	12.8188	19.8257	31.8566	32.0297	53.582	81.2193	2.52594	6.83006	1.73771e-10	2.31981e-09	1.49541	6.33148	0.00511185	0.02583	-1.68913	7.01974	0.000257475	0.00102386	6.03379	7.35727	6.03379	6.60703	7.35727	6.60703	6.03379	7.35727	6.60703	3747	9386	5158
378790	NM_001277087,NM_001348287,XM_015283344,XM_015283345,XM_015283346,XM_025148489,XM_025148490,XM_025148491,XM_025148492,XM_046938398,XM_046938399	RTN4	reticulon 4	protein_coding	NP_001264016.1;NP_001335216.2;XP_015138830.1;XP_015138831.1;XP_015138832.1;XP_025004257.2;XP_025004258.2;XP_025004259.1;XP_025004260.1;XP_046794354.1;XP_046794355.1	6163	.	142.197	120.869	75.7015	355.3	326.667	193.003	-1.91174	8.60002	5.98511e-06	3.60988e-05	-1.11472	8.9168	0.444222	0.671608	1.715	8.49909	0.000158689	0.000660772	8.99573	8.06341	8.99573	8.83938	8.06341	8.83938	8.99573	8.06341	8.83938	29590	15349	24435
378791	NM_001001466,XM_015287270,XM_040700549,XM_046941360	RTN1	reticulon 1	protein_coding	NP_001001466.2;XP_015142756.1;XP_040556483.1;XP_046797316.1	9098	.	0.728174	1.02264	1.61855	1.81945	2.76383	4.12655	2.26143	2.14261	2.09701e-06	1.3959e-05	1.36459	1.68254	0.0830777	0.217434	-1.6572	2.29592	0.00272936	0.00814173	1.88207	2.82314	1.88207	2.22224	2.82314	2.22224	1.88207	2.82314	2.22224	156	350	196
378792	NM_204367,XM_015298410,XR_001470096,XR_001470097,XR_001470098	RHBG	Rh family B glycoprotein	protein_coding	NP_989698.2;XP_015153896.2	49122	.	4.09225	5.51828	8.03149	10.2251	14.914	20.4765	1.99415	3.91542	5.44783e-06	3.31017e-05	1.31694	3.54636	0.0718279	0.195977	-1.51423	4.06068	0.005719	0.0156053	3.46668	4.39604	3.46668	3.83219	4.39604	3.83219	3.46668	4.39604	3.83219	584	1155	708
378793	NM_204368,XR_001466004	TRMT11	tRNA methyltransferase 11 homolog	protein_coding	NP_989699.2	49123	.	8.18806	9.24409	5.21919	20.4591	24.9835	13.3065	-1.53714	5.68617	0.0029527	0.00912347	1.09654	6.03104	0.522105	0.737789	1.68553	5.76807	0.000311801	0.00121308	5.98521	5.37712	5.98521	6.11617	5.37712	6.11617	5.98521	5.37712	6.11617	3621	2336	3655
378795	NM_001396357,NM_204369,XM_046904077,XM_046904078,XM_046904079,XM_046904080,XM_046904081	HMGA1	high mobility group AT-hook 1	protein_coding	NP_001383286.1;NP_989700.1;XP_046760033.1;XP_046760034.1;XP_046760035.1;XP_046760036.1;XP_046760037.1	49124	.	60.8913	56.5099	34.0607	152.146	152.727	86.8388	-1.77599	6.3206	6.76586e-05	0.000318684	-1.10428	6.60635	0.488482	0.709581	1.60827	6.23069	0.000969372	0.00329853	6.68964	5.8718	6.68964	6.54798	5.8718	6.54798	6.68964	5.8718	6.54798	5937	3315	4949
378799	XM_015278122	MSH2	mutS homolog 2	protein_coding	XP_015133608.1	6808	.	23.9624	16.8511	10.6879	59.8735	45.5425	27.249	-2.20195	6.02974	5.60205e-08	5.06618e-07	-1.46651	6.23962	0.00775749	0.0359811	1.50148	5.67373	0.00496631	0.013785	6.50478	5.38493	6.50478	5.95977	5.38493	5.95977	6.50478	5.38493	5.95977	5216	2349	3274
378801	NM_001396089,NM_204374	STK25	serine/threonine kinase 25	protein_coding	NP_001383018.1;NP_989705.2	4308	.	41.7111	32.4189	27.5196	104.221	87.617	70.162	-1.48977	7.23047	0.00528581	0.0151032	-1.31565	7.30521	0.0545291	0.160558	1.13235	7.00696	0.384061	0.515643	7.49723	6.92603	7.49723	7.10396	6.92603	7.10396	7.49723	6.92603	7.10396	10435	6946	7301
378802	NM_204375,XM_015279297,XM_040648925,XM_040648926,XM_046901635	SLC2A8	solute carrier family 2 member 8	protein_coding	NP_989706.2;XP_015134783.1;XP_040504859.1;XP_040504860.1;XP_046757591.1	49126	.	7.46597	7.3386	12.2793	18.6548	19.8337	31.3065	1.63375	4.33735	0.000956618	0.00340884	-1.04497	3.90983	0.773651	0.919445	-1.70722	4.314	0.00033648	0.00129836	4.02894	4.70251	4.02894	3.96944	4.70251	3.96944	4.02894	4.70251	3.96944	890	1442	784
378803	NM_001033641,XM_015283019	TNFRSF11B	TNF receptor superfamily member 11b	protein_coding	NP_001028813.2;XP_015138505.1	12044	.	32.3125	29.7165	29.7531	80.7373	80.3131	75.8564	-1.06464	6.29836	0.662829	0.779377	-1.11963	6.26368	0.43128	0.660143	-1.05165	6.21666	0.72655	0.829156	6.35987	6.27064	6.35987	6.19894	6.27064	6.19894	6.35987	6.27064	6.19894	4712	4389	3874
378804	NM_204376,XM_046938400,XM_046938401,XM_046938402	PPP3R1	protein phosphatase 3 regulatory subunit B, alpha	protein_coding	NP_989707.1;XP_046794356.1;XP_046794357.1;XP_046794358.1	49127	.	48.7832	58.2932	34.2598	121.892	157.546	87.3464	-1.38715	7.19753	0.0219247	0.0506636	1.16882	7.5312	0.273455	0.496814	1.62132	7.33249	0.000733111	0.00258898	7.42245	6.95358	7.42245	7.64629	6.95358	7.64629	7.42245	6.95358	7.64629	9905	7081	10657
378890	NM_001030340,XM_025151454,XM_025151455,XM_025151456,XM_025151457,XM_025151458,XM_025151459,XM_040702224,XR_003075545,XR_003075546,XR_005860608	PPP3CB	protein phosphatase 3 catalytic subunit beta	protein_coding	NP_001025511.1;XP_025007222.1;XP_025007223.1;XP_025007224.1;XP_025007225.1;XP_025007226.1;XP_025007227.1;XP_040558158.1	49128	.	21.6455	31.5301	18.7589	54.0843	85.2148	47.8263	-1.13915	6.31423	0.363676	0.497109	1.40893	6.67339	0.0167049	0.0652367	1.60498	6.59833	0.00098713	0.00335284	6.42145	6.23583	6.42145	6.91116	6.23583	6.91116	6.42145	6.23583	6.91116	4920	4283	6381
378891	NM_204377,XM_046898288,XM_046898300,XM_046898323,XM_046898343	CSNK1E	casein kinase 1 epsilon	protein_coding	NP_989708.3;XP_046754244.1;XP_046754256.1;XP_046754279.1;XP_046754299.1	13829	.	19.6361	25.5579	32.5779	49.0637	69.074	83.0584	1.68721	6.56813	0.000273642	0.00111616	1.26015	6.31853	0.107039	0.25912	-1.3389	6.70145	0.0414974	0.0853739	6.16178	6.90821	6.16178	6.49122	6.90821	6.49122	6.16178	6.90821	6.49122	4100	6860	4756
378893	NM_204378	FANCG	Fanconi anemia complementation group G	protein_coding	NP_989709.2	49129	.	2.94586	3.94678	1.08499	7.36065	10.6667	2.76621	-2.66297	2.56559	4.45364e-09	4.79506e-08	1.30048	3.30414	0.0915062	0.232643	3.46307	2.84795	8.93369e-14	1.65694e-12	3.25662	2.07455	3.25662	3.60044	2.07455	3.60044	3.25662	2.07455	3.60044	497	185	595
378894	NM_204379,XM_015291626,XM_015291627,XM_015291628,XM_015291629,XM_015291630	TNFSF10	tumor necrosis factor superfamily member 10	protein_coding	NP_989710.2;XP_015147112.1;XP_015147113.1;XP_015147114.1;XP_015147115.1;XP_015147116.1	6980	.	12.4179	14.2102	38.5466	31.0278	38.4053	98.2757	3.19284	6.71531	2.40469e-15	6.13934e-14	1.12516	5.73541	0.414157	0.641504	-2.83767	6.75785	8.87867e-13	1.45594e-11	5.67539	7.33076	5.67539	5.84239	7.33076	5.84239	5.67539	7.33076	5.84239	2910	9214	3014
378895	NM_001389361,XM_015275155,XM_015275157	STX2	syntaxin 2	protein_coding	NP_001376290.1;XP_015130641.1;XP_015130643.1	49130	.	33.9203	36.9855	17.2021	84.7548	99.9587	43.8573	-1.9363	6.5237	4.63118e-06	2.85469e-05	1.05843	6.96442	0.691229	0.863016	2.04944	6.57817	6.79117e-07	4.6743e-06	6.93431	5.99199	6.93431	7.01559	5.99199	7.01559	6.93431	5.99199	7.01559	7045	3608	6864
378896	NM_001396119,NM_001396120,NM_204380	TERF1	telomeric repeat binding factor 1	protein_coding	NP_001383048.1;NP_001383049.1;NP_989711.3	49131	.	11.6985	19.5743	3.88232	29.2305	52.9023	9.8981	-2.95621	5.26953	2.61731e-13	5.17708e-12	1.62349	6.23998	0.000766791	0.00536901	4.79936	5.82071	2.16294e-25	1.33044e-23	5.8727	4.35623	5.8727	6.56233	4.35623	6.56233	5.8727	4.35623	6.56233	3345	1122	4999
378897	NM_204381,XM_040652018	THY1	Thy-1 cell surface antigen	protein_coding	NP_989712.2;XP_040507952.1	5094	.	336.866	325.247	560.043	841.709	879.028	1427.85	1.69223	10.1191	0.000223364	0.000933008	-1.06821	9.64351	0.64173	0.829649	-1.80766	10.0845	3.36042e-05	0.000162611	9.692	10.4502	9.692	9.59692	10.4502	9.59692	9.692	10.4502	9.59692	47981	80518	41347
378898	NM_001396492	DDAH1	dimethylarginine dimethylaminohydrolase 1	protein_coding	NP_001383421.1	6576	.	67.8622	88.6804	87.0168	169.563	239.672	221.852	1.30547	8.93442	0.0606295	0.11907	1.26709	8.91021	0.0956123	0.239532	-1.03029	9.09256	0.833569	0.911337	8.73266	9.11643	8.73266	9.07347	9.11643	9.07347	8.73266	9.11643	9.07347	24648	31909	28749
378900	NM_001397678,NM_204384,XM_046904943,XM_046904944,XM_046904945,XM_046904946	TFCP2	transcription factor CP2	protein_coding	NP_001384607.1;NP_989715.1;XP_046760899.1;XP_046760900.1;XP_046760901.1;XP_046760902.1	49133	.	31.3661	26.7525	20.4375	78.3726	72.3025	52.106	-1.56093	6.58851	0.0019172	0.00628067	-1.02815	6.85429	0.846621	0.959928	1.5182	6.56421	0.00362285	0.0104375	6.88598	6.25038	6.88598	6.84627	6.25038	6.84627	6.88598	6.25038	6.84627	6811	4327	6098
378901	NM_204385,XM_015290232,XM_025152734,XM_040704480,XM_040704482,XM_046944212,XM_046944213,XM_046944214,XM_046944215,XM_046944216,XM_046944217,XM_046944218,XM_046944219,XM_046944220,XM_046944221,XM_046944222,XM_046944223,XM_046944224,XM_046944225,XM_046944226,XM_046944227,XM_046944228	RGS4	regulator of G-protein signaling 4	protein_coding	NP_989716.2;XP_015145718.1;XP_025008502.1;XP_040560414.1;XP_040560416.1;XP_046800168.1;XP_046800169.1;XP_046800170.1;XP_046800171.1;XP_046800172.1;XP_046800173.1;XP_046800174.1;XP_046800175.1;XP_046800176.1;XP_046800177.1;XP_046800178.1;XP_046800179.1;XP_046800180.1;XP_046800181.1;XP_046800182.1;XP_046800183.1;XP_046800184.1	49134	.	0.028699	0.030134	0.345141	0.071709	0.081441	0.879948	4.12765	0.348603	7.12962e-09	7.44524e-08	1.00871	-0.943293	1	1	-4.09143	0.360323	1.03435e-08	9.6166e-08	0.567652	1.58339	0.567652	0.571752	1.58339	0.571752	0.567652	1.58339	0.571752	28	115	26
378902	NM_001389356,NM_204386	LOC378902	death domain-containing tumor necrosis factor receptor superfamily member 23	protein_coding	NP_001376285.1;NP_989717.2	49135	.	15.6784	12.2972	20.3114	39.1749	33.2351	51.7845	1.32071	5.27331	0.0553944	0.110425	-1.30997	4.87764	0.0652241	0.182853	-1.73008	5.11851	0.00017918	0.000737841	5.10014	5.49122	5.10014	4.72356	5.49122	4.72356	5.10014	5.49122	4.72356	1934	2533	1359
378903	NM_001278132,NM_001278133,NM_001278134,NM_001278135,NM_204387,XM_015281262,XM_015281263,XM_015281264,XM_025147004,XM_046917407,XM_046917410,XM_046917416,XM_046917423	CREM	cAMP responsive element modulator	protein_coding	NP_001265061.1;NP_001265062.1;NP_001265063.1;NP_001265064.1;NP_989718.2;XP_015136748.1;XP_015136749.1;XP_015136750.1;XP_025002772.1;XP_046773363.1;XP_046773366.1;XP_046773372.1;XP_046773379.1	49136	.	5.24519	10.4887	6.42528	13.1059	28.3474	16.3814	1.21885	3.81113	0.18995	0.298779	1.91317	4.20287	1.56813e-05	0.000191459	1.56965	4.30735	0.00243595	0.00737208	3.76775	4.03418	3.76775	4.65237	4.03418	4.65237	3.76775	4.03418	4.65237	733	886	1291
378905	NM_204388,XM_015285869,XM_015285870,XM_046939855,XM_046939856	FAM53A	family with sequence similarity 53 member A	protein_coding	NP_989719.3;XP_015141355.2;XP_015141356.2;XP_046795811.1;XP_046795812.1	49137	.	4.07697	8.91423	7.55913	10.1869	24.092	19.2722	1.8612	4.1514	3.44671e-05	0.000174268	2.00503	4.2218	3.58753e-06	5.17811e-05	1.07728	4.58512	0.615765	0.736997	3.74385	4.58948	3.74385	4.69258	4.58948	4.69258	3.74385	4.58948	4.69258	720	1329	1329
378907	NM_204390,XM_015278668,XM_015278671,XM_015278672,XM_015278673,XM_015278674,XM_025151462,XM_025151463,XM_025151464,XM_025151466,XM_040702226,XM_040702227,XM_040702228,XM_040702230,XM_046942699,XM_046942701,XM_046942702,XM_046942703,XM_046942704,XM_046942705,XM_046942706,XM_046942707,XM_046942708,XM_046942709	SGMS1	sphingomyelin synthase 1	protein_coding	NP_989721.2;XP_015134154.1;XP_015134157.1;XP_015134158.1;XP_015134159.1;XP_015134160.1;XP_025007230.1;XP_025007231.1;XP_025007232.1;XP_025007234.1;XP_040558160.1;XP_040558161.1;XP_040558162.1;XP_040558164.1;XP_046798655.1;XP_046798657.1;XP_046798658.1;XP_046798659.1;XP_046798660.1;XP_046798661.1;XP_046798662.1;XP_046798663.1;XP_046798664.1;XP_046798665.1	2707	.	14.0271	13.3388	8.4734	35.0486	36.0501	21.6032	-1.58623	5.79423	0.00141159	0.0047891	-1.06406	6.04478	0.666682	0.847101	1.49073	5.73994	0.00574387	0.0156623	6.10913	5.4557	6.10913	6.02089	5.4557	6.02089	6.10913	5.4557	6.02089	3951	2470	3418
378908	NM_204391,XM_015283079,XM_025147006,XM_040674660,XM_046917425,XM_046917429	SLA	Src like adaptor	protein_coding	NP_989722.1;XP_015138565.2;XP_025002774.2;XP_040530594.1;XP_046773381.1;XP_046773385.1	12139	.	5.52408	32.7921	9.52217	13.8027	88.6254	24.2771	1.68576	4.84329	0.000374646	0.00147252	5.58894	6.13688	6.2442e-30	2.22019e-27	3.31539	6.27973	4.08651e-16	9.60858e-15	4.48224	5.20919	4.48224	6.91094	5.20919	6.91094	4.48224	5.20919	6.91094	1240	2073	6380
378909	NM_204392,XM_046941361	PYGL	phosphorylase, glycogen, liver	protein_coding	NP_989723.2;XP_046797317.1	49139	.	25.6213	19.8896	43.9888	64.0186	53.7546	112.151	1.74761	7.02464	9.99869e-05	0.000453519	-1.3285	6.37634	0.0477355	0.14534	-2.32169	6.88871	5.95162e-09	5.74968e-08	6.58123	7.38016	6.58123	6.17636	7.38016	6.17636	6.58123	7.38016	6.17636	5503	9537	3813
378910	NM_204393,XM_015289975,XM_015289986,XM_040702322	RECQL	RecQ like helicase	protein_coding	NP_989724.2;XP_015145461.1;XP_015145472.1;XP_040558256.1	9947	.	9.28857	11.2839	4.37453	23.2088	30.4965	11.153	-2.07215	4.38125	1.09051e-06	7.72473e-06	1.17897	4.93602	0.260398	0.47991	2.443	4.54514	2.60717e-09	2.66905e-08	4.86124	3.86226	4.86124	5.09123	3.86226	5.09123	4.86124	3.86226	5.09123	1630	780	1769
378911	NM_204394,XM_046898301	GHSR	growth hormone secretagogue receptor	protein_coding	NP_989725.1;XP_046754257.1	6983	.	0.326635	0.763345	0.91554	0.816145	2.06305	2.33419	2.77628	3.01764	2.52068e-10	3.28387e-09	2.16332	2.76253	2.07201e-06	3.1563e-05	-1.28333	3.40425	0.107293	0.187387	2.39783	3.68469	2.39783	3.35618	3.68469	3.35618	2.39783	3.68469	3.35618	248	683	494
378912	NM_204395	RGS2	regulator of G-protein signaling 2	protein_coding	NP_989726.2	49140	.	10.6889	8.45542	35.2182	26.7078	22.852	89.7898	3.35385	5.32707	4.35255e-16	1.2086e-14	-1.3028	4.02857	0.0776143	0.207783	-4.36939	5.24839	3.37771e-22	1.49213e-20	4.27973	5.97257	4.27973	3.92038	5.97257	3.92038	4.27973	5.97257	3.92038	1070	3559	756
378913	NM_001030341,XM_015292937,XM_040646065,XM_040646066,XM_040646067,XM_040646068,XM_046899761,XM_046899762	FLNB	filamin B	protein_coding	NP_001025512.2;XP_015148423.1;XP_040501999.1;XP_040502000.1;XP_040502001.1;XP_040502002.1;XP_046755717.1;XP_046755718.1	49141	.	248.063	278.343	165.343	619.82	752.264	421.546	-1.46887	11.2109	0.00680864	0.0187241	1.08678	11.523	0.556945	0.766608	1.59633	11.2835	0.00101264	0.00342511	11.4622	10.9077	11.4622	11.5822	10.9077	11.5822	11.4622	10.9077	11.5822	163805	110588	163870
378914	NM_001396336,NM_204396,XM_046904082,XM_046904083	CDKN1A	cyclin dependent kinase inhibitor 1A	protein_coding	NP_001383265.1;NP_989727.2;XP_046760038.1;XP_046760039.1	49142	.	0.151725	0.043142	1.37019	0.379106	0.116598	3.49334	5.09053	0.734363	1.54552e-12	2.75099e-11	-3.52912	-1.39055	0.00266073	0.0153799	-17.9618	0.568716	4.50631e-22	1.97276e-20	0.617077	1.89762	0.617077	0.201181	1.89762	0.201181	0.617077	1.89762	0.201181	31	157	8
378915	NM_204397,XM_046901636	PSMB7	proteasome subunit beta 7	protein_coding	NP_989728.1;XP_046757592.1	49143	.	224.923	189.783	166.17	562.003	512.916	423.656	-1.32766	7.86448	0.0465538	0.0956804	-1.2194	7.91849	0.163313	0.34822	1.08878	7.70829	0.550216	0.6805	8.05969	7.65257	8.05969	7.7747	7.65257	7.7747	8.05969	7.65257	7.7747	15438	11531	11654
378918	NM_204400	TRAM1L1	translocation associated membrane protein 1-like 1	protein_coding	NP_989731.1	49146	.	95.3847	94.8109	64.5635	238.332	256.24	164.607	-1.45106	7.42206	0.00911105	0.0240356	-1.03755	7.63939	0.796004	0.931879	1.39855	7.39081	0.0187688	0.0433134	7.67256	7.13864	7.67256	7.61965	7.13864	7.61965	7.67256	7.13864	7.61965	11791	8058	10461
378919	NM_204401,XM_046938403	TRIB2	tribbles pseudokinase 2	protein_coding	NP_989732.3;XP_046794359.1	49147	.	15.5042	26.5807	34.7982	38.7396	71.8384	88.719	2.28235	6.63504	1.21531e-08	1.22438e-07	1.65359	6.32834	0.00047696	0.00359706	-1.38023	6.89699	0.0242736	0.0539504	5.94343	7.12075	5.94343	6.65976	7.12075	6.65976	5.94343	7.12075	6.65976	3516	7958	5352
378921	NM_001397224,NM_001397225,NM_204402,XM_046917449,XM_046917452	RIPK1	receptor interacting serine/threonine kinase 1	protein_coding	NP_001384153.1;NP_001384154.1;NP_989733.3;XP_046773405.1;XP_046773408.1	9719	.	12.1253	11.3569	8.55628	30.2967	30.6938	21.8145	-1.38483	5.1994	0.0251724	0.0569995	-1.12441	5.33308	0.419734	0.6475	1.23161	5.10368	0.152937	0.250086	5.44732	4.99025	5.44732	5.28225	4.99025	5.28225	5.44732	4.99025	5.28225	2476	1773	2027
378922	NM_204403	BUB1B	BUB1 mitotic checkpoint serine/threonine kinase B	protein_coding	NP_989734.3	3590	.	33.3936	24.2467	9.68648	83.4386	65.5302	24.696	-3.38588	6.59108	1.12254e-16	3.38806e-15	-1.42029	6.98665	0.0141621	0.0576689	2.38393	6.21697	2.37387e-09	2.44222e-08	7.22689	5.49011	7.22689	6.72473	5.49011	6.72473	7.22689	5.49011	6.72473	8642	2531	5601
378924	NM_204404,XM_015283716	HAL	histidine ammonia-lyase	protein_coding	NP_989735.2;XP_015139202.4	8679	.	0.071108	0.079329	0.053664	0.177675	0.214397	0.136819	-1.25918	-1.99617	0.707153	0.815511	1.00867	-1.84712	1	1	1.26998	-1.9855	0.847719	0.923276	0.311567	0.252164	0.311567	0.314016	0.252164	0.314016	0.311567	0.252164	0.314016	14	11	13
378926	NM_204405	ANKRD1	ankyrin repeat domain 1	protein_coding	NP_989736.2	4894	.	5.51658	8.08921	9.43196	13.784	21.8623	24.0471	1.74024	4.87223	0.000160753	0.000699122	1.42184	4.69419	0.0167124	0.0652404	-1.22393	5.07873	0.165935	0.266792	4.48224	5.25386	4.48224	4.97076	5.25386	4.97076	4.48224	5.25386	4.97076	1240	2140	1623
378928	NM_204407	GRPR	gastrin releasing peptide receptor	protein_coding	NP_989738.1	66191	.	0.018075	0.021153	0.046067	0.045162	0.057169	0.11745	1.98587	-2.85346	0.401742	0.536613	1.08362	-3.21607	1	1	-1.83149	-2.79855	0.401742	0.533582	0.0960902	0.187645	0.0960902	0.104095	0.187645	0.104095	0.0960901	0.187645	0.104095	4	8	4
378930	NM_204409	TNFSF8	tumor necrosis factor superfamily member 8	protein_coding	NP_989740.2	5378	.	0.059356	0.060165	0.063756	0.14831	0.162606	0.162547	1.08556	-0.995779	0.904123	0.967575	1.00277	-1.04649	1	1	-1.08255	-0.988943	0.901926	0.966075	0.533736	0.571591	0.533736	0.534976	0.571591	0.534976	0.533736	0.571591	0.534976	26	28	24
378932	XM_046904986	ITGA5	integrin, alpha 5 (fibronectin receptor, alpha polypeptide), transcript variant X1	protein_coding	XP_046760942.1	49148	.	26.3239	33.6532	29.5235	65.774	90.9527	75.271	1.14182	6.60247	0.354018	0.487473	1.23956	6.66682	0.133411	0.301998	1.0856	6.7554	0.565973	0.692933	6.51894	6.70832	6.51894	6.82572	6.70832	6.82572	6.51894	6.70832	6.82572	5268	5965	6011
379037	NR_001594	TERC	telomerase RNA component	telomerase_RNA	.	49151	.	0.000957	0.038748	0.002718	0.00239	0.104721	0.006929	1.00747	-4.26893	1	1	2.03762	-3.99263	1	1	2.02207	-3.98652	1	1	0.0246292	0.0248344	0.0246292	0.0529859	0.0248344	0.0529859	0.0246292	0.0248344	0.0529859	1	1	2
386571	NM_204410	SPARC	secreted protein acidic and cysteine rich	protein_coding	NP_989741.2	3072	.	205.218	310.649	585.452	512.767	839.574	1492.63	2.90447	10.0031	1.89173e-13	3.80382e-12	1.46779	9.34117	0.00697444	0.0330011	-1.9788	10.1663	1.83784e-06	1.15682e-05	9.04062	10.5771	9.04062	9.5934	10.5771	9.5934	9.04062	10.5771	9.5934	30527	87926	41246
386572	NM_001398121,NM_001398122,NM_001398123,NM_001398124,NM_204411,XM_015295374,XM_015295375,XM_025141539,XM_046901968	GRB2	growth factor receptor bound protein 2	protein_coding	NP_001385050.1;NP_001385051.1;NP_001385052.1;NP_001385053.1;NP_989742.2;XP_015150860.1;XP_015150861.1;XP_024997307.1;XP_046757924.1	6067	.	72.2088	70.0194	41.2829	180.424	189.238	105.252	-1.72651	7.71791	0.000135146	0.000596837	-1.06735	8.01243	0.646809	0.832305	1.61756	7.65907	0.000766241	0.00269228	8.06388	7.27992	8.06388	7.9702	7.27992	7.9702	8.06388	7.27992	7.9702	15483	8893	13353
386574	NM_204413,XM_046942710,XM_046942711,XM_046942712,XM_046942713,XM_046942714,XM_046942715,XM_046942716,XM_046942717,XM_046942718	NFKB2	nuclear factor kappa B subunit 2	protein_coding	NP_989744.2;XP_046798666.1;XP_046798667.1;XP_046798668.1;XP_046798669.1;XP_046798670.1;XP_046798671.1;XP_046798672.1;XP_046798673.1;XP_046798674.1	49153	.	26.4454	23.3175	18.5722	66.0777	63.0191	47.3504	-1.40298	6.57201	0.0181333	0.0430252	-1.16899	6.68744	0.275089	0.498804	1.20016	6.44484	0.20298	0.313107	6.80809	6.32477	6.80809	6.585	6.32477	6.585	6.80809	6.32477	6.585	6450	4559	5079
386575	NM_204414,XM_015296809	YBX1	Y-box binding protein 1	protein_coding	NP_989745.2;XP_015152295.1	3598	.	913.023	1084.67	845.197	2281.32	2931.49	2154.86	-1.07024	10.6567	0.631917	0.752068	1.15067	10.8096	0.322081	0.549433	1.2315	10.7649	0.141992	0.235169	10.7057	10.6078	10.7057	10.9081	10.6078	10.9081	10.7057	10.6078	10.9081	96936	89819	102676
386577	NM_204415,XM_025153788,XM_025153791	CHRNA5	cholinergic receptor nicotinic alpha 5 subunit	protein_coding	NP_989746.2;XP_025009556.1;XP_025009559.1	49155	.	0.982299	0.590783	0.795221	2.45441	1.59668	2.02744	-1.22973	1.80732	0.248991	0.36952	-1.70226	1.61955	0.0035632	0.019375	-1.38426	1.44052	0.0836115	0.152762	2.26976	2.03842	2.26976	1.69804	2.03842	1.69804	2.26976	2.03842	1.69804	222	179	120
386579	NM_001109771,XM_015297513,XM_015297514,XM_015297515,XM_015297516,XM_015297517,XM_015297518,XM_040651629,XM_040651630,XM_046903500,XM_046903501,XM_046903502,XM_046903504,XM_046903505,XM_046903506,XM_046903507	RPS6KA1	ribosomal protein S6 kinase A1	protein_coding	NP_001103241.1;XP_015152999.1;XP_015153000.1;XP_015153001.1;XP_015153002.1;XP_015153003.1;XP_015153004.1;XP_040507563.1;XP_040507564.1;XP_046759456.1;XP_046759457.1;XP_046759458.1;XP_046759460.1;XP_046759461.1;XP_046759462.1;XP_046759463.1	212	.	5.7405	4.76658	5.26213	14.3434	12.8824	13.416	-1.05632	4.70293	0.711303	0.81926	-1.23583	4.59754	0.150985	0.330986	-1.16994	4.55443	0.288142	0.41287	4.79299	4.71687	4.79299	4.49971	4.71687	4.49971	4.79299	4.71687	4.49971	1552	1457	1156
386580	NM_204417,XM_015290233,XM_015290234,XM_015290236,XM_015290237,XM_015290238,XM_015290239,XM_025152735,XM_025152738,XM_025152740,XM_025152741,XM_025152742,XM_046944229,XM_046944230,XM_046944231,XM_046944232,XM_046944233,XM_046944235,XM_046944236	PTPRC	protein tyrosine phosphatase, receptor type C	protein_coding	NP_989748.3;XP_015145719.2;XP_015145720.2;XP_015145722.2;XP_015145723.2;XP_015145724.2;XP_015145725.2;XP_025008503.2;XP_025008506.2;XP_025008508.2;XP_025008509.2;XP_025008510.2;XP_046800185.1;XP_046800186.1;XP_046800187.1;XP_046800188.1;XP_046800189.1;XP_046800191.1;XP_046800192.1	1563	.	0.173066	0.11848	0.186602	0.43243	0.320212	0.475746	1.09592	0.355769	0.751054	0.851986	-1.51082	0.0354181	0.106797	0.25862	-1.65572	0.114145	0.0449944	0.0911897	1.12965	1.20303	1.12965	0.836414	1.20303	0.836414	1.12965	1.20303	0.836414	69	75	42
386582	NM_204419,XM_046898854	RB1	RB transcriptional corepressor 1	protein_coding	NP_989750.2;XP_046754810.1	12759	.	22.1983	23.4216	15.98	55.4656	63.3003	40.7416	-1.36351	6.74532	0.030251	0.0666664	1.01969	6.9658	0.89206	0.989157	1.39035	6.7616	0.0213348	0.0483247	6.96286	6.51973	6.96286	6.99077	6.51973	6.99077	6.96286	6.51973	6.99077	7187	5227	6746
386583	NM_204420	MMP2	matrix metallopeptidase 2	protein_coding	NP_989751.1	49157	.	666.691	1815.43	1579.03	1665.82	4906.47	4025.79	2.41135	12.0395	9.43252e-10	1.12434e-08	2.64038	12.1333	1.72334e-11	7.0372e-10	1.09498	12.606	0.521792	0.652822	11.2698	12.5393	11.2698	12.6701	12.5393	12.6701	11.2698	12.5393	12.6701	143342	342766	348395
386585	NM_001396109,NM_204421,XM_046898877,XM_046898878,XM_046898879,XM_046898881	NR2F2	nuclear receptor subfamily 2 group F member 2	protein_coding	NP_001383038.1;NP_989752.1;XP_046754833.1;XP_046754834.1;XP_046754835.1;XP_046754837.1	49158	.	14.8144	19.685	15.7647	37.0159	53.2015	40.1925	1.07279	5.93646	0.626031	0.748301	1.3074	6.09107	0.0623224	0.176244	1.2187	6.13587	0.168715	0.270606	5.90829	6.00803	5.90829	6.28935	6.00803	6.28935	5.90829	6.00803	6.28935	3430	3649	4128
387330	NM_001397563,NM_204424,XM_015280784,XM_025144634,XM_025144636	PAX5	paired box 5	protein_coding	NP_001384492.1;NP_989755.1;XP_015136270.1;XP_025000402.1;XP_025000404.1	49160	.	0.011827	0.009288	0.016664	0.029552	0.025102	0.042485	1.38059	-2.33004	0.662502	0.779119	-1.2229	-2.63296	0.797512	0.931879	-1.688	-2.40667	0.352234	0.484229	0.186178	0.252164	0.186178	0.153454	0.252164	0.153454	0.186178	0.252164	0.153454	8	11	6
395067	NM_204425,XM_046938404,XM_046938405	CRIM1	cysteine rich transmembrane BMP regulator 1	protein_coding	NP_989756.2;XP_046794360.1;XP_046794361.1	8047	.	23.2572	41.3648	25.7685	58.1113	111.794	65.6977	1.11829	7.54151	0.43242	0.567967	1.72502	7.9048	0.000137575	0.00123724	1.54255	7.9661	0.00238298	0.00724184	7.46652	7.62695	7.46652	8.24971	7.62695	8.24971	7.46652	7.62695	8.24971	10214	11327	16219
395070	NM_204427,XR_005841090	POFUT1	protein O-fucosyltransferase 1	protein_coding	NP_989758.1	4973	.	19.8379	34.0436	29.959	49.5677	92.0078	76.3814	1.5376	6.25198	0.00277715	0.00863409	1.66485	6.3225	0.000400317	0.00310747	1.08276	6.58758	0.578918	0.705111	5.93168	6.54409	5.93168	6.65763	6.54409	6.65763	5.93168	6.54409	6.65763	3487	5317	5344
395071	NM_204428	FUT11	fucosyltransferase 11	protein_coding	NP_989759.2	49162	.	31.454	29.6839	17.838	78.5924	80.2251	45.4786	-1.73171	5.96527	0.000144909	0.000635715	-1.09283	6.24495	0.536682	0.750073	1.58461	5.88541	0.00143918	0.00464066	6.32498	5.54586	6.32498	6.19858	5.54586	6.19858	6.32498	5.54586	6.19858	4598	2633	3873
395073	NM_204430,XM_015280410,XM_040655333,XM_046905185	FUT10	fucosyltransferase 10	protein_coding	NP_989761.2;XP_015135896.1;XP_040511267.1;XP_046761141.1	11471	.	3.75285	3.60009	6.24844	9.37703	9.72978	15.9306	1.65526	3.57276	0.000991006	0.0035202	-1.10078	3.09822	0.542939	0.755894	-1.82206	3.52298	0.000103778	0.000450796	3.3127	3.98123	3.3127	3.18871	3.98123	3.18871	3.3127	3.98123	3.18871	519	852	434
395074	NM_204431,XM_046898880	CCDC80	coiled-coil domain containing 80	protein_coding	NP_989762.2;XP_046754836.1	11305	.	48.8795	54.1531	153.492	122.133	146.357	391.333	3.19938	9.14302	1.39839e-15	3.67974e-14	1.0744	8.12563	0.613805	0.810456	-2.97784	9.16838	5.69275e-14	1.07778e-12	8.0781	9.75223	8.0781	8.18126	9.75223	8.18126	8.0781	9.75223	8.18126	15637	49612	15465
395076	NM_204433	CDKN2B	cyclin dependent kinase inhibitor 2B	protein_coding	NP_989764.1	20082	.	0.155207	0.19387	0.167332	0.387806	0.523962	0.426618	1.10382	-1.26878	0.89174	0.957415	1.24005	-1.18344	0.590815	0.79367	1.12343	-1.12109	0.793446	0.881355	0.445284	0.484754	0.445284	0.534976	0.484754	0.534976	0.445284	0.484754	0.534976	21	23	24
395077	NM_204434	CDKN2A	cyclin-dependent kinase inhibitor 2A (melanoma, p16, inhibits CDK4)	protein_coding	NP_989765.1	49164	.	173.009	190.76	168.945	432.287	515.558	430.731	-1.00583	8.30863	0.967671	1	1.06911	8.36183	0.638195	0.827281	1.07534	8.35778	0.609272	0.731391	8.31719	8.30884	8.31719	8.41331	8.30884	8.41331	8.31719	8.30884	8.41331	18466	18206	18173
395078	NM_204435,XM_025152744,XM_025152745,XM_046944237	ALG6	ALG6, alpha-1,3-glucosyltransferase	protein_coding	NP_989766.1;XP_025008512.2;XP_025008513.2;XP_046800193.1	8352	.	13.726	14.3796	7.54204	34.2963	38.8631	19.2287	-1.78148	4.6552	9.12392e-05	0.000416694	-1.00187	5.0107	0.992857	1	1.77816	4.65333	9.78701e-05	0.000428711	5.05452	4.25491	5.05452	5.05191	4.25491	5.05191	5.05452	4.25491	5.05191	1872	1042	1720
395079	XM_418173	FBN3	fibrillin 3	protein_coding	XP_418173.7	49165	.	0.553469	0.38005	0.889331	1.38292	1.02714	2.26737	1.63551	3.27808	0.00152516	0.00512653	-1.50222	2.61991	0.0124259	0.0519933	-2.45689	3.08429	2.0413e-08	1.81895e-07	3.05917	3.70019	3.05917	2.5563	3.70019	2.5563	3.05917	3.70019	2.5563	426	691	261
395080	NM_204436,XM_015281267,XM_015281268,XM_015281269,XM_046917470,XM_046917475,XM_046917476,XM_046917478,XM_046917480,XM_046917481,XM_046917482	NT5C3A	5'-nucleotidase, cytosolic IIIA	protein_coding	NP_989767.1;XP_015136753.1;XP_015136754.1;XP_015136755.1;XP_046773426.1;XP_046773431.1;XP_046773432.1;XP_046773434.1;XP_046773436.1;XP_046773437.1;XP_046773438.1	9255	.	12.7132	13.5553	5.21576	31.7656	36.6353	13.2977	-2.24437	4.23659	8.00653e-08	7.06105e-07	1.08562	4.76467	0.577303	0.782076	2.43653	4.31913	3.59405e-09	3.60593e-08	4.7567	3.65517	4.7567	4.87101	3.65517	4.87101	4.7567	3.65517	4.87101	1512	668	1511
395081	NM_204437,XM_015296323,XM_015296324,XM_015296325,XM_025142158,XM_040650633	TPX2	TPX2, microtubule nucleation factor	protein_coding	NP_989768.1;XP_015151809.2;XP_015151810.2;XP_015151811.2;XP_024997926.2;XP_040506567.1	4707	.	90.1471	92.3793	29.4646	225.246	249.669	75.1208	-3.00014	8.14569	4.26218e-14	9.24613e-13	-1.00377	8.7279	0.979095	1	2.98887	8.14159	5.17532e-14	9.82367e-13	8.73388	7.1556	8.73388	8.72847	7.1556	8.72847	8.73388	7.1556	8.72847	24669	8154	22623
395082	NM_204438,XM_046898302	CCL20	C-C motif chemokine ligand 20	protein_coding	NP_989769.1;XP_046754258.1	2171	.	0.097415	0.016577	0.061131	0.243404	0.044802	0.155855	-1.20236	-1.72484	0.739035	0.841888	-2.57665	-2.05549	0.0654974	0.18315	-2.143	-2.21626	0.133184	0.222808	0.370398	0.31392	0.370398	0.153454	0.31392	0.153454	0.370398	0.31392	0.153454	17	14	6
395083	NM_204439,XM_015296812	TNFRSF1B	TNF receptor superfamily member 1B	protein_coding	NP_989770.3;XP_015152298.2	3252	.	9.7933	10.0742	8.03475	24.47	27.2271	20.4848	-1.17107	5.02866	0.279003	0.405271	-1.00837	5.13203	0.957031	1	1.16134	5.0222	0.305858	0.432473	5.17699	4.95596	5.17699	5.1653	4.95596	5.1653	5.17699	4.95596	5.1653	2043	1730	1865
395087	XM_004941440	TSPAN32	tetraspanin 32	protein_coding	XP_004941497.2	4939	.	0.056572	0.060118	0.169486	0.141353	0.162477	0.432109	3.0997	-1.36054	0.00360939	0.0108806	1.08524	-2.21568	1	1	-2.85526	-1.3156	0.00916578	0.0234748	0.229197	0.621291	0.229197	0.24738	0.621291	0.24738	0.229197	0.621291	0.24738	10	31	10
395088	NM_204443	ZMYND19	zinc finger MYND-type containing 19	protein_coding	NP_989774.1	6678	.	8.74642	8.28609	4.52023	21.8542	22.3944	11.5245	-1.89786	3.40286	3.57623e-05	0.000179959	-1.08725	3.73241	0.584169	0.787863	1.74554	3.32486	0.000343588	0.00132299	3.8884	3.04877	3.8884	3.77617	3.04877	3.77617	3.8884	3.04877	3.77617	802	419	679
395089	XM_418979	WRNIP1	Werner helicase interacting protein 1, transcript variant X1	protein_coding	XP_418979.3	9738	.	4.14066	5.28433	5.30779	10.346	14.2817	13.5324	1.3041	3.6724	0.080718	0.150033	1.23713	3.62995	0.163269	0.348176	-1.05413	3.81359	0.732625	0.832051	3.58939	3.94428	3.58939	3.87328	3.94428	3.87328	3.58939	3.94428	3.87328	641	829	730
395090	NM_204444,XM_015296813,XM_015296815,XM_015296818,XM_046903098	TNFRSF8	TNF receptor superfamily member 8	protein_coding	NP_989775.1;XP_015152299.3;XP_015152301.3;XP_015152304.3;XP_046759054.1	3259	.	3.66249	6.98952	1.52553	9.15127	18.8902	3.88937	-2.3551	3.62049	3.06285e-08	2.88624e-07	1.84885	4.61815	3.27567e-05	0.000362038	4.35419	4.29282	4.26544e-21	1.70394e-19	4.18731	3.05481	4.18731	5.0372	3.05481	5.0372	4.18731	3.05481	5.0372	1000	421	1702
395091	NM_204445	PDE6G	phosphodiesterase 6G	protein_coding	NP_989776.1	3334	.	0.404082	0.521895	1.15831	1.00966	1.4105	2.95314	2.87507	-0.898029	0.00141482	0.00479879	1.301	-1.58858	0.519736	0.735787	-2.20941	-0.784415	0.0125613	0.030735	0.331445	0.804554	0.331445	0.418663	0.804554	0.418663	0.331445	0.804554	0.418663	15	43	18
395096	XM_004947134,XM_046903036,XM_417434	TNFRSF6B	TNF receptor superfamily member 6b, transcript variant X3	protein_coding	XP_004947191.2;XP_046758992.1;XP_417434.3	49168	.	2.56867	0.491858	1.7215	6.41818	1.32932	4.38901	-1.46775	2.30491	0.0212302	0.0493139	-5.37123	1.8098	6.72947e-18	6.95761e-16	-3.65949	1.36352	1.13589e-10	1.44403e-09	2.77336	2.31502	2.77336	1.05997	2.31502	1.05997	2.77336	2.31502	1.05997	339	229	58
395097	NM_001030342	IGF2	insulin like growth factor 2	protein_coding	NP_001025513.1	4942	.	0.818104	0.059486	0.839402	2.04415	0.160769	2.14008	1.04528	2.53855	0.809439	0.896248	-13.6551	1.6214	5.36129e-30	2.00402e-27	-14.2732	1.67979	4.76523e-31	4.63117e-29	2.73283	2.78731	2.73283	0.497237	2.78731	0.497237	2.73283	2.78731	0.497237	328	340	22
395098	NM_204449,XM_046901638	BRINP1	BMP/retinoic acid inducible neural specific 1	protein_coding	NP_989780.1;XP_046757594.1	5279	.	0.063375	0.301412	0.02804	0.158351	0.814611	0.071489	-2.10534	-2.15418	0.154702	0.254715	4.3884	-0.455078	1.07845e-06	1.79266e-05	9.23528	-0.598173	1.83334e-10	2.26496e-09	0.331445	0.165482	0.331445	1.09828	0.165482	1.09828	0.331445	0.165482	1.09828	15	7	61
395099	NM_204450,XM_015289371,XM_040703245,XM_046943402	CREB1	cAMP responsive element binding protein 1	protein_coding	NP_989781.1;XP_015144857.1;XP_040559179.1;XP_046799358.1	49169	.	8.69135	5.36184	6.76044	21.7166	14.4912	17.2359	-1.27944	6.18976	0.0861241	0.158026	-1.68676	6.02839	0.000295147	0.0024091	-1.31835	5.81571	0.055378	0.108815	6.37342	6.02275	6.37342	5.63104	6.02275	5.63104	6.37342	6.02275	5.63104	4757	3687	2596
395100	NM_001039596,XM_015298681,XM_015298682,XM_040652671	LOC395100	cryptochrome 4	protein_coding	NP_001034685.1;XP_015154167.2;XP_015154168.2;XP_040508605.1	49170	.	3.12231	5.83274	7.3537	7.80154	15.7639	18.7485	2.22113	3.73235	2.01248e-07	1.65657e-06	1.74295	3.50086	0.00030974	0.00250021	-1.27434	4.03144	0.105491	0.184639	3.20638	4.26927	3.20638	3.93985	4.26927	3.93985	3.20638	4.26927	3.93985	478	1053	767
395101	NM_001397462,NM_204451,XM_046939857	UNC5C	unc-5 netrin receptor C	protein_coding	NP_001384391.1;NP_989782.2;XP_046795813.1	9280	.	0.328795	0.022375	0.26744	0.821542	0.060471	0.681846	-1.37581	1.89007	0.0692916	0.132544	-14.1123	1.21593	9.24426e-27	2.49561e-24	-10.2572	0.798983	1.06793e-19	3.75141e-18	2.39311	2.03231	2.39311	0.377711	2.03231	0.377711	2.39311	2.03231	0.377711	247	178	16
395102	NM_001001304	POLH	DNA polymerase eta	protein_coding	NP_001001304.2	7850	.	8.03366	12.3872	9.81571	20.0733	33.4781	25.0255	1.24421	4.61893	0.137512	0.231217	1.49517	4.7716	0.00617454	0.0299642	1.20171	4.90625	0.209354	0.321157	4.5152	4.81802	4.5152	5.07451	4.81802	5.07451	4.5152	4.81802	5.07451	1270	1567	1748
395104	NM_204453	TBX18	T-box transcription factor 18	protein_coding	NP_989784.3	49172	.	0.040924	0.12112	0.27861	0.102255	0.327344	0.710324	6.80817	0.397507	1.25839e-13	2.58378e-12	2.84616	-0.593717	0.000505667	0.00378614	-2.39155	0.703058	5.49308e-05	0.000254954	0.408327	1.69591	0.408327	0.952517	1.69591	0.952517	0.408327	1.69591	0.952517	19	129	50
395106	NM_204455	SST7	somatostatin 7	protein_coding	NP_989786.2	49173	.	0.154519	0.339031	0.431942	0.386087	0.916282	1.10125	2.48985	-2.2092	0.0938808	0.169759	1.97058	-2.40351	0.352234	0.582757	-1.26293	-1.89058	0.707153	0.812298	0.141837	0.333932	0.141837	0.269936	0.333932	0.269936	0.141837	0.333932	0.269936	6	15	11
395107	NM_204456,XM_025149470	FGFRL1	fibroblast growth factor receptor-like 1	protein_coding	NP_989787.2;XP_025005238.2	11729	.	0.570843	0.108774	0.102034	1.42633	0.293978	0.260139	-5.45279	1.29225	4.72326e-16	1.30656e-14	-5.30845	1.30356	2.15715e-15	1.61267e-13	1.0271	-0.335238	0.927188	0.985746	2.34503	0.804554	2.34503	0.821221	0.804554	0.821221	2.34503	0.804554	0.821221	237	43	41
395109	NM_204458	RFTN1	raftlin, lipid raft linker 1	protein_coding	NP_989789.1	8540	.	22.3337	21.0175	15.7259	55.804	56.803	40.0936	-1.39486	6.47505	0.0202869	0.0475165	-1.09595	6.63062	0.522272	0.737789	1.27274	6.39956	0.0926007	0.166023	6.70853	6.23384	6.70853	6.57767	6.23384	6.57767	6.70853	6.23384	6.57767	6016	4277	5053
395110	NM_001048051,NM_001281935,NM_001281937,NM_001397769,NM_204459,XM_015279301,XM_040648931,XM_040648932,XM_040648933,XM_046901639,XM_046901640	RGS3	regulator of G-protein signaling 3	protein_coding	NP_001041516.1;NP_001268864.1;NP_001268866.1;NP_001384698.1;NP_989790.2;XP_015134787.2;XP_040504865.1;XP_040504866.1;XP_040504867.1;XP_046757595.1;XP_046757596.1	6745	.	28.1284	28.1549	76.8237	70.2828	76.0928	195.864	2.77642	6.70819	2.47353e-12	4.32363e-11	-1.03333	5.76818	0.82158	0.947259	-2.86896	6.69594	5.34732e-13	9.03282e-12	5.81651	7.2733	5.81651	5.77006	7.2733	5.77006	5.81651	7.2733	5.77006	3215	8852	2864
395112	XM_421892	POFUT2	protein O-fucosyltransferase 2	protein_coding	XP_421892.2	49175	.	32.8255	26.5577	31.7644	82.0192	71.7761	80.9844	-1.01498	6.86812	0.917778	0.978424	-1.2748	6.71436	0.0897356	0.229704	-1.25598	6.70238	0.111198	0.192752	6.89059	6.86932	6.89059	6.54365	6.86932	6.54365	6.89059	6.86932	6.54365	6833	6676	4934
395113	XM_015285618,XM_015285619,XM_015285620,XM_015285621,XM_015285622,XM_015285623,XM_040699880,XM_046940849,XM_046940850,XM_046940851,XM_046940852,XM_046940853,XM_046940854	PPP3CA	protein phosphatase 3, catalytic subunit, alpha isozyme, transcript variant X7	protein_coding	XP_015141104.1;XP_015141105.1;XP_015141106.1;XP_015141107.1;XP_015141108.1;XP_015141109.1;XP_040555814.1;XP_046796805.1;XP_046796806.1;XP_046796807.1;XP_046796808.1;XP_046796809.1;XP_046796810.1	9327	.	20.4046	28.3918	27.3977	50.9837	76.7331	69.8514	1.38115	6.7068	0.0240809	0.0549204	1.35099	6.68841	0.0356196	0.116824	-1.02233	6.90514	0.877836	0.947512	6.47102	6.93241	6.47102	6.90081	6.93241	6.90081	6.47102	6.93241	6.90081	5094	6977	6335
395114	NM_001396100,NM_204461,XM_046938407	RHOQ	ras homolog family member Q	protein_coding	NP_001383029.1;NP_989792.2;XP_046794363.1	49176	.	20.6264	12.6152	15.9679	51.538	34.0945	40.7107	-1.31809	7.34947	0.0528183	0.10622	-1.77366	7.18013	6.49759e-05	0.000647893	-1.34562	6.93836	0.0378661	0.07908	7.54243	7.14644	7.54243	6.72167	7.14644	6.72167	7.54243	7.14644	6.72167	10769	8102	5589
395119	NM_001398130,NM_001398131,NM_001398132,NM_001398133,NM_001398134,NM_204465,XM_015275158,XM_015275160,XM_015275162,XM_015275163,XM_015275165,XM_015275166,XM_015275167,XM_015275170,XM_025155413,XM_025155417,XM_025155418,XM_025155419,XM_025155420,XM_040647963,XM_040647964,XM_040647965,XM_040647966,XM_040647968,XM_040647970,XM_046901075,XM_046901076,XM_046901077,XM_046901078,XM_046901079,XM_046901080…	ARVCF	armadillo repeat gene deleted in velocardiofacial syndrome	protein_coding	NP_001385059.1;NP_001385060.1;NP_001385061.1;NP_001385062.1;NP_001385063.1;NP_989796.2;XP_015130644.1;XP_015130646.1;XP_015130648.1;XP_015130649.1;XP_015130651.1;XP_015130652.1;XP_015130653.1;XP_015130656.1;XP_025011181.1;XP_025011185.2;XP_025011186.1;XP_025011187.1;XP_025011188.1;XP_040503897.2;XP_040503898.1;XP_040503899.1;XP_040503900.2;XP_040503902.1;XP_040503904.1;XP_046757031.1;XP_046757032…	1447	.	16.2099	16.2646	9.54758	40.5029	43.9575	24.3418	-1.69141	7.01944	0.00024709	0.00101984	-1.0346	7.32492	0.811823	0.941088	1.63484	6.98878	0.000605648	0.00218381	7.35774	6.60558	7.35774	7.30898	6.60558	7.30898	7.35774	6.60558	7.30898	9468	5551	8424
395120	NM_204466,XM_046903509,XM_046903510	STK40	serine/threonine kinase 40	protein_coding	NP_989797.2;XP_046759465.1;XP_046759466.1	1520	.	2.90662	3.81966	3.87997	7.2626	10.3232	9.89211	1.22341	3.73541	0.182133	0.289203	1.13798	3.67907	0.39757	0.628269	-1.07508	3.82227	0.640313	0.756412	3.69482	3.96528	3.69482	3.86775	3.96528	3.86775	3.69482	3.96528	3.86775	694	842	727
395121	NM_204467	RHCE	Rh blood group CcEe antigens	protein_coding	NP_989798.1	66343	.	1.66547	1.5811	2.77836	4.16141	4.27315	7.08351	1.69521	2.0664	0.00208067	0.00675246	-1.08396	1.58448	0.660569	0.843582	-1.83753	2.02656	0.000484853	0.00180035	2.0293	2.63836	2.0293	1.94229	2.63836	1.94229	2.0293	2.63836	1.94229	179	301	152
395122	NM_001397274	TERF2IP	TERF2 interacting protein	protein_coding	NP_001384203.1	598	.	26.3403	41.1465	29.1515	65.8151	111.205	74.3228	1.12661	6.30207	0.405938	0.541078	1.51451	6.54368	0.00382593	0.0204902	1.34431	6.61454	0.0388633	0.0807625	6.2322	6.40204	6.2322	6.82453	6.40204	6.82453	6.2322	6.40204	6.82453	4308	4813	6006
395123	NM_204469	AIP	aryl hydrocarbon receptor interacting protein	protein_coding	NP_989800.1	49180	.	10.4771	8.11663	13.6468	26.1784	21.9364	34.7929	1.32586	4.55474	0.0555926	0.110745	-1.33186	4.14594	0.055525	0.162803	-1.76586	4.39186	0.00013588	0.000574496	4.40461	4.79474	4.40461	4.01355	4.79474	4.01355	4.40461	4.79474	4.01355	1172	1541	810
395124	NM_204470,XM_025142479,XM_025142480,XM_046903099	CCNL2	cyclin L2	protein_coding	NP_989801.3;XP_024998247.2;XP_024998248.2;XP_046759055.1	49181	.	23.9044	29.8058	30.7606	59.7285	80.5545	78.4251	1.30803	6.55032	0.0607912	0.119323	1.20615	6.48521	0.190772	0.38831	-1.08447	6.67373	0.571148	0.69833	6.36078	6.74405	6.36078	6.62819	6.74405	6.62819	6.36078	6.74405	6.62819	4715	6116	5235
395126	NM_001348012,NM_204471,XM_040647310,XM_046900552,XM_046900553,XM_046900554	USP7	ubiquitin specific peptidase 7	protein_coding	NP_001334941.1;NP_989802.2;XP_040503244.2;XP_046756508.1;XP_046756509.1;XP_046756510.1	5523	.	41.8085	21.0751	20.356	104.464	56.9586	51.8981	-2.02695	7.53718	8.84648e-07	6.3812e-06	-2.06953	7.52739	4.28172e-07	7.80236e-06	-1.02101	6.92455	0.884947	0.953211	7.96415	6.95075	7.96415	6.921	6.95075	6.921	7.96415	6.95075	6.921	14445	7067	6425
395127	NM_001005791,NM_001396340	AVEN	apoptosis and caspase activation inhibitor	protein_coding	NP_001005791.2;NP_001383269.1	7338	.	8.26212	9.12876	4.5022	20.6441	24.6718	11.4785	-1.80119	3.44707	0.00013727	0.0006053	1.07162	3.8597	0.649739	0.834602	1.93018	3.51145	2.0616e-05	0.000104463	3.90508	3.13113	3.90508	3.99843	3.13113	3.99843	3.90508	3.13113	3.99843	812	447	801
395128	NM_001005848,NM_204472	HES4	hes family bHLH transcription factor 4	protein_coding	NP_001005848.1;NP_989803.1	49182	.	0.404164	0.432057	0.182156	1.00986	1.1677	0.464413	-2.0758	-0.810741	0.0185387	0.0438659	1.06029	-0.357328	0.85386	0.964722	2.20066	-0.76088	0.0125613	0.030735	0.78506	0.430027	0.78506	0.821221	0.430027	0.821221	0.78506	0.430027	0.821221	42	20	41
395131	NM_204474,XM_040698677	SLC34A2	solute carrier family 34 member 2	protein_coding	NP_989805.1;XP_040554611.1	10698	.	0.025206	0.069804	0.057324	0.062981	0.188656	0.14615	2.18662	-1.56749	0.0591425	0.11668	2.54939	-1.43167	0.0140563	0.0572861	1.16617	-1.03805	0.704975	0.810819	0.250234	0.502545	0.250234	0.571752	0.502545	0.571752	0.250234	0.502545	0.571752	11	24	26
395132	NM_204475,XM_015292068,XM_025153794,XM_046898882,XM_046898883	SMAD3	SMAD family member 3	protein_coding	NP_989806.1;XP_015147554.1;XP_025009562.1;XP_046754838.1;XP_046754839.1	5954	.	33.371	29.5029	27.4624	83.3823	79.7361	70.0163	-1.21833	7.79145	0.165278	0.267981	1.00224	7.92848	0.987836	1	1.22106	7.79323	0.160608	0.260062	7.93257	7.64896	7.93257	7.93579	7.64896	7.93579	7.93257	7.64896	7.93579	14131	11502	13037
395133	NM_204476,XM_015284007,XM_015284008	SGK1	serum/glucocorticoid regulated kinase 1	protein_coding	NP_989807.1;XP_015139493.1;XP_015139494.1	49184	.	13.4126	20.6819	38.5751	33.5134	55.8958	98.3484	2.92871	6.26329	2.2409e-13	4.48119e-12	1.49597	5.60914	0.00540412	0.0269984	-1.95773	6.43485	3.31094e-06	1.9945e-05	5.325	6.85142	5.325	5.89413	6.85142	5.89413	5.325	6.85142	5.89413	2270	6593	3126
395134	NM_204477,XM_015277933,XM_025147012	NDC80	NDC80, kinetochore complex component	protein_coding	NP_989808.3;XP_015133419.1;XP_025002780.1	10977	.	27.4509	34.8687	5.88677	68.5901	94.2379	15.0085	-4.57264	6.41663	2.63706e-24	1.73167e-22	1.23156	7.28909	0.14416	0.319368	5.63147	6.66739	2.26964e-30	2.01749e-28	7.14097	4.98393	7.14097	7.43954	4.98393	7.43954	7.14097	4.98393	7.43954	8139	1765	9227
395135	NM_204478	NUF2	NUF2, NDC80 kinetochore complex component	protein_coding	NP_989809.2	2506	.	19.848	19.6736	6.9409	49.5931	53.171	17.696	-2.80747	5.22708	3.07748e-12	5.30301e-11	-1.04065	5.75869	0.783675	0.924755	2.69779	5.18474	1.99268e-11	2.7666e-10	5.8121	4.36841	5.8121	5.75565	4.36841	5.75565	5.8121	4.36841	5.75565	3205	1132	2835
395138	NM_001396124,NM_001396125,NM_001396126,NM_001396127,NM_001396128,NM_001396129,NM_001396130,NM_001396131,NM_001396133,NM_001396134,NM_001396135,NM_204479,XM_015295670,XM_015295681,XM_015295693,XM_015295705,XM_025152445,XM_025152479,XM_040703247,XM_040703408,XM_046899218,XM_046899249,XM_046899332,XM_046899374,XM_046899391,XM_046899414,XM_046899517,XM_046899553,XM_046899569,XM_046899585,XM_046899595…	ST3GAL6	ST3 beta-galactoside alpha-2,3-sialyltransferase 6	protein_coding	NP_001383053.1;NP_001383054.1;NP_001383055.1;NP_001383056.1;NP_001383057.1;NP_001383058.1;NP_001383059.1;NP_001383060.1;NP_001383062.1;NP_001383063.1;NP_001383064.1;NP_989810.2;XP_015151156.2;XP_015151167.2;XP_015151179.2;XP_015151191.2;XP_025008213.2;XP_025008247.2;XP_040559181.1;XP_040559342.1;XP_046755174.1;XP_046755205.1;XP_046755288.1;XP_046755330.1;XP_046755347.1;XP_046755370.1;XP_046755473…	11351	.	0.01493	0.013078	0.052091	0.037306	0.035346	0.132809	3.66038	-1.32864	0.000883481	0.00317853	-1.18043	-2.48082	0.81105	0.940795	-4.319	-1.35139	0.000254748	0.0010144	0.207848	0.653497	0.207848	0.177515	0.653497	0.177515	0.207848	0.653497	0.177515	9	33	7
395139	NM_204480,XM_015279117	ST3GAL2	ST3 beta-galactoside alpha-2,3-sialyltransferase 2	protein_coding	NP_989811.3;XP_015134603.2	1908	.	16.1601	20.7477	17.4139	40.3783	56.0738	44.3973	1.09635	5.9901	0.522845	0.654157	1.24589	6.08946	0.126201	0.291562	1.1364	6.15005	0.373622	0.50577	5.94505	6.0757	5.94505	6.25761	6.0757	6.25761	5.94505	6.0757	6.25761	3520	3827	4037
395140	NM_204481	HS2ST1	heparan sulfate 2-O-sulfotransferase 1	protein_coding	NP_989812.1	66193	.	8.35482	7.07691	7.37546	20.8757	19.1264	18.804	-1.11271	5.64588	0.459943	0.59342	-1.21714	5.58618	0.174244	0.365065	-1.09385	5.50369	0.536316	0.666872	5.74698	5.59592	5.74698	5.4693	5.59592	5.4693	5.74698	5.59592	5.4693	3061	2728	2315
395141	NM_204482	HS6ST1	heparan sulfate 6-O-sulfotransferase 1	protein_coding	NP_989813.2	13757	.	6.43541	6.64687	6.62264	16.0798	17.9642	16.8846	1.0485	3.91773	0.753105	0.853383	1.00249	3.88516	0.99352	1	-1.0459	3.91965	0.768179	0.861225	3.97467	4.03876	3.97467	3.97803	4.03876	3.97803	3.97467	4.03876	3.97803	855	889	789
395142	NM_204483,XM_040703246	ITGB5	integrin subunit beta 5	protein_coding	NP_989814.2;XP_040559180.1	8937	.	223.347	60.391	319.185	558.064	163.216	813.772	1.48513	10.0576	0.00540706	0.0154104	-3.90825	9.07306	1.81548e-20	2.6204e-18	-5.80424	9.54425	1.00129e-31	1.04262e-29	9.74594	10.316	9.74594	7.78428	10.316	7.78428	9.74594	10.316	7.78428	49811	73359	11732
395145	NM_204485,XM_015277227,XM_040655335,XM_046905187	HMGCR	3-hydroxy-3-methylglutaryl-CoA reductase	protein_coding	NP_989816.3;XP_015132713.2;XP_040511269.2;XP_046761143.1	11100	.	70.8725	36.506	25.9883	177.085	98.6629	66.258	-2.68364	7.86818	9.64282e-12	1.55501e-10	-2.00348	7.99539	1.28753e-06	2.07917e-05	1.33949	7.21335	0.0406238	0.0839184	8.41526	6.99815	8.41526	7.41698	6.99815	7.41698	8.41526	6.99815	7.41698	19769	7305	9083
395146	NM_204486,XM_015299889,XM_015299890,XM_015299891,XM_015299892,XM_015299894,XM_015299895,XM_015299896,XM_015299897,XM_015299898,XM_015299899,XM_015299900,XM_015299901,XM_015299902,XM_015299903,XM_015299905,XM_015299906,XM_015299907,XM_015299908,XM_015299909,XM_015299910,XM_015299911,XM_015299912,XM_015299913,XM_015299914,XM_040653461,XM_040653462,XM_040653463,XM_040653465,XM_040653466,XM_040653467…	TCF3	transcription factor 3	protein_coding	NP_989817.2;XP_015155375.1;XP_015155376.1;XP_015155377.1;XP_015155378.1;XP_015155380.1;XP_015155381.1;XP_015155382.1;XP_015155383.1;XP_015155384.2;XP_015155385.2;XP_015155386.1;XP_015155387.1;XP_015155388.1;XP_015155389.1;XP_015155391.1;XP_015155392.1;XP_015155393.1;XP_015155394.1;XP_015155395.1;XP_015155396.1;XP_015155397.1;XP_015155398.1;XP_015155399.1;XP_015155400.1;XP_040509395.1;XP_040509396…	739	.	39.6673	32.9838	41.9505	99.1144	89.1437	106.954	1.07395	8.37934	0.615603	0.738945	-1.23878	8.18079	0.132153	0.30027	-1.33038	8.23864	0.0448359	0.0909191	8.3313	8.43391	8.3313	8.02344	8.43391	8.02344	8.3313	8.43391	8.02344	18648	19860	13857
395147	NM_204487,XM_015283611,XM_015283612	EIF2AK2	eukaryotic translation initiation factor 2 alpha kinase 2	protein_coding	NP_989818.3;XP_015139097.2;XP_015139098.2	8018	.	5.44801	5.70262	5.655	13.6126	15.4122	14.4176	1.06931	4.41074	0.653053	0.770618	1.02255	4.3779	0.884514	0.983778	-1.04573	4.42648	0.766043	0.859558	4.42788	4.52022	4.42788	4.45857	4.52022	4.45857	4.42788	4.52022	4.45857	1192	1264	1122
395149	NM_204489,XM_015289775,XM_015289777,XM_025152081,XM_040703248,XM_040703250,XM_040703251,XM_040703252,XM_046943403,XM_046943404,XM_046943405	MRAS	muscle RAS oncogene homolog	protein_coding	NP_989820.1;XP_015145261.1;XP_015145263.1;XP_025007849.1;XP_040559182.1;XP_040559184.1;XP_040559185.1;XP_040559186.1;XP_046799359.1;XP_046799360.1;XP_046799361.1	8810	.	25.8786	14.2102	29.7056	64.6614	38.4052	75.7352	1.18089	5.98817	0.247682	0.368064	-1.86359	5.48348	1.93185e-05	0.000229336	-2.2007	5.64394	6.65624e-08	5.45138e-07	5.88704	6.12319	5.88704	5.00982	6.12319	5.00982	5.88704	6.12319	5.00982	3379	3957	1669
395150	NM_204490	HS6ST2	heparan sulfate 6-O-sulfotransferase 2	protein_coding	NP_989821.1	49190	.	10.5002	4.89229	13.7532	26.2362	13.2222	35.0641	1.33372	5.59016	0.0463466	0.0953353	-2.21205	4.90656	7.86024e-08	1.6851e-06	-2.95026	5.20471	3.27421e-13	5.68232e-12	5.40104	5.80795	5.40104	4.29637	5.80795	4.29637	5.40104	5.80795	4.29637	2396	3169	997
395152	NM_204491	AXIN2	axin 2	protein_coding	NP_989822.1	49191	.	16.8642	14.8966	18.1479	42.1376	40.2602	46.2687	1.09565	5.89394	0.52621	0.657165	-1.16711	5.71954	0.284513	0.508911	-1.27875	5.79198	0.0883191	0.159821	5.85092	5.98053	5.85092	5.63213	5.98053	5.63213	5.85092	5.98053	5.63213	3294	3579	2598
395153	NM_204492,XM_046903511,XM_046903512,XM_046903513,XM_046903514,XM_046903516,XM_046903517,XM_046903518,XM_046903519,XM_046903520,XM_046903521	PTPRU	protein tyrosine phosphatase, receptor type U	protein_coding	NP_989823.1;XP_046759467.1;XP_046759468.1;XP_046759469.1;XP_046759470.1;XP_046759472.1;XP_046759473.1;XP_046759474.1;XP_046759475.1;XP_046759476.1;XP_046759477.1	996	.	0.053497	0.01031	0.079426	0.133671	0.027865	0.202498	1.51015	-0.744637	0.195329	0.305007	-4.69807	-1.68784	0.000758987	0.00532204	-7.09372	-1.22995	2.26763e-06	1.4073e-05	0.533736	0.746015	0.533736	0.128986	0.746015	0.128986	0.533736	0.746015	0.128986	26	39	5
395154	NM_204493,XM_015293987,XM_025154782	DPYSL3	dihydropyrimidinase like 3	protein_coding	NP_989824.2;XP_015149473.1;XP_025010550.1	5722	.	164.34	170.593	165.996	410.628	461.052	423.212	1.02512	8.98329	0.86136	0.935059	1.00551	8.96926	0.969318	1	-1.0195	8.98721	0.891896	0.958127	8.96807	9.00379	8.96807	8.97598	9.00379	8.97598	8.96807	9.00379	8.97598	29027	29508	26867
395155	NM_204494,XM_015297296,XM_015297297,XM_015297298,XM_040651468,XM_046903346,XM_046903347,XM_046903348,XM_046903349,XM_046903350	DPYSL2	dihydropyrimidinase like 2	protein_coding	NP_989825.1;XP_015152782.1;XP_015152783.1;XP_015152784.1;XP_040507402.1;XP_046759302.1;XP_046759303.1;XP_046759304.1;XP_046759305.1;XP_046759306.1	129	.	58.3309	55.3537	100.001	145.748	149.602	254.957	1.74196	8.88965	0.000101256	0.000458563	-1.0875	8.37526	0.554954	0.764951	-1.89439	8.8467	7.99066e-06	4.42079e-05	8.4385	9.23744	8.4385	8.31785	9.23744	8.31785	8.4385	9.23744	8.31785	20091	34706	17006
395156	NM_204495,XM_015285727,XM_040698679	CRMP1	collapsin response mediator protein 1	protein_coding	NP_989826.1;XP_015141213.1;XP_040554613.1	49192	.	0.770176	0.589585	3.06569	1.9244	1.59344	7.81606	4.00673	2.82903	1.29573e-16	3.86281e-15	-1.33562	1.32563	0.127394	0.293296	-5.35132	2.75741	8.265e-22	3.53335e-20	1.935	3.623	1.935	1.63861	3.623	1.63861	1.935	3.623	1.63861	164	652	113
395157	NM_204496,XM_015293728,XM_025154787,XM_025154790,XM_025154793,XM_025154794,XM_025154796,XM_025154797,XM_040646814,XM_040646815,XM_040646816,XM_040646817,XM_040646818,XM_040646820,XM_040646822,XM_040646823,XM_040646825,XM_040646826,XM_040646827,XM_040646829,XM_040646830,XM_040646831,XM_040646832,XM_040646833,XM_040646834,XM_040646835,XM_040646837,XM_040646838,XM_040646839,XM_046900271,XM_046900272…	HNRNPH1	heterogeneous nuclear ribonucleoprotein H1	protein_coding	NP_989827.1;XP_015149214.2;XP_025010555.1;XP_025010558.1;XP_025010561.1;XP_025010562.1;XP_025010564.1;XP_025010565.1;XP_040502748.1;XP_040502749.1;XP_040502750.1;XP_040502751.1;XP_040502752.1;XP_040502754.1;XP_040502756.1;XP_040502757.1;XP_040502759.1;XP_040502760.1;XP_040502761.1;XP_040502763.1;XP_040502764.1;XP_040502765.1;XP_040502766.1;XP_040502767.1;XP_040502768.1;XP_040502769.1;XP_040502771…	49193	.	264.857	283.625	138.793	661.784	766.54	353.857	-1.85457	9.2153	1.54903e-05	8.52464e-05	1.04055	9.62205	0.77932	0.922823	1.92976	9.2528	4.32758e-06	2.53567e-05	9.59489	8.7054	9.59489	9.65216	8.7054	9.65216	9.59489	8.7054	9.65216	44854	23984	42963
395158	NM_204497,XM_015294835,XM_015294836,XM_015294837,XM_025155421,XM_046901084	NF2	neurofibromin 2	protein_coding	NP_989828.2;XP_015150321.1;XP_015150322.1;XP_015150323.1;XP_025011189.1;XP_046757040.1	6112	.	61.9431	58.0777	44.6717	154.774	156.964	113.892	-1.33349	7.46802	0.0435427	0.0906677	-1.08193	7.60503	0.580359	0.784718	1.23251	7.4042	0.142512	0.235842	7.66756	7.25472	7.66756	7.55454	7.25472	7.55454	7.66756	7.25472	7.55454	11750	8738	9997
395161	NM_204500,XM_015297942,XM_025143169,XM_040652019	OAF	out at first homolog	protein_coding	NP_989831.1;XP_015153428.2;XP_024998937.2;XP_040507953.1	5071	.	22.0352	11.9177	41.2548	55.0581	32.2094	105.18	1.9436	6.49952	4.10802e-06	2.56914e-05	-1.85606	5.56438	2.13814e-05	0.000249758	-3.60743	6.25394	4.31348e-18	1.24766e-16	5.96467	6.91217	5.96467	5.09203	6.91217	5.09203	5.96467	6.91217	5.09203	3569	6879	1770
395162	NM_204501	SHISA2	shisa family member 2	protein_coding	NP_989832.2	66194	.	24.5051	16.4997	16.4158	61.2295	44.5929	41.8525	-1.46608	6.07718	0.00785842	0.0211561	-1.53143	6.0521	0.00311003	0.0173443	-1.04458	5.74407	0.763749	0.857512	6.34406	5.80033	6.34406	5.73856	5.80033	5.73856	6.34406	5.80033	5.73856	4660	3152	2801
395166	XM_015276389	FAT4	FAT atypical cadherin 4	protein_coding	XP_015131875.2	8963	.	0.015093	0.01176	0.032562	0.037713	0.031782	0.083017	2.11559	-0.875371	0.0207928	0.0485299	-1.34222	-1.63517	0.623404	0.817192	-2.83914	-0.976125	0.00277966	0.00827654	0.408327	0.760874	0.408327	0.314016	0.760874	0.314016	0.408327	0.760874	0.314016	19	40	13
395168	XM_015285559,XM_015285560,XM_040699959,XM_040699960	FAT1	FAT atypical cadherin 1, transcript variant X1	protein_coding	XP_015141045.2;XP_015141046.2;XP_040555893.1;XP_040555894.1	10185	.	10.4545	16.7688	10.0174	26.1221	45.3201	25.5397	-1.02235	7.536	0.877064	0.946749	1.55922	7.90749	0.00185736	0.0113295	1.59406	7.89512	0.00109273	0.00366118	7.55926	7.52755	7.55926	8.19734	7.52755	8.19734	7.55926	7.52755	8.19734	10896	10569	15639
395170	NM_204505	RGS9BP	regulator of G-protein signaling 9 binding protein	protein_coding	NP_989836.1	3463	.	3.37415	2.88886	2.36269	8.4308	7.80757	6.02375	-1.40107	3.89499	0.0250472	0.0567602	-1.20418	3.99005	0.218819	0.427432	1.1635	3.74505	0.320716	0.449169	4.19547	3.74011	4.19547	3.94337	3.74011	3.94337	4.19547	3.74011	3.94337	1006	712	769
395171	NM_204506	DSTYK	dual serine/threonine and tyrosine protein kinase	protein_coding	NP_989837.2	424	.	12.302	12.8697	17.3518	30.7384	34.7823	44.2388	1.43599	6.67686	0.011533	0.0292917	1.0144	6.40281	0.921595	1	-1.41561	6.68541	0.0152718	0.0363839	6.40893	6.92583	6.40893	6.42932	6.92583	6.42932	6.40893	6.92583	6.42932	4877	6945	4554
395172	NM_204507	DHRS11	dehydrogenase/reductase 11	protein_coding	NP_989838.1	49198	.	1.26491	1.33549	1.37698	3.16055	3.60936	3.51065	1.10842	2.80461	0.519002	0.650728	1.02394	2.74614	0.892617	0.989474	-1.08251	2.82123	0.628221	0.745748	2.92497	3.05481	2.92497	2.95466	3.05481	2.95466	2.92497	3.05481	2.95466	383	421	361
395173	NM_001293074,XM_015280583,XM_046905188	APTX	aprataxin	protein_coding	NP_001280003.2;XP_015136069.2;XP_046761144.1	1381	.	9.85944	10.1867	4.32352	24.6352	27.531	11.023	-2.22283	3.49262	2.74292e-07	2.20432e-06	1.00538	3.95946	0.981499	1	2.23478	3.49743	2.37734e-07	1.77455e-06	4.04257	2.99323	4.04257	4.04985	2.99323	4.04985	4.04257	2.99323	4.04985	899	401	832
395174	NM_204508,XM_015290601,XM_015290602,XM_015290604,XM_046944238	MTF2	metal response element binding transcription factor 2	protein_coding	NP_989839.2;XP_015146087.1;XP_015146088.1;XP_015146090.1;XP_046800194.1	49199	.	9.52692	8.88592	7.95934	23.8044	24.0155	20.2926	-1.09745	5.70305	0.519804	0.651397	-1.06025	5.72701	0.686259	0.861473	1.03509	5.65956	0.812782	0.894718	5.79385	5.66222	5.79385	5.71101	5.66222	5.71101	5.79385	5.66222	5.71101	3164	2859	2747
395175	XM_015289022,XM_015289024,XM_015289025,XM_015289026,XM_015289028,XM_015289029,XM_015289031,XM_015289032,XM_015289033,XM_015289035,XM_025152030,XM_025152031,XM_025152033,XM_025152034,XM_025152035,XM_025152036,XM_025152037,XM_025152038,XM_025152039,XM_025152040,XM_040702531,XM_040702532,XM_040702533,XM_040702534,XM_040702535,XM_040702536,XM_040702537,XM_040702538,XM_040702540,XM_040702541,XM_040702…	EBF3	EBF transcription factor 3, transcript variant X1	protein_coding	XP_015144508.1;XP_015144510.1;XP_015144511.1;XP_015144512.1;XP_015144514.1;XP_015144515.1;XP_015144517.1;XP_015144518.1;XP_015144519.1;XP_015144521.1;XP_025007798.1;XP_025007799.1;XP_025007801.1;XP_025007802.1;XP_025007803.1;XP_025007804.1;XP_025007805.1;XP_025007806.1;XP_025007807.1;XP_025007808.1;XP_040558465.1;XP_040558466.1;XP_040558467.1;XP_040558468.1;XP_040558469.1;XP_040558470.1;XP_040558…	7959	.	0.403469	0.301269	0.713816	1.00813	0.814226	1.8199	1.84067	1.76976	0.000583173	0.00219167	-1.35095	1.07376	0.126821	0.292576	-2.48661	1.63596	1.01441e-06	6.71573e-06	1.75536	2.42639	1.75536	1.46376	2.42639	1.46376	1.75536	2.42639	1.46376	138	252	94
395176	NM_001164536,XM_015297299,XM_025142763,XM_040651469	EBF2	EBF transcription factor 2	protein_coding	NP_001158008.1;XP_015152785.1;XP_024998531.1;XP_040507403.1	49200	.	0.015562	0.015113	0.040282	0.038883	0.040846	0.102699	2.42346	-2.04564	0.0798343	0.148675	-1.07249	-2.71444	1	1	-2.598	-2.04838	0.0654974	0.124895	0.164178	0.373141	0.164178	0.153454	0.373141	0.153454	0.164178	0.373141	0.153454	7	17	6
395178	XM_015292889,XM_040646524	UBA7	ubiquitin-like modifier activating enzyme 7, transcript variant X1	protein_coding	XP_015148375.2;XP_040502458.1	1807	.	11.3349	10.2832	12.1943	28.3218	27.7919	31.0898	1.09467	5.44157	0.532907	0.663369	-1.13788	5.28489	0.374376	0.606726	-1.2456	5.35577	0.130233	0.219535	5.40808	5.53564	5.40808	5.2264	5.53564	5.2264	5.40808	5.53564	5.2264	2408	2614	1948
395179	NM_204509,XM_015290940,XM_046944239,XM_046944240	ROR1	receptor tyrosine kinase like orphan receptor 1	protein_coding	NP_989840.2;XP_015146426.1;XP_046800195.1;XP_046800196.1	49201	.	11.5211	5.86219	4.49538	28.7872	15.8434	11.4611	-2.47526	5.44735	6.76002e-10	8.2123e-09	-2.0098	5.54053	1.70624e-06	2.64612e-05	1.23159	4.80888	0.155506	0.253349	5.97971	4.70539	5.97971	4.99551	4.70539	4.99551	5.97971	4.70539	4.99551	3607	1445	1652
395180	NM_001389249,NM_204510,XM_015288350	CXCL12	C-X-C motif chemokine ligand 12	protein_coding	NP_001376178.1;NP_989841.1;XP_015143836.1	66195	.	52.5121	69.8107	47.4655	131.209	188.674	121.015	-1.0697	7.52771	0.636277	0.756202	1.25386	7.74786	0.112104	0.267998	1.34126	7.70554	0.0393637	0.0816395	7.58277	7.48609	7.58277	7.90763	7.48609	7.90763	7.58277	7.48609	7.90763	11076	10268	12784
395181	NM_001007823	RPSAP58	ribosomal protein SA pseudogene 58	protein_coding	NP_001007824.1	49202	.	1469.49	888.384	1433.54	3671.74	2400.99	3654.85	-1.00685	10.8205	0.961646	1	-1.70589	10.491	0.000178716	0.00156101	-1.69429	10.4848	0.000215596	0.000871348	10.8262	10.8163	10.8262	10.0562	10.8163	10.0562	10.8262	10.8163	10.0562	105385	103796	56867
395182	NM_001397782,NM_204511,XM_015279303	ST6GALNAC4	ST6 N-acetylgalactosaminide alpha-2,6-sialyltransferase 4	protein_coding	NP_001384711.1;NP_989842.2;XP_015134789.3	3765	.	9.24378	6.43861	12.3271	23.0969	17.4013	31.4284	1.132	4.31827	0.40441	0.539504	-1.76132	3.87613	0.000185052	0.00160768	-1.99382	3.99252	5.36324e-06	3.08302e-05	4.29879	4.46911	4.29879	3.53676	4.46911	3.53676	4.29879	4.46911	3.53676	1085	1218	567
395184	NM_204513,XM_015284597	SLC35A1	solute carrier family 35 member A1	protein_coding	NP_989844.2;XP_015140083.1	49203	.	4.86089	6.84549	4.38139	12.1456	18.501	11.1705	-1.08262	3.30574	0.606956	0.731257	1.35101	3.59418	0.0495979	0.14945	1.46263	3.54668	0.0131668	0.03201	3.49119	3.3872	3.49119	3.89158	3.3872	3.89158	3.49119	3.3872	3.89158	595	545	740
395185	NM_204514	SLC35B1	solute carrier family 35 member B1	protein_coding	NP_989845.2	7551	.	59.3609	56.1687	36.4652	148.322	151.804	92.9691	-1.59877	6.75205	0.00106973	0.00376587	-1.08995	6.99034	0.546535	0.758086	1.46682	6.67688	0.0075231	0.0197999	7.06156	6.39103	7.06156	6.93826	6.39103	6.93826	7.06156	6.39103	6.93826	7700	4776	6503
395186	NM_204515,XM_040646069,XM_040646070,XM_040646071,XM_040646072,XM_040646073	IL17RD	interleukin 17 receptor D	protein_coding	NP_989846.2;XP_040502003.1;XP_040502004.1;XP_040502005.1;XP_040502006.1;XP_040502007.1	4095	.	0.182468	0.217434	0.232974	0.455923	0.587647	0.593975	1.29621	1.2553	0.166612	0.269604	1.15008	1.16213	0.493486	0.714687	-1.12705	1.34675	0.560972	0.689009	1.60832	1.87047	1.60832	1.74709	1.87047	1.74709	1.60832	1.87047	1.74709	119	153	126
395188	NM_204517	SMC3	structural maintenance of chromosomes 3	protein_coding	NP_989848.1	6512	.	44.4188	43.616	18.7959	110.987	117.879	47.9208	-2.32084	7.34346	5.55333e-09	5.91355e-08	-1.05032	7.7915	0.730281	0.890157	2.20964	7.29429	3.87632e-08	3.30076e-07	7.83259	6.62626	7.83259	7.76208	6.62626	7.76208	7.83259	6.62626	7.76208	13181	5632	11552
395189	NM_204518	SMC4	structural maintenance of chromosomes 4	protein_coding	NP_989849.3	7271	.	31.6141	29.7654	19.5444	78.9924	80.4455	49.8291	-1.58883	7.0751	0.00122168	0.00422832	-1.09536	7.30652	0.522993	0.738137	1.45051	6.99588	0.00932748	0.0238166	7.37909	6.71621	7.37909	7.2485	6.71621	7.2485	7.37909	6.71621	7.2485	9610	5998	8076
395193	NM_204522	BCL2L10	BCL2 like 10	protein_coding	NP_989853.1	49207	.	36.5398	30.2775	41.9128	91.3	81.8294	106.858	1.16788	6.26194	0.279373	0.405768	-1.24451	5.99667	0.128533	0.29508	-1.45343	6.12503	0.00938461	0.023926	6.16524	6.38625	6.16524	5.85457	6.38625	5.85457	6.16524	6.38625	5.85457	4110	4760	3040
395194	NM_204523,XM_040655337,XM_040655338,XM_040655339,XM_040655340,XM_040655341	TLN1	talin 1	protein_coding	NP_989854.2;XP_040511271.1;XP_040511272.1;XP_040511273.1;XP_040511274.1;XP_040511275.1	1830	.	52.1513	47.4871	43.1749	130.307	128.341	110.076	-1.18682	8.9844	0.227597	0.34453	-1.13284	9.0155	0.379501	0.612111	1.04765	8.88954	0.743039	0.841232	9.10519	8.85857	9.10519	8.92559	8.85857	8.92559	9.10519	8.85857	8.92559	31927	26677	25943
395195	NM_001252140,XM_015277544,XM_015277556,XM_015277560,XM_025152939,XM_025153000,XM_040704251,XM_040704875	NBEA	neurobeachin	protein_coding	NP_001239069.2;XP_015133030.2;XP_015133042.2;XP_015133046.2;XP_025008707.2;XP_025008768.2;XP_040560185.1;XP_040560809.1	12814	.	0.125093	0.279254	0.093334	0.312563	0.754726	0.237959	-1.31715	0.58839	0.19419	0.303908	2.15994	1.41749	5.00773e-05	0.000521447	2.8449	1.30406	1.04987e-07	8.32249e-07	1.41693	1.1811	1.41693	2.20478	1.1811	2.20478	1.41693	1.1811	2.20478	97	73	193
395197	NM_204525,XM_015299568	RAB5C	RAB5C, member RAS oncogene family	protein_coding	NP_989856.1;XP_015155054.1	2444	.	108.648	88.7959	98.5748	271.472	239.984	251.319	-1.08262	7.85699	0.576864	0.704316	-1.27041	7.75082	0.0928374	0.235167	-1.17345	7.68786	0.261243	0.382485	7.91888	7.80484	7.91888	7.5752	7.80484	7.5752	7.91888	7.80484	7.5752	13997	12821	10142
395199	NM_001303432,NM_204527	IL2RG	interleukin 2 receptor subunit gamma	protein_coding	NP_001290361.1;NP_989858.1	4198	.	0.07624	0.083218	0.085403	0.190495	0.224908	0.217736	1.11879	-2.33023	1	1	-1.03506	-2.40939	1	1	-1.15794	-2.33686	0.82237	0.902409	0.207848	0.230977	0.207848	0.201181	0.230977	0.201181	0.207848	0.230977	0.201181	9	10	8
395201	NM_204528,XM_046898884,XM_046898885	SH3GL3	SH3 domain containing GRB2 like 3, endophilin A3	protein_coding	NP_989859.2;XP_046754840.1;XP_046754841.1	4531	.	2.02981	2.32307	2.16979	5.07176	6.27844	5.53194	1.08745	2.20703	0.633376	0.75362	1.10759	2.22099	0.561128	0.768664	1.01852	2.27946	0.928212	0.986475	2.43046	2.52977	2.43046	2.55171	2.52977	2.55171	2.43046	2.52977	2.55171	255	275	260
395202	NM_204529,XM_015299915,XM_015299916,XM_015299917,XM_046904526	SH3GL1	SH3 domain containing GRB2 like 1, endophilin A2	protein_coding	NP_989860.1;XP_015155401.2;XP_015155402.2;XP_015155403.2;XP_046760482.1	49210	.	34.4711	43.3926	40.044	86.131	117.275	102.093	1.21129	7.22891	0.178904	0.285456	1.24175	7.24864	0.12904	0.295823	1.02515	7.37858	0.862089	0.934876	7.09429	7.36899	7.09429	7.40461	7.36899	7.40461	7.09429	7.36899	7.40461	7878	9463	9005
395203	NM_204530	SH3GL2	SH3 domain containing GRB2 like 2, endophilin A1	protein_coding	NP_989861.1	49211	.	4.06825	3.58367	10.0476	10.1651	9.68541	25.6168	2.51223	4.42653	9.25818e-10	1.10718e-08	-1.17123	3.50692	0.307907	0.535021	-2.94238	4.36588	1.36823e-12	2.18467e-11	3.72519	4.98709	3.72519	3.51568	4.98709	3.51568	3.72519	4.98709	3.51568	710	1769	558
395204	NM_204531,XM_015285401,XM_015285408,XM_015285410,XM_015285412,XM_040698680,XM_040698681,XM_046939859,XM_046939860	PCM1	pericentriolar material 1	protein_coding	NP_989862.2;XP_015140887.2;XP_015140894.2;XP_015140896.2;XP_015140898.2;XP_040554614.1;XP_040554615.1;XP_046795815.1;XP_046795816.1	10199	.	9.48257	10.6761	9.89929	23.6935	28.8537	25.2385	1.04986	6.29647	0.735121	0.838544	1.07707	6.31551	0.605224	0.804637	1.02592	6.34972	0.85932	0.932983	6.27901	6.34832	6.27901	6.3848	6.34832	6.3848	6.27901	6.34832	6.3848	4452	4635	4414
395206	NM_001030343,NM_001396137,XM_015277674,XM_025153319,XM_040705235,XM_046900392,XM_046900406,XM_046900424,XM_046900460,XM_046900481,XM_046900492,XM_046900511	CHST10	carbohydrate sulfotransferase 10	protein_coding	NP_001025514.2;NP_001383066.1;XP_015133160.2;XP_025009087.2;XP_040561169.1;XP_046756348.1;XP_046756362.1;XP_046756380.1;XP_046756416.1;XP_046756437.1;XP_046756448.1;XP_046756467.1	12576	.	12.4141	12.5516	12.5683	31.0184	33.9225	32.0431	-1.03558	5.88494	0.809312	0.896175	-1.04441	5.87897	0.764082	0.912716	-1.00853	5.85344	0.954653	1	5.9329	5.8833	5.9329	5.87126	5.8833	5.87126	5.9329	5.8833	5.87126	3490	3342	3076
395207	NM_204532,XM_046939861,XM_046939862	CENPI	centromere protein I	protein_coding	NP_989863.2;XP_046795817.1;XP_046795818.1	3745	.	12.2362	15.3616	1.83275	30.5739	41.517	4.67264	-6.35837	5.26911	1.46465e-32	2.32083e-30	1.17933	6.18165	0.250812	0.467852	7.49854	5.47646	9.78061e-38	1.82797e-35	6.07858	3.51977	6.07858	6.3133	3.51977	6.3133	6.07858	3.51977	6.3133	3867	603	4198
395208	NM_001396138	MAB21L1	mab-21 like 1	protein_coding	NP_001383067.1	12813	.	0.016225	0.011105	0.019581	0.040541	0.030014	0.049921	1.3307	-3.39434	1	1	-1.35925	-3.63246	1	1	-1.8079	-3.47512	0.692096	0.798968	0.0726609	0.0968714	0.0726609	0.0529859	0.0968714	0.0529859	0.0726609	0.0968714	0.0529859	3	4	2
395210	NM_204535	SPP1	secreted phosphoprotein 1	protein_coding	NP_989866.2	8301	.	3.23138	0.483446	1.37753	8.07407	1.30659	3.51206	-2.30376	1.72517	4.4718e-06	2.76698e-05	-6.75687	1.41334	3.62194e-19	4.40006e-17	-2.93301	0.451503	4.96587e-06	2.87728e-05	2.47582	1.57501	2.47582	0.742762	1.57501	0.742762	2.47582	1.57501	0.742762	265	114	36
395213	NM_204536	RARA	retinoic acid receptor alpha	protein_coding	NP_989867.1	4191	.	54.9026	41.2817	37.6796	137.182	111.57	96.0654	-1.43109	6.41912	0.0124888	0.0313223	-1.37139	6.44478	0.0276935	0.0960087	1.04353	6.16871	0.767629	0.860675	6.66831	6.15729	6.66831	6.21792	6.15729	6.21792	6.66831	6.15729	6.21792	5849	4053	3926
395214	NM_204537,XM_046898886,XM_046898887	RGMA	repulsive guidance molecule family member a	protein_coding	NP_989868.2;XP_046754842.1;XP_046754843.1	66197	.	2.64386	4.8405	5.44431	6.60607	13.0822	13.8804	1.85329	4.34694	3.47793e-05	0.000175694	1.56966	4.19602	0.00255342	0.0148657	-1.18069	4.60935	0.260137	0.381057	3.92974	4.77566	3.92974	4.5455	4.77566	4.5455	3.92974	4.77566	4.5455	827	1520	1195
395215	NM_204538,XM_015279868,XM_040649455	SDK2	sidekick cell adhesion molecule 2	protein_coding	NP_989869.2;XP_015135354.1;XP_040505389.1	49216	.	0.065535	0.051123	0.766976	0.163748	0.138166	1.95543	11.7374	2.03647	1.41646e-32	2.29435e-30	-1.30855	-0.740018	0.379697	0.612111	-15.3569	2.01445	1.62908e-35	2.37487e-33	0.711119	3.0876	0.711119	0.571752	3.0876	0.571752	0.711119	3.0876	0.571752	37	432	26
395219	NM_204540	SOCS2	suppressor of cytokine signaling 2	protein_coding	NP_989871.1	8586	.	3.72289	4.4558	2.50617	9.30217	12.0425	6.38954	-1.4558	2.68032	0.0199365	0.0467558	1.16054	3.03571	0.345863	0.577218	1.6895	2.81041	0.00116266	0.0038605	3.09741	2.63029	3.09741	3.28874	2.63029	3.28874	3.09741	2.63029	3.28874	439	299	469
395221	NM_204542,XM_040700550,XM_040700552,XM_046941362	NR1H3	nuclear receptor subfamily 1 group H member 3	protein_coding	NP_989873.1;XP_040556484.1;XP_040556486.1;XP_046797318.1	49218	.	38.7954	55.7503	33.8542	96.9358	150.673	86.3124	-1.12792	7.22047	0.398573	0.533799	1.41047	7.57393	0.0159101	0.0631124	1.5909	7.50441	0.0011632	0.0038605	7.31345	7.14094	7.31345	7.80699	7.14094	7.80699	7.31345	7.14094	7.80699	9180	8071	11919
395222	NM_204543,XM_015282721,XM_015282722,XM_015282723,XM_015282724,XM_025147021,XM_040675085,XM_040675134,XM_046917626	MTFR1	mitochondrial fission regulator 1	protein_coding	NP_989874.2;XP_015138207.1;XP_015138208.1;XP_015138209.1;XP_015138210.1;XP_025002789.1;XP_040531019.1;XP_040531068.1;XP_046773582.1	177	.	49.3807	48.7829	35.5496	123.385	131.843	90.6347	-1.36166	7.17326	0.0306116	0.06734	-1.04057	7.3504	0.780577	0.922823	1.30857	7.14046	0.0596232	0.115628	7.38713	6.94486	7.38713	7.33009	6.94486	7.33009	7.38713	6.94486	7.33009	9664	7038	8549
395225	NM_001001467,XM_040649457	TOB1	transducer of ERBB2, 1	protein_coding	NP_001001467.1;XP_040505391.1	5564	.	10.3076	11.0244	12.6985	25.7549	29.7951	32.3752	1.26157	4.98521	0.11131	0.195128	1.04155	4.83777	0.783626	0.924755	-1.21124	5.01158	0.189485	0.296385	4.85696	5.18185	4.85696	4.91372	5.18185	4.91372	4.85696	5.18185	4.91372	1625	2033	1558
395226	NM_001001468,XM_046900601	IFRD1	interferon related developmental regulator 1	protein_coding	NP_001001468.2;XP_046756557.1	7184	.	63.1897	40.916	21.1354	157.889	110.582	53.8854	-2.9143	6.81879	2.34387e-13	4.66789e-12	-1.58339	7.0994	0.00133006	0.00854167	1.84054	6.3563	2.3559e-05	0.00011786	7.4013	5.87436	7.4013	6.74324	5.87436	6.74324	7.4013	5.87436	6.74324	9760	3321	5674
395227	NM_204545	SULT1B1	sulfotransferase family cytosolic 1B member 1	protein_coding	NP_989876.1	.	.	4.52973	13.6429	17.3495	11.3182	36.8721	44.233	3.89017	3.90113	4.71171e-18	1.63931e-16	2.91463	3.5803	9.34646e-12	4.05514e-10	-1.33469	4.37724	0.0516657	0.10253	2.82685	4.62748	2.82685	4.23033	4.62748	4.23033	2.82685	4.62748	4.23033	354	1366	950
395228	NM_204546,XM_015299306,XM_015299307	RDM1	RAD52 motif containing 1	protein_coding	NP_989877.2;XP_015154792.2;XP_015154793.2	140	.	6.83111	6.94868	7.19129	17.0685	18.7798	18.3344	1.06683	3.58612	0.674818	0.790351	-1.01558	3.52793	0.92652	1	-1.08346	3.57564	0.603718	0.726335	3.65396	3.74011	3.65396	3.63343	3.74011	3.63343	3.65396	3.74011	3.63343	673	712	610
395229	NM_001398083,NM_001398084,NM_204547,XM_015293995,XM_015293996,XM_015293997,XM_015293998,XM_015293999,XM_015294001,XM_015294003,XM_015294004,XM_015294005,XM_015294006,XM_015294007,XM_040646845,XM_046900281,XM_046900282,XM_046900283	TCF7	transcription factor 7 (T-cell specific, HMG-box)	protein_coding	NP_001385012.1;NP_001385013.1;NP_989878.1;XP_015149481.1;XP_015149482.1;XP_015149483.1;XP_015149484.1;XP_015149485.1;XP_015149487.1;XP_015149489.2;XP_015149490.1;XP_015149491.1;XP_015149492.1;XP_015149493.1;XP_040502779.1;XP_046756237.1;XP_046756238.1;XP_046756239.1	49222	.	0.06613	0.084658	0.253303	0.165234	0.228802	0.645803	3.77766	0.0911912	2.49031e-07	2.01688e-06	1.25881	-0.939635	0.546645	0.758086	-3.00053	0.174033	8.77596e-06	4.81686e-05	0.516474	1.39622	0.516474	0.625217	1.39622	0.625217	0.516474	1.39622	0.625217	25	94	29
395230	XM_015273246,XM_015273247,XM_046903453,XM_046903454	TCF7L1	transcription factor 7 like 1, transcript variant X2	protein_coding	XP_015128732.2;XP_015128733.2;XP_046759409.1;XP_046759410.1	49223	.	9.86504	8.31966	10.3712	24.6492	22.4851	26.4417	1.0717	5.03163	0.636279	0.756202	-1.22555	4.84188	0.165233	0.350716	-1.31343	4.89771	0.0625579	0.120281	5.02431	5.12125	5.02431	4.74082	5.12125	4.74082	5.02431	5.12125	4.74082	1832	1947	1376
395231	NM_001349760,NM_001398188,NM_001398189,NM_001398190,NM_001398191,NM_001398192,NM_001398193,NM_001398200,NM_001398201,NM_001398202,NM_001398203,NM_001398204,NM_001398205,NM_001398206	HOXA3	homeobox A3	protein_coding	NP_001336689.2;NP_001385117.1;NP_001385118.1;NP_001385119.1;NP_001385120.1;NP_001385121.1;NP_001385122.1;NP_001385129.1;NP_001385130.1;NP_001385131.1;NP_001385132.1;NP_001385133.1;NP_001385134.1;NP_001385135.1	49224	.	1.98233	2.37279	3.57241	4.95315	6.41282	9.10797	1.78875	3.12931	0.00020575	0.000867548	1.20299	2.79064	0.250161	0.467126	-1.48691	3.23099	0.0112404	0.0279487	2.85802	3.60665	2.85802	3.09075	3.60665	3.09075	2.85802	3.60665	3.09075	363	644	402
395232	NM_204549,NR_171279	EIF4A2	eukaryotic translation initiation factor 4A2	protein_coding	NP_989880.1	49225	.	346.595	288.384	422.878	866.017	779.4	1078.14	1.24024	9.81927	0.12914	0.220214	-1.24063	9.50847	0.128712	0.29535	-1.53868	9.68864	0.00246054	0.00743568	9.65735	9.96763	9.65735	9.34671	9.96763	9.34671	9.65735	9.96763	9.34671	46841	57610	34755
395233	NM_204550,XM_046900655,XM_046900687	DYRK1A	dual specificity tyrosine phosphorylation regulated kinase 1A	protein_coding	NP_989881.2;XP_046756611.1;XP_046756643.1	11992	.	6.61511	5.96092	4.23977	16.5288	16.1103	10.8094	-1.50658	5.5511	0.004656	0.013529	-1.16344	5.71154	0.294508	0.520215	1.29493	5.4239	0.0746139	0.138988	5.84098	5.26237	5.84098	5.62668	5.26237	5.62668	5.84098	5.26237	5.62668	3271	2153	2588
395234	NM_204551,XM_015282368,XM_015282369,XM_025147027,XM_040675248	INVS	inversin	protein_coding	NP_989882.2;XP_015137854.2;XP_015137855.2;XP_025002795.2;XP_040531182.1	10109	.	4.94796	6.42814	11.2535	12.3632	17.373	28.6912	2.31035	5.61964	1.01451e-08	1.03496e-07	1.25268	5.06475	0.122407	0.285375	-1.84432	5.72586	2.494e-05	0.000124232	4.93942	6.12068	4.93942	5.25495	6.12068	5.25495	4.93942	6.12068	5.25495	1724	3950	1988
395235	NM_001007594,XM_015289779,XM_015289781	WNT6	Wnt family member 6	protein_coding	NP_001007595.1;XP_015145265.1;XP_015145267.1	8636	.	0.887409	1.8411	1.12476	2.21732	4.97584	2.86762	1.13754	1.12943	0.527437	0.65819	1.70765	1.46497	0.00432868	0.0224821	1.50118	1.53628	0.0273317	0.0595222	1.59193	1.71892	1.59193	2.15111	1.71892	2.15111	1.59193	1.71892	2.15111	117	132	184
395236	NM_204552,XM_015284410,XM_040705591,XM_040705631,XM_046900783	BID	BH3 interacting domain death agonist	protein_coding	NP_989883.3;XP_015139896.2;XP_040561525.1;XP_040561565.1;XP_046756739.1	9863	.	33.1335	23.8347	29.2861	82.7888	64.4167	74.6658	-1.11923	5.78012	0.434887	0.57038	-1.4539	5.61446	0.00972595	0.0429912	-1.29902	5.52044	0.0707971	0.133069	5.88284	5.72324	5.88284	5.35394	5.72324	5.35394	5.88284	5.72324	5.35394	3369	2985	2133
395237	NM_204553	SFRP1	secreted frizzled related protein 1	protein_coding	NP_989884.2	2531	.	0.039697	0.150309	1.74711	0.099188	0.406232	4.45432	42.9742	2.08509	2.42282e-50	2.07764e-47	3.62303	-1.08281	0.000296643	0.00241514	-11.8564	2.17232	2.91575e-33	3.42788e-31	0.250234	3.20634	0.250234	0.758799	3.20634	0.758799	0.250234	3.20634	0.758799	11	474	37
395241	NM_001397351,NM_001397352,NM_001397353,NM_001397354,NM_001397355,NM_204556,XM_025149491,XM_046939880	HOPX	HOP homeobox	protein_coding	NP_001384280.1;NP_001384281.1;NP_001384282.1;NP_001384283.1;NP_001384284.1;NP_989887.1;XP_025005259.1;XP_046795836.1	8667	.	2.04797	4.1966	4.54712	5.11715	11.3419	11.593	2.08473	2.35265	1.14582e-05	6.50461e-05	2.09232	2.3553	1.21539e-05	0.000152741	1.00365	2.78803	1	1	2.10053	2.97423	2.10053	2.97882	2.97423	2.97882	2.10053	2.97423	2.97882	191	395	368
395243	NM_204558,XM_025142159	IRF9	interferon regulatory factor 9	protein_coding	NP_989889.1;XP_024997927.1	49227	.	12.8817	9.61098	9.90166	32.1868	25.9751	25.2446	-1.27825	4.47293	0.0964397	0.173782	-1.38408	4.42399	0.0282481	0.0975087	-1.08279	4.22929	0.596202	0.720213	4.69378	4.35501	4.69378	4.24606	4.35501	4.24606	4.69378	4.35501	4.24606	1445	1121	961
395244	XM_003641270,XM_004941265,XM_015286086,XM_015286088,XM_015286089,XM_015286090	UNC93B1	unc-93 homolog B1 (C. elegans), transcript variant X2	protein_coding	XP_003641318.3;XP_004941322.2;XP_015141572.2;XP_015141574.2;XP_015141575.2;XP_015141576.2	49228	.	8.39511	3.96875	10.5633	20.9764	10.7261	26.9314	1.28276	4.50549	0.0914571	0.165973	-2.16763	3.86382	4.08889e-07	7.46965e-06	-2.78054	4.11847	2.36347e-11	3.25351e-10	4.38334	4.72731	4.38334	3.3456	4.72731	3.3456	4.38334	4.72731	3.3456	1154	1468	490
395245	NM_204559	MSX2	msh homeobox 2	protein_coding	NP_989890.1	66198	.	9.15697	23.3318	5.94034	22.88	63.0576	15.1451	-1.5132	4.39401	0.00517299	0.0148428	2.47079	5.456	7.37511e-10	2.35777e-08	3.73879	5.30771	1.28333e-18	3.94691e-17	4.71569	4.14593	4.71569	5.98768	4.14593	5.98768	4.71569	4.14593	5.98768	1468	962	3339
395246	NM_001396493,NM_001396494,NM_001396495,NM_001396496,NM_001396497,NM_001396498,NM_204560,XM_015290126,XM_015290128,XM_015290130,XM_025152084,XM_040703254,XM_040703255,XM_040703256,XM_046943406,XM_046943407,XM_046943408,XM_046943409,XM_046943410,XM_046943411,XM_046943412,XM_046943413,XM_046943414	ATVR1	serine/threonine-protein kinase receptor	protein_coding	NP_001383422.1;NP_001383423.1;NP_001383424.1;NP_001383425.1;NP_001383426.1;NP_001383427.1;NP_989891.2;XP_015145612.2;XP_015145614.1;XP_015145616.1;XP_025007852.1;XP_040559188.1;XP_040559189.1;XP_040559190.1;XP_046799362.1;XP_046799363.1;XP_046799364.1;XP_046799365.1;XP_046799366.1;XP_046799367.1;XP_046799368.1;XP_046799369.1;XP_046799370.1	9529	.	103.29	99.501	107.924	258.084	268.916	275.155	1.07831	8.54401	0.595527	0.720703	-1.07521	8.43725	0.609796	0.808038	-1.15941	8.49463	0.297812	0.423933	8.49247	8.60095	8.49247	8.38816	8.60095	8.38816	8.49247	8.60095	8.38816	20859	22305	17858
395247	NM_001396710,NM_001396711,NM_001396712,NM_001396713,NM_204561,XM_046905190,XM_046905191	SMAD2	SMAD family member 2	protein_coding	NP_001383639.1;NP_001383640.1;NP_001383641.1;NP_001383642.1;NP_989892.1;XP_046761146.1;XP_046761147.1	49229	.	9.20071	10.2008	9.16738	22.9893	27.5691	23.3725	1.00841	5.31417	0.956247	1	1.07925	5.36417	0.600139	0.800881	1.07026	5.37	0.640965	0.756782	5.34286	5.35464	5.34286	5.45029	5.35464	5.45029	5.34286	5.35464	5.45029	2299	2299	2284
395249	NM_204563	DDX1	DEAD-box helicase 1	protein_coding	NP_989894.2	12324	.	53.4141	70.2268	34.9767	133.463	189.798	89.1742	-1.49997	7.0436	0.00459467	0.0133722	1.27484	7.49228	0.088449	0.227593	1.91223	7.26373	6.41931e-06	3.63561e-05	7.31533	6.73491	7.31533	7.6637	6.73491	7.6637	7.31533	6.73491	7.6637	9192	6077	10787
395250	NM_204564,XM_015290944,XM_015290947,XM_025152748,XM_040704486,XM_040704487,XM_040704488,XM_040704489,XM_046944241,XM_046944242,XM_046944243,XM_046944244,XM_046944245,XM_046944246,XM_046944247,XM_046944248,XM_046944249	SSBP3	single stranded DNA binding protein 3	protein_coding	NP_989895.1;XP_015146430.1;XP_015146433.1;XP_025008516.1;XP_040560420.1;XP_040560421.1;XP_040560422.1;XP_040560423.1;XP_046800197.1;XP_046800198.1;XP_046800199.1;XP_046800200.1;XP_046800201.1;XP_046800202.1;XP_046800203.1;XP_046800204.1;XP_046800205.1	8192	.	35.5024	22.2814	23.4248	88.7077	60.2189	59.7222	-1.50963	6.14436	0.00421063	0.012398	-1.67425	6.08682	0.000356225	0.00281765	-1.10905	5.74441	0.473731	0.60574	6.42724	5.84154	6.42724	5.69495	5.84154	5.69495	6.42724	5.84154	5.69495	4940	3245	2716
395253	XM_040646749,XM_040646751,XM_040646752,XM_040646753,XM_040646754,XM_046900225,XM_046900226,XM_414462,XR_005839445,XR_005839446,XR_005839447,XR_005839448	NR2C2	nuclear receptor subfamily 2 group C member 2, transcript variant X7	protein_coding	XP_040502683.1;XP_040502685.1;XP_040502686.1;XP_040502687.1;XP_040502688.1;XP_046756181.1;XP_046756182.1;XP_414462.3	6462	.	2.49621	2.05655	2.05031	6.23715	5.55814	5.22732	-1.1231	4.82787	0.428611	0.564435	-1.20183	4.78285	0.210436	0.416107	-1.07009	4.69392	0.647149	0.761739	4.95472	4.79294	4.95472	4.69883	4.79294	4.69883	4.95472	4.79294	4.69883	1743	1539	1335
395257	NM_001389362,NM_204570,XM_046899378,XM_046899379	CBFB	core-binding factor beta subunit	protein_coding	NP_001376291.1;NP_989901.3;XP_046755334.1;XP_046755335.1	2299	.	49.4513	28.9499	54.4601	123.561	78.2414	138.848	1.12191	7.41587	0.419446	0.554939	-1.76112	6.97942	8.10084e-05	0.00078208	-1.97582	7.08743	2.22967e-06	1.38492e-05	7.33915	7.50414	7.33915	6.52941	7.50414	6.52941	7.33915	7.50414	6.52941	9346	10398	4885
395258	NM_204571,XM_025149492,XM_040698691,XM_040698692	IL15	interleukin 15	protein_coding	NP_989902.2;XP_025005260.2;XP_040554625.1;XP_040554626.1	7499	.	0.028152	0.006621	0.008403	0.070342	0.017893	0.021424	-3.25869	-1.9482	0.0143062	0.0352218	-4.4978	-2.00724	0.00423033	0.0221276	-1.38092	-2.98941	0.759851	0.85432	0.426924	0.142972	0.426924	0.104095	0.142972	0.104095	0.426924	0.142972	0.104095	20	6	4
395259	NM_204572,XM_040650011,XM_046902287	TRPV1	transient receptor potential cation channel subfamily V member 1	protein_coding	NP_989903.1;XP_040505945.1;XP_046758243.1	3443	.	0.051086	0.078335	0.047721	0.127645	0.211711	0.121667	-1.0809	-2.09909	1	1	1.44365	-1.79714	0.376638	0.609312	1.56036	-1.8364	0.376638	0.509098	0.270969	0.252164	0.270969	0.377711	0.252164	0.377711	0.270969	0.252164	0.377711	12	11	16
395262	NM_001396715,NM_001396716,NM_204575,XM_046905192,XM_046905193	LIFR	LIF receptor subunit alpha	protein_coding	NP_001383644.1;NP_001383645.1;NP_989906.2;XP_046761148.1;XP_046761149.1	2727	.	3.04749	3.03657	2.44107	7.6146	8.20678	6.22358	-1.33656	4.94614	0.0470181	0.0965394	1.0136	5.1499	0.928581	1	1.35474	4.95728	0.0378276	0.0790157	5.17905	4.77383	5.17905	5.19801	4.77383	5.19801	5.17905	4.77383	5.19801	2046	1518	1909
395263	NM_204576	DBI	diazepam binding inhibitor, acyl-CoA binding protein	protein_coding	NP_989907.2	9185	.	216.013	186.421	141.033	539.739	503.831	359.569	-1.50445	6.90883	0.00433151	0.0126899	-1.19513	7.0507	0.211805	0.418048	1.25881	6.75994	0.107559	0.187762	7.18312	6.59887	7.18312	6.92788	6.59887	6.92788	7.18312	6.59887	6.92788	8382	5525	6456
395264	NM_204577,XM_040655342,XM_046905194	ALDH1A1	aldehyde dehydrogenase 1 family member A1	protein_coding	NP_989908.2;XP_040511276.1;XP_046761150.1	49236	.	4.0895	2.24898	0.786135	10.2182	6.07821	2.00427	-5.08136	2.98302	9.17885e-22	4.50537e-20	-1.87512	3.33981	5.38143e-05	0.000552858	2.70981	2.27232	7.09516e-09	6.76477e-08	3.82321	1.84281	3.82321	3.00258	1.84281	3.00258	3.82321	1.84281	3.00258	764	149	375
395266	NM_204578	CPZ	carboxypeptidase Z	protein_coding	NP_989909.4	11626	.	0.134051	0.445957	1.22722	0.334946	1.20526	3.12882	9.15265	1.21097	3.04372e-22	1.53534e-20	3.16463	-0.0513727	1.33242e-05	0.000165621	-2.8917	1.49058	2.92104e-08	2.53469e-07	0.533736	2.35474	0.533736	1.27594	2.35474	1.27594	0.533736	2.35474	1.27594	26	237	76
395267	NM_204579,XM_046944250	FMO3	flavin containing monooxygenase 3	protein_coding	NP_989910.2;XP_046800206.1	49237	.	0.410057	0.216051	0.136481	1.02459	0.583911	0.347962	-2.11017	0.0870429	0.00197887	0.00645801	-1.73196	0.186861	0.0222183	0.081651	1.21829	-0.382308	0.515533	0.647547	1.25983	0.731002	1.25983	0.851448	0.731002	0.851448	1.25983	0.731002	0.851448	81	38	43
395268	NM_001193669,XM_015289615	SSB	Sjogren syndrome antigen B	protein_coding	NP_001180598.1;XP_015145101.2	7359	.	102.167	106.344	48.7167	255.279	287.412	124.205	-2.19059	7.73911	5.1275e-08	4.6835e-07	-1.01403	8.18654	0.922221	1	2.16029	7.72532	8.72382e-08	7.02241e-07	8.20129	7.07578	8.20129	8.18126	7.07578	8.18126	8.20129	7.07578	8.18126	17036	7712	15465
395269	NM_204581	RPL5	ribosomal protein L5	protein_coding	NP_989912.1	4424	.	493.218	474.022	626.837	1232.38	1281.11	1598.14	1.29392	10.3054	0.0693829	0.132634	-1.07306	10.0577	0.618893	0.814339	-1.38846	10.262	0.0208442	0.0475088	10.1089	10.4803	10.1089	10.0072	10.4803	10.0072	10.1089	10.4803	10.0072	64076	82218	54967
395270	XM_004935377,XM_004935378,XM_025149061,XM_419475	MOCS1	molybdenum cofactor synthesis 1, transcript variant X4	protein_coding	XP_004935434.4;XP_004935435.4;XP_025004829.2;XP_419475.7	7642	.	9.54063	12.8205	9.2176	23.8386	34.6494	23.5006	1.00642	5.45645	0.966813	1	1.32926	5.67153	0.0488478	0.148046	1.32078	5.67551	0.0541487	0.106716	5.48331	5.49233	5.48331	5.88594	5.49233	5.88594	5.48331	5.49233	5.88594	2540	2535	3108
395272	NM_001080117,XM_015295663	CLTC	clathrin heavy chain	protein_coding	NP_001073586.1;XP_015151149.1	49238	.	81.2652	62.8683	44.8379	203.053	169.911	114.316	-1.78074	8.85978	5.35387e-05	0.000259471	-1.33341	9.02411	0.0428847	0.133985	1.33548	8.60805	0.0419001	0.0861401	9.21911	8.38851	9.21911	8.80479	8.38851	8.80479	9.21911	8.38851	8.80479	34555	19243	23855
395274	NM_001199487,XM_015288351,XM_015288353,XM_015288354,XM_015288355	FAS	Fas cell surface death receptor	protein_coding	NP_001186416.2;XP_015143837.4;XP_015143839.4;XP_015143840.4;XP_015143841.2	4779	.	27.5327	73.2373	34.0675	68.7944	197.935	86.856	1.25199	5.9162	0.118465	0.205251	2.57604	6.583	7.88117e-11	2.95351e-09	2.05755	6.68124	5.81472e-07	4.05972e-06	5.77084	6.08975	5.77084	7.11977	6.08975	7.11977	5.77084	6.08975	7.11977	3113	3865	7382
395275	NM_001303453	ZW10	zw10 kinetochore protein	protein_coding	NP_001290382.2	66199	.	21.2767	22.0636	14.1424	53.163	59.6303	36.0565	-1.47774	6.43583	0.0065138	0.018046	1.00553	6.6941	0.97018	1	1.48591	6.44055	0.00581614	0.0158156	6.70353	6.14672	6.70353	6.71141	6.14672	6.71141	6.70353	6.14672	6.71141	5995	4023	5549
395277	NM_204585,XM_040651094,XM_046903101,XM_046903102	PARK7	Parkinsonism associated deglycase	protein_coding	NP_989916.1;XP_040507028.1;XP_046759057.1;XP_046759058.1	66200	.	64.9785	76.8852	58.2584	162.358	207.794	148.532	-1.09912	6.11178	0.510955	0.643794	1.12588	6.26634	0.408877	0.637158	1.23747	6.20383	0.137915	0.229471	6.19742	6.06302	6.19742	6.36627	6.06302	6.36627	6.19742	6.06302	6.36627	4204	3793	4357
395278	NM_204586,XM_046938410,XM_046938411	GJA1	gap junction protein alpha 1	protein_coding	NP_989917.2;XP_046794366.1;XP_046794367.1	11038	.	69.5153	142.173	116.141	173.694	384.243	296.105	1.69988	8.51617	0.000202238	0.000854804	1.95941	8.64857	2.65243e-06	3.94161e-05	1.15268	8.95481	0.316839	0.445022	8.08845	8.8517	8.08845	9.05628	8.8517	9.05628	8.08845	8.8517	9.05628	15750	26550	28408
395279	NM_204587,XM_046902785,XM_046902786	MYH7B	myosin, heavy chain 7B, cardiac muscle, beta	protein_coding	NP_989918.3;XP_046758741.1;XP_046758742.1	49240	.	0.212658	0.060893	0.693637	0.531356	0.164572	1.76845	3.28802	1.76371	1.39993e-10	1.90731e-09	-3.47792	0.069904	1.23308e-06	2.01071e-05	-11.4348	1.51031	1.32772e-26	8.92087e-25	1.36	2.62218	1.36	0.534976	2.62218	0.534976	1.36	2.62218	0.534976	91	297	24
395280	NM_001396141,NM_001396142,NM_204588,XM_040698693,XM_046939882,XM_046939883,XM_046939884	BIRC8	baculoviral IAP repeat containing 8	protein_coding	NP_001383070.1;NP_001383071.1;NP_989919.2;XP_040554627.1;XP_046795838.1;XP_046795839.1;XP_046795840.1	49241	.	7.38885	9.68441	8.0539	18.4621	26.1735	20.5337	1.12066	5.2448	0.433397	0.568835	1.26172	5.33762	0.109221	0.26296	1.12587	5.41258	0.413965	0.545795	5.1988	5.35892	5.1988	5.52603	5.35892	5.52603	5.1988	5.35892	5.52603	2075	2306	2410
395281	NM_204589	ID3	inhibitor of DNA binding 3, HLH protein	protein_coding	NP_989920.1	49242	.	20.7799	10.8001	36.1963	51.9216	29.1889	92.2836	1.77328	5.46066	8.18822e-05	0.000377866	-1.98409	4.57916	4.14047e-06	5.91183e-05	-3.51833	5.17698	6.15758e-17	1.58876e-15	5.03268	5.83979	5.03268	4.08684	5.83979	4.08684	5.03268	5.83979	4.08684	1843	3241	855
395282	NM_204590	ID1	inhibitor of DNA binding 1, HLH protein	protein_coding	NP_989921.1	4662	.	35.0896	5.71417	19.6542	87.6763	15.4434	50.1089	-1.75271	4.3787	0.000162491	0.000705628	-6.30928	3.94157	1.8555e-29	6.44035e-27	-3.59974	3.27537	2.84083e-15	6.09921e-14	4.77858	4.00795	4.77858	2.37571	4.00795	2.37571	4.77858	4.00795	2.37571	1536	869	224
395283	NM_204591,XM_015278184	TRAIL-LIKE	TNF-related apoptosis inducing ligand-like	protein_coding	NP_989922.1;XP_015133670.1	49243	.	25.0867	30.4815	65.8306	62.6827	82.3808	167.837	2.68645	6.99963	1.06307e-11	1.70676e-10	1.18012	6.24207	0.248609	0.46542	-2.27641	7.06852	1.26378e-08	1.16383e-07	6.13764	7.55044	6.13764	6.37345	7.55044	6.37345	6.13764	7.55044	6.37345	4031	10739	4379
395284	NM_204592	CASP8	caspase 8	protein_coding	NP_989923.3	.	.	26.5628	31.4894	16.9278	66.371	85.1047	43.158	-1.54099	5.98619	0.00270459	0.0084409	1.14963	6.36857	0.330887	0.56011	1.77157	6.11139	7.5316e-05	0.000338447	6.28253	5.66864	6.28253	6.48129	5.66864	6.48129	6.28253	5.66864	6.48129	4463	2872	4723
395290	NM_204595,XM_046917799,XM_046917800,XM_046917806,XM_046917815	HOXA7	homeobox A7	protein_coding	NP_989926.1;XP_046773755.1;XP_046773756.1;XP_046773762.1;XP_046773771.1	8400	.	38.4504	33.04	40.418	96.0739	89.2956	103.047	1.05443	6.77243	0.711215	0.819223	-1.19694	6.60993	0.209167	0.414187	-1.26208	6.65208	0.103921	0.182438	6.74673	6.8225	6.74673	6.49002	6.8225	6.49002	6.74673	6.8225	6.49002	6179	6461	4752
395291	XM_015298540,XM_015298584,XM_040649923,XM_040649927,XM_040649955,XM_040649960,XM_040649966,XM_040649971,XM_040649974,XM_040649984,XM_040649996,XM_040650000	ROBO2	roundabout guidance receptor 2, transcript variant X1	protein_coding	XP_015154026.1;XP_015154070.1;XP_040505857.1;XP_040505861.1;XP_040505889.1;XP_040505894.1;XP_040505900.1;XP_040505905.1;XP_040505908.1;XP_040505918.1;XP_040505930.1;XP_040505934.1	49245	.	0.084136	0.806023	0.147464	0.210227	2.1784	0.375963	1.76697	0.747378	0.00749973	0.0203584	9.11629	2.59529	3.26838e-32	1.70166e-29	5.15941	2.70096	5.04453e-21	1.99293e-19	1.12965	1.63269	1.12965	3.56667	1.63269	3.56667	1.12965	1.63269	3.56667	69	121	580
395292	XM_025144725,XM_040653484,XM_040653486,XM_046904536,XM_046904541,XM_046904542,XM_416673	ROBO1	roundabout guidance receptor 1, transcript variant X3	protein_coding	XP_025000493.1;XP_040509418.1;XP_040509420.1;XP_046760492.1;XP_046760497.1;XP_046760498.1;XP_416673.5	49246	.	11.7251	16.8917	15.2274	29.2968	45.6524	38.8227	1.32511	6.82873	0.0489832	0.0998709	1.40036	6.87466	0.0185962	0.070782	1.05678	7.05789	0.699155	0.805714	6.62568	7.02821	6.62568	7.1073	7.02821	7.1073	6.62568	7.02821	7.1073	5677	7460	7318
395293	NM_001277336	SLIT1	slit guidance ligand 1	protein_coding	NP_001264265.2	49247	.	0.063935	0.096546	0.046423	0.159751	0.260931	0.118356	-1.36726	-1.09951	0.376211	0.510986	1.42159	-0.645335	0.248847	0.465806	1.94356	-0.807858	0.0379493	0.0791904	0.584316	0.448501	0.584316	0.77466	0.448501	0.77466	0.584316	0.448501	0.77466	29	21	38
395294	NM_204596,XM_046901054	IL2RA	interleukin 2 receptor subunit alpha	protein_coding	NP_989927.2;XP_046757010.1	4764	.	0.254566	0.064571	0.098643	0.636068	0.174514	0.251494	-2.54313	-0.155285	0.000333099	0.00132422	-3.87837	-0.285396	3.13688e-06	4.58386e-05	-1.52517	-1.18606	0.281069	0.405434	1.16331	0.571591	1.16331	0.398332	0.571591	0.398332	1.16331	0.571591	0.398332	72	28	17
395295	NM_204597,XM_040650635	EIF2S2	eukaryotic translation initiation factor 2 subunit beta	protein_coding	NP_989928.1;XP_040506569.1	49248	.	115.337	241.629	90.2011	288.185	653.039	229.971	-1.24794	8.34821	0.119203	0.206357	2.03216	9.09943	7.47418e-07	1.28641e-05	2.53601	9.00167	1.13617e-10	1.44403e-09	8.50299	8.18442	8.50299	9.52398	8.18442	9.52398	8.50299	8.18442	9.52398	21012	16697	39306
395297	NM_001278090,XM_015299664,XM_046904527,XM_046904528	FZR1	fizzy/cell division cycle 20 related 1	protein_coding	NP_001265019.2;XP_015155150.1;XP_046760483.1;XP_046760484.1	49250	.	18.0567	17.0421	13.2721	45.1172	46.0588	33.8376	-1.30123	5.85677	0.067605	0.129985	-1.0929	5.97156	0.537615	0.750857	1.19062	5.78575	0.226459	0.341858	6.05524	5.68187	6.05524	5.92909	5.68187	5.92909	6.05524	5.68187	5.92909	3804	2899	3204
395298	NM_204599	SNRPN	small nuclear ribonucleoprotein polypeptide N	protein_coding	NP_989930.1	49251	.	231.285	295.015	112.52	577.898	797.321	286.872	-2.01887	7.66192	1.00646e-06	7.16766e-06	1.23677	8.2428	0.135041	0.304922	2.49687	7.87392	2.45032e-10	2.97425e-09	8.08653	7.07838	8.08653	8.3921	7.07838	8.3921	8.08653	7.07838	8.3921	15729	7726	17907
395299	NM_204600	SOCS3	suppressor of cytokine signaling 3	protein_coding	NP_989931.2	66201	.	7.22322	3.8825	20.474	18.0483	10.493	52.1992	2.88295	4.93812	1.1526e-12	2.08729e-11	-1.9161	3.58993	2.45925e-05	0.000281404	-5.52399	4.74937	9.41691e-28	7.07627e-26	4.06797	5.53834	4.06797	3.20636	5.53834	3.20636	4.06797	5.53834	3.20636	916	2619	440
395301	NM_204602,XM_015293587	KCNMB1	potassium calcium-activated channel subfamily M regulatory beta subunit 1	protein_coding	NP_989933.1;XP_015149073.1	1510	.	1.31635	0.590254	3.81921	3.2891	1.59525	9.73718	2.70768	1.89009	2.45815e-08	2.36067e-07	-2.45779	0.518978	6.5304e-05	0.000650274	-6.65466	1.64594	2.25565e-20	8.51887e-19	1.57536	2.67019	1.57536	0.851448	2.67019	0.851448	1.57536	2.67019	0.851448	115	309	43
395302	NM_204603,XM_015289377,XM_025152088,XM_040703263,XM_040703264	SP3	Sp3 transcription factor	protein_coding	NP_989934.1;XP_015144863.1;XP_025007856.1;XP_040559197.1;XP_040559198.1	7089	.	25.4779	29.6576	25.0255	63.6602	80.154	63.8031	-1.00988	6.98163	0.945793	1	1.14262	7.08806	0.350225	0.581501	1.15391	7.08146	0.315874	0.443964	6.99963	6.98556	6.99963	7.19057	6.98556	7.19057	6.99963	6.98556	7.19057	7374	7241	7756
395303	NM_204604,XM_015300324	SP1	Sp1 transcription factor	protein_coding	NP_989935.1;XP_015155810.1	49253	.	25.0036	21.6785	45.1162	62.4751	58.5894	115.025	1.83439	7.73858	2.28684e-05	0.000120179	-1.18742	7.1171	0.22871	0.43986	-2.17818	7.65598	6.45578e-08	5.29912e-07	7.24485	8.11583	7.24485	6.99881	8.11583	6.99881	7.24485	8.11583	6.99881	8751	15919	6784
395304	XM_015289037	SREBF2	sterol regulatory element binding transcription factor 2	protein_coding	XP_015144523.2	49254	.	138.145	78.7009	95.298	345.175	212.701	242.965	-1.42382	9.34558	0.0129378	0.0322641	-1.81024	9.2126	3.26064e-05	0.000360649	-1.27139	8.9055	0.0909789	0.163538	9.57988	9.07091	9.57988	8.72522	9.07091	8.72522	9.57988	9.07091	8.72522	44389	30916	22572
395307	NM_001030346	HOXA4	homeobox A4	protein_coding	NP_001025517.1	49256	.	1.48834	1.45428	1.6819	3.71883	3.93042	4.28806	1.15003	1.79034	0.432115	0.567802	-1.05117	1.65259	0.795357	0.931879	-1.20887	1.75875	0.296105	0.422287	2.06535	2.22144	2.06535	2.01085	2.22144	2.01085	2.06535	2.22144	2.01085	185	211	162
395309	NM_001398137,NM_001398138,NM_001398139,NM_204607,XM_015289097,XM_025152092,XM_025152093,XM_025152098,XM_025152099,XM_025152102,XM_025152103,XM_025152104,XM_025152105,XM_025152107,XM_025152109,XM_025152110,XM_025152112,XM_025152117,XM_040703273,XM_040703276,XM_040703280,XM_040703281,XM_040703282,XM_040703285,XM_046943415,XM_046943416,XM_046943418	IKZF2	IKAROS family zinc finger 2	protein_coding	NP_001385066.1;NP_001385067.1;NP_001385068.1;NP_989938.1;XP_015144583.2;XP_025007860.1;XP_025007861.1;XP_025007866.1;XP_025007867.1;XP_025007870.1;XP_025007871.1;XP_025007872.1;XP_025007873.1;XP_025007875.1;XP_025007877.1;XP_025007878.1;XP_025007880.1;XP_025007885.1;XP_040559207.1;XP_040559210.1;XP_040559214.1;XP_040559215.1;XP_040559216.1;XP_040559219.1;XP_046799371.1;XP_046799372.1;XP_046799374…	2272	.	2.89333	4.57078	5.42487	7.2294	12.3532	13.8309	1.91779	5.75601	7.27325e-06	4.28402e-05	1.53399	5.55263	0.00315755	0.0175623	-1.2502	5.99842	0.120771	0.206183	5.24865	6.16987	5.24865	5.8527	6.16987	5.8527	5.24865	6.16987	5.8527	2150	4089	3036
395312	NM_204608,XM_015297944,XM_015297945,XM_015297946,XM_015297947,XM_015297948	IL18	interleukin 18	protein_coding	NP_989939.1;XP_015153430.1;XP_015153431.1;XP_015153432.2;XP_015153433.2;XP_015153434.1	5957	.	4.19632	33.8871	12.3528	10.4851	91.585	31.4939	3.01276	5.10039	1.21418e-13	2.50004e-12	7.84225	6.2393	1.27893e-40	1.16527e-37	2.60302	6.53519	5.04638e-11	6.73066e-10	4.17636	5.71325	4.17636	7.07644	5.71325	7.07644	4.17636	5.71325	7.07644	992	2964	7162
395315	NM_001001469,NM_001396154,NM_001396155,NM_001396156,NM_001396157,NM_001396158,NM_001396159,NM_001396160,XM_015299227,XM_040706617,XM_040706786,XM_046901611,XM_046901613,XM_046901618,XM_046901652,XM_046901723	GART	phosphoribosylglycinamide formyltransferase, phosphoribosylglycinamide synthetase, phosphoribosylaminoimidazole synthetase	protein_coding	NP_001001469.2;NP_001383083.1;NP_001383084.1;NP_001383085.1;NP_001383086.1;NP_001383087.1;NP_001383088.1;NP_001383089.1;XP_015154713.2;XP_040562551.1;XP_040562720.1;XP_046757567.1;XP_046757569.1;XP_046757574.1;XP_046757608.1;XP_046757679.1	.	.	15.9447	19.6675	8.38452	39.8401	53.1545	21.3766	-1.93113	5.58351	6.09475e-06	3.66842e-05	1.0428	6.0118	0.771837	0.917993	2.01377	5.6235	1.54345e-06	9.88593e-06	6.00313	5.07444	6.00313	6.06267	5.07444	6.06267	6.00313	5.07444	6.06267	3667	1883	3520
395316	NM_204611	CENPH	centromere protein H	protein_coding	NP_989942.1	10967	.	19.0574	14.5469	4.00538	47.6178	39.3151	10.2118	-4.66625	4.33333	6.797e-23	3.75328e-21	-1.35057	4.85205	0.0402915	0.127606	3.45498	3.98641	1.50944e-15	3.33403e-14	5.0936	3.01818	5.0936	4.67473	3.01818	4.67473	5.0936	3.01818	4.67473	1925	409	1312
395318	NM_001396446,NM_204613	PSMA7	proteasome subunit alpha 7	protein_coding	NP_001383375.1;NP_989944.2	66202	.	167.508	190.382	114.95	418.543	514.537	293.069	-1.43033	8.37836	0.0119361	0.0301515	1.10354	8.68634	0.487789	0.709184	1.57843	8.46368	0.00136898	0.00443686	8.61708	8.10231	8.61708	8.75887	8.10231	8.75887	8.61708	8.10231	8.75887	22746	15770	23106
395321	XM_040652793,XM_040652794,XM_046904166	TULP1	tubby like protein 1, transcript variant X2	protein_coding	XP_040508727.1;XP_040508728.1;XP_046760122.1	49265	.	0.225863	0.187894	0.893415	0.564351	0.507812	2.27779	2.87987	1.26757	8.02195e-08	7.07037e-07	-1.3607	0.13446	0.214146	0.421241	-3.91843	1.1725	5.10019e-11	6.78381e-10	1.15218	2.17781	1.15218	0.924355	2.17781	0.924355	1.15218	2.17781	0.924355	71	203	48
395326	NM_001396441,NM_204618	NFIL3	nuclear factor, interleukin 3 regulated	protein_coding	NP_001383370.1;NP_989949.1	11317	.	4.69453	5.57506	5.467	11.73	15.0674	13.9383	1.18522	5.16028	0.2428	0.362251	1.15155	5.13791	0.332951	0.562364	-1.02924	5.257	0.844905	0.921312	5.07456	5.31303	5.07456	5.27251	5.31303	5.27251	5.07456	5.31303	5.27251	1899	2232	2013
395327	NM_204619,XM_040675293,XM_040675298	HOXA11	homeobox A11	protein_coding	NP_989950.1;XP_040531227.1;XP_040531232.1	49268	.	1.89058	1.4798	2.85401	4.72389	3.99937	7.27639	1.52896	3.00062	0.00706974	0.0193618	-1.3159	2.48102	0.0980056	0.243976	-2.01195	2.85852	1.49945e-05	7.84319e-05	2.86826	3.41094	2.86826	2.53318	3.41094	2.53318	2.86826	3.41094	2.53318	366	555	256
395330	NM_204621,XM_040700554,XM_040700555,XM_040700556,XM_040700557,XM_040700558,XM_040700559,XM_046941364,XM_046941365,XM_046941366,XM_046941367,XM_046941368,XM_046941369	PTPRJ	protein tyrosine phosphatase, receptor type J	protein_coding	NP_989952.2;XP_040556488.2;XP_040556489.2;XP_040556490.1;XP_040556491.1;XP_040556492.2;XP_040556493.1;XP_046797320.1;XP_046797321.1;XP_046797322.1;XP_046797323.1;XP_046797324.1;XP_046797325.1	49270	.	3.3081	4.06609	4.4327	8.26575	10.9892	11.3013	1.35352	5.12285	0.0376016	0.0802688	1.18245	5.01409	0.251171	0.468172	-1.14467	5.23057	0.353223	0.485277	4.93456	5.35892	4.93456	5.16905	5.35892	5.16905	4.93456	5.35892	5.16905	1718	2306	1870
395331	NM_001396266,NM_204622,XM_015298884,XM_046904086	ST7L	suppression of tumorigenicity 7 like	protein_coding	NP_001383195.1;NP_989953.2;XP_015154370.2;XP_046760042.1	49271	.	13.2896	19.3504	15.2167	33.2061	52.2973	38.7954	1.17208	5.40308	0.273222	0.398304	1.41929	5.55844	0.0155865	0.0620897	1.21092	5.65755	0.185306	0.291727	5.31941	5.54318	5.31941	5.81389	5.54318	5.81389	5.31941	5.54318	5.81389	2261	2628	2954
395332	NM_204623,XM_015277434,XM_046902087	TES	testin LIM domain protein	protein_coding	NP_989954.1;XP_015132920.1;XP_046758043.1	7146	.	45.3003	54.31	44.9675	113.189	146.781	114.646	1.10073	7.36086	0.50069	0.633763	1.16943	7.40728	0.272088	0.494946	1.06241	7.47275	0.671091	0.782403	7.29886	7.43649	7.29886	7.52334	7.43649	7.52334	7.29886	7.43649	7.52334	9087	9919	9782
395335	NM_204626	CISH	cytokine inducible SH2 containing protein	protein_coding	NP_989957.2	1613	.	1.24347	0.401537	2.50742	3.10698	1.08521	6.39274	2.05128	3.06845	5.90679e-06	3.56707e-05	-3.17895	1.86432	3.50633e-10	1.19428e-08	-6.52083	2.70545	1.25751e-25	7.86782e-24	2.69497	3.6128	2.69497	1.44406	3.6128	1.44406	2.69497	3.6128	1.44406	318	647	92
395336	NM_204627,XM_025150548,XM_025150549	AXL	AXL receptor tyrosine kinase	protein_coding	NP_989958.2;XP_025006316.1;XP_025006317.1	6554	.	7.65588	15.2597	11.6982	19.1293	41.2416	29.8249	1.55471	5.83675	0.00224371	0.00722527	1.9317	6.03515	5.47832e-06	7.57713e-05	1.24248	6.28512	0.13033	0.219647	5.51462	6.13998	5.51462	6.44922	6.13998	6.44922	5.51462	6.13998	6.44922	2597	4004	4618
395338	NM_204629	AKR1B10	aldo-keto reductase family 1 member B10	protein_coding	NP_989960.1	49273	.	118.32	99.1039	111.258	295.639	267.843	283.655	-1.04459	7.68355	0.759474	0.857286	-1.23119	7.57248	0.144314	0.31953	-1.17864	7.53809	0.248582	0.367939	7.72129	7.65866	7.72129	7.42281	7.65866	7.42281	7.72129	7.65866	7.42281	12198	11580	9120
395339	NM_204630,XM_015294128	ADCY9	adenylate cyclase 9	protein_coding	NP_989961.2;XP_015149614.1	5882	.	21.7057	12.1419	14.6093	54.2348	32.8153	37.2468	-1.46086	6.87066	0.00809051	0.0216888	-1.84124	6.74427	2.22248e-05	0.000257137	-1.26038	6.4144	0.106549	0.186289	7.12824	6.58616	7.12824	6.2562	6.58616	6.2562	7.12824	6.58616	6.2562	8067	5476	4033
395340	NM_204631	ADCY6	adenylate cyclase 6	protein_coding	NP_989962.2	8892	.	2.13133	2.52588	1.49771	5.32543	6.82657	3.81846	-1.39632	3.79169	0.0274585	0.0614037	1.14907	4.11553	0.35318	0.583947	1.60446	3.91141	0.00173484	0.00545759	4.09584	3.6472	4.09584	4.28534	3.6472	4.28534	4.09584	3.6472	4.28534	935	664	989
395342	NM_001030347,XM_040652021	CRTAM	cytotoxic and regulatory T-cell molecule	protein_coding	NP_001025518.2;XP_040507955.1	4924	.	0.188942	0.053036	0.386616	0.472098	0.143337	0.985688	2.08727	0.170052	0.00234956	0.00750808	-3.40482	-1.01142	0.000602715	0.00437568	-7.10608	-0.178423	2.40176e-10	2.92505e-09	0.770572	1.30792	0.770572	0.269936	1.30792	0.269936	0.770572	1.30792	0.269936	41	85	11
395343	NM_001007473	DAD1	defender against cell death 1	protein_coding	NP_001007474.1	111	.	154.056	189.209	195.335	384.93	511.366	498.012	1.29079	6.98961	0.0739126	0.139717	1.1909	6.9253	0.221327	0.431005	-1.08388	7.10508	0.57264	0.699569	6.80632	7.17167	6.80632	7.0563	7.17167	7.0563	6.80632	7.17167	7.0563	6442	8246	7062
395344	NM_204633,XM_015280236,XM_015280237,XM_015280238,XM_015280239,XM_025144640,XM_025144641,XM_025144644,XM_040655345,XM_040655346,XM_040655347,XM_040655348,XM_040655349,XM_040655356,XM_046905195,XM_046905196,XM_046905197,XM_046905198,XM_046905199,XM_046905200,XM_046905201,XM_046905202	SPIN1	spindlin 1	protein_coding	NP_989964.1;XP_015135722.1;XP_015135723.1;XP_015135724.1;XP_015135725.1;XP_025000408.1;XP_025000409.1;XP_025000412.1;XP_040511279.1;XP_040511280.1;XP_040511281.1;XP_040511282.1;XP_040511283.1;XP_040511290.1;XP_046761151.1;XP_046761152.1;XP_046761153.1;XP_046761154.1;XP_046761155.1;XP_046761156.1;XP_046761157.1;XP_046761158.1	49275	.	7.24974	8.10299	7.24007	18.1145	21.8995	18.4588	1.03444	5.39532	0.816899	0.901973	1.09901	5.44038	0.515432	0.733571	1.06242	5.46386	0.677219	0.787971	5.40398	5.4517	5.40398	5.53712	5.4517	5.53712	5.40398	5.4517	5.53712	2401	2463	2429
395346	NM_001364902,NM_001397136	BCO1	beta-carotene oxygenase 1	protein_coding	NP_001351831.1;NP_001384065.1	4027	.	0.169476	0.250228	1.88293	0.423459	0.676279	4.80058	10.9225	1.94185	1.28178e-30	1.7796e-28	1.43714	-0.302416	0.175485	0.366201	-7.59927	1.99768	2.45667e-24	1.32642e-22	0.711119	2.99637	0.711119	0.938505	2.99637	0.938505	0.711119	2.99637	0.938505	37	402	49
395347	NM_204636,XM_015296820	MXRA8	matrix remodeling associated 8	protein_coding	NP_989967.1;XP_015152306.1	1081	.	72.2514	82.8773	169.276	180.53	223.988	431.574	2.36026	9.76114	2.38187e-09	2.68753e-08	1.12691	9.10136	0.399827	0.630536	-2.09445	9.81464	2.49511e-07	1.8558e-06	9.0153	10.2526	9.0153	9.18736	10.2526	9.18736	9.0153	10.2526	9.18736	29995	70206	31115
395348	NM_204637	ACTR6	ARP6 actin-related protein 6 homolog	protein_coding	NP_989968.1	8785	.	49.9222	32.3267	19.5	124.738	87.3678	49.7158	-2.5134	5.97779	2.77991e-10	3.58e-09	-1.59217	6.1977	0.00124382	0.0080804	1.5786	5.53172	0.00164884	0.00522311	6.5097	5.20377	6.5097	5.84802	5.20377	5.84802	6.5097	5.20377	5.84802	5234	2065	3026
395349	NM_204638	FSTL1	follistatin like 1	protein_coding	NP_989969.3	11120	.	130.322	152.523	308.377	325.628	412.217	786.216	2.40909	10.1338	1.00328e-09	1.19006e-08	1.13482	9.45853	0.372627	0.604929	-2.12289	10.1897	1.51025e-07	1.17109e-06	9.36653	10.6337	9.36653	9.54873	10.6337	9.54873	9.36653	10.6337	9.54873	38279	91449	39987
395351	NM_204639,XM_015286923,XM_015286925,XM_025150554,XM_040700563,XM_040700566,XM_040700567,XM_040700568,XM_040700569	DPF3	double PHD fingers 3	protein_coding	NP_989970.2;XP_015142409.1;XP_015142411.1;XP_025006322.1;XP_040556497.1;XP_040556500.1;XP_040556501.1;XP_040556502.1;XP_040556503.1	49278	.	0.048842	0.194467	0.098411	0.122038	0.525575	0.250904	-1.0158	-0.410984	1	1	1.44708	-0.121399	0.158729	0.341672	1.46993	-0.129846	0.132781	0.222313	0.78506	0.775582	0.78506	1.03385	0.775582	1.03385	0.78506	0.775582	1.03385	42	41	56
395353	NM_204641	FKBP3	FK506 binding protein 3	protein_coding	NP_989972.1	9468	.	63.7403	58.3627	49.1366	159.264	157.734	125.275	-1.27398	6.67298	0.0905533	0.16462	-1.12613	6.75396	0.406217	0.636066	1.13129	6.57952	0.388968	0.520743	6.84918	6.50326	6.84918	6.67938	6.50326	6.67938	6.84918	6.50326	6.67938	6638	5167	5426
395354	NM_204642	CBX4	chromobox 4	protein_coding	NP_989973.1	49280	.	7.43522	8.19873	10.3412	18.578	22.1583	26.3652	1.41592	4.75769	0.0177541	0.0423321	1.06961	4.53483	0.650863	0.835742	-1.32377	4.79881	0.0559227	0.109752	4.54637	5.02989	4.54637	4.63944	5.02989	4.63944	4.54637	5.02989	4.63944	1299	1824	1279
395355	NM_204643,XM_015281284,XM_015281285,XM_040675354,XM_040675372	CBX3	chromobox 3	protein_coding	NP_989974.1;XP_015136770.1;XP_015136771.1;XP_040531288.1;XP_040531306.1	8386	.	59.5839	68.2821	42.7737	148.879	184.543	109.053	-1.36129	7.63872	0.0304695	0.0670669	1.10857	7.92035	0.468721	0.692619	1.50909	7.72629	0.00393654	0.0112369	7.85014	7.40742	7.85014	7.99823	7.40742	7.99823	7.85014	7.40742	7.99823	13343	9720	13616
395356	NM_204644	MINPP1	multiple inositol-polyphosphate phosphatase 1	protein_coding	NP_989975.2	2703	.	6.38265	4.81014	3.8202	15.948	13.0001	9.73972	-1.64081	4.96523	0.000717164	0.00263345	-1.36829	5.07017	0.0316331	0.106353	1.19917	4.70151	0.216866	0.330656	5.3138	4.6224	5.3138	4.8747	4.6224	4.8747	5.3138	4.6224	4.8747	2252	1361	1515
395357	NM_001397991,XM_015283614,XM_015283615,XM_040696728,XM_040696729	CENPF	centromere protein F	protein_coding	NP_001384920.1;XP_015139100.2;XP_015139101.2;XP_040552662.1;XP_040552663.1	7370	.	8.1996	8.77443	1.91652	20.4879	23.7142	4.88621	-4.19146	5.81816	9.45182e-22	4.62378e-20	1.03786	6.53619	0.795947	0.931879	4.35015	5.86138	9.73268e-23	4.46173e-21	6.52434	4.50596	6.52434	6.57739	4.50596	6.57739	6.52434	4.50596	6.57739	5288	1251	5052
395358	NM_001396099,NM_204646,XM_015291637,XM_040705448,XM_040705449,XM_040705450,XM_046898304	BCHE	butyrylcholinesterase	protein_coding	NP_001383028.1;NP_989977.2;XP_015147123.2;XP_040561382.1;XP_040561383.1;XP_040561384.1;XP_046754260.1	49281	.	0.054005	0.044413	0.057832	0.134939	0.120033	0.147445	1.88383	-1.20909	0.0822399	0.152354	-1.22511	-1.80378	0.860052	0.968173	-2.30752	-1.28185	0.0335099	0.0710144	0.351053	0.604914	0.351053	0.292144	0.604914	0.292144	0.351053	0.604914	0.292144	16	30	12
395359	NM_204647,XM_015275833,XM_025147028	SALL3	spalt like transcription factor 3	protein_coding	NP_989978.2;XP_015131319.2;XP_025002796.2	49282	.	0.588744	0.575766	0.34031	1.47106	1.55609	0.867631	-1.70124	2.67601	0.00103125	0.00365069	-1.05427	2.97022	0.747121	0.901893	1.61365	2.62827	0.00341785	0.00989582	3.17096	2.51232	3.17096	3.10336	2.51232	3.10336	3.17096	2.51232	3.10336	465	271	406
395360	NM_204648,XM_015294130,XM_015294131,XM_025155047,XM_025155048,XM_040647312	EIF2AK1	eukaryotic translation initiation factor 2 alpha kinase 1	protein_coding	NP_989979.2;XP_015149616.2;XP_015149617.2;XP_025010815.2;XP_025010816.2;XP_040503246.1	2470	.	14.7751	9.80809	10.717	36.9176	26.5078	27.3233	-1.32821	5.01138	0.0516874	0.104334	-1.54743	4.92111	0.00289085	0.0164171	-1.16505	4.68666	0.299496	0.425376	5.23882	4.8418	5.23882	4.62966	4.8418	4.62966	5.23882	4.8418	4.62966	2135	1594	1270
395365	NM_204651,XM_046902787	ADRM1	adhesion regulating molecule 1	protein_coding	NP_989982.2;XP_046758743.1	3870	.	91.8781	101.488	63.5563	229.571	274.286	162.039	-1.41761	7.03761	0.0146336	0.0358857	1.07238	7.31871	0.624187	0.817881	1.52021	7.09754	0.00341949	0.00989859	7.27644	6.77686	7.27644	7.37663	6.77686	7.37663	7.27644	6.77686	7.37663	8946	6258	8831
395368	NM_204653	LOC395368	gonadotropin releasing hormone receptor	protein_coding	NP_989984.2	49286	.	1.28903	2.9718	3.5027	3.22082	8.03173	8.93025	2.76678	3.94247	3.55603e-11	5.3006e-10	2.23436	3.72273	1.72088e-07	3.43187e-06	-1.23828	4.35091	0.150137	0.246339	3.19286	4.55686	3.19286	4.26303	4.55686	4.26303	3.19286	4.55686	4.26303	473	1298	973
395369	NM_204654,XM_015282768,XM_040675402	CRISPLD1	cysteine rich secretory protein LCCL domain containing 1	protein_coding	NP_989985.3;XP_015138254.2;XP_040531336.1	11679	.	0.950699	1.25758	0.17	2.37546	3.39879	0.433419	-5.38039	1.20864	1.84002e-15	4.79853e-14	1.28104	2.14199	0.149294	0.328068	6.89179	1.50733	3.21644e-20	1.19921e-18	2.2749	0.775582	2.2749	2.56545	0.775582	2.56545	2.2749	0.775582	2.56545	223	41	263
395370	NM_204655,XM_015300286,XM_040646206,XM_046902270	U2AF1	U2 small nuclear RNA auxiliary factor 1	protein_coding	NP_989986.2;XP_015155772.1;XP_040502140.1;XP_046758226.1	49287	.	40.0609	45.7506	24.686	100.098	123.648	62.9377	-1.59417	7.08742	0.00112521	0.00393553	1.10716	7.46018	0.474949	0.697402	1.76501	7.17939	7.47274e-05	0.000336331	7.3932	6.72547	7.3932	7.53924	6.72547	7.53924	7.3932	6.72547	7.53924	9705	6037	9891
395372	NM_001197050,XM_015296821,XM_015296822,XM_015296823,XM_040651096	CLSTN1	calsyntenin 1	protein_coding	NP_001183979.1;XP_015152307.1;XP_015152308.1;XP_015152309.1;XP_040507030.1	1874	.	15.7788	20.364	10.6186	39.4257	55.0368	27.0723	-1.46093	6.43672	0.00825449	0.0220837	1.25245	6.85576	0.115297	0.273524	1.82974	6.63808	2.71382e-05	0.000134245	6.6978	6.15729	6.6978	7.01975	6.15729	7.01975	6.6978	6.15729	7.01975	5971	4053	6884
395373	NM_001030540,XM_015299570,XM_015299572,XM_015299573,XM_015299574,XM_015299575,XM_015299576,XM_015299577,XM_015299578,XM_015299579,XM_015299580,XM_025143942,XM_040653068,XM_040653069,XM_040653070,XM_040653071,XM_040653072,XM_040653073,XM_046904317,XM_046904318,XM_046904319,XM_046904320	ACLY	ATP citrate lyase	protein_coding	NP_001025711.2;XP_015155056.1;XP_015155058.1;XP_015155059.1;XP_015155060.1;XP_015155061.1;XP_015155062.1;XP_015155063.1;XP_015155064.1;XP_015155065.1;XP_015155066.1;XP_024999710.1;XP_040509002.1;XP_040509003.1;XP_040509004.1;XP_040509005.1;XP_040509006.1;XP_040509007.1;XP_046760273.1;XP_046760274.1;XP_046760275.1;XP_046760276.1	2533	.	177.77	80.2616	46.0227	444.185	216.919	117.336	-3.74676	9.10623	2.15575e-19	8.63365e-18	-2.27593	9.29039	1.06157e-08	2.68674e-07	1.64626	8.2633	0.000479383	0.00178231	9.7665	7.86539	9.7665	8.58216	7.86539	8.58216	9.7665	7.86539	8.58216	50527	13373	20436
395374	NM_204656	DBT	dihydrolipoamide branched chain transacylase E2	protein_coding	NP_989987.1	3929	.	6.51728	7.64374	5.80003	16.2844	20.6583	14.7874	-1.1032	3.88812	0.515854	0.648734	1.13702	4.05251	0.390431	0.621229	1.25436	3.98804	0.1304	0.219689	4.04408	3.91137	4.04408	4.21878	3.91137	4.21878	4.04408	3.91137	4.21878	900	809	942
395375	NM_204657,XM_046938414	BCKDHB	branched chain keto acid dehydrogenase E1 subunit beta	protein_coding	NP_989988.2;XP_046794370.1	11837	.	1.32848	1.7336	1.93226	3.3194	4.68532	4.92637	1.47996	2.93675	0.0131493	0.0327395	1.26578	2.807	0.142549	0.316877	-1.1692	3.08351	0.323902	0.452848	2.83732	3.33602	2.83732	3.13443	3.33602	3.13443	2.83732	3.33602	3.13443	357	524	416
395376	NM_204658,XM_046917946,XM_046917957,XM_046917966	PRKDC	protein kinase, DNA-activated, catalytic polypeptide	protein_coding	NP_989989.4;XP_046773902.1;XP_046773913.1;XP_046773922.1	49288	.	3.43979	4.48925	3.91813	8.59482	12.1329	9.98938	1.16513	5.90687	0.288425	0.415029	1.27139	5.97594	0.0952944	0.239123	1.0912	6.07717	0.544279	0.674531	5.81739	6.03426	5.81739	6.15834	6.03426	6.15834	5.81739	6.03426	6.15834	3217	3717	3765
395380	XM_015284561	CD164	CD164 molecule	protein_coding	XP_015140047.1	49291	.	127.793	89.3556	85.8543	319.309	241.497	218.888	-1.46199	8.87172	0.00760614	0.020591	-1.47488	8.86661	0.00633146	0.0305326	-1.00881	8.56561	0.950975	1	9.12232	8.57557	9.12232	8.56295	8.57557	8.56295	9.12232	8.57557	8.56295	32309	21915	20165
395383	NM_204663,XM_040649458	SLC16A3	solute carrier family 16 member 3	protein_coding	NP_989994.2;XP_040505392.1	1968	.	58.0571	34.854	33.54	145.064	94.1982	85.5112	-1.63086	7.64811	0.00062199	0.00231843	-1.75556	7.60867	8.49834e-05	0.000814522	-1.07647	7.20051	0.605659	0.72807	7.96375	7.26176	7.96375	7.15617	7.26176	7.15617	7.96375	7.26176	7.15617	14441	8781	7572
395384	NM_204664,XM_015298885,XM_040652673,XM_046904087,XM_046904088,XM_046904089,XR_001470157,XR_001470158,XR_001470160,XR_003071867,XR_003071868,XR_005841850,XR_005841851,XR_005841852,XR_005841853,XR_005841854,XR_006932137,XR_006932138	C4BPM	complement component 4 binding protein, membrane	protein_coding	NP_989995.1;XP_015154371.2;XP_040508607.1;XP_046760043.1;XP_046760044.1;XP_046760045.1	49292	.	15.1382	13.123	16.6788	37.8251	35.467	42.5232	1.05859	6.02681	0.692835	0.80396	-1.25267	5.83197	0.118178	0.278454	-1.32606	5.8782	0.0502719	0.100241	6.007	6.08791	6.007	5.68764	6.08791	5.68764	6.007	6.08791	5.68764	3677	3860	2702
395385	NM_204665,XR_003071347	CD40	CD40 molecule	protein_coding	NP_989996.2	5292	.	11.4792	7.38645	6.66314	28.6825	19.963	16.9879	-1.3967	4.95207	0.022195	0.0512204	-1.33885	4.97797	0.0458654	0.140615	1.04321	4.72217	0.776106	0.867482	5.21092	4.74423	5.21092	4.80304	4.74423	4.80304	5.21092	4.74423	4.80304	2093	1486	1439
395387	NM_204667	MMP9	matrix metallopeptidase 9	protein_coding	NP_989998.2	49293	.	0.316317	0.499158	0.528828	0.790365	1.34905	1.34826	1.69113	0.414092	0.0214965	0.0498055	1.51193	0.316343	0.0828002	0.216902	-1.11848	0.6619	0.61524	0.73649	0.973956	1.39622	0.973956	1.29806	1.39622	1.29806	0.973956	1.39622	1.29806	56	94	78
395389	NM_204669,XM_046898888	ALDH1A3	aldehyde dehydrogenase 1 family member A3	protein_coding	NP_990000.1;XP_046754844.1	49294	.	1.19648	1.4015	6.62637	2.98958	3.78777	16.8941	5.60442	4.33388	1.30875e-27	1.30678e-25	1.13233	2.70789	0.447589	0.674837	-4.94941	4.36324	2.80336e-24	1.50248e-22	2.82685	5.13628	2.82685	2.98224	5.13628	2.98224	2.82685	5.13628	2.98224	354	1968	369
395390	NM_204670	RBBP7	RB binding protein 7, chromatin remodeling factor	protein_coding	NP_990001.1	12390	.	14.9609	15.8671	6.23429	37.3819	42.8832	15.8945	-2.35717	4.54191	9.72122e-09	9.93104e-08	1.0285	5.05155	0.84961	0.961541	2.42435	4.57018	3.37606e-09	3.40126e-08	5.07309	3.89294	5.07309	5.11245	3.89294	5.11245	5.07309	3.89294	5.11245	1897	798	1796
395392	NM_204672,XM_025151469,XM_040702241	SNCG	synuclein gamma	protein_coding	NP_990003.1;XP_025007237.2;XP_040558175.1	1431	.	0.464389	0.209355	0.074895	1.16034	0.565813	0.190948	-2.09252	-0.44589	0.00788991	0.0212134	-1.68488	-0.335652	0.0532188	0.157816	1.24182	-0.884984	0.555449	0.685576	0.961253	0.537481	0.961253	0.642607	0.537481	0.642607	0.961253	0.537481	0.642607	55	26	30
395395	XM_015282054	GAD2	glutamate decarboxylase 2	protein_coding	XP_015137540.1	49295	.	0.549984	0.248877	1.78882	1.37421	0.672626	4.56065	3.30231	2.66288	1.04628e-12	1.90659e-11	-2.26574	1.10405	4.08053e-05	0.000437948	-7.482	2.46636	3.64267e-27	2.62885e-25	1.97346	3.41564	1.97346	1.19575	3.41564	1.19575	1.97346	3.41564	1.19575	170	557	69
395398	NM_001198975,NM_001198976,NM_001397463,NM_001397464,XM_015278034,XM_015278036,XM_015278037,XM_015278038,XM_025148498,XM_025148499,XM_025148514,XM_025148515,XM_025148516,XM_025148517,XM_040696731,XM_040696732,XM_040696733,XM_040696734,XM_040696735,XM_040696736,XM_040696737,XM_040696738,XM_040696739,XM_040696740,XM_040696741,XM_040696742,XM_040696743,XM_040696744,XM_040696745,XM_040696746,XM_040696…	NRXN1	neurexin 1	protein_coding	NP_001185904.1;NP_001185905.1;NP_001384392.1;NP_001384393.1;XP_015133520.1;XP_015133522.1;XP_015133523.1;XP_015133524.1;XP_025004266.1;XP_025004267.1;XP_025004282.1;XP_025004283.1;XP_025004284.1;XP_025004285.1;XP_040552665.1;XP_040552666.1;XP_040552667.1;XP_040552668.1;XP_040552669.1;XP_040552670.1;XP_040552671.1;XP_040552672.1;XP_040552673.1;XP_040552674.1;XP_040552675.1;XP_040552676.1;XP_040552…	49297	.	0.564365	0.400704	0.648758	1.41015	1.08296	1.65403	1.09631	1.44555	0.619792	0.742854	-1.38496	1.16771	0.0950572	0.238798	-1.51833	1.24529	0.0320673	0.0682547	1.83411	1.93085	1.83411	1.51187	1.93085	1.51187	1.83411	1.93085	1.51187	149	162	99
395400	NM_001397084,XM_025152119,XM_025152120,XM_025152125,XM_040703286,XM_040703287,XM_040703288,XM_040703289,XM_040703290,XM_040703291,XM_040703292,XM_040703293,XM_040703295,XM_040703296,XM_040703297,XM_040703298,XM_040703299,XM_040703300,XM_040703301,XM_040703302,XM_040703303,XM_040703304,XM_040703305,XM_040703306,XM_040703307,XM_040703308,XM_040703309,XM_040703311,XM_046943420,XM_046943421	BAZ2B	bromodomain adjacent to zinc finger domain 2B	protein_coding	NP_001384013.1;XP_025007887.2;XP_025007888.2;XP_025007893.2;XP_040559220.2;XP_040559221.2;XP_040559222.2;XP_040559223.2;XP_040559224.2;XP_040559225.2;XP_040559226.2;XP_040559227.2;XP_040559229.2;XP_040559230.2;XP_040559231.2;XP_040559232.2;XP_040559233.2;XP_040559234.2;XP_040559235.2;XP_040559236.2;XP_040559237.2;XP_040559238.2;XP_040559239.2;XP_040559240.1;XP_040559241.2;XP_040559242.2;XP_040559…	9548	.	10.8044	12.6305	15.7825	26.9963	34.1358	40.2379	1.48199	6.96176	0.00597172	0.0167932	1.18395	6.77725	0.237591	0.451108	-1.25174	7.06491	0.115838	0.19949	6.66415	7.22706	6.66415	6.90555	7.22706	6.90555	6.66415	7.22706	6.90555	5832	8571	6356
395401	NM_001162400,XM_015277571,XM_015277574,XM_025154607,XM_025154629,XM_025154690,XM_040646498,XM_040646548,XM_040646591,XR_003077418	ATM	ATM serine/threonine kinase	protein_coding	NP_001155872.2;XP_015133057.2;XP_015133060.2;XP_025010375.2;XP_025010397.2;XP_025010458.2;XP_040502432.1;XP_040502482.1;XP_040502525.1	12888	.	3.84423	6.41245	5.0764	9.60537	17.3306	12.9424	1.30863	5.76483	0.062176	0.121517	1.59611	5.93401	0.0012027	0.0078517	1.21969	6.09604	0.16714	0.268403	5.5872	5.96818	5.5872	6.25054	5.96818	6.25054	5.5872	5.96818	6.25054	2734	3548	4017
395402	XM_015293841,XM_015293843,XM_015293844,XM_015293845,XM_015293846,XM_040646980,XM_040646981,XM_046900433	SLC34A1	solute carrier family 34 member 1, transcript variant X3	protein_coding	XP_015149327.1;XP_015149329.1;XP_015149330.1;XP_015149331.1;XP_015149332.1;XP_040502914.1;XP_040502915.1;XP_046756389.1	2228	.	0.052112	0.46343	0.270891	0.130208	1.25249	0.690645	4.87593	-1.01881	1.34762e-05	7.53281e-05	8.10518	-0.430958	1.74364e-10	6.16959e-09	1.66295	0.0725254	0.0399675	0.0827035	0.207848	0.818825	0.207848	1.18392	0.818825	1.18392	0.207848	0.818825	1.18392	9	44	68
395403	NM_001396101,NM_204678	TRA2B	transformer 2 beta homolog	protein_coding	NP_001383030.1;NP_990009.1	49299	.	67.1173	65.3247	38.2766	167.702	176.55	97.5873	-1.72099	6.41027	0.000162433	0.000705584	-1.05885	6.70864	0.689773	0.863016	1.62534	6.35863	0.000737097	0.00260053	6.76215	5.98844	6.76215	6.68043	5.98844	6.68043	6.76215	5.98844	6.68043	6246	3599	5430
395405	NM_204679,XM_015289113,XR_006939788	TWIST2	twist family bHLH transcription factor 2	protein_coding	NP_990010.1;XP_015144599.1	49300	.	151.713	131.716	165.904	379.077	355.981	422.978	1.11686	8.24886	0.43674	0.572244	-1.18829	8.04789	0.225134	0.436147	-1.32715	8.13665	0.0467346	0.0940628	8.17179	8.33071	8.17179	7.92384	8.33071	7.92384	8.17179	8.33071	7.92384	16690	18485	12929
395406	NM_001354731,XM_040646792,XM_040646824,XM_040646855,XM_040646876,XM_040646932,XM_040646975,XM_040647002,XM_040647034,XM_040647067,XM_040647089,XM_040647131,XM_040647159,XM_040647186,XM_040647231,XM_040647283,XM_040647301,XM_040647336,XM_040647359,XM_046902783,XM_046902821	TENM4	teneurin transmembrane protein 4	protein_coding	NP_001341660.1;XP_040502726.1;XP_040502758.1;XP_040502789.1;XP_040502810.1;XP_040502866.1;XP_040502909.1;XP_040502936.1;XP_040502968.1;XP_040503001.1;XP_040503023.1;XP_040503065.1;XP_040503093.1;XP_040503120.1;XP_040503165.1;XP_040503217.1;XP_040503235.1;XP_040503270.1;XP_040503293.1;XP_046758739.1;XP_046758777.1	49301	.	0.021692	0.021202	0.01844	0.0542	0.057302	0.047012	-1.13216	-1.76659	0.865308	0.937948	-1.05158	-1.71457	1	1	1.07658	-1.79436	0.860052	0.933223	0.351053	0.31392	0.351053	0.335562	0.31392	0.335562	0.351053	0.31392	0.335562	16	14	14
395409	XM_040705819,XM_422674	RYK	receptor-like tyrosine kinase, transcript variant X1	protein_coding	XP_040561753.1;XP_422674.7	4891	.	41.9778	38.7603	25.1207	104.887	104.756	64.0461	-1.64093	6.85857	0.000553754	0.00209244	-1.11654	7.09467	0.439935	0.667742	1.46966	6.76184	0.00719803	0.0190614	7.18158	6.4734	7.18158	7.0237	6.4734	7.0237	7.18158	6.4734	7.0237	8373	5060	6903
395410	XM_015290508,XM_015290509,XM_422269	ABL2	ABL proto-oncogene 2, non-receptor tyrosine kinase, transcript variant X1	protein_coding	XP_015145994.3;XP_015145995.3;XP_422269.7	49304	.	5.14432	5.8698	5.91141	12.8538	15.864	15.0713	1.15562	5.48471	0.317709	0.447364	1.0967	5.44479	0.524825	0.739075	-1.05372	5.54804	0.718904	0.822491	5.40983	5.61394	5.40983	5.54002	5.61394	5.54002	5.40983	5.61394	5.54002	2411	2763	2434
395411	NM_204680,XM_046904529,XM_046904530	ZBTB7A	zinc finger and BTB domain containing 7A	protein_coding	NP_990011.1;XP_046760485.1;XP_046760486.1	20139	.	9.16766	10.2648	11.0408	22.9067	27.7422	28.149	1.00673	5.37914	0.965272	1	1.06287	5.41895	0.675258	0.854061	1.05577	5.42365	0.709494	0.814182	5.4075	5.41695	5.4075	5.49346	5.41695	5.49346	5.4075	5.41695	5.49346	2407	2403	2355
395412	NM_001174059,XM_015292946,XM_015292949,XM_015292951,XM_015292952,XM_015292953,XM_040646075,XM_040646076,XM_040646077,XM_040646078,XM_040646079,XM_040646080,XM_040646081,XM_040646082,XM_040646083,XM_040646084,XM_040646085,XM_040646086	ITPR1	inositol 1,4,5-trisphosphate receptor type 1	protein_coding	NP_001167530.1;XP_015148432.1;XP_015148435.1;XP_015148437.1;XP_015148438.1;XP_015148439.1;XP_040502009.1;XP_040502010.1;XP_040502011.1;XP_040502012.1;XP_040502013.1;XP_040502014.1;XP_040502015.1;XP_040502016.1;XP_040502017.1;XP_040502018.1;XP_040502019.1;XP_040502020.1	49305	.	4.70869	6.62651	5.68499	11.7653	17.9091	14.494	1.23105	5.90411	0.148759	0.246556	1.36384	5.98746	0.0311677	0.105152	1.10787	6.12198	0.476261	0.608443	5.7722	6.06714	5.7722	6.21283	6.06714	6.21283	5.7722	6.06714	6.21283	3116	3804	3912
395414	NM_206878	CCT4	chaperonin containing TCP1 subunit 4	protein_coding	NP_996761.1	6688	.	144.613	148.25	58.7152	361.336	400.668	149.696	-2.41899	7.88359	9.45366e-10	1.12594e-08	-1.00601	8.38006	0.966664	1	2.40455	7.87746	1.22137e-09	1.31224e-08	8.38853	7.12021	8.38853	8.37992	7.12021	8.37992	8.38853	7.12021	8.37992	19405	7955	17756
395415	NM_001396256,NM_001396257,NM_001396258,NM_001396259,NM_001396260,NM_001396261,NM_204681,XM_046904090,XM_046904091,XM_046904092,XM_046904093	MGAT4C	MGAT4 family member C	protein_coding	NP_001383185.1;NP_001383186.1;NP_001383187.1;NP_001383188.1;NP_001383189.1;NP_001383190.1;NP_990012.2;XP_046760046.1;XP_046760047.1;XP_046760048.1;XP_046760049.1	49307	.	0.03575	0.06205	0.049124	0.089327	0.1677	0.125242	1.30707	-2.09873	0.694067	0.804941	1.62143	-1.93821	0.356672	0.586396	1.24063	-1.79287	0.596505	0.720213	0.229197	0.293627	0.229197	0.35679	0.293627	0.35679	0.229197	0.293627	0.35679	10	13	15
395416	NM_001012522,XM_046900555,XM_046900556	ABCC1	ATP binding cassette subfamily C member 1	protein_coding	NP_001012540.3;XP_046756511.1;XP_046756512.1	49308	.	88.1744	80.4367	58.1246	220.316	217.392	148.19	-1.49027	9.09077	0.00505377	0.0145342	-1.13052	9.26426	0.387244	0.618622	1.31821	8.98749	0.0518514	0.102856	9.35216	8.77767	9.35216	9.17546	8.77767	9.17546	9.35216	8.77767	9.17546	37899	25219	30859
395417	NM_204682,XM_046903105	SIK1	salt inducible kinase 1	protein_coding	NP_990013.2;XP_046759061.1	49309	.	35.059	18.9791	37.382	87.5999	51.2939	95.3065	1.08446	7.86397	0.568728	0.696657	-1.90653	7.41277	6.99422e-06	9.39739e-05	-2.06756	7.49055	4.44685e-07	3.1638e-06	7.81052	7.927	7.81052	6.88538	7.927	6.88538	7.81052	7.927	6.88538	12980	13959	6267
395418	NM_001398046,XM_040700575,XM_040700576	ZP1	zona pellucida glycoprotein 1	protein_coding	NP_001384975.1;XP_040556509.1;XP_040556510.1	10413	.	0.039169	0.013448	0.035632	0.09787	0.036346	0.090846	-1.0809	-2.09909	1	1	-2.71032	-2.48679	0.0884894	0.227593	-2.50735	-2.55307	0.13207	0.221454	0.270969	0.252164	0.270969	0.104095	0.252164	0.104095	0.270969	0.252164	0.104095	12	11	4
395420	NM_204685,XM_046918026,XM_046918034,XM_046918045,XM_046918054,XM_046918059	F13A1	coagulation factor XIII A chain	protein_coding	NP_990016.2;XP_046773982.1;XP_046773990.1;XP_046774001.1;XP_046774010.1;XP_046774015.1	49310	.	0.087832	0.067344	0.529987	0.21946	0.182008	1.35122	4.46576	1.85347	2.11792e-15	5.47429e-14	-1.34458	0.236468	0.211189	0.417283	-6.00423	1.78934	2.02936e-19	6.91215e-18	1.20701	2.77638	1.20701	0.980139	2.77638	0.980139	1.20701	2.77638	0.980139	76	337	52
395421	NM_204686	STAR	steroidogenic acute regulatory protein	protein_coding	NP_990017.1	2354	.	0.055613	0.107879	0.072082	0.138956	0.291558	0.183775	1.2293	-2.26874	0.832022	0.913069	1.68004	-2.04122	0.335094	0.564544	1.36677	-1.9341	0.581089	0.706869	0.207848	0.252164	0.207848	0.335562	0.252164	0.335562	0.207848	0.252164	0.335562	9	11	14
395423	NM_204688,XM_046905106	HINTW	histidine triad nucleotide binding protein W	protein_coding	NP_990019.1;XP_046761062.1	49311	.	81.4417	86.6784	31.776	203.494	234.261	81.0137	-2.35682	5.89731	4.14153e-09	4.4822e-08	1.02731	6.4064	0.8518	0.963197	2.42118	5.92459	1.38715e-09	1.47713e-08	6.40337	5.18942	6.40337	6.44179	5.18942	6.44179	6.40337	5.18942	6.44179	4858	2044	4594
395424	NM_204689	HINT2	histidine triad nucleotide binding protein 2	protein_coding	NP_990020.1	49312	.	77.1088	100.754	42.346	192.667	272.302	107.962	-1.78802	5.44876	6.49061e-05	0.000307607	1.26711	5.98838	0.0999799	0.24737	2.26562	5.67661	2.15742e-08	1.90958e-07	5.83229	5.0137	5.83229	6.1685	5.0137	6.1685	5.83229	5.0137	6.1685	3251	1803	3792
395426	NM_204691	GNAT1	G protein subunit alpha transducin 1	protein_coding	NP_990022.1	49314	.	0.010823	0.005275	0.004056	0.027043	0.014257	0.01034	-1.87448	-4.04667	1	1	-1.75104	-3.99518	1	1	1.06842	-4.21009	1	1	0.0488449	0.0248344	0.0488449	0.0267362	0.0248344	0.0267362	0.0488449	0.0248344	0.0267362	2	1	1
395428	NM_204693,XM_025154416,XM_025154417,XM_025154418,XM_046899763	MBD4	methyl-CpG binding domain 4, DNA glycosylase	protein_coding	NP_990024.1;XP_025010184.1;XP_025010185.1;XP_025010186.1;XP_046755719.1	14308	.	14.4986	11.1752	9.31171	36.2267	30.2027	23.7405	-1.53162	4.49026	0.00391682	0.0116863	-1.33666	4.57115	0.0492013	0.148654	1.14585	4.25215	0.361611	0.493315	4.81522	4.22709	4.81522	4.4137	4.22709	4.4137	4.81522	4.22709	4.4137	1577	1021	1086
395429	NM_001030541,XM_015277591,XM_015277595,XM_015277599,XM_015277603,XM_015277605,XM_015277613,XM_015277616,XM_015277625,XM_015277627,XM_025154965,XM_040647560,XM_040647691,XM_040647903,XM_046903177,XM_046903196,XM_046903402	POSTN	periostin	protein_coding	NP_001025712.2;XP_015133077.1;XP_015133081.1;XP_015133085.1;XP_015133089.1;XP_015133091.1;XP_015133099.1;XP_015133102.1;XP_015133111.1;XP_015133113.1;XP_025010733.1;XP_040503494.1;XP_040503625.1;XP_040503837.1;XP_046759133.1;XP_046759152.1;XP_046759358.1	12805	.	4.51406	7.87792	135.062	11.279	21.2912	344.343	30.3127	8.28398	3.27715e-92	2.38871e-88	1.69052	4.74466	0.000363259	0.00286403	-17.9309	8.31551	2.26596e-71	5.50552e-68	4.38572	9.23939	4.38572	5.11479	9.23939	5.11479	4.38572	9.23939	5.11479	1156	34753	1799
395430	NM_204694	CDC37	cell division cycle 37	protein_coding	NP_990025.2	49315	.	106.931	54.836	50.1058	267.182	148.202	127.746	-2.096	7.24003	2.77322e-07	2.22621e-06	-2.01107	7.25962	1.19937e-06	1.96454e-05	1.04223	6.63994	0.773171	0.865358	7.68396	6.62398	7.68396	6.68306	6.62398	6.68306	7.68396	6.62398	6.68306	11885	5623	5440
395432	NM_204696,XM_040655358,XM_040655360,XM_046905204	FGF10	fibroblast growth factor 10	protein_coding	NP_990027.1;XP_040511292.1;XP_040511294.1;XP_046761160.1	49317	.	0.743045	1.32431	0.520939	1.85661	3.57915	1.32815	-1.388	1.60466	0.0740378	0.139881	1.76014	2.27997	0.000796631	0.00553805	2.44304	2.12652	2.71742e-07	2.00783e-06	2.16842	1.8146	2.16842	2.83873	1.8146	2.83873	2.16842	1.8146	2.83873	203	145	329
395433	NM_001030542,XM_015277677,XM_015277678,XM_015277679,XM_015277680,XM_015277681,XM_015277682,XM_015277683	NPAS2	neuronal PAS domain protein 2	protein_coding	NP_001025713.2;XP_015133163.1;XP_015133164.2;XP_015133165.1;XP_015133166.1;XP_015133167.1;XP_015133168.1;XP_015133169.1	12580	.	6.92192	19.8364	15.2871	17.2954	53.6109	38.9749	2.24992	5.75805	2.689e-08	2.56378e-07	2.7829	5.97691	2.95744e-12	1.37743e-10	1.23689	6.38873	0.13816	0.229684	5.09941	6.24577	5.09941	6.54885	6.24577	6.54885	5.09941	6.24577	6.54885	1933	4313	4952
395435	NM_204698,XM_025142765,XM_025142766,XM_025142767,XM_046903351	PLEKHA2	pleckstrin homology domain containing A2	protein_coding	NP_990029.1;XP_024998533.1;XP_024998534.1;XP_024998535.1;XP_046759307.1	2437	.	0.008056	0.008559	0.01461	0.020129	0.023133	0.037248	1.3307	-3.39434	1	1	1.08275	-3.47919	1	1	-1.22851	-3.33649	1	1	0.0726609	0.0968714	0.0726609	0.0787666	0.0968714	0.0787666	0.0726609	0.0968714	0.0787666	3	4	3
395436	NM_001162393,NM_001397882,XM_046903685,XM_046903708,XM_046903724	USPL1	ubiquitin specific peptidase like 1	protein_coding	NP_001155865.1;NP_001384811.1;XP_046759641.1;XP_046759664.1;XP_046759680.1	12828	.	11.5015	13.3579	11.0708	28.7381	36.1017	28.2254	1.2199	6.5765	0.164899	0.267515	1.19014	6.55704	0.22409	0.434991	-1.025	6.69505	0.863701	0.936112	6.44217	6.72594	6.44217	6.69066	6.72594	6.69066	6.44217	6.72594	6.69066	4992	6039	5469
395440	NM_001198600,NM_001396929	LRRC17	leucine rich repeat containing 17	protein_coding	NP_001185529.1;NP_001383858.1	6289	.	0.17271	0.098408	0.836913	0.43154	0.265961	2.13374	4.88656	1.80075	1.28489e-16	3.83834e-15	-1.78574	-0.0716587	0.0284866	0.0981513	-8.72556	1.69497	1.37376e-24	7.64376e-23	1.11825	2.75056	1.11825	0.726545	2.75056	0.726545	1.11825	2.75056	0.726545	68	330	35
395441	NM_001397470,NM_001397471,NM_204703,XM_015285274,XM_015285275,XM_046939888	TLL1	tolloid like 1	protein_coding	NP_001384399.1;NP_001384400.1;NP_990034.2;XP_015140760.1;XP_015140761.1;XP_046795844.1	49321	.	1.24782	1.41079	2.47773	3.11787	3.81286	6.31706	1.99048	3.45979	8.72903e-06	5.07586e-05	1.09907	2.95114	0.562995	0.769922	-1.81106	3.50739	0.00012146	0.000519554	3.05917	3.96368	3.05917	3.1798	3.96368	3.1798	3.05917	3.96368	3.1798	426	841	431
395442	NM_204704	RHOA	ras homolog family member A	protein_coding	NP_990035.1	49322	.	358.162	304.077	292.153	894.918	821.812	744.854	-1.20411	9.19731	0.190648	0.29968	-1.21474	9.19158	0.170569	0.359017	-1.00882	9.0508	0.950802	1	9.32724	9.05973	9.32724	9.04708	9.05973	9.04708	9.32724	9.05973	9.04708	37249	30677	28227
395444	NM_204705,XM_015280241	HABP4	hyaluronan binding protein 4	protein_coding	NP_990036.1;XP_015135727.1	9584	.	0.164845	0.099642	0.506496	0.411888	0.269297	1.29133	3.15639	-0.344012	4.92515e-05	0.000240613	-1.60487	-1.59789	0.333362	0.562667	-5.06464	-0.460153	3.29969e-07	2.39795e-06	0.445284	1.10162	0.445284	0.292144	1.10162	0.292144	0.445284	1.10162	0.292144	21	66	12
395445	NM_204706,XM_046898310,XM_046898311,XM_046898312,XM_046898313,XM_046898314,XM_046898315,XM_046898316,XM_046898317,XM_046898318	BOK	BOK, BCL2 family apoptosis regulator	protein_coding	NP_990037.1;XP_046754266.1;XP_046754267.1;XP_046754268.1;XP_046754269.1;XP_046754270.1;XP_046754271.1;XP_046754272.1;XP_046754273.1;XP_046754274.1	4304	.	8.53019	8.70042	27.7575	21.3139	23.5142	70.7685	3.18884	5.3372	5.82487e-15	1.41761e-13	1.30649	4.47728	0.0705727	0.193458	-2.44076	5.43926	1.26592e-09	1.35397e-08	4.3423	5.96577	4.3423	4.71125	5.96577	4.71125	4.3423	5.96577	4.71125	1120	3542	1347
395446	NM_204707,XM_025154146,XM_040707004,XM_046899380,XM_046899381	SALL1	spalt like transcription factor 1	protein_coding	NP_990038.2;XP_025009914.2;XP_040562938.1;XP_046755336.1;XP_046755337.1	49323	.	0.160112	0.153839	0.117556	0.400064	0.415772	0.299714	-1.38261	-0.11311	0.199734	0.310651	1.05003	0.130384	0.9419	1	1.45173	-0.0739527	0.143477	0.237143	1.02368	0.804554	1.02368	1.05997	0.804554	1.05997	1.02368	0.804554	1.05997	60	43	58
395448	NM_204709	CHURC1	churchill domain containing 1	protein_coding	NP_990040.1	49324	.	187.908	148.354	194.692	469.514	400.947	496.373	1.05483	6.8778	0.708987	0.817045	-1.30609	6.65908	0.0621491	0.175993	-1.37771	6.70319	0.0252568	0.0557706	6.8509	6.92727	6.8509	6.46946	6.92727	6.46946	6.8509	6.92727	6.46946	6646	6952	4684
395449	NM_204710,XM_015282911,XM_015282912,XM_025147029,XM_040675462	RAD54B	RAD54 homolog B (S. cerevisiae)	protein_coding	NP_990041.1;XP_015138397.2;XP_015138398.2;XP_025002797.2;XP_040531396.1	49325	.	8.62298	8.52599	3.4059	21.5458	23.0427	8.68345	-2.54913	4.76784	3.5934e-10	4.56312e-09	-1.04062	5.26148	0.785949	0.926463	2.44962	4.72661	1.94924e-09	2.03117e-08	5.325	4.02958	5.325	5.26901	4.02958	5.26901	5.325	4.02958	5.26901	2270	883	2008
395451	NM_204712	CXCL14	C-X-C motif chemokine ligand 14	protein_coding	NP_990043.1	4774	.	1.3573	1.12208	0.837817	3.39142	3.0326	2.13604	-1.59448	1.07567	0.0176388	0.0420779	-1.2496	1.22085	0.263582	0.484186	1.27597	0.889701	0.253475	0.3734	1.82713	1.37706	1.82713	1.60352	1.37706	1.60352	1.82713	1.37706	1.60352	148	92	109
395452	NM_204713,XM_046904947	RDH5	retinol dehydrogenase 5	protein_coding	NP_990044.2;XP_046760903.1	49327	.	0.546722	1.93748	1.05928	1.36607	5.23633	2.70066	2.65605	0.599496	1.14674e-05	6.5073e-05	3.41415	0.862323	1.39139e-08	3.47324e-07	1.2855	1.31918	0.192319	0.300326	0.855396	1.65673	0.855396	1.91392	1.65673	1.91392	0.855396	1.65673	1.91392	47	124	148
395453	NM_001398087,NM_001398088,NM_001398089,NM_204714,XM_040646847	FGF18	fibroblast growth factor 18	protein_coding	NP_001385016.1;NP_001385017.1;NP_001385018.1;NP_990045.1;XP_040502781.1	49328	.	0.065456	0.074837	0.062707	0.163551	0.202257	0.159872	1.0082	-3.04654	1	1	1.08415	-2.9936	1	1	1.07534	-2.98742	1	1	0.119145	0.120106	0.119145	0.128986	0.120106	0.128986	0.119145	0.120106	0.128986	5	5	5
395454	XM_025153993,XM_025153994,XM_046899172,XM_046899173,XM_046899174,XM_046899175,XR_003077022	PCSK6	proprotein convertase subtilisin/kexin type 6, transcript variant X1	protein_coding	XP_025009761.1;XP_025009762.1;XP_046755128.1;XP_046755129.1;XP_046755130.1;XP_046755131.1	49329	.	0.340174	1.2813	1.69902	0.849971	3.4629	4.3317	3.21025	3.30144	3.04574e-13	5.96785e-12	2.05994	2.84222	7.29738e-06	9.72405e-05	-1.5584	3.62505	0.00374808	0.01076	2.50236	3.99858	2.50236	3.40794	3.99858	3.40794	2.50236	3.99858	3.40794	271	863	514
395455	NM_001030357,XR_003071736	PCSK7	proprotein convertase subtilisin/kexin type 7	protein_coding	NP_001025528.3	5496	.	11.8127	14.6722	10.6165	29.5156	39.6538	27.067	-1.10421	5.43727	0.494216	0.627148	1.20366	5.64675	0.199535	0.399967	1.32909	5.58363	0.0492253	0.0985047	5.53726	5.39747	5.53726	5.79943	5.39747	5.79943	5.53726	5.39747	5.79943	2639	2370	2924
395456	XM_015280354,XM_040655981,XM_040655983,XM_424841	PCSK5	proprotein convertase subtilisin/kexin type 5, transcript variant X4	protein_coding	XP_015135840.2;XP_040511915.1;XP_040511917.1;XP_424841.5	11283	.	4.41184	8.76107	7.01646	11.0236	23.6781	17.8887	1.60252	5.19291	0.00121179	0.00419707	1.92751	5.36242	6.97342e-06	9.3781e-05	1.2028	5.63236	0.201397	0.311332	4.8621	5.52371	4.8621	5.78482	5.52371	5.78482	4.8621	5.52371	5.78482	1631	2592	2894
395457	NM_001396111,NM_001396112,NM_001396113,NM_204715	FURIN	furin, paired basic amino acid cleaving enzyme	protein_coding	NP_001383040.1;NP_001383041.1;NP_001383042.1;NP_990046.1	49330	.	36.3812	40.3691	45.7526	90.9035	109.104	116.648	1.28096	7.53257	0.0822627	0.15236	1.0754	7.39635	0.610163	0.808038	-1.19115	7.5795	0.219416	0.3334	7.35152	7.70681	7.35152	7.45577	7.70681	7.45577	7.35152	7.70681	7.45577	9427	11975	9332
395459	NM_204717,XM_015297250,XM_015297251,XM_015297252,XM_015297253	ECE1	endothelin converting enzyme 1	protein_coding	NP_990048.1;XP_015152736.1;XP_015152737.2;XP_015152738.1;XP_015152739.2	49332	.	15.1753	20.9749	17.3091	37.9176	56.6878	44.1301	1.15936	6.20555	0.302951	0.431671	1.34204	6.32266	0.0404067	0.127915	1.15757	6.41761	0.30737	0.434358	6.11524	6.3257	6.11524	6.53436	6.3257	6.53436	6.11524	6.3257	6.53436	3968	4562	4902
395460	XM_015288468,XM_046943071	TM9SF3	transmembrane 9 superfamily member 3, transcript variant X2	protein_coding	XP_015143954.1;XP_046799027.1	4123	.	117.035	121.47	78.5351	292.429	328.29	200.228	-1.4637	8.68298	0.00743979	0.0202459	1.00602	8.93609	0.966463	1	1.47251	8.68812	0.0065638	0.017596	8.9346	8.38634	8.9346	8.94324	8.38634	8.94324	8.9346	8.38634	8.94324	28360	19214	26263
395461	XM_015296963,XM_015296964,XM_015296965,XM_015296966,XM_025142716,XM_040651241,XM_040651242,XM_040651243,XR_005841382	ESPN	espin, transcript variant X5	protein_coding	XP_015152449.1;XP_015152450.1;XP_015152451.1;XP_015152452.1;XP_024998484.1;XP_040507175.1;XP_040507176.1;XP_040507177.1	408	.	0.022558	0.024797	0.057463	0.056365	0.067019	0.146503	2.42346	-2.04564	0.0798343	0.148675	-1.07249	-2.71444	1	1	-2.598	-2.04838	0.0654974	0.124895	0.164178	0.373141	0.164178	0.153454	0.373141	0.153454	0.164178	0.373141	0.153454	7	17	6
395463	XM_015294358,XM_015294360	FOXK1	forkhead box K1, transcript variant X1	protein_coding	XP_015149844.1;XP_015149846.1	3289	.	6.79617	6.17768	6.17709	16.9812	16.6961	15.7487	-1.08037	6.25847	0.590441	0.716869	-1.1343	6.22517	0.380239	0.612377	-1.04992	6.167	0.735342	0.834877	6.33054	6.22046	6.33054	6.15114	6.22046	6.15114	6.33054	6.22046	6.15114	4616	4237	3746
395465	NM_204718	CITED4	Cbp/p300 interacting transactivator with Glu/Asp rich carboxy-terminal domain 4	protein_coding	NP_990049.1	49333	.	14.0661	26.9843	12.5285	35.1462	72.929	31.9417	-1.10287	4.97514	0.503322	0.636432	1.85933	5.55912	2.01462e-05	0.000237614	2.05059	5.51131	8.64118e-07	5.80512e-06	5.08558	4.94868	5.08558	5.96063	4.94868	5.96063	5.08558	4.94868	5.96063	1914	1721	3276
395466	NM_001389286,NM_001389287	CSPG5	chondroitin sulfate proteoglycan 5	protein_coding	NP_001376215.1;NP_001376216.1	20151	.	4.605	6.10819	16.9742	11.5062	16.5083	43.2762	3.74226	4.80329	3.79744e-18	1.33075e-16	1.2867	3.75277	0.0965397	0.241316	-2.9084	4.88831	1.06562e-12	1.73184e-11	3.67356	5.49233	3.67356	4.01188	5.49233	4.01188	3.67356	5.49233	4.01188	683	2535	809
395468	NM_204720	CCL4	C-C motif chemokine ligand 4	protein_coding	NP_990051.3	49334	.	759.224	703.07	504.087	1897.03	1900.15	1285.18	-1.47932	9.2046	0.00591527	0.0166481	-1.11365	9.38402	0.447983	0.675217	1.32835	9.11397	0.0456687	0.0921721	9.46155	8.8976	9.46155	9.30649	8.8976	9.30649	9.46155	8.8976	9.30649	40889	27410	33798
395470	XM_003640686,XM_015281861,XM_040695440,XM_040695441,XM_046933080,XM_046933087,XR_001465128	ITGB8	integrin subunit beta 8, transcript variant X3	protein_coding	XP_003640734.4;XP_015137347.2;XP_040551374.1;XP_040551375.1;XP_046789036.1;XP_046789043.1	49335	.	0.918036	0.896107	2.88077	2.29384	2.42187	7.34462	3.19241	4.19086	3.81607e-14	8.37812e-13	-1.14212	3.03401	0.398214	0.62874	-3.6461	4.14825	7.80425e-17	1.98552e-15	3.27727	4.84616	3.27727	3.1065	4.84616	3.1065	3.27727	4.84616	3.1065	505	1599	407
395472	NM_001396199,NM_204722,XM_046941372,XM_046941373,XM_046941374	TCIRG1	T-cell immune regulator 1, ATPase H+ transporting V0 subunit a3	protein_coding	NP_001383128.1;NP_990053.2;XP_046797328.1;XP_046797329.1;XP_046797330.1	49337	.	32.3754	13.6091	16.6805	80.8945	36.7806	42.5274	-1.89962	6.63909	8.43969e-06	4.92135e-05	-2.454	6.52222	6.59192e-10	2.13075e-08	-1.29184	5.93067	0.0754641	0.140303	7.03945	6.12355	7.03945	5.76013	6.12355	5.76013	7.03945	6.12355	5.76013	7582	3958	2844
395473	NM_204723,XM_015275171,XM_015275172,XM_040647975,XM_046901085	ATP6V0A2	ATPase H+ transporting V0 subunit a2	protein_coding	NP_990054.2;XP_015130657.1;XP_015130658.1;XP_040503909.1;XP_046757041.1	49338	.	23.7856	19.7155	17.6193	59.4316	53.284	44.921	-1.3068	6.08543	0.0626733	0.122228	-1.21808	6.13031	0.169856	0.357982	1.07284	5.93125	0.626082	0.745489	6.28349	5.90311	6.28349	6.00291	5.90311	6.00291	6.28349	5.90311	6.00291	4466	3389	3375
395474	NM_204724,XM_015299582,XM_015299583,XM_015299584,XM_015299585,XM_015299586,XM_015299587,XM_040653074,XM_040653076,XM_040653077,XM_046904321,XR_001470353,XR_001470354,XR_003071931,XR_003071932	ATP6V0A1	ATPase H+ transporting V0 subunit a1	protein_coding	NP_990055.1;XP_015155068.1;XP_015155069.1;XP_015155070.1;XP_015155071.1;XP_015155072.1;XP_015155073.1;XP_040509008.1;XP_040509010.1;XP_040509011.1;XP_046760277.1	2365	.	15.688	15.9757	23.075	39.1987	43.1768	58.8304	1.49986	6.3698	0.00476855	0.0138175	-1.01806	6.03529	0.902303	0.994549	-1.52694	6.35961	0.00323813	0.00942226	6.069	6.64666	6.069	6.04357	6.64666	6.04357	6.069	6.64666	6.04357	3841	5713	3473
395476	NM_204725,XM_015276122,XM_015276123	CASP3	caspase 3	protein_coding	NP_990056.1;XP_015131608.1;XP_015131609.1	8080	.	7.26142	31.4511	10.7133	18.1437	85.0013	27.314	1.71066	5.07508	0.000240303	0.00099408	4.74932	6.15894	2.94671e-25	7.28088e-23	2.7763	6.32709	2.85256e-12	4.39119e-11	4.69186	5.44309	4.69186	6.89493	5.44309	6.89493	4.69186	5.44309	6.89493	1443	2448	6309
395477	NM_001396146,NM_001396147,NM_001396148,NM_204726	CASP6	caspase 6	protein_coding	NP_001383075.1;NP_001383076.1;NP_001383077.1;NP_990057.2	9250	.	3.55869	4.84806	5.41011	8.8919	13.1026	13.7932	1.54388	3.58407	0.00458258	0.0133396	1.31707	3.44967	0.0741098	0.200813	-1.17221	3.7534	0.293822	0.419565	3.37867	3.95563	3.37867	3.74229	3.95563	3.74229	3.37867	3.95563	3.74229	546	836	662
395478	XM_040652764,XM_040652765,XM_040652766,XM_040652767,XM_040652768,XM_040652769,XM_040652770,XM_040652771,XM_040652772,XM_040652773,XM_040652774,XM_040652775,XM_040652776,XM_040652777,XM_040652778,XM_046904163,XR_005841866,XR_005841867	PPP1R12B	protein phosphatase 1 regulatory subunit 12B, transcript variant X15	protein_coding	XP_040508698.1;XP_040508699.1;XP_040508700.1;XP_040508701.1;XP_040508702.1;XP_040508703.1;XP_040508704.1;XP_040508705.1;XP_040508706.1;XP_040508707.1;XP_040508708.1;XP_040508709.1;XP_040508710.1;XP_040508711.1;XP_040508712.1;XP_046760119.1	195	.	2.60539	2.78854	2.23123	6.50994	7.53644	5.6886	-1.13491	4.04055	0.399673	0.535173	1.03706	4.1553	0.811752	0.941088	1.17697	4.06866	0.274689	0.398489	4.20627	4.03418	4.20627	4.25598	4.03418	4.25598	4.20627	4.03418	4.25598	1014	886	968
395479	NM_204728,XM_015298888,XM_015298893,XM_025143664,XM_025143666,XM_040652677,XM_040652678,XM_040652679,XM_040652680,XM_040652681,XM_040652682,XM_040652683,XM_040652684,XM_040652685,XM_046904095,XM_046904096,XM_046904097,XM_046904098,XM_046904099,XM_046904100,XM_046904101	PPARD	peroxisome proliferator activated receptor delta	protein_coding	NP_990059.2;XP_015154374.1;XP_015154379.1;XP_024999432.1;XP_024999434.1;XP_040508611.1;XP_040508612.1;XP_040508613.1;XP_040508614.1;XP_040508615.1;XP_040508616.1;XP_040508617.1;XP_040508618.1;XP_040508619.1;XP_046760051.1;XP_046760052.1;XP_046760053.1;XP_046760054.1;XP_046760055.1;XP_046760056.1;XP_046760057.1	1862	.	23.4806	12.6302	22.7312	58.6696	34.1351	57.954	1.02338	6.60624	0.872479	0.943126	-1.87487	6.20645	1.37275e-05	0.000169736	-1.91869	6.22827	6.60407e-06	3.73011e-05	6.60388	6.63688	6.60388	5.70998	6.63688	5.70998	6.60388	6.63688	5.70998	5591	5674	2745
395480	NM_204729,XM_015277686,XM_015277687,XM_025155382,XM_046903846	RGN	regucalcin	protein_coding	NP_990060.2;XP_015133172.1;XP_015133173.4;XP_025011150.1;XP_046759802.1	49339	.	0.011645	0.004285	0.006642	0.029097	0.011582	0.016933	-1.62677	-3.26916	0.731885	0.836096	-2.22774	-3.34516	0.461168	0.685171	-1.37011	-3.62611	1	1	0.119145	0.0732565	0.119145	0.0529859	0.0732565	0.0529859	0.119145	0.0732565	0.0529859	5	3	2
395481	NM_001397313,NM_001397314,NM_204730,XM_040646848,XM_040646850,XM_046900284	ANXA6	annexin A6	protein_coding	NP_001384242.1;NP_001384243.1;NP_990061.2;XP_040502782.1;XP_040502784.1;XP_046756240.1	49340	.	121.212	133.509	159.197	302.866	360.827	405.879	1.33706	8.69357	0.0410295	0.0861733	1.0685	8.51748	0.640939	0.829179	-1.25134	8.73525	0.114529	0.197516	8.47282	8.89086	8.47282	8.56815	8.89086	8.56815	8.47282	8.89086	8.56815	20576	27282	20238
395483	NM_204731	SOX8	SRY-box 8	protein_coding	NP_990062.2	49341	.	2.23823	0.846002	1.58823	5.59255	2.28645	4.04924	-1.38445	2.17863	0.0542189	0.108527	-2.73244	1.84983	3.51265e-08	8.10243e-07	-1.97367	1.52492	0.000271219	0.00107266	2.63624	2.25331	2.63624	1.53998	2.25331	1.53998	2.63624	2.25331	1.53998	303	217	102
395486	NM_204734	POLR2F	RNA polymerase II subunit F	protein_coding	NP_990065.1	9336	.	73.8581	68.1165	58.7758	184.545	184.095	149.851	-1.23397	5.33746	0.147161	0.244341	-1.11807	5.40291	0.442031	0.669917	1.10366	5.25085	0.498251	0.630488	5.5119	5.21595	5.5119	5.3546	5.21595	5.3546	5.5119	5.21595	5.3546	2592	2083	2134
395487	NM_204735,XM_046938419	MYO6	myosin VI	protein_coding	NP_990066.1;XP_046794375.1	11859	.	7.75865	14.1044	13.0102	19.3861	38.1192	33.1698	1.38553	6.11322	0.0233364	0.0534146	1.55614	6.2128	0.00212677	0.0126599	1.12313	6.41543	0.418015	0.550233	5.88284	6.34648	5.88284	6.51207	6.34648	6.51207	5.88284	6.34648	6.51207	3369	4629	4826
395488	NM_204736	MARCO	macrophage receptor with collagenous structure	protein_coding	NP_990067.3	9191	.	1.22107	2.25331	2.52235	3.05103	6.08992	6.4308	2.09652	2.59933	6.50453e-06	3.88301e-05	1.78289	2.44556	0.000484232	0.00364625	-1.1759	2.92355	0.309636	0.437221	2.29022	3.19544	2.29022	2.98905	3.19544	2.98905	2.29022	3.19544	2.98905	226	470	371
395489	NM_204737,XM_015295756,XM_015295763	C21orf91	C21orf91 homolog	protein_coding	NP_990068.1;XP_015151242.1;XP_015151249.1	11721	.	2.5995	3.52243	3.00166	6.49521	9.51989	7.65282	1.16372	2.63236	0.35358	0.487008	1.31596	2.72986	0.0872387	0.225411	1.13083	2.8282	0.449441	0.582447	2.74399	2.93218	2.74399	3.08758	2.93218	3.08758	2.74399	2.93218	3.08758	331	382	401
395490	NM_204738,XM_015281288,XM_015281289,XM_025147030,XM_025147031,XM_040675465	TAX1BP1	Tax1 binding protein 1	protein_coding	NP_990069.2;XP_015136774.2;XP_015136775.2;XP_025002798.1;XP_025002799.1;XP_040531399.1	8446	.	32.52	38.1267	32.3858	81.2559	103.043	82.5685	1.01025	7.05209	0.943698	0.998347	1.13736	7.14052	0.36703	0.598364	1.12582	7.14743	0.406215	0.538151	7.05522	7.06982	7.05522	7.2396	7.06982	7.2396	7.05522	7.06982	7.2396	7666	7680	8026
395491	NM_204739	TWIST1	twist family bHLH transcription factor 1	protein_coding	NP_990070.1	49342	.	14.5365	13.9999	27.1273	36.3215	37.8368	69.1618	1.89967	5.4203	1.06915e-05	6.11698e-05	-1.07112	4.83635	0.641064	0.82923	-2.03477	5.38713	1.18853e-06	7.77316e-06	4.9313	5.83453	4.9313	4.83554	5.83453	4.83554	4.9313	5.83453	4.83554	1714	3229	1473
395492	NM_001206496	ALDOC	aldolase, fructose-bisphosphate C	protein_coding	NP_001193425.1	49343	.	925.89	628.115	481.576	2313.47	1697.57	1227.79	-1.88842	10.3209	8.59917e-06	5.00634e-05	-1.5202	10.4371	0.00322676	0.0178519	1.24221	9.95559	0.126327	0.214388	10.7087	9.79225	10.7087	10.1048	9.79225	10.1048	10.7087	9.79225	10.1048	97136	51009	58818
395496	NM_001293240,NM_001397792,XM_046901086,XM_046901087	SLC5A1	solute carrier family 5 member 1	protein_coding	NP_001280169.1;NP_001384721.1;XP_046757042.1;XP_046757043.1	49346	.	0.106051	0.109811	1.18538	0.264981	0.296781	3.02215	7.25358	2.58712	1.72762e-27	1.70171e-25	-1.13687	0.481021	0.582558	0.786127	-8.24592	2.56903	1.19907e-29	1.0104e-27	1.29062	3.52414	1.29062	1.18392	3.52414	1.18392	1.29062	3.52414	1.18392	84	605	68
395497	NM_001293241	ATP6V1B2	ATPase H+ transporting V1 subunit B2	protein_coding	NP_001280170.1	49347	.	50.863	39.0748	51.6152	127.088	105.606	131.595	1.03319	7.57665	0.818936	0.903538	-1.34242	7.35614	0.0390384	0.124885	-1.38698	7.38332	0.0219094	0.0493876	7.56031	7.60717	7.56031	7.13808	7.60717	7.13808	7.56031	7.60717	7.13808	10904	11172	7477
395498	NM_204741,XM_015288192,XM_040702242,XM_046942720	VDAC2	voltage dependent anion channel 2	protein_coding	NP_990072.1;XP_015143678.1;XP_040558176.1;XP_046798676.1	49348	.	338.737	482.5	224.152	846.383	1304.03	571.481	-1.48279	8.92647	0.00564144	0.015994	1.38144	9.43462	0.0229706	0.0839895	2.04838	9.22252	5.62644e-07	3.93959e-06	9.1852	8.61808	9.1852	9.65069	8.61808	9.65069	9.1852	8.61808	9.65069	33751	22572	42919
395499	NM_001012523,NM_001396281,NM_001396282,NM_001396283,NM_001396284,NM_001396285,XM_015275176,XM_025155422,XM_046901088,XM_046901089,XM_046901090,XM_046901091,XM_046901092,XM_046901093,XM_046901094,XM_046901095	TAOK3	TAO kinase 3	protein_coding	NP_001012541.2;NP_001383210.1;NP_001383211.1;NP_001383212.1;NP_001383213.1;NP_001383214.1;XP_015130662.1;XP_025011190.1;XP_046757044.1;XP_046757045.1;XP_046757046.1;XP_046757047.1;XP_046757048.1;XP_046757049.1;XP_046757050.1;XP_046757051.1	49349	.	13.6815	14.271	11.4843	34.1851	38.5694	29.2795	-1.18034	6.11427	0.248432	0.36899	1.00576	6.23304	0.96937	1	1.18713	6.11876	0.23266	0.34897	6.24732	6.01153	6.24732	6.25549	6.01153	6.25549	6.24732	6.01153	6.25549	4354	3658	4031
395500	NM_204742,XM_015284432,XM_046904028	MKRN4P	makorin ring finger protein 4, pseudogene	protein_coding	NP_990073.2;XP_015139918.2;XP_046759984.1	49350	.	42.6679	53.8185	65.3445	106.612	145.453	166.598	1.45548	7.64701	0.00851182	0.0227013	1.20414	7.49125	0.192291	0.390584	-1.20873	7.76222	0.18298	0.288884	7.35956	7.89831	7.35956	7.62608	7.89831	7.62608	7.35956	7.89831	7.62608	9480	13683	10508
395502	NM_001397895,XM_015299430,XM_025143944,XM_025143947,XM_025143948,XM_040653079,XM_040653080,XM_040653081,XM_040653082,XM_040653083,XM_040653084,XM_040653085,XM_040653086,XM_040653088,XM_040653089,XM_040653090,XM_040653091,XM_040653092,XM_040653093,XM_040653095,XM_040653096,XM_040653098,XM_040653099,XM_040653101,XM_040653102,XM_040653103,XM_040653104,XM_040653105,XM_040653106,XM_040653107,XM_040653…	HOXB3	homeobox B3	protein_coding	NP_001384824.1;XP_015154916.1;XP_024999712.1;XP_024999715.1;XP_024999716.1;XP_040509013.1;XP_040509014.1;XP_040509015.1;XP_040509016.1;XP_040509017.1;XP_040509018.1;XP_040509019.1;XP_040509020.1;XP_040509022.1;XP_040509023.1;XP_040509024.1;XP_040509025.1;XP_040509026.1;XP_040509027.1;XP_040509029.1;XP_040509030.1;XP_040509032.1;XP_040509033.1;XP_040509035.1;XP_040509036.1;XP_040509037.1;XP_040509…	49352	.	12.5006	10.9195	14.1568	31.2346	29.5115	36.0933	1.09845	6.17515	0.513406	0.646464	-1.21579	5.97192	0.174645	0.365478	-1.33548	6.04779	0.0444095	0.0902175	6.12595	6.25957	6.12595	5.84849	6.25957	5.84849	6.12595	6.25957	5.84849	3998	4355	3027
395503	NM_001303464,NM_001398215,NM_001398216,NM_001398217,NM_204744,XM_015282772,XM_015282773,XM_015282774,XM_015282777,XM_046918234	RUNX1T1	RUNX1 translocation partner 1	protein_coding	NP_001290393.2;NP_001385144.1;NP_001385145.1;NP_001385146.1;NP_990075.2;XP_015138258.1;XP_015138259.1;XP_015138260.1;XP_015138263.1;XP_046774190.1	11885	.	6.1555	10.2847	9.03511	15.3804	27.7958	23.0353	1.49936	5.73812	0.00505641	0.0145389	1.64767	5.82119	0.000555916	0.0040867	1.09891	6.0704	0.512217	0.643882	5.44903	6.02236	5.44903	6.15645	6.02236	6.15645	5.44903	6.02236	6.15645	2479	3686	3760
395505	NM_204746,XM_040704490,XM_040704491,XM_046944251	PBX1	PBX homeobox 1	protein_coding	NP_990077.1;XP_040560424.1;XP_040560425.1;XP_046800207.1	49353	.	14.4926	13.4629	14.1814	36.2118	36.3854	36.1558	-1.00321	6.53357	0.983151	1	-1.11962	6.45674	0.430537	0.659421	-1.11604	6.4543	0.443774	0.576025	6.55081	6.54624	6.55081	6.38964	6.54624	6.38964	6.55081	6.54624	6.38964	5387	5325	4429
395506	NM_204747	HDAC3	histone deacetylase 3	protein_coding	NP_990078.2	1896	.	15.7757	13.998	15.3758	39.4178	37.8318	39.201	-1.00784	5.55653	0.958858	1	-1.16262	5.4577	0.298543	0.524034	-1.15358	5.45166	0.324411	0.453499	5.59133	5.5803	5.59133	5.3788	5.5803	5.3788	5.59133	5.5803	5.3788	2742	2698	2171
395507	NM_204748,XM_015295667,XM_025141893,XM_025141897,XM_025141898,XM_040650016,XM_040650017,XM_040650019,XM_046902289,XM_046902290	P2RX5	purinergic receptor P2X 5	protein_coding	NP_990079.1;XP_015151153.1;XP_024997661.1;XP_024997665.1;XP_024997666.1;XP_040505950.1;XP_040505951.1;XP_040505953.1;XP_046758245.1;XP_046758246.1	49354	.	0.616761	0.40444	1.37514	1.54107	1.09306	3.50597	2.24738	2.61589	8.50668e-07	6.16661e-06	-1.42285	1.69316	0.0516231	0.154119	-3.19764	2.48038	1.21764e-11	1.73178e-10	2.24901	3.23854	2.24901	1.8629	3.23854	1.8629	2.24901	3.23854	1.8629	218	486	141
395508	NM_001206510,XM_015288546,XM_015288547,XM_015288549,XM_015288550,XM_015288551,XM_015288552,XM_015288553,XM_015288557,XM_015288559,XM_015288560,XM_015288561,XM_015288563,XM_015288564,XM_015288565,XM_015288566,XM_015288567,XM_015288568,XM_015288569,XM_015288570,XM_040702245,XM_040702247,XM_040702249,XM_040702250,XM_040702252,XM_040702253,XM_046942721,XM_046942722,XM_046942723,XM_046942724,XM_046942…	TCF7L2	transcription factor 7-like 2 (T-cell specific, HMG-box)	protein_coding	NP_001193439.1;XP_015144032.1;XP_015144033.1;XP_015144035.1;XP_015144036.1;XP_015144037.1;XP_015144038.1;XP_015144039.1;XP_015144043.1;XP_015144045.1;XP_015144046.1;XP_015144047.1;XP_015144049.1;XP_015144050.1;XP_015144051.1;XP_015144052.1;XP_015144053.1;XP_015144054.1;XP_015144055.1;XP_015144056.1;XP_040558179.1;XP_040558181.1;XP_040558183.1;XP_040558184.1;XP_040558186.1;XP_040558187.1;XP_046798…	49355	.	3.37822	4.54875	4.19307	8.44098	12.2937	10.6904	1.24828	4.2657	0.135589	0.228758	1.28781	4.29077	0.0888921	0.228347	1.03167	4.4393	0.836839	0.914428	4.17636	4.48037	4.17636	4.52337	4.48037	4.52337	4.17636	4.48037	4.52337	992	1228	1176
395509	NM_204749,XM_015285414	PDGFRA	platelet-derived growth factor receptor, alpha polypeptide	protein_coding	NP_990080.3;XP_015140900.2	10416	.	0.300017	0.252235	0.246453	0.749635	0.681703	0.62834	-1.19487	1.17907	0.38778	0.522174	-1.22421	1.16503	0.326128	0.554114	-1.02456	1.03086	0.926729	0.985473	1.77727	1.60001	1.77727	1.57663	1.60001	1.57663	1.77727	1.60001	1.57663	141	117	106
395510	NM_204750,XM_046904059	TDG	thymine DNA glycosylase	protein_coding	NP_990081.1;XP_046760015.1	9652	.	9.96166	10.724	14.8585	24.8906	28.9832	37.8822	1.51959	5.59778	0.00384395	0.0114971	1.04301	5.29555	0.773619	0.919445	-1.45693	5.6223	0.00932715	0.0238166	5.30063	5.89176	5.30063	5.35987	5.89176	5.35987	5.30063	5.89176	5.35987	2231	3362	2142
395511	NM_204751,XM_015277633,XM_040649071,XM_040649097	RDX	radixin	protein_coding	NP_990082.2;XP_015133119.2;XP_040505005.1;XP_040505031.1	49356	.	56.7267	41.8899	25.1563	141.74	113.214	64.1367	-2.21478	7.70845	3.37575e-08	3.16474e-07	-1.3965	7.94999	0.0190749	0.0721534	1.58595	7.39446	0.00126045	0.00413231	8.17566	7.03453	8.17566	7.69581	7.03453	7.69581	8.17566	7.03453	7.69581	16735	7493	11031
395512	NM_001397656,NM_001397657,NM_001397658,NM_001397659,NM_204752,XM_015293734,XM_015293735,XM_015293736,XM_015293740,XM_015293741	EBF1	EBF transcription factor 1	protein_coding	NP_001384585.1;NP_001384586.1;NP_001384587.1;NP_001384588.1;NP_990083.2;XP_015149220.1;XP_015149221.1;XP_015149222.1;XP_015149226.1;XP_015149227.1	49357	.	0.13898	0.098376	0.462427	0.347263	0.265875	1.17897	3.31577	1.13186	4.17097e-09	4.51015e-08	-1.44154	-0.179409	0.175827	0.366748	-4.77951	1.03388	8.76002e-13	1.4381e-11	0.99903	2.1098	0.99903	0.758799	2.1098	0.758799	0.99903	2.1098	0.758799	58	191	37
395514	NM_001038496	EIF5B	eukaryotic translation initiation factor 5B	protein_coding	NP_001033585.1	12572	.	70.016	209.816	44.2344	174.945	567.06	112.777	-1.55467	8.26795	0.00196978	0.00643411	2.90565	9.51688	1.89237e-13	1.07762e-11	4.51734	9.37868	2.25422e-24	1.22619e-22	8.5551	7.92061	8.5551	10.0914	7.92061	10.0914	8.5551	7.92061	10.0914	21787	13897	58274
395516	XM_015286836	DTX4	deltex E3 ubiquitin ligase 4	protein_coding	XP_015142322.1	49358	.	19.6509	17.0268	16.9587	49.1005	46.0174	43.2366	-1.13806	6.52658	0.366387	0.500112	-1.19017	6.49678	0.224269	0.435281	-1.04579	6.39842	0.755553	0.852248	6.63095	6.44637	6.63095	6.38254	6.44637	6.38254	6.63095	6.44637	6.38254	5698	4965	4407
395517	NM_204755,XM_015284010,XM_015284011,XM_015284012,XM_040696763,XM_046938422	TBPL1	TATA-box binding protein like 1	protein_coding	NP_990086.1;XP_015139496.1;XP_015139497.1;XP_015139498.1;XP_040552697.1;XP_046794378.1	10450	.	11.7317	16.2775	10.3369	29.3134	43.9923	26.3543	-1.11026	4.09051	0.48596	0.618502	1.36338	4.40423	0.0364388	0.118971	1.51371	4.34236	0.00534067	0.0147037	4.23953	4.097	4.23953	4.66626	4.097	4.66626	4.23953	4.097	4.66626	1039	928	1304
395518	NM_204756,XM_015294133,XM_015294134,XM_040647315,XM_040647316,XM_046900557	MAFK	MAF bZIP transcription factor K	protein_coding	NP_990087.1;XP_015149619.1;XP_015149620.1;XP_040503249.1;XP_040503250.1;XP_046756513.1	49359	.	48.9061	41.7512	35.8313	122.199	112.839	91.3529	-1.34242	8.01448	0.0385926	0.0819524	-1.2092	8.08079	0.181666	0.375648	1.11016	7.86386	0.462632	0.595519	8.21598	7.79281	8.21598	7.94294	7.79281	7.94294	8.21598	7.79281	7.94294	17211	12714	13102
395519	NM_204757,XM_015284449,XM_046904207	MAFF	MAF bZIP transcription factor F	protein_coding	NP_990088.1;XP_015139935.1;XP_046760163.1	9324	.	56.0863	104.573	78.0562	140.14	282.623	199.007	1.40613	7.26898	0.0169794	0.0406913	1.79689	7.48603	4.33447e-05	0.000459883	1.2779	7.68162	0.0851592	0.155104	7.01315	7.50166	7.01315	7.85371	7.50166	7.85371	7.01315	7.50166	7.85371	7444	10380	12313
395520	NM_204758,XM_015286530	C11orf58	C11orf58 homolog	protein_coding	NP_990089.2;XP_015142016.1	4558	.	109.113	99.238	91.4855	272.634	268.205	233.245	-1.17114	6.59671	0.269599	0.394125	-1.13349	6.61864	0.3814	0.612543	1.03322	6.50207	0.820336	0.901399	6.71941	6.49384	6.71941	6.54047	6.49384	6.54047	6.71941	6.49384	6.54047	6062	5133	4923
395521	NM_204759	POU4F1L	POU class 4 homeobox 1 like	protein_coding	NP_990090.1	49360	.	0.018042	0.087478	0.619819	0.04508	0.236424	1.58025	30.8287	0.216442	1.60806e-22	8.31285e-21	4.23994	-2.20447	0.0103994	0.0451465	-7.2629	0.364249	1.29564e-13	2.3669e-12	0.0960902	1.67253	0.0960902	0.377711	1.67253	0.377711	0.0960901	1.67253	0.377711	4	126	16
395528	NM_204763,XM_046938424	UBE2J1	ubiquitin conjugating enzyme E2 J1	protein_coding	NP_990094.2;XP_046794380.1	11765	.	15.4609	27.9902	18.1589	38.6312	75.6476	46.2967	1.18897	5.4464	0.231967	0.349774	1.74553	5.77295	0.000120745	0.00110428	1.46811	5.86897	0.00779709	0.0204362	5.3508	5.59489	5.3508	6.13932	5.59489	6.13932	5.3508	5.59489	6.13932	2312	2726	3715
395532	NM_001396622	COL1A1	collagen type I alpha 1 chain	protein_coding	NP_001383551.1	49364	.	231.025	387.121	356.539	577.248	1046.25	909.006	1.57125	10.6949	0.00149275	0.005035	1.62481	10.7246	0.000650858	0.0046648	1.03409	11.0087	0.813009	0.894833	10.3335	10.985	10.3335	11.0333	10.985	11.0333	10.3335	10.985	11.0333	74879	116673	111994
395533	NM_204765	MEOX1	mesenchyme homeobox 1	protein_coding	NP_990096.1	810	.	0.040884	0.01647	0.149299	0.102154	0.044512	0.380643	3.47759	-1.89841	0.00962572	0.0251386	-2.66198	-3.22067	0.298737	0.524034	-9.25023	-2.05478	0.000243751	0.000974601	0.141837	0.448501	0.141837	0.0529859	0.448501	0.0529859	0.141837	0.448501	0.0529859	6	21	2
395534	NM_204766,XM_015295778	MYH15	myosin, heavy chain 15	protein_coding	NP_990097.1;XP_015151264.1	49365	.	57.6383	37.9362	27.2017	144.017	102.528	69.3515	-2.08203	8.27093	3.25516e-07	2.57341e-06	-1.56838	8.41663	0.00159762	0.00998718	1.3275	7.86588	0.0466799	0.0939657	8.70834	7.65407	8.70834	8.06101	7.65407	8.06101	8.70834	7.65407	8.06101	24235	11543	14224
395535	NM_204767,XM_015279317,XM_046901643,XM_046901644	OLFM1	olfactomedin 1	protein_coding	NP_990098.1;XP_015134803.1;XP_046757599.1;XP_046757600.1	1803	.	2.97261	5.97897	5.83446	7.4275	16.1591	14.8751	2.0166	3.96508	3.54288e-06	2.24232e-05	1.95521	3.9352	9.81431e-06	0.000127063	-1.03139	4.36139	0.83891	0.916214	3.50219	4.4486	3.50219	4.40608	4.4486	4.40608	3.50219	4.4486	4.40608	600	1200	1080
395538	XM_025142057	C1QBP	complement C1q binding protein	protein_coding	XP_024997825.2	1156	.	152.465	121.647	72.7527	380.956	328.77	185.485	-2.05826	7.50219	5.1781e-07	3.92545e-06	-1.29261	7.75759	0.0715405	0.195413	1.59233	7.26376	0.00115003	0.00382679	7.93653	6.90131	7.93653	7.56797	6.90131	7.56797	7.93653	6.90131	7.56797	14170	6827	10091
395542	NM_001001337,NM_001001340,NM_001001341,NM_001306152,NM_001359859,NM_204771	TEAD4	TEA domain transcription factor 4	protein_coding	NP_001001337.1;NP_001001340.1;NP_001001341.1;NP_001293081.1;NP_001346788.1;NP_990102.1	49367	.	10.1831	8.2279	14.6867	25.444	22.2371	37.4442	1.46557	4.66194	0.00934838	0.0245595	-1.26448	4.2016	0.115742	0.274221	-1.85318	4.53457	3.30084e-05	0.000159972	4.42673	4.95676	4.42673	4.10578	4.95676	4.10578	4.42673	4.95676	4.10578	1191	1731	867
395543	NM_001024826,XM_015277641,XM_015277652,XM_025141535,XM_025141546,XM_025141620,XM_025141642,XM_040649876,XM_040649941,XR_005840861	SMAD9	SMAD family member 9	protein_coding	NP_001019997.1;XP_015133127.1;XP_015133138.1;XP_024997303.1;XP_024997314.1;XP_024997388.1;XP_024997410.1;XP_040505810.1;XP_040505875.1	12809	.	1.24199	0.711678	4.03992	3.10329	1.92342	10.2999	3.69937	5.43581	1.93147e-18	7.00422e-17	-1.64817	3.89005	0.000979517	0.00659557	-6.09716	5.31026	2.69904e-31	2.65855e-29	4.27845	6.11056	4.27845	3.60488	6.11056	3.60488	4.27845	6.11056	3.60488	1069	3922	597
395544	NM_001159663	SMAD7B	TGF-beta signal pathway antagonist Smad7	protein_coding	NP_001153135.2	.	.	3.45857	3.17969	3.68296	8.64173	8.59357	9.38982	1.0852	3.47389	0.593738	0.718956	-1.12021	3.33488	0.471467	0.694192	-1.21565	3.39828	0.205076	0.315528	3.53899	3.6472	3.53899	3.39003	3.6472	3.39003	3.53899	3.6472	3.39003	617	664	507
395547	NM_204774	TMOD4	tropomodulin 4	protein_coding	NP_990105.2	49369	.	0.239776	0.180021	0.215917	0.599115	0.486534	0.550488	-1.04099	-1.3621	1	1	-1.28644	-1.48286	0.646181	0.831855	-1.23578	-1.51225	0.755864	0.852335	0.445284	0.430027	0.445284	0.35679	0.430027	0.35679	0.445284	0.430027	0.35679	21	20	15
395550	NM_204775	LY6E	lymphocyte antigen 6 complex, locus E	protein_coding	NP_990106.2	49371	.	3.19825	1.08037	4.60917	7.99129	2.91987	11.7512	1.46652	2.30451	0.0222783	0.0513963	-3.03423	1.42532	1.51694e-08	3.74813e-07	-4.44969	1.85411	3.29081e-15	7.04456e-14	2.31539	2.77272	2.31539	1.20748	2.77272	1.20748	2.31539	2.77272	1.20748	231	336	70
395554	NM_204777,XM_015274261,XM_015274265,XM_025141879,XM_046904719	FGF14	fibroblast growth factor 14	protein_coding	NP_990108.1;XP_015129747.1;XP_015129751.1;XP_024997647.1;XP_046760675.1	12658	.	0.357451	0.129674	0.099412	0.893142	0.350462	0.253453	-3.06584	-0.498309	0.000116096	0.000519317	-2.8468	-0.461921	0.00035419	0.00280619	1.07677	-1.4019	0.88215	0.951252	1.01141	0.411313	1.01141	0.438712	0.411313	0.438712	1.01141	0.411313	0.438712	59	19	19
395555	NM_001397886,NM_001397887,NM_204778,XM_046904808	MRE11	MRE11 homolog, double strand break repair nuclease	protein_coding	NP_001384815.1;NP_001384816.1;NP_990109.2;XP_046760764.1	12932	.	16.8092	21.8844	12.2985	42.0001	59.1457	31.3553	-1.34103	5.93232	0.0415594	0.0871479	1.25594	6.30205	0.112264	0.26829	1.68424	6.12955	0.000302249	0.00118005	6.14818	5.73175	6.14818	6.47281	5.73175	6.47281	6.14818	5.73175	6.47281	4061	3003	4695
395556	NM_204779,XM_015299590,XM_015299591,XM_015299592,XM_040653113,XM_040653114,XM_040653115,XM_046904327,XM_046904328,XM_046904329,XM_046904330,XM_046904331,XM_046904332	STAT5A	signal transducer and activator of transcription 5A	protein_coding	NP_990110.1;XP_015155076.1;XP_015155077.1;XP_015155078.1;XP_040509047.1;XP_040509048.1;XP_040509049.1;XP_046760283.1;XP_046760284.1;XP_046760285.1;XP_046760286.1;XP_046760287.1;XP_046760288.1	49373	.	45.1911	38.4365	51.9437	112.916	103.88	132.432	1.15467	7.70735	0.312262	0.441785	-1.23213	7.45721	0.14302	0.317536	-1.42271	7.57539	0.0134707	0.0325881	7.60706	7.81355	7.60706	7.30762	7.81355	7.30762	7.60706	7.81355	7.30762	11265	12899	8416
395557	NM_204780,XM_040647317	NUDT16L1	nudix hydrolase 16 like 1	protein_coding	NP_990111.1;XP_040503251.1	20168	.	175.31	114.468	68.8249	438.037	309.368	175.471	-2.50159	7.83057	2.25894e-10	2.9614e-09	-1.57437	8.05484	0.00147105	0.00931577	1.58895	7.39498	0.00120399	0.0039665	8.34961	7.03338	8.34961	7.69737	7.03338	7.69737	8.34961	7.03338	7.69737	18887	7487	11043
395559	NM_204781,XM_040705461,XM_040705462,XM_040705463,XM_040705464	EPHA4	EPH receptor A4	protein_coding	NP_990112.1;XP_040561395.1;XP_040561396.1;XP_040561397.1;XP_040561398.1	3911	.	12.9869	22.0331	12.9014	32.4495	59.5476	32.8925	1.0143	6.56847	0.921833	0.981413	1.64767	6.96277	0.000496311	0.00373142	1.62444	6.97055	0.000712745	0.00252685	6.5729	6.59318	6.5729	7.28737	6.59318	7.28737	6.5729	6.59318	7.28737	5471	5503	8298
395560	NM_204782,XM_015281290,XM_040675467	NRP1	neuropilin 1	protein_coding	NP_990113.1;XP_015136776.1;XP_040531401.1	5395	.	11.5927	28.4258	5.7728	28.9661	76.8249	14.7179	-2.00588	6.07889	1.55129e-06	1.06223e-05	2.44315	7.27862	6.72865e-10	2.16535e-08	4.90066	7.05155	2.06169e-26	1.36615e-24	6.51051	5.52208	6.51051	7.7899	5.52208	7.7899	6.51051	5.52208	7.7899	5237	2589	11778
395565	NM_204787,XM_040655380	VCAN	versican	protein_coding	NP_990118.1;XP_040511314.2	49376	.	14.1144	37.3324	25.2634	35.2667	100.896	64.4098	1.82672	8.24947	2.53922e-05	0.00013225	2.56667	8.58488	6.8324e-11	2.59007e-09	1.40507	8.88563	0.0167913	0.0394049	7.75687	8.62311	7.75687	9.1127	8.62311	9.1127	7.75687	8.62311	9.1127	12504	22651	29543
395566	NM_204788	AMT	aminomethyltransferase	protein_coding	NP_990119.2	49377	.	15.2544	17.0317	13.1883	38.1152	46.0306	33.624	-1.13597	4.44779	0.389298	0.523735	1.0823	4.59483	0.593497	0.795587	1.22946	4.50951	0.162178	0.262215	4.59549	4.41964	4.59549	4.70505	4.41964	4.70505	4.59549	4.41964	4.70505	1346	1175	1341
395568	NM_204790,XM_040648943,XM_040648944	COL5A1	collagen type V alpha 1 chain	protein_coding	NP_990121.2;XP_040504877.1;XP_040504878.1	49379	.	18.3132	21.422	38.6803	45.7581	57.8962	98.6167	2.16113	8.20982	8.26563e-08	7.28075e-07	1.13847	7.64604	0.362361	0.59336	-1.89827	8.27169	7.63888e-06	4.25361e-05	7.55689	8.66456	7.55689	7.74306	8.66456	7.74306	7.55689	8.66456	7.74306	10878	23313	11400
395570	NM_204791,XR_005841930	TOP2A	topoisomerase (DNA) II alpha	protein_coding	NP_990122.3	49380	.	97.0877	111.341	17.0634	242.587	300.915	43.5037	-5.58922	8.63417	1.61581e-30	2.22219e-28	1.11146	9.47489	0.456261	0.682053	6.2122	8.76446	8.6841e-34	1.06384e-31	9.39872	6.92583	9.39872	9.55096	6.92583	9.55096	9.39872	6.92583	9.55096	39144	6945	40049
395571	NM_001305216	FZD5	frizzled class receptor 5	protein_coding	NP_001292145.2	49381	.	0.389742	0.452575	0.315696	0.973825	1.22315	0.804875	-1.21421	0.803836	0.338535	0.470277	1.12606	1.02172	0.580946	0.784798	1.36726	0.898233	0.137296	0.228638	1.52446	1.34784	1.52446	1.63861	1.34784	1.63861	1.52446	1.34784	1.63861	109	89	113
395572	NM_001271940,NM_001271941,XM_040696765,XM_046938426	FZD3	frizzled class receptor 3	protein_coding	NP_001258869.1;NP_001258870.1;XP_040552699.1;XP_046794382.1	12460	.	1.49777	2.99626	1.93976	3.74238	8.09783	4.94547	1.19854	3.5823	0.235067	0.353531	1.7473	3.90275	0.000230383	0.00194313	1.45785	4.00337	0.0121009	0.0298387	3.5686	3.80964	3.5686	4.32088	3.80964	4.32088	3.5686	3.80964	4.32088	631	750	1015
395573	NM_204792,XM_015284463	SOX10	SRY-box 10	protein_coding	NP_990123.1;XP_015139949.1	49382	.	0.032885	0.014693	0.006752	0.082167	0.039711	0.017215	-3.53108	-2.6848	0.0660007	0.127523	-2.00115	-2.4848	0.227948	0.438741	1.76253	-3.20781	0.731885	0.831626	0.250234	0.0732565	0.250234	0.128986	0.0732565	0.128986	0.250234	0.0732565	0.128986	11	3	5
395574	NM_204793,XM_015288357,XM_015288358,XM_015288361,XM_015288364,XM_015288365,XM_015288366,XM_015288368,XM_025151471,XM_025151472,XM_025151477,XM_025151478,XM_025151482,XM_025151483,XM_040702254,XM_040702255,XM_040702256,XM_040702257,XM_040702258,XM_040702259,XM_040702260,XM_040702261,XM_040702262,XM_040702263,XM_040702264,XM_040702265,XM_040702266,XM_040702267,XM_040702268,XM_040702269,XM_040702270	PAX2	paired box 2	protein_coding	NP_990124.1;XP_015143843.1;XP_015143844.1;XP_015143847.1;XP_015143850.1;XP_015143851.1;XP_015143852.1;XP_015143854.1;XP_025007239.1;XP_025007240.1;XP_025007245.1;XP_025007246.2;XP_025007250.2;XP_025007251.2;XP_040558188.1;XP_040558189.1;XP_040558190.1;XP_040558191.1;XP_040558192.1;XP_040558193.1;XP_040558194.1;XP_040558195.1;XP_040558196.1;XP_040558197.1;XP_040558198.1;XP_040558199.1;XP_040558200…	4240	.	0.701843	0.599338	1.14328	1.75365	1.6198	2.91481	1.67548	2.6711	0.00145558	0.00492102	-1.17731	2.1425	0.341223	0.571765	-1.97254	2.58937	3.95543e-05	0.000189057	2.51979	3.15945	2.51979	2.32813	3.15945	2.32813	2.51979	3.15945	2.32813	275	457	215
395576	NM_204795,XM_015278185,XM_025149503,XM_025149504,XM_025149505,XM_040698707,XM_046939892,XM_046939893,XM_046939894,XM_046939895,XM_046939896,XM_046939897,XM_046939898,XM_046939899,XM_046939900	DACH2	dachshund family transcription factor 2	protein_coding	NP_990126.2;XP_015133671.2;XP_025005271.2;XP_025005272.2;XP_025005273.2;XP_040554641.1;XP_046795848.1;XP_046795849.1;XP_046795850.1;XP_046795851.1;XP_046795852.1;XP_046795853.1;XP_046795854.1;XP_046795855.1;XP_046795856.1	5198	.	0.002438	0.002885	0.015003	0.006093	0.007797	0.03825	1.48234	-3.68385	1	1	1.08107	-3.80121	1	1	-1.37011	-3.62611	1	1	0.0488449	0.0732565	0.0488449	0.0529859	0.0732565	0.0529859	0.0488449	0.0732565	0.0529859	2	3	2
395579	NM_204798,XM_015280587,XM_025144651,XM_040655381,XM_040655382,XR_005842601	KCNN2	potassium calcium-activated channel subfamily N member 2	protein_coding	NP_990129.3;XP_015136073.2;XP_025000419.2;XP_040511315.1;XP_040511316.1	1822	.	0.030182	0.020833	0.12772	0.075414	0.056305	0.325626	3.4472	-0.623015	6.25423e-05	0.000298247	-1.46723	-1.89873	0.451618	0.678031	-5.05658	-0.707645	2.8034e-06	1.70924e-05	0.351053	0.96714	0.351053	0.24738	0.96714	0.24738	0.351053	0.96714	0.24738	16	55	10
395581	NM_001290547,NM_001397883	HTR2B	5-hydroxytryptamine receptor 2B	protein_coding	NP_001277476.1;NP_001384812.1	5801	.	0.094915	0.338371	0.41656	0.23716	0.914498	1.06203	4.33545	0.0677215	2.53383e-08	2.42535e-07	3.24575	-0.256344	2.80672e-05	0.000316201	-1.33551	0.565141	0.196403	0.304819	0.463414	1.40571	0.463414	1.15997	1.40571	1.15997	0.463414	1.40571	1.15997	22	95	66
395583	NM_001097524,NM_001397965,XM_015276128,XM_025149507,XM_046939901	SPRY1	sprouty RTK signaling antagonist 1	protein_coding	NP_001090993.2;NP_001384894.1;XP_015131614.2;XP_025005275.2;XP_046795857.1	49385	.	19.0421	23.0403	24.0821	47.5794	62.2698	61.3981	1.28954	7.04244	0.0749423	0.141334	1.13736	6.94325	0.367529	0.598909	-1.1338	7.1265	0.378899	0.511182	6.85948	7.22355	6.85948	7.04368	7.22355	7.04368	6.85948	7.22355	7.04368	6686	8550	7000
395584	NM_001397684,NM_204800,XM_015275119,XM_015275123,XM_046905019	SPRY2	sprouty RTK signaling antagonist 2	protein_coding	NP_001384613.1;NP_990131.2;XP_015130605.2;XP_015130609.2;XP_046760975.1	49386	.	13.4483	11.1967	43.5202	33.6024	30.2608	110.956	3.23695	6.45192	1.30536e-15	3.46622e-14	-1.25757	5.21388	0.115157	0.273324	-4.07069	6.38064	3.68368e-21	1.50002e-19	5.40281	7.07373	5.40281	5.08091	7.07373	5.08091	5.40281	7.07373	5.08091	2399	7701	1756
395586	NM_204801	TSPAN18	tetraspanin 18	protein_coding	NP_990132.1	10503	.	2.31234	0.890198	6.245	5.77771	2.40589	15.9218	2.73851	2.301	3.68427e-09	4.01715e-08	-2.63628	0.884094	5.47642e-06	7.57713e-05	-7.21926	2.04488	7.58989e-24	3.86872e-22	1.85486	3.03049	1.85486	0.993754	3.03049	0.993754	1.85486	3.03049	0.993754	152	413	53
395587	NM_001347945,XM_025145276,XM_025145277,XM_040654738,XM_040654739,XM_040654740	DCTN2	dynactin subunit 2	protein_coding	NP_001334874.1;XP_025001044.1;XP_025001045.1;XP_040510672.1;XP_040510673.1;XP_040510674.1	49387	.	87.0356	81.834	76.3638	217.471	221.169	194.692	-1.11777	7.17022	0.435056	0.570551	-1.09563	7.18393	0.522123	0.737789	1.02021	7.1022	0.889098	0.956128	7.25741	7.09789	7.25741	7.12654	7.09789	7.12654	7.25741	7.09789	7.12654	8828	7832	7417
395588	NM_001397970,NM_001397971,NM_001397972,NM_001397973,NM_001397974,NM_001397976,NM_001397978,NM_001397979,NM_001397980,NM_001397981,NM_001397982,NM_001397983,NM_001397984,NM_001397985,NM_001397986,NM_001397987,NM_204803,XM_040700585,XM_046941379,XM_046941380,XM_046941381	MEIS2	Meis homeobox 2	protein_coding	NP_001384899.1;NP_001384900.1;NP_001384901.1;NP_001384902.1;NP_001384903.1;NP_001384905.1;NP_001384907.1;NP_001384908.1;NP_001384909.1;NP_001384910.1;NP_001384911.1;NP_001384912.1;NP_001384913.1;NP_001384914.1;NP_001384915.1;NP_001384916.1;NP_990134.2;XP_040556519.2;XP_046797335.1;XP_046797336.1;XP_046797337.1	49388	.	3.46235	2.86377	2.2491	8.65116	7.73975	5.73415	-1.52877	3.4349	0.00577667	0.0163107	-1.23547	3.56429	0.169071	0.35674	1.23739	3.25883	0.173149	0.276652	3.81087	3.25175	3.81087	3.52977	3.25175	3.52977	3.81087	3.25175	3.52977	757	491	564
395589	NM_001139477,XM_015278039,XM_015278041,XM_046938427	MEIS1	Meis homeobox 1	protein_coding	NP_001132949.1;XP_015133525.1;XP_015133527.1;XP_046794383.1	49389	.	9.57401	8.50166	12.6044	23.922	22.977	32.1353	1.34941	5.3848	0.0387299	0.0821602	-1.16775	5.04538	0.288165	0.512614	-1.57577	5.29402	0.00179065	0.00560052	5.19134	5.61343	5.19134	4.9742	5.61343	4.9742	5.19134	5.61343	4.9742	2064	2762	1627
395590	NM_204804	DLX3	distal-less homeobox 3	protein_coding	NP_990135.2	49390	.	0.441688	0.880842	0.532978	1.10362	2.38061	1.35884	1.23169	-0.461173	0.508817	0.641877	1.92793	-0.0876628	0.0105648	0.0456662	1.5653	0.020692	0.0733973	0.137142	0.695865	0.818825	0.695865	1.13561	0.818825	1.13561	0.695865	0.818825	1.13561	36	44	64
395593	XM_046941174	ZNF638	zinc finger protein 638, transcript variant X1	protein_coding	XP_046797130.1	85	.	6.25065	6.18331	5.51042	15.6182	16.7113	14.049	-1.11424	6.01074	0.452148	0.586339	-1.04262	6.05688	0.772634	0.918789	1.0687	5.97936	0.645068	0.759964	6.10697	5.95329	6.10697	6.04765	5.95329	6.04765	6.10697	5.95329	6.04765	3945	3511	3483
395594	NM_204806,XM_040675468	HAS2	hyaluronan synthase 2	protein_coding	NP_990137.2;XP_040531402.1	49391	.	5.1706	5.21772	10.2745	12.9195	14.1017	26.1951	2.03592	5.41318	1.12362e-06	7.93613e-06	-1.056	4.77299	0.712752	0.878103	-2.14992	5.38801	1.7346e-07	1.3281e-06	4.86039	5.86063	4.86039	4.78455	5.86063	4.78455	4.86039	5.86063	4.78455	1629	3289	1420
395597	NM_204808	MTCH2	mitochondrial carrier 2	protein_coding	NP_990139.1	3845	.	79.8269	66.5428	67.5881	199.459	179.842	172.318	-1.1599	6.57454	0.300005	0.42831	-1.23713	6.53228	0.13738	0.308967	-1.06659	6.41791	0.65342	0.767632	6.69108	6.47931	6.69108	6.38738	6.47931	6.38738	6.69108	6.47931	6.38738	5943	5081	4422
395598	NM_001271892,XM_015292545,XM_015292546,XM_040707005	TERF2	telomeric repeat binding factor 2	protein_coding	NP_001258821.2;XP_015148031.2;XP_015148032.2;XP_040562939.1	415	.	21.3798	25.8509	15.6864	53.4206	69.8658	39.993	-1.35011	6.02364	0.0369313	0.0790928	1.16721	6.33968	0.281049	0.505992	1.57586	6.15587	0.0015942	0.00507762	6.24241	5.81598	6.24241	6.46274	5.81598	6.46274	6.24241	5.81598	6.46274	4339	3187	4662
395599	NM_204809,XM_046898890	SYNM	synemin	protein_coding	NP_990140.3;XP_046754846.1	5322	.	1.29735	2.76503	3.01358	3.24162	7.4729	7.68321	2.36432	4.50552	9.14781e-09	9.39132e-08	2.06568	4.37139	1.28789e-06	2.07917e-05	-1.14457	4.90216	0.356814	0.487867	3.85617	5.03907	3.85617	4.85058	5.03907	4.85058	3.85617	5.03907	4.85058	783	1836	1489
395601	XM_003641442,XM_015287909	SIX5	SIX homeobox 5, transcript variant X1	protein_coding	XP_003641490.4;XP_015143395.4	49394	.	2.44667	3.59664	4.80272	6.11336	9.72046	12.2447	1.9982	5.07772	2.38002e-06	1.56218e-05	1.42459	4.77165	0.015935	0.0631937	-1.40264	5.26878	0.0199967	0.0457908	4.55485	5.52262	4.55485	5.04702	5.52262	5.04702	4.55485	5.52262	5.04702	1307	2590	1714
395602	NM_204811,XM_015288193,XM_015288194,XM_015288195	PSAP	prosaposin	protein_coding	NP_990142.2;XP_015143679.2;XP_015143680.2;XP_015143681.2	49395	.	336.442	307.096	458.389	840.647	829.971	1168.68	1.38664	10.8577	0.0213181	0.0494708	-1.13007	10.5172	0.388315	0.619188	-1.567	10.7864	0.0015927	0.00507395	10.6037	11.075	10.6037	10.4274	11.075	10.4274	10.6037	11.075	10.4274	90313	124188	73566
395603	XM_015293863,XM_015293864,XM_025154976	FGFR4	fibroblast growth factor receptor 4, transcript variant X1	protein_coding	XP_015149349.1;XP_015149350.1;XP_025010744.1	49396	.	8.1334	4.71859	6.6201	20.3225	12.7527	16.8782	-1.19389	4.70543	0.227574	0.34453	-1.79408	4.46741	8.43492e-05	0.000810041	-1.50271	4.30872	0.00621781	0.0167609	4.8757	4.6295	4.8757	4.07087	4.6295	4.07087	4.8757	4.6295	4.07087	1647	1368	845
395605	NM_204813	CHRNB2	cholinergic receptor nicotinic beta 2 subunit	protein_coding	NP_990144.1	1952	.	3.12979	3.45596	3.68318	7.82022	9.34025	9.39038	1.19876	2.83837	0.253879	0.375513	1.07187	2.75321	0.674913	0.853907	-1.11837	2.88501	0.484877	0.617556	2.90189	3.13113	2.90189	2.98905	3.13113	2.98905	2.90189	3.13113	2.98905	376	447	371
395608	NM_204816,XM_025152132	CHRNA1	cholinergic receptor nicotinic alpha 1 subunit	protein_coding	NP_990147.2;XP_025007900.2	7068	.	0.637644	0.681028	0.57304	1.59324	1.84058	1.46098	-1.09504	1.08839	0.664796	0.78106	1.03499	1.17674	0.898855	0.992628	1.13335	1.11458	0.538769	0.669181	1.67207	1.58339	1.67207	1.70633	1.58339	1.70633	1.67207	1.58339	1.70633	127	115	121
395609	NM_001199384,XM_015277638,XM_025142328,XM_040651047,XM_040651129,XM_046905105	MDM2	MDM2 proto-oncogene	protein_coding	NP_001186313.1;XP_015133124.1;XP_024998096.1;XP_040506981.1;XP_040507063.1;XP_046761061.1	7552	.	13.1595	13.1037	12.3581	32.881	35.4147	31.5073	-1.0341	6.67763	0.815252	0.900496	-1.03013	6.68038	0.836348	0.95484	1.00386	6.65604	0.979481	1	6.71493	6.66701	6.71493	6.67252	6.66701	6.67252	6.71493	6.66701	6.67252	6043	5795	5400
395611	XM_015284912,XM_015284913,XM_015284914,XM_015284915,XM_025148956,XM_040697444,XM_046939759,XM_046939760,XM_046939761,XM_046939762,XM_046939763	LOC395611	glutathione S-transferase class-alpha, transcript variant X1	protein_coding	XP_015140398.1;XP_015140399.1;XP_015140400.1;XP_015140401.1;XP_025004724.1;XP_040553378.1;XP_046795715.1;XP_046795716.1;XP_046795717.1;XP_046795718.1;XP_046795719.1	49400	.	97.2783	99.801	78.7295	243.064	269.727	200.723	-1.15608	6.80332	0.310158	0.439791	-1.00712	6.89903	0.961162	1	1.1479	6.79785	0.334627	0.465033	6.9157	6.70832	6.9157	6.90555	6.70832	6.90555	6.9157	6.70832	6.90555	6954	5965	6356
395612	NM_204818,XM_015284816,XM_040696766,XM_040696767,XM_046938434	GSTA4	glutathione S-transferase alpha 4	protein_coding	NP_990149.1;XP_015140302.1;XP_040552700.1;XP_040552701.1;XP_046794390.1	49401	.	0.030793	0.173948	0.352415	0.076941	0.470121	0.898493	3.69714	-1.64294	0.00282728	0.00876565	1.6942	-2.33741	0.499675	0.71986	-2.18114	-1.44662	0.0678932	0.128539	0.164178	0.537481	0.164178	0.269936	0.537481	0.269936	0.164178	0.537481	0.269936	7	26	11
395614	NM_001397896,NM_001397897,XM_015299506,XM_025143951,XM_025143953,XM_040653116,XM_040653117,XM_040653118,XM_040653120,XM_040653121,XM_040653122,XM_040653123,XM_040653124,XM_040653125,XM_040653127	IKZF3	IKAROS family zinc finger 3	protein_coding	NP_001384825.1;NP_001384826.1;XP_015154992.1;XP_024999719.1;XP_024999721.1;XP_040509050.1;XP_040509051.1;XP_040509052.1;XP_040509054.1;XP_040509055.1;XP_040509056.1;XP_040509057.1;XP_040509058.1;XP_040509059.1;XP_040509061.1	49403	.	0.090512	0.034636	0.118403	0.226157	0.093608	0.301873	1.0642	-0.568376	0.92105	0.980798	-2.74414	-1.11529	0.00557603	0.0277431	-2.92022	-1.05406	0.00297647	0.00876763	0.695865	0.731002	0.695865	0.292144	0.731002	0.292144	0.695865	0.731002	0.292144	36	38	12
395615	NM_204821	SHH	sonic hedgehog	protein_coding	NP_990152.1	49404	.	0.120386	0.248616	0.211185	0.300801	0.671922	0.538423	1.7766	-1.5312	0.166093	0.268965	1.99559	-1.43462	0.0678932	0.187986	1.12343	-1.12109	0.793446	0.881355	0.291411	0.484754	0.291411	0.534976	0.484754	0.534976	0.291411	0.484754	0.534976	13	23	24
395618	NM_001199452,XM_040700587,XM_040700588,XM_040700590,XM_040700591,XM_040700592,XM_040700593,XM_040700594,XM_040700595,XM_046941382,XM_046941383,XM_046941384,XM_046941385,XM_046941386,XM_046941387,XM_046941388	RGS6	regulator of G protein signaling 6	protein_coding	NP_001186381.1;XP_040556521.1;XP_040556522.1;XP_040556524.1;XP_040556525.1;XP_040556526.1;XP_040556527.1;XP_040556528.1;XP_040556529.1;XP_046797338.1;XP_046797339.1;XP_046797340.1;XP_046797341.1;XP_046797342.1;XP_046797343.1;XP_046797344.1	7122	.	0.029878	0.018269	0.027324	0.074655	0.049374	0.069662	-1.18766	-2.15363	0.840383	0.9192	-1.82457	-2.34705	0.258407	0.477448	-1.53633	-2.47626	0.472	0.603792	0.270969	0.230977	0.270969	0.153454	0.230977	0.153454	0.270969	0.230977	0.153454	12	10	6
395619	XM_015285851,XM_040699314,XM_040699315,XM_040699316,XM_040699317,XM_040699318,XM_046940659,XM_046940660,XM_046940661,XM_046940662,XM_420820	RGS12	regulator of G-protein signaling 12, transcript variant X5	protein_coding	XP_015141337.2;XP_040555248.1;XP_040555249.1;XP_040555250.1;XP_040555251.1;XP_040555252.1;XP_046796615.1;XP_046796616.1;XP_046796617.1;XP_046796618.1;XP_420820.5	11649	.	1.7116	2.2406	2.58758	4.27667	6.05555	6.59712	1.54681	4.32417	0.00330504	0.0100713	1.32572	4.19335	0.0588439	0.169101	-1.16676	4.49772	0.297389	0.423786	4.06203	4.66054	4.06203	4.44748	4.66054	4.44748	4.06203	4.66054	4.44748	912	1399	1113
395620	NM_001198598,XM_015283942,XM_025148526,XM_025148531,XM_025148532,XM_040696768,XM_040696769,XM_040696771,XM_040696772,XM_040696773,XM_040696774,XM_040696775,XM_040696776,XM_040696777,XM_040696778,XM_046938436,XM_046938437,XM_046938438,XM_046938439,XM_046938440,XM_046938441,XM_046938442,XM_046938443,XM_046938444,XM_046938445,XM_046938446,XM_046938447,XM_046938448,XM_046938449,XR_005858068	RGS7	regulator of G protein signaling 7	protein_coding	NP_001185527.1;XP_015139428.1;XP_025004294.2;XP_025004299.1;XP_025004300.2;XP_040552702.1;XP_040552703.1;XP_040552705.1;XP_040552706.1;XP_040552707.1;XP_040552708.1;XP_040552709.1;XP_040552710.1;XP_040552711.1;XP_040552712.1;XP_046794392.1;XP_046794393.1;XP_046794394.1;XP_046794395.1;XP_046794396.1;XP_046794397.1;XP_046794398.1;XP_046794399.1;XP_046794400.1;XP_046794401.1;XP_046794402.1;XP_046794…	8190	.	0.091956	0.15231	0.072472	0.229764	0.41164	0.184767	1.06723	-1.56841	1	1	2.2272	-0.981525	0.0175335	0.0675484	2.0869	-0.951751	0.0264049	0.0578322	0.370398	0.392353	0.370398	0.726545	0.392353	0.726545	0.370398	0.392353	0.726545	17	18	35
395621	XM_015294616,XM_040647633	RGS11	regulator of G-protein signaling 11, transcript variant X1	protein_coding	XP_015150102.2;XP_040503567.1	5662	.	0.136514	0.026653	0.081077	0.3411	0.072034	0.206708	-1.57945	-1.94751	0.356672	0.489049	-4.75927	-2.28943	0.0103193	0.0448925	-3.01341	-2.71381	0.102725	0.180577	0.351053	0.230977	0.351053	0.0787666	0.230977	0.0787666	0.351053	0.230977	0.0787666	16	10	3
395622	NM_204822	ADMP	anti-dorsalizing morphogenetic protein	protein_coding	NP_990153.1	49407	.	0.077641	0.209616	0.495891	0.193997	0.566519	1.26429	6.22062	-0.8972	4.67112e-07	3.58021e-06	2.55477	-1.83702	0.048953	0.148083	-2.4337	-0.618854	0.00405285	0.0115238	0.186178	0.901608	0.186178	0.438712	0.901608	0.438712	0.186178	0.901608	0.438712	8	50	19
395625	NM_204824	EFNB2	ephrin B2	protein_coding	NP_990155.1	66205	.	3.27674	5.12122	1.74765	8.1874	13.8409	4.45569	-1.8402	3.77827	5.9508e-05	0.000284616	1.51449	4.48094	0.00503007	0.0254878	2.78695	4.19205	1.78804e-11	2.49198e-10	4.22764	3.41094	4.22764	4.80014	3.41094	4.80014	4.22764	3.41094	4.80014	1030	555	1436
395626	NM_204825,XM_015275276,XM_046905161	UCHL3	ubiquitin C-terminal hydrolase L3	protein_coding	NP_990156.2;XP_015130762.1;XP_046761117.1	12703	.	85.6844	130.86	44.8448	214.095	353.668	114.333	-1.88332	6.15077	1.19065e-05	6.73027e-05	1.47889	6.84573	0.00628664	0.0303969	2.78523	6.54318	2.27138e-12	3.53762e-11	6.55108	5.6513	6.55108	7.11062	5.6513	7.11062	6.55108	5.6513	7.11062	5388	2837	7335
395627	NM_204826,XM_015279319,XM_015279320,XM_015279321,XM_040648945,XM_040648947,XM_040648948,XM_040648949,XM_046901645,XM_046901646,XM_046901647	MAPKAP1	mitogen-activated protein kinase associated protein 1	protein_coding	NP_990157.1;XP_015134805.1;XP_015134806.1;XP_015134807.1;XP_040504879.1;XP_040504881.1;XP_040504882.1;XP_040504883.1;XP_046757601.1;XP_046757602.1;XP_046757603.1	646	.	13.6112	19.3029	13.7341	34.0096	52.169	35.0155	1.01409	5.32325	0.925315	0.983898	1.38016	5.56397	0.0260024	0.0919857	1.36099	5.5725	0.0331847	0.0704276	5.34775	5.36744	5.34775	5.80282	5.36744	5.80282	5.34775	5.36744	5.80282	2307	2320	2931
395629	NM_204827,XM_015279871	DDX5	DEAD-box helicase 5	protein_coding	NP_990158.1;XP_015135357.1	49411	.	233.093	291.627	199.223	582.417	788.165	507.924	-1.14764	9.48526	0.331647	0.462788	1.21348	9.72748	0.172623	0.362346	1.39264	9.6411	0.0197576	0.0453158	9.58299	9.3846	9.58299	9.86181	9.3846	9.86181	9.58299	9.3846	9.86181	44485	38439	49691
395630	NM_001397474,NM_204828,NR_173984	RLIM	ring finger protein, LIM domain interacting	protein_coding	NP_001384403.1;NP_990159.2	5860	.	9.96653	8.867	10.621	24.9028	23.9644	27.0786	1.08423	6.51075	0.572484	0.700081	-1.15776	6.34954	0.307113	0.534068	-1.25529	6.41329	0.112807	0.195078	6.46709	6.5825	6.46709	6.25831	6.5825	6.25831	6.46709	6.5825	6.25831	5080	5462	4039
395631	NM_204829,XM_015285728,XM_015285730,XM_015285731,XM_015285734,XM_015285735,XM_025149511,XM_040698708,XM_040698709,XM_040698710,XM_040698711,XM_046939902,XM_046939903	LDB2	LIM domain binding 2	protein_coding	NP_990160.2;XP_015141214.1;XP_015141216.1;XP_015141217.1;XP_015141220.1;XP_015141221.1;XP_025005279.1;XP_040554642.1;XP_040554643.1;XP_040554644.1;XP_040554645.1;XP_046795858.1;XP_046795859.1	49412	.	5.7508	5.1071	3.0428	14.3692	13.8027	7.75771	-1.81118	3.6018	0.000106411	0.000479822	-1.12093	3.88701	0.455416	0.681208	1.61577	3.49789	0.00186064	0.00580325	4.05308	3.26484	4.05308	3.89883	3.26484	3.89883	4.05308	3.26484	3.89883	906	496	744
395634	NM_204830,XM_015290949,XM_015290951,XM_015290953,XM_015290954,XM_015290955,XM_015290956,XM_015290957,XM_015290959,XM_025152752,XM_025152754,XM_040704493,XM_040704494,XM_040704495,XM_040704496,XM_040704497,XM_040704498,XM_040704499,XM_040704500,XM_040704501,XM_040704502,XM_040704503,XM_046944252	ELAVL4	ELAV like RNA binding protein 4	protein_coding	NP_990161.2;XP_015146435.2;XP_015146437.1;XP_015146439.1;XP_015146440.1;XP_015146441.1;XP_015146442.1;XP_015146443.1;XP_015146445.1;XP_025008520.2;XP_025008522.1;XP_040560427.1;XP_040560428.1;XP_040560429.1;XP_040560430.1;XP_040560431.1;XP_040560432.1;XP_040560433.1;XP_040560434.1;XP_040560435.1;XP_040560436.1;XP_040560437.1;XP_046800208.1	49414	.	0.002984	0.013374	0.008235	0.007457	0.036145	0.020996	2.90562	-3.26847	0.298737	0.426667	4.14095	-2.98696	0.118117	0.278357	1.42716	-2.62288	0.797512	0.88329	0.0488449	0.142972	0.0488449	0.201181	0.142972	0.201181	0.0488449	0.142972	0.201181	2	6	8
395635	NM_204831,XM_015284494,XM_046938451,XM_046938452,XM_046938453,XM_046938454	HDAC2	histone deacetylase 2	protein_coding	NP_990162.3;XP_015139980.2;XP_046794407.1;XP_046794408.1;XP_046794409.1;XP_046794410.1	11140	.	96.2474	78.7483	63.8261	240.488	212.829	162.726	-1.47324	7.53948	0.00663552	0.0183275	-1.25339	7.63833	0.112849	0.268985	1.1754	7.3544	0.256909	0.377581	7.7983	7.24237	7.7983	7.4741	7.24237	7.4741	7.7983	7.24237	7.4741	12870	8663	9452
395637	NM_204833,XM_015299667,XM_046904531,XM_046904532,XM_046904533,XM_046904534,XM_046904535	ELAVL1	ELAV like RNA binding protein 1	protein_coding	NP_990164.2;XP_015155153.1;XP_046760487.1;XP_046760488.1;XP_046760489.1;XP_046760490.1;XP_046760491.1	49416	.	50.7784	45.7706	31.4292	126.877	123.702	80.1297	-1.57028	6.88138	0.00163611	0.00546795	-1.14147	7.07816	0.353934	0.584775	1.37567	6.76781	0.0258661	0.0569208	7.18004	6.53467	7.18004	6.99055	6.53467	6.99055	7.18004	6.53467	6.99055	8364	5282	6745
395639	NM_204835,XM_015286934,XM_015286935,XM_015286936,XM_015286937,XM_015286938,XM_015286939,XM_015286940,XM_015286941,XM_015286942,XM_025150567,XM_025150568,XM_040700596,XM_040700598,XM_040700600,XM_040700606,XM_040700608,XM_040700610,XM_040700612,XM_046941389,XM_046941390,XM_046941391,XM_046941392,XM_046941393,XM_046941394,XM_046941395,XM_046941396,XM_046941397,XM_046941398,XM_046941399	NUMB	NUMB, endocytic adaptor protein	protein_coding	NP_990166.3;XP_015142420.2;XP_015142421.2;XP_015142422.2;XP_015142423.2;XP_015142424.2;XP_015142425.2;XP_015142426.2;XP_015142427.2;XP_015142428.2;XP_025006335.2;XP_025006336.2;XP_040556530.1;XP_040556532.1;XP_040556534.1;XP_040556540.1;XP_040556542.1;XP_040556544.1;XP_040556546.1;XP_046797345.1;XP_046797346.1;XP_046797347.1;XP_046797348.1;XP_046797349.1;XP_046797350.1;XP_046797351.1;XP_046797352…	49418	.	7.88493	8.61782	10.0504	19.7016	23.2909	25.6238	1.25573	5.32545	0.116448	0.202213	1.05264	5.18949	0.726103	0.889357	-1.19293	5.3588	0.224214	0.339312	5.19066	5.51113	5.19066	5.2627	5.51113	5.2627	5.19066	5.51113	5.2627	2063	2569	1999
395641	NM_204837	HSD17B1	hydroxysteroid 17-beta dehydrogenase 1	protein_coding	NP_990168.1	49420	.	0.238838	0.05485	0.532337	0.596771	0.148239	1.35721	2.25904	-1.04527	0.0175335	0.0418473	-3.60406	-2.22687	0.0250426	0.0893807	-8.13949	-1.35523	2.4095e-06	1.48596e-05	0.351053	0.700498	0.351053	0.104095	0.700498	0.104095	0.351053	0.700498	0.104095	16	36	4
395642	NM_204838	DUSP4	dual specificity phosphatase 4	protein_coding	NP_990169.2	8678	.	11.1685	9.49574	7.99026	27.906	25.6637	20.3714	-1.37219	4.79038	0.0308613	0.0677861	-1.21232	4.86846	0.188739	0.386068	1.13186	4.63649	0.401192	0.533582	5.04327	4.60295	5.04327	4.77473	4.60295	4.77473	5.04327	4.60295	4.77473	1857	1342	1410
395643	NM_204839,XM_046900285	PDLIM4	PDZ and LIM domain 4	protein_coding	NP_990170.1;XP_046756241.1	66207	.	0.121122	0.136236	0.37306	0.302641	0.368199	0.951127	3.08789	0.0309804	1.08685e-05	6.20605e-05	1.08595	-0.893142	0.906204	0.996729	-2.84315	0.0691617	3.72848e-05	0.000179149	0.567652	1.31801	0.567652	0.607614	1.31801	0.607614	0.567652	1.31801	0.607614	28	86	28
395644	NM_204840,NM_212537,XM_025142738,XM_046905499	USP15	ubiquitin specific peptidase 15	protein_coding	NP_990171.2;NP_997702.1;XP_024998506.1;XP_046761455.1	49421	.	14.1624	15.679	12.7828	35.3869	42.3749	32.5902	-1.08883	6.25682	0.553414	0.683354	1.07367	6.36905	0.620554	0.814512	1.16904	6.31117	0.276344	0.400332	6.33424	6.21305	6.33424	6.43557	6.21305	6.43557	6.33424	6.21305	6.43557	4628	4215	4574
395645	NM_001396149,NM_001396150,NM_001396151,NM_204841,XM_046938455,XM_046938456,XM_046938457,XM_046938458,XM_046938459,XM_046938460	RGS17	regulator of G-protein signaling 17	protein_coding	NP_001383078.1;NP_001383079.1;NP_001383080.1;NP_990172.1;XP_046794411.1;XP_046794412.1;XP_046794413.1;XP_046794414.1;XP_046794415.1;XP_046794416.1	66208	.	1.16363	1.21101	0.702867	2.90749	3.27293	1.79198	-1.83188	1.47993	0.00119997	0.00416213	-1.05271	1.81192	0.790127	0.929544	1.74012	1.43188	0.00321358	0.00935642	2.19035	1.5581	2.19035	2.13277	1.5581	2.13277	2.19035	1.5581	2.13277	207	112	181
395647	NM_204843,XM_015293180,XM_025142814,XM_040652057,XM_046905546,XM_046905565,XM_046905583,XM_046905599,XM_046905607,XM_046905632,XM_046905651,XM_046905662,XM_046905677,XM_046905698,XM_046905743	RAP1GAP3	RAP1 GTPase activating protein 3	protein_coding	NP_990174.1;XP_015148666.1;XP_024998582.2;XP_040507991.1;XP_046761502.1;XP_046761521.1;XP_046761539.1;XP_046761555.1;XP_046761563.1;XP_046761588.1;XP_046761607.1;XP_046761618.1;XP_046761633.1;XP_046761654.1;XP_046761699.1	55278	.	0.924513	1.99505	2.12971	2.31003	5.39191	5.42976	2.1755	2.28517	4.12022e-06	2.57567e-05	1.93264	2.17036	0.000110788	0.00102805	-1.12565	2.65515	0.473493	0.60549	2.01707	2.93218	2.01707	2.78493	2.93218	2.78493	2.01707	2.93218	2.78493	177	382	315
395648	NM_204844	GPRIN2	G protein regulated inducer of neurite outgrowth 2	protein_coding	NP_990175.3	1454	.	0.141138	0.1762	0.394259	0.352653	0.476207	1.00517	2.81594	0.0308276	4.69346e-05	0.000230142	1.19414	-0.732197	0.660914	0.843678	-2.35788	0.108111	0.000713538	0.00252904	0.600789	1.29777	0.600789	0.693553	1.29777	0.693553	0.600789	1.29777	0.693553	30	84	33
395650	NM_204845,XM_015299433,XM_015299434,XM_046904333	PHOSPHO1	phosphoethanolamine/phosphocholine phosphatase	protein_coding	NP_990176.1;XP_015154919.3;XP_015154920.1;XP_046760289.1	874	.	2.69002	4.41812	14.1105	6.7214	11.9406	35.9752	5.40238	4.67572	3.42174e-27	3.2182e-25	1.61409	3.38584	0.0019793	0.0119331	-3.34698	4.8082	1.45514e-15	3.2337e-14	3.16543	5.46197	3.16543	3.79379	5.46197	3.79379	3.16543	5.46197	3.79379	463	2481	688
395652	NM_204847	FKBP9	FK506 binding protein 9	protein_coding	NP_990178.3	49423	.	286.964	441.102	375.548	717.022	1192.14	957.472	1.33238	10.3852	0.0431984	0.0900924	1.49046	10.4798	0.00499541	0.0253386	1.11864	10.6606	0.428907	0.561578	10.1646	10.5783	10.1646	10.74	10.5783	10.74	10.1646	10.5783	10.74	66603	88001	91379
395653	NM_204848	HPRT1	hypoxanthine phosphoribosyltransferase 1	protein_coding	NP_990179.1	4576	.	26.1284	25.2733	29.4529	65.2855	68.305	75.091	1.14768	6.82896	0.335043	0.466527	-1.06622	6.68075	0.65443	0.839149	-1.22368	6.78668	0.158044	0.256624	6.73931	6.9363	6.73931	6.6477	6.9363	6.6477	6.73931	6.9363	6.6477	6147	6996	5307
395654	NM_204849	HBEGF	heparin binding EGF like growth factor	protein_coding	NP_990180.1	628	.	2.43214	3.69079	6.09767	6.07704	9.97491	15.5462	2.55401	2.67803	1.26651e-08	1.27421e-07	1.47254	2.15748	0.0222032	0.081651	-1.7344	2.85837	0.000612089	0.00220213	2.19578	3.34345	2.19578	2.64957	3.34345	2.64957	2.19578	3.34345	2.64957	208	527	282
395655	NM_001397796,NM_001397797,XM_046901649,XM_046901650	NOTCH1	notch 1	protein_coding	NP_001384725.1;NP_001384726.1;XP_046757605.1;XP_046757606.1	49424	.	6.36811	4.48546	4.54984	15.9116	12.1226	11.6	-1.37341	5.98535	0.0275061	0.0614912	-1.46236	5.948	0.00839979	0.0383742	-1.06477	5.69404	0.664858	0.77725	6.21491	5.76438	6.21491	5.67555	5.76438	5.67555	6.21491	5.76438	5.67555	4256	3073	2679
395657	NM_204851,XM_025150570	SPON1	spondin 1	protein_coding	NP_990182.2;XP_025006338.1	9117	.	58.0572	192.233	74.4191	145.064	519.538	189.734	1.30501	8.9097	0.0609779	0.119523	3.21034	9.77881	1.12692e-15	8.92843e-14	2.46002	9.87971	4.14175e-10	4.83236e-09	8.70828	9.09153	8.70828	10.3886	9.09153	10.3886	8.70828	9.09153	10.3886	24234	31362	71616
395658	NM_204852,XM_015297601	RBBP4	RB binding protein 4, chromatin remodeling factor	protein_coding	NP_990183.2;XP_015153087.1	2572	.	90.8725	90.5014	60.4381	227.058	244.593	154.089	-1.47678	7.81427	0.00626371	0.0174694	-1.03552	8.04328	0.806302	0.937663	1.42612	7.78445	0.0127893	0.0312141	8.07341	7.51349	8.07341	8.02324	7.51349	8.02324	8.07341	7.51349	8.02324	15586	10466	13855
395659	NM_204853,XM_046905214,XM_046905215	XPA	XPA, DNA damage recognition and repair factor	protein_coding	NP_990184.3;XP_046761170.1;XP_046761171.1	66210	.	26.0292	33.1139	23.2992	65.0376	89.4953	59.402	-1.15726	5.57246	0.312387	0.441919	1.19193	5.80602	0.223401	0.434053	1.37937	5.71372	0.025993	0.0571007	5.70093	5.49456	5.70093	5.94976	5.49456	5.94976	5.70093	5.49456	5.94976	2963	2539	3251
395660	NM_204854,XM_015277236,XM_025144661,XM_040655390,XM_040655391,XM_040655392,XM_040655393,XM_040655394,XM_040655395,XM_040655396,XM_040655397,XM_040655398,XM_040655399,XM_040655403,XM_040655404,XM_040655405,XM_040655406,XM_040655407,XM_040655408,XM_040655410,XM_040655411,XM_040655413,XM_040655414,XM_046905216,XM_046905218,XM_046905219,XM_046905220,XM_046905221,XM_046905222,XM_046905223,XM_046905224…	PRLR	prolactin receptor	protein_coding	NP_990185.1;XP_015132722.2;XP_025000429.2;XP_040511324.1;XP_040511325.1;XP_040511326.1;XP_040511327.1;XP_040511328.1;XP_040511329.1;XP_040511330.1;XP_040511331.1;XP_040511332.1;XP_040511333.1;XP_040511337.1;XP_040511338.1;XP_040511339.1;XP_040511340.1;XP_040511341.1;XP_040511342.1;XP_040511344.1;XP_040511345.1;XP_040511347.1;XP_040511348.1;XP_046761172.1;XP_046761174.1;XP_046761175.1;XP_046761176…	2513	.	0.033228	0.046095	0.239167	0.083025	0.124578	0.609765	6.0307	0.982616	1.14797e-15	3.05944e-14	1.35648	-0.547835	0.316456	0.543115	-4.44526	1.05939	4.46588e-12	6.69791e-11	0.633182	2.11559	0.633182	0.805867	2.11559	0.805867	0.633182	2.11559	0.805867	32	192	40
395663	NM_001396410,NM_204857	IL10RB	interleukin 10 receptor subunit beta	protein_coding	NP_001383339.1;NP_990188.2	11899	.	11.3408	9.33323	12.6309	28.3366	25.2245	32.203	1.13283	4.84561	0.39475	0.529896	-1.25188	4.60036	0.127555	0.293543	-1.41817	4.70304	0.0175638	0.0408766	4.80371	4.97759	4.80371	4.49254	4.97759	4.49254	4.80371	4.97759	4.49254	1564	1757	1150
395664	NM_001397696,XM_046905855,XM_046905861,XM_046905864	IFNAR2	interferon alpha and beta receptor subunit 2	protein_coding	NP_001384625.1;XP_046761811.1;XP_046761817.1;XP_046761820.1	11896	.	13.4468	15.2211	15.6282	33.5987	41.1372	39.8445	1.18833	5.49562	0.233073	0.35097	1.10223	5.43778	0.50247	0.72196	-1.07812	5.56151	0.604045	0.726608	5.39928	5.6428	5.39928	5.53654	5.6428	5.53654	5.39928	5.6428	5.53654	2393	2820	2428
395665	NM_204859,XM_015299270,XM_015299276,XM_025143393,XM_046905918,XM_046905973	IFNAR1	interferon alpha and beta receptor subunit 1	protein_coding	NP_990190.2;XP_015154756.2;XP_015154762.2;XP_024999161.2;XP_046761874.1;XP_046761929.1	11900	.	16.58	20.0287	15.3346	41.4274	54.1307	39.0959	-1.05754	5.90686	0.698412	0.809143	1.17525	6.06775	0.261435	0.481455	1.24287	6.03123	0.130689	0.220074	5.96904	5.88965	5.96904	6.19858	5.88965	6.19858	5.96904	5.88965	6.19858	3580	3357	3873
395666	NM_204860,XM_015286965,XM_015286966,XM_015286967,XM_015286968,XM_015286969,XM_015286973,XM_015286974,XM_040700614,XM_040700615,XM_040700616,XM_040700617,XM_040700619,XM_040700620,XM_040700621,XM_040700622,XM_040700623,XM_040700624,XM_040700625,XM_040700626,XM_040700627,XM_040700628,XM_040700630,XM_040700631,XM_040700632,XM_040700633,XM_040700634,XM_040700635,XM_040700636,XM_040700637,XM_040700638…	CD44	CD44 molecule (Indian blood group)	protein_coding	NP_990191.2;XP_015142451.3;XP_015142452.3;XP_015142453.3;XP_015142454.3;XP_015142455.3;XP_015142459.3;XP_015142460.1;XP_040556548.1;XP_040556549.1;XP_040556550.1;XP_040556551.1;XP_040556553.1;XP_040556554.1;XP_040556555.1;XP_040556556.1;XP_040556557.1;XP_040556558.1;XP_040556559.1;XP_040556560.1;XP_040556561.1;XP_040556562.1;XP_040556564.1;XP_040556565.1;XP_040556566.1;XP_040556567.1;XP_040556568…	5938	.	27.6309	35.8897	28.8251	69.0397	96.9973	73.4906	1.09676	7.3524	0.51701	0.649158	1.20061	7.42213	0.199545	0.399967	1.09469	7.48421	0.525481	0.655607	7.29317	7.4256	7.29317	7.5554	7.4256	7.5554	7.29317	7.4256	7.5554	9051	9844	10003
395669	NM_204863,XM_046938461,XM_046938462,XM_046938463,XM_046938464,XM_046938465,XM_046938466,XM_046938467,XM_046938468,XM_046938469,XM_046938470,XM_046938471,XM_046938472,XM_046938473,XM_046938474,XM_046938475,XM_046938476,XM_046938477,XM_046938478,XM_046938479,XM_046938480,XM_046938481	PLEK	pleckstrin	protein_coding	NP_990194.2;XP_046794417.1;XP_046794418.1;XP_046794419.1;XP_046794420.1;XP_046794421.1;XP_046794422.1;XP_046794423.1;XP_046794424.1;XP_046794425.1;XP_046794426.1;XP_046794427.1;XP_046794428.1;XP_046794429.1;XP_046794430.1;XP_046794431.1;XP_046794432.1;XP_046794433.1;XP_046794434.1;XP_046794435.1;XP_046794436.1;XP_046794437.1	6647	.	0.65194	0.596936	1.21856	1.62897	1.61331	3.10677	1.72112	1.95492	0.00174716	0.00579129	-1.19795	1.39359	0.345712	0.577098	-2.06178	1.86767	4.96586e-05	0.000232548	1.935	2.5513	1.935	1.74709	2.5513	1.74709	1.935	2.5513	1.74709	164	280	126
395670	NM_204864,XM_015292072,XM_015292073,XM_015292074,XM_015292075,XM_015292077,XM_015292078,XM_015292079,XM_015292080,XM_015292081,XM_025153797,XM_040706192,XM_040706193,XM_040706194,XM_040706195,XM_046898891,XM_046898892,XM_046898893	MEF2A	myocyte enhancer factor 2A	protein_coding	NP_990195.2;XP_015147558.1;XP_015147559.1;XP_015147560.1;XP_015147561.1;XP_015147563.1;XP_015147564.1;XP_015147565.1;XP_015147566.1;XP_015147567.1;XP_025009565.1;XP_040562126.1;XP_040562127.1;XP_040562128.1;XP_040562129.1;XP_046754847.1;XP_046754848.1;XP_046754849.1	49427	.	17.3961	36.9527	28.6938	43.4666	99.8701	73.1556	1.67355	7.23027	0.000323855	0.00129311	2.04841	7.4195	6.20123e-07	1.09445e-05	1.22399	7.70749	0.155758	0.253674	6.82397	7.56176	6.82397	7.85196	7.56176	7.85196	6.82397	7.56176	7.85196	6522	10824	12298
395671	NM_001030365,XM_015289115,XM_015289117,XM_015289118,XM_040703312,XM_040703313,XM_040703314,XM_046943423	ERBB4	erb-b2 receptor tyrosine kinase 4	protein_coding	NP_001025536.1;XP_015144601.1;XP_015144603.1;XP_015144604.1;XP_040559246.1;XP_040559247.1;XP_040559248.1;XP_046799379.1	49428	.	0.464603	0.700524	0.403427	1.16088	1.89327	1.02855	-1.13234	2.49669	0.446258	0.581112	1.46608	2.88353	0.0170647	0.0661973	1.66009	2.81372	0.00169577	0.00534969	2.79857	2.64639	2.79857	3.28321	2.64639	3.28321	2.79857	2.64639	3.28321	346	303	467
395672	NM_204865	UBE2A	ubiquitin conjugating enzyme E2 A	protein_coding	NP_990196.1	6564	.	62.529	67.1651	51.0608	156.238	181.524	130.181	-1.20281	7.07998	0.195657	0.305417	1.04152	7.23665	0.775832	0.921016	1.25275	7.11231	0.114434	0.19747	7.21641	6.95196	7.21641	7.27471	6.95196	7.27471	7.21641	6.95196	7.27471	8579	7073	8225
395673	NM_204866	BCL2A1	BCL2 related protein A1	protein_coding	NP_990197.1	4909	.	0.048829	0.396733	0.255252	0.122006	1.07223	0.650772	4.94304	-1.76479	0.000758987	0.00277167	7.22508	-1.35312	8.72276e-06	0.000115077	1.46271	-0.812025	0.252277	0.37186	0.119145	0.520119	0.119145	0.710144	0.520119	0.710144	0.119145	0.520119	0.710144	5	25	34
395674	NM_001257283,NM_001319309,XM_040652311,XM_046903915	MCL1	BCL2 family apoptosis regulator	protein_coding	NP_001244212.2;NP_001306238.2;XP_040508245.1;XP_046759871.1	10840	.	46.3626	36.5658	59.9093	115.844	98.8245	152.741	1.30805	7.50611	0.0595645	0.117342	-1.31418	7.11589	0.0557283	0.163199	-1.719	7.34843	0.000156151	0.000651508	7.30829	7.69356	7.30829	6.91698	7.69356	6.91698	7.30829	7.69356	6.91698	9147	11865	6407
395675	NM_204867,XM_015277825,XM_015277826,XM_025143522,XM_040652595,XM_040652628,XR_001463996	TMCO3	transmembrane and coiled-coil domains 3	protein_coding	NP_990198.2;XP_015133311.1;XP_015133312.1;XP_024999290.1;XP_040508529.1;XP_040508562.1	12622	.	2.51544	2.97843	6.23464	6.28518	8.04966	15.8954	2.48133	4.26432	1.75478e-09	2.00794e-08	1.14063	3.56433	0.394231	0.625024	-2.17539	4.32186	2.36348e-07	1.7651e-06	3.58732	4.8251	3.58732	3.76232	4.8251	3.76232	3.58732	4.8251	3.76232	640	1575	672
395679	NM_001014968,XM_015293967,XM_040646853,XM_046900287,XM_046900288,XM_046900289,XM_046900290	SMAD5	SMAD family member 5	protein_coding	NP_001014968.1;XP_015149453.1;XP_040502787.1;XP_046756243.1;XP_046756244.1;XP_046756245.1;XP_046756246.1	4741	.	14.8029	15.9787	14.871	36.9872	43.1847	37.9142	-1.44537	6.70391	0.0101197	0.026222	1.05066	6.98131	0.729662	0.890157	1.51859	6.74644	0.00356325	0.0102763	6.95648	6.4302	6.95648	7.02722	6.4302	7.02722	6.95648	6.4302	7.02722	7155	4909	6920
395680	NM_001201455,NM_001397995,NM_001398001,NM_001398002,NM_001398003,NM_001398004,NM_001398005,NM_001398006,NM_001398007,NM_001398008,NM_001398009,NM_001398010,NM_001398011,NM_001398012,NM_001398013,NM_001398014,XM_040698715,XM_040698720,XM_046939907,XM_046939908,XM_046939909,XM_046939910,XM_046939911,XM_046939912,XM_046939913,XM_046939914	SMAD1	SMAD family member 1	protein_coding	NP_001188384.1;NP_001384924.1;NP_001384930.1;NP_001384931.1;NP_001384932.1;NP_001384933.1;NP_001384934.1;NP_001384935.1;NP_001384936.1;NP_001384937.1;NP_001384938.1;NP_001384939.1;NP_001384940.1;NP_001384941.1;NP_001384942.1;NP_001384943.1;XP_040554649.1;XP_040554654.1;XP_046795863.1;XP_046795864.1;XP_046795865.1;XP_046795866.1;XP_046795867.1;XP_046795868.1;XP_046795869.1;XP_046795870.1	7584	.	3.70007	6.1029	6.73079	9.24516	16.494	17.1603	1.86986	4.86858	2.08026e-05	0.000110922	1.55357	4.70024	0.00276436	0.0158283	-1.20358	5.12292	0.20358	0.31372	4.41513	5.28632	4.41513	5.02647	5.28632	5.02647	4.41513	5.28632	5.02647	1181	2190	1689
395681	NM_204870,XM_015290965,XM_025152756,XM_046944253	JAK1	Janus kinase 1	protein_coding	NP_990201.2;XP_015146451.1;XP_025008524.1;XP_046800209.1	8381	.	54.7882	54.2816	48.3732	136.896	146.704	123.329	-1.11197	8.38382	0.45501	0.588932	-1.0399	8.4304	0.783139	0.924346	1.06931	8.35438	0.637278	0.753644	8.46229	8.30963	8.46229	8.40601	8.30963	8.40601	8.46229	8.30963	8.40601	20426	18216	18081
395682	NM_001293088,XM_040707006,XM_040707009,XM_046899382,XM_046899383,XM_046899384	ZFHX3	zinc finger homeobox 3	protein_coding	NP_001280017.2;XP_040562940.1;XP_040562943.1;XP_046755338.1;XP_046755339.1;XP_046755340.1	451	.	3.15557	1.94364	2.37473	7.88465	5.25299	6.05446	-1.32317	5.59571	0.0526871	0.106014	-1.66637	5.46203	0.000443933	0.00339363	-1.25938	5.22322	0.112864	0.195153	5.80855	5.41284	5.80855	5.08886	5.41284	5.08886	5.80855	5.41284	5.08886	3197	2396	1766
395684	NM_204871,XM_040655416,XM_040655417	IL6ST	interleukin 6 signal transducer	protein_coding	NP_990202.1;XP_040511350.2;XP_040511351.1	10911	.	8.91162	12.0507	8.68581	22.267	32.5688	22.1447	-1.08981	6.47171	0.548433	0.678294	1.26625	6.71264	0.0989511	0.245699	1.37998	6.65921	0.0245454	0.0544964	6.54737	6.42467	6.54737	6.88469	6.42467	6.88469	6.54737	6.42467	6.88469	5374	4890	6264
395685	NM_204872	WSB1	WD repeat and SOCS box containing 1	protein_coding	NP_990203.1	4223	.	101.811	103.542	151.368	254.39	279.838	385.917	1.5137	8.48701	0.00361452	0.0108936	-1.01404	8.14722	0.922149	1	-1.53496	8.47906	0.00264074	0.00791207	8.16211	8.75848	8.16211	8.14206	8.75848	8.14206	8.16211	8.75848	8.14206	16578	24885	15049
395686	NM_204873,XM_015297959	TECTA	tectorin alpha	protein_coding	NP_990204.3;XP_015153445.1	4990	.	0.029936	0.012503	0.104697	0.0748	0.033791	0.266928	4.67514	-0.375573	2.38606e-07	1.93567e-06	-1.71526	-2.05192	0.311691	0.538829	-8.01668	-0.463696	1.30045e-09	1.38988e-08	0.331445	1.14757	0.331445	0.201181	1.14757	0.201181	0.331445	1.14757	0.201181	15	70	8
395687	NM_204874,XM_025143669,XM_025143690,XM_025143710,XM_025143740,XM_025143780,XM_025143807	LSAMP	limbic system-associated membrane protein	protein_coding	NP_990205.1;XP_024999437.2;XP_024999458.2;XP_024999478.1;XP_024999508.1;XP_024999548.1;XP_024999575.2	49431	.	0.272507	0.027807	0.190254	0.680898	0.075152	0.485059	-1.40313	0.715139	0.100947	0.180455	-9.03397	0.118661	9.92243e-14	5.88005e-12	-6.43829	-0.2972	2.75878e-09	2.80457e-08	1.52446	1.22462	1.52446	0.269936	1.22462	0.269936	1.52446	1.22462	0.269936	109	77	11
395688	NM_204875,XM_015296330,XM_015296333,XM_025142161,XM_025142162,XM_046902788,XM_046902789,XM_046902790,XM_046902791,XM_046902792,XM_046902793,XM_046902794,XM_046902795,XM_046902797	PTPN1	protein tyrosine phosphatase non-receptor type 1	protein_coding	NP_990206.1;XP_015151816.2;XP_015151819.1;XP_024997929.1;XP_024997930.2;XP_046758744.1;XP_046758745.1;XP_046758746.1;XP_046758747.1;XP_046758748.1;XP_046758749.1;XP_046758750.1;XP_046758751.1;XP_046758753.1	6062	.	15.4187	17.984	11.5902	38.526	48.6045	29.5495	-1.30847	6.29711	0.0609552	0.119523	1.11846	6.56097	0.434386	0.662948	1.46347	6.39081	0.00801117	0.0209258	6.49352	6.11056	6.49352	6.65334	6.11056	6.65334	6.49352	6.11056	6.65334	5175	3922	5328
395689	NM_204876,XM_040653031	ENO2	enolase 2	protein_coding	NP_990207.2;XP_040508965.1	10796	.	9.88563	4.64628	9.95903	24.7007	12.5573	25.3908	1.05177	4.78424	0.732782	0.83689	-2.18269	4.29269	2.08548e-07	4.06445e-06	-2.29568	4.34292	3.54346e-08	3.03327e-07	4.79836	4.86863	4.79836	3.73217	4.86863	3.73217	4.79836	4.86863	3.73217	1558	1625	657
395690	NM_204877,XM_040652686	PGC	progastricsin	protein_coding	NP_990208.1;XP_040508620.1	2504	.	0.159089	0.444759	0.219428	0.397508	1.20203	0.559439	1.38355	-1.46113	0.457819	0.591359	2.63467	-0.90353	0.00349787	0.0191052	1.90441	-0.762922	0.0421421	0.0864925	0.351053	0.466741	0.351053	0.790348	0.466741	0.790348	0.351053	0.466741	0.790348	16	22	39
395693	NM_204880,XM_046906467	ATF4	activating transcription factor 4	protein_coding	NP_990211.2;XP_046762423.1	9204	.	387.682	442.101	294.438	968.678	1194.84	750.679	-1.2908	9.26046	0.0722491	0.137159	1.1061	9.50744	0.4771	0.699363	1.42776	9.34423	0.0122574	0.0301634	9.43488	9.06722	9.43488	9.58017	9.06722	9.58017	9.43488	9.06722	9.58017	40139	30837	40869
395694	NM_001391989,XR_005860012,XR_005860013,XR_005860014,XR_005860016,XR_005860017,XR_005860018,XR_005860019,XR_005860020,XR_005860021,XR_005860022,XR_005860023,XR_005860024,XR_005860025,XR_005860028,XR_006939299,XR_006939300	ITPKA	inositol-trisphosphate 3-kinase A	protein_coding	NP_001378918.1	6529	.	1.62577	2.0437	1.83358	4.06221	5.52341	4.67478	1.16575	3.62532	0.314877	0.444622	1.22292	3.66281	0.187527	0.384453	1.04904	3.76644	0.757739	0.853722	3.62807	3.83268	3.62807	3.89702	3.83268	3.89702	3.62807	3.83268	3.89702	660	763	743
395695	NM_207179,XM_046918326,XM_046918330,XM_046918336,XM_046918351,XR_006934693	AKAP9	A-kinase anchoring protein 9	protein_coding	NP_997062.3;XP_046774282.1;XP_046774286.1;XP_046774292.1;XP_046774307.1	49433	.	4.75067	10.8953	8.82837	11.8702	29.446	22.5082	1.79948	6.66019	4.43045e-05	0.000217979	2.19726	6.85176	5.11355e-08	1.13463e-06	1.22105	7.17372	0.161614	0.261402	6.19437	7.03319	6.19437	7.31932	7.03319	7.31932	6.19437	7.03319	7.31932	4195	7486	8485
395700	NM_204884,XM_015290969,XM_040704507,XM_040704508	RPE65	RPE65, retinoid isomerohydrolase	protein_coding	NP_990215.1;XP_015146455.1;XP_040560441.1;XP_040560442.1	8554	.	0.129063	0.107054	0.168884	0.322482	0.289328	0.430576	-1.26113	-0.550557	0.431194	0.566914	-1.33179	-0.577831	0.354698	0.585328	-1.05606	-0.751606	0.911849	0.973698	0.78506	0.653497	0.78506	0.625217	0.653497	0.625217	0.78506	0.653497	0.625217	42	33	29
395701	NM_204885,XM_015284013,XM_046938482	EZR	ezrin	protein_coding	NP_990216.1;XP_015139499.1;XP_046794438.1	10288	.	41.2176	20.6451	26.512	102.988	55.7965	67.5931	-1.52792	7.03159	0.00305505	0.00940978	-2.0607	6.87605	5.37301e-07	9.59899e-06	-1.3487	6.49415	0.0369454	0.0773392	7.31392	6.70713	7.31392	6.28035	6.70713	6.28035	7.31392	6.70713	6.28035	9183	5960	4102
395702	NM_204886,XM_046906629	MTPN	myotrophin	protein_coding	NP_990217.2;XP_046762585.1	66212	.	84.6982	94.8236	61.112	211.63	256.275	155.807	-1.36088	8.30462	0.0303505	0.0668554	1.08552	8.57022	0.563418	0.769922	1.47726	8.37403	0.00615927	0.0166307	8.51363	8.07051	8.51363	8.63171	8.07051	8.63171	8.51363	8.07051	8.63171	21168	15425	21152
395705	NM_204889,XM_015279326,XM_040648951,XM_046901651,XM_046901653,XM_046901654	LHX2	LIM homeobox 2	protein_coding	NP_990220.1;XP_015134812.2;XP_040504885.1;XP_046757607.1;XP_046757609.1;XP_046757610.1	762	.	1.87574	1.31732	1.08798	4.68681	3.56025	2.77384	-1.80848	3.54423	0.000116601	0.000521414	-1.3689	3.70035	0.0391003	0.125056	1.32112	3.27	0.0727245	0.136077	3.99818	3.21445	3.99818	3.57802	3.21445	3.57802	3.99818	3.21445	3.57802	870	477	585
395706	NM_204890	SCD	stearoyl-CoA desaturase	protein_coding	NP_990221.2	4280	.	151.786	71.9243	60.9628	379.258	194.386	155.427	-2.44539	9.11465	5.48557e-10	6.75981e-09	-2.17635	9.16552	6.08606e-08	1.33217e-06	1.12362	8.41656	0.412	0.543985	9.62179	8.33436	9.62179	8.50203	8.33436	8.50203	9.62179	8.33436	8.50203	45699	18532	19329
395711	NM_204893	HOXC8	homeobox C8	protein_coding	NP_990224.1	49437	.	0.557803	0.388034	1.0173	1.39375	1.04872	2.59362	1.84781	1.50083	0.000810882	0.00294789	-1.47721	0.751578	0.061615	0.174956	-2.72954	1.33333	2.882e-07	2.1187e-06	1.567	2.21065	1.567	1.21912	2.21065	1.21912	1.567	2.21065	1.21912	114	209	71
395712	NM_204894,XM_025147035,XM_040675528,XM_046918384,XM_046918385,XM_046918396	ABCB1	ATP binding cassette subfamily B member 1	protein_coding	NP_990225.2;XP_025002803.2;XP_040531462.1;XP_046774340.1;XP_046774341.1;XP_046774352.1	49438	.	3.38968	6.49964	8.58305	8.4696	17.5662	21.8827	3.00279	5.7723	8.49232e-14	1.78645e-12	1.67641	5.19194	0.000400285	0.00310747	-1.7912	5.99757	5.60659e-05	0.000259882	4.82226	6.37422	4.82226	5.54696	6.37422	5.54696	4.82226	6.37422	5.54696	1585	4720	2446
395713	NM_204895,XM_015285085,XM_015285086,XM_040696780,XM_040696781,XM_040696782,XM_040696783	TFAP2B	transcription factor AP-2 beta	protein_coding	NP_990226.2;XP_015140571.1;XP_015140572.1;XP_040552714.1;XP_040552715.1;XP_040552716.1;XP_040552717.1	12500	.	1.87494	6.66013	2.69156	4.6848	18	6.86221	2.34108	3.35301	5.52905e-08	5.00948e-07	3.00359	3.61263	2.45198e-12	1.16433e-10	1.283	4.02915	0.0971547	0.172596	2.82685	3.93285	2.82685	4.27143	3.93285	4.27143	2.82685	3.93285	4.27143	354	822	979
395717	NM_001305166,XM_004947697,XM_004947698,XM_004947700,XM_015297520,XM_025142956,XM_025142957,XM_040651631,XM_046903523,XM_046903524,XM_046903525,XM_046903526,XM_046903527,XM_046903528,XM_046903529,XM_046903530,XM_046903531,XM_046903532,XM_046903534,XM_046903535,XM_046903536,XM_046903537,XM_046903538,XM_417715	EYA3	EYA transcriptional coactivator and phosphatase 3	protein_coding	NP_001292095.1;XP_004947754.1;XP_004947755.1;XP_004947757.1;XP_015153006.1;XP_024998724.1;XP_024998725.1;XP_040507565.1;XP_046759479.1;XP_046759480.1;XP_046759481.1;XP_046759482.1;XP_046759483.1;XP_046759484.1;XP_046759485.1;XP_046759486.1;XP_046759487.1;XP_046759488.1;XP_046759490.1;XP_046759491.1;XP_046759492.1;XP_046759493.1;XP_046759494.1;XP_417715.2	496	.	6.64615	7.72781	4.78565	16.6063	20.8856	12.2012	-1.37412	5.00198	0.0294181	0.0650869	1.12824	5.30248	0.406547	0.636066	1.55034	5.1051	0.00267086	0.00799667	5.24996	4.80553	5.24996	5.41972	4.80553	5.41972	5.24996	4.80553	5.41972	2152	1553	2235
395719	NM_204898	TK1	thymidine kinase 1	protein_coding	NP_990229.1	5434	.	73.8957	66.7729	9.35709	184.639	180.464	23.8562	-7.75569	6.69977	1.70601e-40	6.72167e-38	-1.14125	7.43247	0.353821	0.584775	6.79575	6.53215	3.97401e-36	6.29708e-34	7.53214	4.62849	7.53214	7.34262	4.62849	7.34262	7.53214	4.62849	7.34262	10692	1367	8624
395722	NM_001396177,NM_001396178,NM_204900	CLU	clusterin	protein_coding	NP_001383106.1;NP_001383107.1;NP_990231.2	12427	.	417.631	228.426	935.37	1043.51	617.355	2384.75	2.28042	10.3759	9.54116e-09	9.76078e-08	-1.88564	9.27595	9.16694e-06	0.000119853	-4.30005	10.153	4.85378e-23	2.27519e-21	9.6638	10.8521	9.6638	8.75032	10.8521	8.75032	9.6638	10.8521	8.75032	47051	106402	22969
395723	NM_204901	EEF1B2	eukaryotic translation elongation factor 1 beta 2	protein_coding	NP_990232.2	49443	.	461.219	523.107	670.642	1152.42	1413.77	1709.82	1.48039	9.92263	0.00579473	0.0163581	1.09975	9.68229	0.502528	0.721972	-1.34611	9.97951	0.0363329	0.0761883	9.61385	10.1792	9.61385	9.75086	10.1792	9.75086	9.61385	10.1792	9.75086	45448	66720	46009
395724	NM_204902,XM_015277667,XM_015277670,XM_040653291,XM_040653347,XM_046906974,XM_046907210	HMGB1	high mobility group box 1	protein_coding	NP_990233.1;XP_015133153.1;XP_015133156.1;XP_040509225.1;XP_040509281.1;XP_046762930.1;XP_046763166.1	49444	.	196.066	216.518	73.6759	489.899	585.171	187.839	-2.5641	8.75854	7.05002e-11	9.99758e-10	1.06854	9.33204	0.640272	0.828758	2.73985	8.82796	3.36143e-12	5.11853e-11	9.28565	7.93081	9.28565	9.38115	7.93081	9.38115	9.28565	7.93081	9.38115	36189	13996	35596
395727	NM_001396506,NM_001396507,NM_001396508,NM_001396510,NM_204904,XM_046943426,XM_046943427,XM_046943428,XM_046943429,XM_046943430,XM_046943431,XM_046943432,XM_046943433,XM_046943434,XM_046943435,XM_046943436,XM_046943437,XM_046943438	ATF2	activating transcription factor 2	protein_coding	NP_001383435.1;NP_001383436.1;NP_001383437.1;NP_001383439.1;NP_990235.1;XP_046799382.1;XP_046799383.1;XP_046799384.1;XP_046799385.1;XP_046799386.1;XP_046799387.1;XP_046799388.1;XP_046799389.1;XP_046799390.1;XP_046799391.1;XP_046799392.1;XP_046799393.1;XP_046799394.1	7057	.	11.366	11.6284	11.5278	28.3996	31.4274	29.3904	1.00263	6.2344	0.986644	1	-1.03372	6.20883	0.818342	0.945908	-1.03644	6.21076	0.804137	0.889027	6.25091	6.25465	6.25091	6.20371	6.25465	6.20371	6.25091	6.25465	6.20371	4365	4340	3887
395729	NM_204905,XM_046942729	PCBD1	pterin-4 alpha-carbinolamine dehydratase 1	protein_coding	NP_990236.1;XP_046798685.1	20211	.	9.17406	10.9906	16.8785	22.9227	29.7036	43.0324	1.87448	3.90278	3.24144e-05	0.000165049	1.16198	3.49293	0.328635	0.557152	-1.61318	3.98216	0.00154145	0.00492465	3.50875	4.35501	3.50875	3.7076	4.35501	3.7076	3.50875	4.35501	3.7076	603	1121	645
395731	NM_001396530,NM_001396531,NM_001396532,NM_001396533,NM_001396534,NM_001396535,NM_001396536,NM_001396537,XM_015292958,XM_046899764,XM_046899765,XM_046899766,XM_046899767,XM_046899768,XM_046899769,XM_046899770,XM_046899771,XM_046899772,XM_046899773,XM_046899774,XM_046899775,XM_046899776,XM_046899777,XM_046899778,XM_046899779,XM_046899780,XM_046899781,XM_046899782,XM_046899783,XM_046899784,XM_046899…	CNBP	CCHC-type zinc finger nucleic acid binding protein	protein_coding	NP_001383459.1;NP_001383460.1;NP_001383461.1;NP_001383462.1;NP_001383463.1;NP_001383464.1;NP_001383465.1;NP_001383466.1;XP_015148444.1;XP_046755720.1;XP_046755721.1;XP_046755722.1;XP_046755723.1;XP_046755724.1;XP_046755725.1;XP_046755726.1;XP_046755727.1;XP_046755728.1;XP_046755729.1;XP_046755730.1;XP_046755731.1;XP_046755732.1;XP_046755733.1;XP_046755734.1;XP_046755735.1;XP_046755736.1;XP_046755…	3717	.	263.588	345.542	261.013	658.613	933.879	665.46	1.0058	9.09968	0.967632	1	1.23427	9.2553	0.138146	0.309685	1.22715	9.25904	0.149294	0.24523	9.09804	9.10638	9.09804	9.40121	9.10638	9.40121	9.09804	9.10638	9.40121	31769	31687	36095
395733	NM_204908,XM_015288571,XM_015288572,XM_015288573,XM_015288574,XM_025151487,XM_040702271,XM_040702272,XM_040702273,XM_040702274,XM_040702275,XM_040702276,XM_046942731,XM_046942732,XM_046942733	SH2D6	SH2 domain containing 6	protein_coding	NP_990239.1;XP_015144057.1;XP_015144058.1;XP_015144059.1;XP_015144060.1;XP_025007255.1;XP_040558205.1;XP_040558206.1;XP_040558207.1;XP_040558208.1;XP_040558209.1;XP_040558210.1;XP_046798687.1;XP_046798688.1;XP_046798689.1	5261	.	0.132205	0.075297	0.125175	0.330332	0.203501	0.319137	-1.03281	-1.12603	1	1	-1.76319	-1.4167	0.179719	0.372677	-1.70716	-1.44397	0.226333	0.341738	0.516474	0.502545	0.516474	0.314016	0.502545	0.314016	0.516474	0.502545	0.314016	25	24	13
395734	NM_204909	RHOB	ras homolog family member B	protein_coding	NP_990240.1	49447	.	34.2409	30.1193	140.076	85.5558	81.4018	357.127	4.16435	7.96138	4.59391e-22	2.29372e-20	-1.17234	6.48303	0.267095	0.488723	-4.88204	7.91979	1.91506e-26	1.27478e-24	6.60745	8.65428	6.60745	6.3806	8.65428	6.3806	6.60745	8.65428	6.3806	5605	23147	4401
395736	XM_004939656,XM_046930959,XM_418946	NEDD9	neural precursor cell expressed, developmentally down-regulated 9, transcript variant X2	protein_coding	XP_004939713.1;XP_046786915.1;XP_418946.4	49448	.	1.086	0.921309	5.05822	2.71352	2.48997	12.8961	4.61175	4.15904	2.22497e-22	1.13411e-20	-1.27683	2.51148	0.137125	0.308536	-5.88837	4.10328	3.54653e-28	2.77964e-26	2.87843	4.92166	2.87843	2.57906	4.92166	2.57906	2.87843	4.92166	2.57906	369	1688	266
395742	NM_001293093,XM_015293742,XM_015293744,XM_040646854	FLT4	fms related tyrosine kinase 4	protein_coding	NP_001280022.2;XP_015149228.2;XP_015149230.2;XP_040502788.1	49452	.	0.103832	0.230616	0.343588	0.25944	0.623273	0.875987	3.33312	1.13756	3.51264e-09	3.85307e-08	2.13269	0.67542	0.000445635	0.00340486	-1.56278	1.47073	0.0181215	0.0420301	0.99903	2.11559	0.99903	1.64725	2.11559	1.64725	0.99903	2.11559	1.64725	58	192	114
395743	NM_204913,XM_040703325	GAD1	glutamate decarboxylase 1	protein_coding	NP_990244.1;XP_040559259.1	49453	.	0.012575	0.005326	0.007872	0.031421	0.014396	0.020069	-1.71322	-2.94733	0.559728	0.687828	-3.09622	-3.10619	0.189409	0.386394	-1.8079	-3.47512	0.692096	0.798968	0.164178	0.0968714	0.164178	0.0529859	0.0968714	0.0529859	0.164178	0.0968714	0.0529859	7	4	2
395746	NM_204916	OAZ1	ornithine decarboxylase antizyme 1	protein_coding	NP_990247.1	524	.	676.109	1070.97	866.702	1689.35	2894.46	2209.68	1.30511	9.87607	0.0606627	0.119119	1.53592	10.0137	0.00255788	0.0148798	1.17686	10.1776	0.250792	0.370082	9.67295	10.0567	9.67295	10.2914	10.0567	10.2914	9.67295	10.0567	10.2914	47351	61283	66947
395747	XM_015299450,XM_015299451,XM_015299452,XM_040653290,XM_046904454	ETV4	ETS variant 4, transcript variant X1	protein_coding	XP_015154936.1;XP_015154937.1;XP_015154938.1;XP_040509224.1;XP_046760410.1	807	.	24.6529	29.7998	37.4208	61.5989	80.5383	95.4055	1.5425	6.81992	0.00248811	0.00788	1.17203	6.5928	0.267481	0.489313	-1.31609	6.91439	0.0546969	0.107651	6.48938	7.109	6.48938	6.71603	7.109	6.71603	6.48938	7.109	6.71603	5160	7893	5567
395748	NM_204917,XM_015281294,XM_015281296,XM_025147039,XM_040675615,XM_040675623,XM_040675636	ETV1	ETS variant 1	protein_coding	NP_990248.1;XP_015136780.1;XP_015136782.1;XP_025002807.1;XP_040531549.1;XP_040531557.1;XP_040531570.1	8196	.	21.5866	23.2868	39.3722	53.9371	62.9359	100.381	1.85709	7.14332	1.63033e-05	8.93412e-05	1.04797	6.66312	0.743874	0.899485	-1.77209	7.16739	6.67454e-05	0.000304257	6.64293	7.52931	6.64293	6.70986	7.52931	6.70986	6.64293	7.52931	6.70986	5746	10582	5543
395749	NM_001293095,NM_001397790,NM_001397791,XM_040705469	ETV5	ETS variant 5	protein_coding	NP_001280024.1;NP_001384719.1;NP_001384720.1;XP_040561403.1	4300	.	7.17642	8.92662	10.3534	17.9313	24.1255	26.3962	1.44132	5.14083	0.0120663	0.0304276	1.18868	4.9834	0.236869	0.450094	-1.21254	5.24825	0.185057	0.29146	4.90086	5.41342	4.90086	5.14256	5.41342	5.14256	4.90086	5.41342	5.14256	1677	2397	1835
395750	NM_001199273,XM_015290010,XM_046907575,XM_046907643,XM_046907721,XM_046907769,XM_046907834,XM_046907890,XM_046907938,XM_046908004,XM_046908057	ETV6	ETS variant 6	protein_coding	NP_001186202.1;XP_015145496.1;XP_046763531.1;XP_046763599.1;XP_046763677.1;XP_046763725.1;XP_046763790.1;XP_046763846.1;XP_046763894.1;XP_046763960.1;XP_046764013.1	9785	.	11.8534	15.0635	8.63327	29.6174	40.7114	22.0108	-1.12305	6.0739	0.419548	0.554957	1.46289	6.45535	0.0080433	0.0369308	1.6429	6.38972	0.000560241	0.00203671	6.17456	6.00959	6.17456	6.71706	6.00959	6.71706	6.17456	6.00959	6.71706	4137	3653	5571
395751	NM_001396726,NM_001396727,NM_001396728,NM_001396729,NM_001396730,XM_015280243,XM_015280244,XM_025144668,XM_040655419,XM_046905235,XM_046905236,XM_046905237,XM_046905238	TJP2	tight junction protein 2	protein_coding	NP_001383655.1;NP_001383656.1;NP_001383657.1;NP_001383658.1;NP_001383659.1;XP_015135729.3;XP_015135730.1;XP_025000436.1;XP_040511353.1;XP_046761191.1;XP_046761192.1;XP_046761193.1;XP_046761194.1	49456	.	4.823	2.80434	3.10022	12.051	7.57914	7.90411	-1.51395	4.43721	0.00506757	0.0145624	-1.76732	4.35298	0.000136549	0.00122954	-1.16736	4.00091	0.303754	0.430291	4.75762	4.18639	4.75762	3.97631	4.18639	3.97631	4.75762	4.18639	3.97631	1513	991	788
395752	XM_025150295	NKX6-1	NK6 homeobox 1	protein_coding	XP_025006063.2	49457	.	8.47058	6.24028	6.99511	21.165	16.8653	17.8343	-1.18978	4.25281	0.242801	0.362251	-1.39936	4.15107	0.0246198	0.0882623	-1.17615	4.01039	0.279202	0.40355	4.43823	4.20009	4.43823	3.97974	4.20009	3.97974	4.43823	4.20009	3.97974	1201	1001	790
395755	NM_001271894,XM_015289480,XM_015289512,XM_015289559	PODXL	podocalyxin like	protein_coding	NP_001258823.1;XP_015144966.1;XP_015144998.1;XP_015145045.1	49459	.	1.99958	1.33395	1.2513	4.99624	3.6052	3.19021	-1.57328	3.33463	0.00343657	0.0104263	-1.54996	3.34359	0.0047539	0.024291	1.01504	2.98332	0.941892	0.996944	3.73268	3.13969	3.73268	3.1588	3.13969	3.1588	3.73268	3.13969	3.1588	714	450	424
395758	NM_001277398	SDHA	succinate dehydrogenase complex flavoprotein subunit A	protein_coding	NP_001264327.1	49461	.	52.6913	64.1223	52.6356	131.657	173.3	134.196	1.01701	7.25378	0.906327	0.969409	1.17993	7.36582	0.245734	0.461519	1.16019	7.37704	0.297189	0.423584	7.25074	7.27492	7.25074	7.488	7.27492	7.488	7.25074	7.27492	7.488	8787	8862	9544
395759	NM_001293097,XM_040700649,XM_040700650,XM_040700651	SLC8A3	solute carrier family 8 member A3	protein_coding	NP_001280026.1;XP_040556583.1;XP_040556584.1;XP_040556585.1	7148	.	0.0545	0.07744	0.379423	0.136176	0.209293	0.967351	6.92737	0.559077	7.99207e-15	1.90063e-13	1.39429	-1.09579	0.364482	0.595741	-4.96739	0.636356	1.33668e-11	1.8971e-10	0.445284	1.8146	0.445284	0.589795	1.8146	0.589795	0.445284	1.8146	0.589795	21	145	27
395760	NM_001398209,XM_015283436,XM_015283437,XM_015283451,XM_046938492,XM_046938493,XM_046938494,XM_046938495,XM_046938496,XM_046938497,XM_046938498,XM_046938499	SLC8A1	solute carrier family 8 member A1	protein_coding	NP_001385138.1;XP_015138922.2;XP_015138923.2;XP_015138937.2;XP_046794448.1;XP_046794449.1;XP_046794450.1;XP_046794451.1;XP_046794452.1;XP_046794453.1;XP_046794454.1;XP_046794455.1	6481	.	5.38224	15.7151	7.18898	13.4483	42.4723	18.3285	1.35734	6.20009	0.0334219	0.0725685	2.84075	6.90401	7.95463e-13	4.074e-11	2.09288	7.03236	3.0154e-07	2.21119e-06	5.98521	6.41999	5.98521	7.47668	6.41999	7.47668	5.98521	6.41999	7.47668	3621	4874	9469
395762	NM_204923,XM_040703328,XM_040703329,XM_040703330,XM_040703332,XM_040703333,XM_040703334,XM_046943440,XM_046943441,XM_046943442,XM_046943443,XM_046943444,XM_046943445,XM_046943446,XM_046943447,XM_046943448,XM_046943449,XM_046943450,XM_046943451,XM_046943452,XM_046943453,XM_046943454,XM_046943455,XM_046943456,XR_006939789	PPP1R19L	protein phosphatase 1 regulatory subunit 9 like	protein_coding	NP_990254.4;XP_040559262.1;XP_040559263.1;XP_040559264.1;XP_040559266.1;XP_040559267.1;XP_040559268.1;XP_046799396.1;XP_046799397.1;XP_046799398.1;XP_046799399.1;XP_046799400.1;XP_046799401.1;XP_046799402.1;XP_046799403.1;XP_046799404.1;XP_046799405.1;XP_046799406.1;XP_046799407.1;XP_046799408.1;XP_046799409.1;XP_046799410.1;XP_046799411.1;XP_046799412.1	49463	.	39.09	51.0212	27.2451	97.6719	137.892	69.4621	-1.39977	7.84337	0.0182694	0.0433271	1.28576	8.25829	0.0771907	0.20693	1.79977	8.06574	4.01232e-05	0.000191462	8.07082	7.58777	8.07082	8.43226	7.58777	8.43226	8.07082	7.58777	8.43226	15558	11022	18414
395764	XM_015295935,XM_040650618	CASP1	caspase 1, transcript variant X2	protein_coding	XP_015151421.2;XP_040506552.1	49465	.	22.3785	12.9719	15.4481	55.916	35.0584	39.3855	-1.40134	5.11269	0.0205304	0.0480136	-1.75198	4.9875	0.000132082	0.00119522	-1.25022	4.69734	0.128922	0.21792	5.36954	4.89665	5.36954	4.58651	4.89665	4.58651	5.36954	4.89665	4.58651	2343	1658	1231
395766	NM_001389342,NM_204926,XM_015298195,XM_015298196,XM_015298197,XM_040652027,XM_040652028,XM_040652029,XM_040652030,XM_040652031,XM_046903735	USP2	ubiquitin specific peptidase 2	protein_coding	NP_001376271.2;NP_990257.3;XP_015153681.2;XP_015153682.2;XP_015153683.2;XP_040507961.1;XP_040507962.1;XP_040507963.1;XP_040507964.1;XP_040507965.1;XP_046759691.1	5097	.	1.01591	0.49698	2.30991	2.5384	1.34316	5.88917	2.30332	3.00481	1.83729e-07	1.52355e-06	-2.11911	1.84832	2.95502e-05	0.000331116	-4.88092	2.75678	4.76029e-20	1.73056e-18	2.54555	3.60253	2.54555	1.71457	3.60253	1.71457	2.54555	3.60253	1.71457	281	642	122
395767	NM_204927	XRCC6	X-ray repair cross complementing 6	protein_coding	NP_990258.3	9044	.	12.4919	15.0482	9.53385	31.2128	40.67	24.3068	-1.28726	4.87498	0.0842537	0.155387	1.16798	5.16172	0.286364	0.510883	1.50349	5.0051	0.00528531	0.0145706	5.08704	4.73486	5.08704	5.30495	4.73486	5.30495	5.08704	4.73486	5.30495	1916	1476	2060
395768	NM_001396189,XM_046918528	MNX1	motor neuron and pancreas homeobox 1	protein_coding	NP_001383118.1;XP_046774484.1	4851	.	1.26329	0.875176	0.76519	3.15652	2.36529	1.95087	-1.61958	0.926276	0.0171603	0.0410575	-1.48544	0.976836	0.0521323	0.155416	1.09028	0.607573	0.729872	0.831626	1.72563	1.27725	1.72563	1.35192	1.27725	1.35192	1.72563	1.27725	1.35192	134	82	83
395772	NM_204932	KRT7	keratin 7	protein_coding	NP_990263.2	49470	.	0.94626	0.552966	0.783615	2.36436	1.49447	1.99785	-1.18582	1.50759	0.373515	0.508223	-1.75098	1.2827	0.00357189	0.019415	-1.47661	1.1328	0.0492624	0.0985654	2.01707	1.83581	2.01707	1.45394	1.83581	1.45394	2.01707	1.83581	1.45394	177	148	93
395774	NM_204934,XM_015279328,XM_015279329,XM_015279330,XM_025156026,XM_046901655,XM_046901656,XM_046901657,XM_046901658,XM_046901659,XM_046901660,XM_046901661,XM_046901662,XM_046901663,XM_046901664	GSN	gelsolin	protein_coding	NP_990265.2;XP_015134814.3;XP_015134815.2;XP_015134816.2;XP_025011794.2;XP_046757611.1;XP_046757612.1;XP_046757613.1;XP_046757614.1;XP_046757615.1;XP_046757616.1;XP_046757617.1;XP_046757618.1;XP_046757619.1;XP_046757620.1	49472	.	137.127	137.096	143.838	342.631	370.522	366.718	1.07111	8.85165	0.628427	0.748917	-1.02943	8.78048	0.838236	0.955792	-1.10264	8.8316	0.491302	0.623886	8.80436	8.90326	8.80436	8.76261	8.90326	8.76261	8.80436	8.90326	8.76261	25907	27518	23166
395778	NM_001199386,XM_040696830	GINM1	glycoprotein integral membrane 1	protein_coding	NP_001186315.1;XP_040552764.1	9396	.	16.5736	22.5243	12.5917	41.4115	60.8752	32.1029	-1.2887	4.98219	0.0822172	0.152354	1.31832	5.36628	0.0568225	0.165509	1.69893	5.21974	0.000281632	0.00110933	5.19202	4.83742	5.19202	5.58119	4.83742	5.58119	5.19202	4.83742	5.58119	2065	1589	2506
395781	NM_204939	MRPS30	mitochondrial ribosomal protein S30	protein_coding	NP_990270.1	49475	.	12.6562	13.1864	7.68692	31.6233	35.6381	19.598	-1.61762	4.4376	0.00116527	0.00406395	1.0101	4.75011	0.948841	1	1.63395	4.44642	0.000929976	0.00317722	4.79389	4.13171	4.79389	4.80786	4.13171	4.80786	4.79389	4.13171	4.80786	1553	952	1444
395782	NM_204940,XM_015284045,XR_005858069,XR_005858070	TBXT	T-box transcription factor T	protein_coding	NP_990271.3;XP_015139531.3	8730	.	0.13892	0.095322	0.26725	0.347112	0.25762	0.681362	1.91552	-0.298029	0.0170933	0.0409173	-1.49875	-1.05285	0.254598	0.472751	-2.87063	-0.453959	0.00035419	0.00136058	0.617077	1.0175	0.617077	0.438712	1.0175	0.438712	0.617077	1.0175	0.438712	31	59	19
395783	NM_204941,XM_046905239,XM_046905240,XM_046905241,XM_046905242,XM_046905244	CHD1	chromodomain helicase DNA binding protein 1Z	protein_coding	NP_990272.2;XP_046761195.1;XP_046761196.1;XP_046761197.1;XP_046761198.1;XP_046761200.1	49476	.	5.3486	7.07706	4.72256	13.3642	19.1268	12.0403	-1.10875	5.40466	0.476692	0.608947	1.27712	5.66422	0.0904127	0.230703	1.41602	5.60073	0.0162294	0.0382649	5.50808	5.36258	5.50808	5.8541	5.36258	5.8541	5.50808	5.36258	5.8541	2585	2312	3039
395784	NM_001396663,NM_001396664,XM_015275183,XM_015275185,XM_015275186,XM_015275187,XM_015275188,XM_015275189,XM_015275190,XM_015275191,XM_015275192,XM_015275193,XM_015275196,XM_015275199,XM_015275200,XM_015275201,XM_015275202,XM_015275203,XM_025155423,XM_025155424,XM_040648411,XM_040648412,XM_040648413,XM_040648414,XM_040648415,XM_040648416,XM_040648417,XM_040648418,XM_040648419,XM_040648423,XM_046901…	CLIP1	CAP-Gly domain containing linker protein 1	protein_coding	NP_001383592.1;NP_001383593.1;XP_015130669.2;XP_015130671.2;XP_015130672.2;XP_015130673.2;XP_015130674.2;XP_015130675.2;XP_015130676.2;XP_015130677.2;XP_015130678.2;XP_015130679.2;XP_015130682.2;XP_015130685.1;XP_015130686.1;XP_015130687.1;XP_015130688.1;XP_015130689.1;XP_025011191.2;XP_025011192.1;XP_040504345.1;XP_040504346.1;XP_040504347.1;XP_040504348.1;XP_040504349.1;XP_040504350.1;XP_040504…	3295	.	13.9926	17.8677	13.611	34.9626	48.2901	34.7016	-1.0161	6.32705	0.912315	0.973982	1.2408	6.50248	0.132047	0.300128	1.26079	6.49224	0.105822	0.185173	6.35563	6.33287	6.35563	6.66349	6.33287	6.66349	6.35563	6.33287	6.66349	4698	4585	5366
395785	NM_204943,XM_015280588,XM_040655420	HSD17B4	hydroxysteroid 17-beta dehydrogenase 4	protein_coding	NP_990274.1;XP_015136074.1;XP_040511354.1	1559	.	14.4588	18.1413	15.2686	36.1274	49.0297	38.9278	1.07537	5.5581	0.616068	0.739363	1.21868	5.65436	0.171039	0.359791	1.13326	5.70255	0.386555	0.51837	5.53512	5.63778	5.53512	5.81485	5.63778	5.81485	5.53512	5.63778	5.81485	2635	2810	2956
395786	NM_204944,XM_015294136,XM_025155050,XM_046900558,XM_046900559,XM_046900560	AXIN1	axin 1	protein_coding	NP_990275.2;XP_015149622.1;XP_025010818.1;XP_046756514.1;XP_046756515.1;XP_046756516.1	49477	.	5.81991	4.76868	4.11104	14.5419	12.8881	10.4812	-1.38828	4.25628	0.0272962	0.0610782	-1.25726	4.31798	0.123482	0.28701	1.10421	4.07396	0.507639	0.639119	4.53462	4.08525	4.53462	4.22023	4.08525	4.22023	4.53462	4.08525	4.22023	1288	920	943
395787	NM_204945	PPP1RL	protein phosphatase 1 regulatory subunit like	protein_coding	NP_990276.2	49478	.	0.467252	1.34817	0.188467	1.16749	3.64363	0.480503	-2.37146	-0.685466	0.00405285	0.0120135	2.77894	0.672506	3.62265e-06	5.21332e-05	6.5891	0.435466	2.22118e-13	3.94882e-12	0.869061	0.430027	0.869061	1.72277	0.430027	1.72277	0.869061	0.430027	1.72277	48	20	123
395788	NM_204946	TCF15	transcription factor 15 (basic helix-loop-helix)	protein_coding	NP_990277.2	20222	.	0.133264	0.100109	0.144321	0.332979	0.27056	0.367949	1.10789	-2.20994	1	1	-1.30972	-2.41135	0.643095	0.829649	-1.45093	-2.33859	0.499675	0.631328	0.229197	0.252164	0.229197	0.177515	0.252164	0.177515	0.229197	0.252164	0.177515	10	11	7
395789	NM_204947	RFNG	RFNG O-fucosylpeptide 3-beta-N-acetylglucosaminyltransferase	protein_coding	NP_990278.1	2048	.	6.79818	8.009	9.45213	16.9862	21.6455	24.0985	1.41526	5.29847	0.016778	0.0402881	1.14263	5.12585	0.360459	0.59142	-1.23859	5.38129	0.140237	0.232685	5.06865	5.55708	5.06865	5.25565	5.55708	5.25565	5.06865	5.55708	5.25565	1891	2654	1989
395790	NM_204948	LFNG	LFNG O-fucosylpeptide 3-beta-N-acetylglucosaminyltransferase	protein_coding	NP_990279.1	3150	.	7.47243	5.55439	8.97594	18.6709	15.0116	22.8844	1.22293	4.7892	0.169666	0.273756	-1.38649	4.42094	0.0274289	0.0954168	-1.69558	4.59644	0.000356641	0.00136927	4.69186	4.97201	4.69186	4.24179	4.97201	4.24179	4.69186	4.97201	4.24179	1443	1750	958
395791	NM_001389502	ASCL2	achaete-scute family bHLH transcription factor 2	protein_coding	NP_001376431.2	84143	.	0.031662	0.034276	0.039673	0.079113	0.092637	0.101147	1.20494	-2.94689	1	1	-1.14627	-3.10168	1	1	-1.38092	-2.98941	0.759851	0.85432	0.119145	0.142972	0.119145	0.104095	0.142972	0.104095	0.119145	0.142972	0.104095	5	6	4
395792	NM_001030367,XM_046901098	TBX6	MGA, MAX dimerization protein	protein_coding	NP_001025538.1;XP_046757054.1	4798	.	1.52177	0.174451	0.387222	3.80235	0.47148	0.987233	-3.85142	3.08815	2.25179e-16	6.51321e-15	-8.97461	2.91055	1.7339e-33	1.09899e-30	-2.33024	1.34131	1.14077e-05	6.11854e-05	3.85274	2.1667	3.85274	1.31984	2.1667	1.31984	3.85274	2.1667	1.31984	781	201	80
395795	NM_204952	FOXD2	forkhead box D2	protein_coding	NP_990283.1	49482	.	0.016681	0.013507	0.026664	0.04168	0.036506	0.067981	1.95676	-3.53172	0.692096	0.803422	1.08107	-3.80121	1	1	-1.8079	-3.47512	0.692096	0.798968	0.0488449	0.0968714	0.0488449	0.0529859	0.0968714	0.0529859	0.0488449	0.0968714	0.0529859	2	4	2
395796	NM_001287205	RPS27A	ribosomal protein S27a	protein_coding	NP_001274134.1	49483	.	401.949	259.77	435.754	1004.33	702.068	1110.97	1.10368	8.30442	0.48753	0.620067	-1.59581	7.93347	0.00106299	0.00708236	-1.76126	8.0226	7.59237e-05	0.000340978	8.23614	8.37801	8.23614	7.56469	8.37801	7.56469	8.23614	8.37801	7.56469	17454	19103	10068
395799	NM_204956,XM_040700695,XM_040700696	TPH1	tryptophan hydroxylase 1	protein_coding	NP_990287.1;XP_040556629.1;XP_040556630.1	49485	.	0.11456	0.09364	0.198108	0.286245	0.253075	0.505083	1.77225	0.404793	0.0123728	0.0310715	-1.24197	-0.19109	0.444252	0.671608	-2.20099	0.308753	0.000868341	0.00299259	0.948438	1.40571	0.948438	0.805867	1.40571	0.805867	0.948438	1.40571	0.805867	54	95	40
395800	NM_206859,XM_046899385,XM_046899386,XR_006931140	CEBPG	CCAAT/enhancer binding protein gamma	protein_coding	NP_996741.1;XP_046755341.1;XP_046755342.1	3613	.	42.2607	58.0179	32.9059	105.594	156.802	83.8946	-1.25279	6.70373	0.115084	0.200326	1.32423	7.0738	0.0492839	0.148819	1.65899	6.9428	0.000416345	0.00157078	6.86908	6.54704	6.86908	7.27122	6.54704	7.27122	6.86908	6.54704	7.27122	6731	5328	8205
395801	NM_204957	IHH	indian hedgehog	protein_coding	NP_990288.1	49486	.	0.087442	0.161641	0.107777	0.218486	0.436858	0.274781	1.24388	-1.46127	0.656336	0.773615	1.78328	-1.17807	0.104469	0.254973	1.43371	-1.06213	0.305676	0.432387	0.370398	0.448501	0.370398	0.607614	0.448501	0.607614	0.370398	0.448501	0.607614	17	21	28
395802	NM_001005616,XM_015283620,XM_015283622	PROX1	prospero homeobox 1	protein_coding	NP_001005616.1;XP_015139106.2;XP_015139108.2	7438	.	0.358591	0.295843	0.233739	0.895989	0.799559	0.595925	-1.51024	1.49817	0.0268447	0.0601972	-1.1886	1.64524	0.361245	0.59216	1.27059	1.35506	0.202629	0.312717	2.12352	1.68816	2.12352	1.93525	1.68816	1.93525	2.12352	1.68816	1.93525	195	128	151
395803	XM_040651773,XM_046903582,XR_005841650,XR_005841651	SFPQ	splicing factor proline and glutamine rich, transcript variant X4	protein_coding	XP_040507707.1;XP_046759538.1	49487	.	23.4222	23.6163	19.3383	58.5236	63.8266	49.3035	-1.20659	7.64682	0.187175	0.295435	-1.0292	7.75531	0.84003	0.95637	1.17235	7.62426	0.264146	0.385689	7.78225	7.51267	7.78225	7.74091	7.51267	7.74091	7.78225	7.51267	7.74091	12727	10460	11383
395804	NM_204958	PSMC1	proteasome 26S subunit, ATPase 1	protein_coding	NP_990289.2	8111	.	129.402	120.653	73.9104	323.328	326.084	188.437	-1.7195	7.53333	0.00015271	0.000666927	-1.10607	7.80106	0.478714	0.701236	1.55461	7.4431	0.00202221	0.00625234	7.87786	7.10026	7.87786	7.73307	7.10026	7.73307	7.87786	7.10026	7.73307	13603	7845	11321
395805	NM_204959,XM_046918553	MYOM1	myomesin 1	protein_coding	NP_990290.3;XP_046774509.1	11015	.	4.82986	1.47732	16.6096	12.0681	3.99268	42.3467	3.53881	6.21488	1.21309e-17	4.01918e-16	-3.33086	4.41353	3.70128e-15	2.68444e-13	-11.7873	5.97373	5.85532e-53	3.41435e-50	5.0753	6.8676	5.0753	3.43564	6.8676	3.43564	5.0753	6.8676	3.43564	1900	6668	525
395806	NM_204960,XM_025144670,XM_040655421,XM_040655422,XM_040655423	PTCH1	patched 1	protein_coding	NP_990291.3;XP_025000438.2;XP_040511355.1;XP_040511356.1;XP_040511357.1	49488	.	1.06316	1.03521	1.14664	2.65646	2.79781	2.92339	1.0892	3.37276	0.584254	0.710779	-1.06098	3.26835	0.707159	0.874081	-1.15562	3.33299	0.355874	0.487404	3.44404	3.55643	3.44404	3.36668	3.55643	3.36668	3.44404	3.55643	3.36668	574	620	498
395807	NM_204961	NOS2	nitric oxide synthase 2	protein_coding	NP_990292.2	49489	.	2.03855	1.39126	4.29174	5.0936	3.76008	10.9419	2.14383	4.1039	4.30677e-07	3.33426e-06	-1.50787	3.18845	0.00874122	0.0395621	-3.23261	3.94157	4.23721e-14	8.11696e-13	3.57487	4.60912	3.57487	3.04243	4.60912	3.04243	3.57487	4.60912	3.04243	634	1348	387
395808	NM_204962,XM_046900291	CAMLG	calcium modulating ligand	protein_coding	NP_990293.1;XP_046756247.1	4829	.	15.0523	15.8549	13.7998	37.6104	42.8504	35.1831	-1.06821	5.83939	0.647713	0.766425	1.03381	5.91038	0.818589	0.946043	1.10433	5.86438	0.491481	0.624058	5.90953	5.81598	5.90953	5.95673	5.81598	5.95673	5.90953	5.81598	5.95673	3433	3187	3267
395809	NM_204963	SLC4A2	solute carrier family 4 member 2	protein_coding	NP_990294.1	49490	.	13.7353	10.6156	12.6934	34.3197	28.6903	32.3622	-1.06297	6.1298	0.671379	0.787012	-1.33426	5.98026	0.0452231	0.13935	-1.25522	5.93058	0.114512	0.197516	6.19233	6.10548	6.19233	5.78286	6.10548	5.78286	6.19233	6.10548	5.78286	4189	3908	2890
395810	NM_001396670,XM_015298756,XM_015298757,XM_015298759,XM_040652808	TEAD3	TEA domain transcription factor 3	protein_coding	NP_001383599.1;XP_015154242.1;XP_015154243.1;XP_015154245.3;XP_040508742.1	49491	.	22.1694	20.045	31.0451	55.3933	54.1746	79.1505	1.4038	6.67618	0.0178592	0.0425331	-1.09049	6.34988	0.546176	0.758086	-1.53083	6.62558	0.00300307	0.0088335	6.42724	6.91175	6.42724	6.30377	6.91175	6.30377	6.42724	6.91175	6.30377	4940	6877	4170
395811	NM_204964	SLC11A1	solute carrier family 11 member 1	protein_coding	NP_990295.1	8689	.	0.157976	0.212747	0.105801	0.394727	0.574982	0.269743	-1.455	-1.33088	0.326216	0.456346	1.30204	-0.914383	0.474229	0.696696	1.89428	-1.11401	0.064366	0.123172	0.516474	0.373141	0.516474	0.642607	0.373141	0.642607	0.516474	0.373141	0.642607	25	17	30
395813	NM_204966,XM_040698722,XM_040698723	HAND2	heart and neural crest derivatives expressed 2	protein_coding	NP_990297.2;XP_040554656.1;XP_040554657.1	66214	.	5.9284	6.70864	6.60809	14.813	18.1311	16.8475	1.0996	4.98244	0.516333	0.648944	1.08634	4.97334	0.57219	0.7771	-1.01221	5.04059	0.936529	0.992997	4.95792	5.0907	4.95792	5.07371	5.0907	5.07371	4.95792	5.0907	5.07371	1747	1905	1747
395815	NM_204968	PTPN11	protein tyrosine phosphatase non-receptor type 11	protein_coding	NP_990299.1	49495	.	17.0272	16.9457	15.5926	42.5449	45.7982	39.7537	-1.07268	6.75726	0.623856	0.746252	-1.03624	6.78155	0.80397	0.935826	1.03517	6.73094	0.809674	0.893074	6.81936	6.71906	6.81936	6.76846	6.71906	6.76846	6.81936	6.71906	6.76846	6501	6010	5775
395816	NM_204969,XM_015285090	PLA2G7	phospholipase A2 group VII	protein_coding	NP_990300.2;XP_015140576.2	12528	.	6.65959	5.31001	9.61366	16.6399	14.3511	24.5103	1.47017	4.73314	0.00867584	0.0230544	-1.29179	4.25657	0.0855335	0.22221	-1.89915	4.59531	1.51877e-05	7.93005e-05	4.49221	5.02759	4.49221	4.14138	5.02759	4.14138	4.49221	5.02759	4.14138	1249	1821	890
395817	NM_204970,XM_046938500,XM_046938501	IGF2R	insulin like growth factor 2 receptor	protein_coding	NP_990301.2;XP_046794456.1;XP_046794457.1	8833	.	17.602	13.1076	13.4931	43.9812	35.4252	34.401	-1.28117	7.36997	0.0822492	0.152354	-1.38494	7.32182	0.0225383	0.0826798	-1.081	7.12517	0.585378	0.710899	7.5451	7.1898	7.5451	7.07824	7.1898	7.07824	7.5451	7.1898	7.07824	10789	8351	7171
395818	NM_204971,XM_046903916	CTSK	cathepsin K	protein_coding	NP_990302.3;XP_046759872.1	49496	.	393.147	171.223	554.851	982.334	462.755	1414.61	1.438	9.41905	0.0106195	0.0273035	-2.36857	8.64155	2.1614e-09	6.30178e-08	-3.406	9.02885	4.85277e-17	1.26781e-15	9.13585	9.65913	9.13585	7.89533	9.65913	7.89533	9.13585	9.65913	7.89533	32614	46508	12675
395819	NM_204972	PRELID1	PRELI domain containing 1	protein_coding	NP_990303.2	2163	.	316.019	187.476	230.044	789.618	506.681	586.503	-1.3493	8.19463	0.0352737	0.075922	-1.73829	8.05026	0.000110364	0.00102542	-1.28829	7.79128	0.0752814	0.140025	8.39872	7.968	8.39872	7.6042	7.968	7.6042	8.39872	7.968	7.6042	19543	14363	10349
395821	NM_001389289,NM_001389290,XM_015294470,XM_040654720	ATP6V1A	ATPase H+ transporting V1 subunit A	protein_coding	NP_001376218.1;NP_001376219.1;XP_015149956.1;XP_040510654.1	10976	.	34.4251	23.9832	28.9731	86.016	64.8183	73.8678	-1.16985	7.3211	0.271061	0.395747	-1.48528	7.17258	0.005664	0.0280373	-1.26963	7.04165	0.0946173	0.168911	7.43787	7.21295	7.43787	6.87115	7.21295	6.87115	7.43787	7.21295	6.87115	10012	8487	6205
395822	NM_001396673,XM_015279047,XM_015279051,XM_015279054,XM_040706582,XM_040706584,XM_040706585,XM_040706587,XM_040706588,XM_040706589,XM_040706591,XM_040706592,XM_040706593,XM_040706597,XM_046898894,XM_046898895,XM_046898896,XM_046898897,XM_046898898,XM_046898899,XM_046898900,XM_046898901,XM_046898902,XM_046898903,XM_046898904,XM_046898905,XM_046898906,XM_046898907,XM_046898908	NEO1	neogenin 1	protein_coding	NP_001383602.1;XP_015134533.2;XP_015134537.2;XP_015134540.2;XP_040562516.1;XP_040562518.1;XP_040562519.1;XP_040562521.1;XP_040562522.1;XP_040562523.1;XP_040562525.1;XP_040562526.1;XP_040562527.1;XP_040562531.1;XP_046754850.1;XP_046754851.1;XP_046754852.1;XP_046754853.1;XP_046754854.1;XP_046754855.1;XP_046754856.1;XP_046754857.1;XP_046754858.1;XP_046754859.1;XP_046754860.1;XP_046754861.1;XP_046754…	49497	.	17.8676	15.3924	8.52961	44.6447	41.6004	21.7465	-2.04803	6.88266	6.60429e-07	4.88965e-06	-1.20028	7.18328	0.200699	0.401674	1.70629	6.71111	0.000200359	0.000817245	7.31767	6.29285	7.31767	7.0561	6.29285	7.0561	7.31767	6.29285	7.0561	9207	4458	7061
395823	NM_204975,XM_015278192	KIF4B	kinesin family member 4B	protein_coding	NP_990306.2;XP_015133678.1	3080	.	43.8179	31.1623	8.64107	109.485	84.2208	22.0307	-4.9781	7.17415	6.82236e-27	6.17741e-25	-1.45002	7.6667	0.00920116	0.0411202	3.43312	6.74281	5.02318e-17	1.30998e-15	7.9157	5.62362	7.9157	7.3823	5.62362	7.3823	7.9157	5.62362	7.3823	13966	2782	8866
395827	NM_001396287	CYP24A1	cytochrome P450 family 24 subfamily A member 1	protein_coding	NP_001383216.1	49500	.	1.77622	7.01478	3.78783	4.43815	18.9585	9.65718	2.16971	3.22773	8.83942e-07	6.3812e-06	3.82655	3.83202	1.56292e-17	1.59331e-15	1.76363	4.145	0.000159768	0.000664506	2.78422	3.78441	2.78422	4.55701	3.78441	4.55701	2.78422	3.78441	4.55701	342	736	1205
395828	NM_204980,XM_040705472,XM_040705473,XM_046898322	CHRD	chordin	protein_coding	NP_990311.3;XP_040561406.1;XP_040561407.1;XP_046754278.1	20229	.	0.351021	0.126595	0.403735	0.877076	0.342143	1.02934	1.18242	0.638361	0.475137	0.607432	-2.8592	-0.0270885	4.84263e-05	0.000507154	-3.38068	0.149559	1.38641e-06	8.95483e-06	1.25983	1.40571	1.25983	0.571752	1.40571	0.571752	1.25983	1.40571	0.571752	81	95	26
395829	NM_204981	WNT9A	Wnt family member 9A	protein_coding	NP_990312.2	4021	.	3.54805	1.01847	9.17591	8.86531	2.75256	23.3943	2.63131	5.03143	6.51572e-11	9.32151e-10	-3.58817	3.52944	1.19729e-15	9.43462e-14	-9.44155	4.71301	6.72171e-43	1.84885e-40	4.2474	5.59541	4.2474	2.58806	5.59541	2.58806	4.2474	5.59541	2.58806	1045	2727	268
395831	NM_204983	EFNA2	ephrin A2	protein_coding	NP_990314.1	49502	.	3.64151	2.34082	3.65944	9.09883	6.32643	9.32985	1.02618	1.58496	0.895851	0.960697	-1.59609	1.27434	0.0149411	0.0601856	-1.63787	1.29704	0.0102282	0.0257481	1.97346	2.00137	1.97346	1.50237	2.00137	1.50237	1.97346	2.00137	1.50237	170	173	98
395832	NM_204984,XM_015275209,XM_015275210,XM_015275211,XM_046901099,XM_046901100,XM_046901101,XM_046901102,XM_046901103,XM_046901104,XM_046901105,XM_046901106	PXN	transforming growth factor beta 1 induced transcript 1	protein_coding	NP_990315.2;XP_015130695.1;XP_015130696.1;XP_015130697.1;XP_046757055.1;XP_046757056.1;XP_046757057.1;XP_046757058.1;XP_046757059.1;XP_046757060.1;XP_046757061.1;XP_046757062.1	5477	.	31.3088	23.9966	33.3907	78.2295	64.8543	85.1305	1.09081	7.28111	0.542115	0.67242	-1.17239	7.10694	0.265092	0.486285	-1.27886	7.17596	0.0848407	0.15462	7.22639	7.351	7.22639	6.9986	7.351	6.9986	7.22639	7.351	6.9986	8639	9345	6783
395833	NM_204985,XM_046939915	PGK2	phosphoglycerate kinase 2	protein_coding	NP_990316.3;XP_046795871.1	49503	.	545.656	246.044	131.776	1363.4	664.97	335.968	-4.06856	9.49381	1.5391e-21	7.38059e-20	-2.2881	9.69986	8.47058e-09	2.1817e-07	1.77814	8.62639	5.62894e-05	0.000260835	10.1779	8.15722	10.1779	8.98538	8.15722	8.98538	10.1779	8.15722	8.98538	67220	16384	27043
395835	NM_204987	RPLP0	ribosomal protein lateral stalk subunit P0	protein_coding	NP_990318.1	49505	.	692.531	596.562	740.793	1730.39	1612.3	1888.67	1.08906	9.86228	0.547364	0.677259	-1.19723	9.67543	0.204494	0.406867	-1.30385	9.74379	0.0616369	0.118886	9.801	9.92394	9.801	9.54162	9.92394	9.54162	9.801	9.92394	9.54162	51751	55890	39790
395836	NM_204988,XM_015283347,XM_015283348,XM_040696831	MERTK	MER proto-oncogene, tyrosine kinase	protein_coding	NP_990319.2;XP_015138833.2;XP_015138834.2;XP_040552765.1	6255	.	16.279	13.8218	13.6018	40.6753	37.3555	34.6782	-1.17565	5.80539	0.26155	0.384246	-1.21442	5.78414	0.178075	0.370062	-1.03298	5.66086	0.823768	0.903535	5.9402	5.71086	5.9402	5.66495	5.71086	5.66495	5.9402	5.71086	5.66495	3508	2959	2659
395844	NM_001397808,NM_204995,XM_046898910,XM_046898911	ALDH1A2	aldehyde dehydrogenase 1 family member A2	protein_coding	NP_001384737.1;NP_990326.2;XP_046754866.1;XP_046754867.1	3140	.	0.03951	0.057242	0.137197	0.098722	0.154705	0.349789	3.31316	-0.945181	0.000425204	0.00164989	1.3337	-1.75358	0.4885	0.709581	-2.48353	-0.830813	0.00526378	0.014514	0.291411	0.804554	0.291411	0.377711	0.804554	0.377711	0.291411	0.804554	0.377711	13	43	16
395845	NM_204996	JAK3	Janus kinase 3	protein_coding	NP_990327.2	20233	.	0.295371	0.151607	0.432112	0.738026	0.40974	1.10168	1.49814	0.701666	0.061615	0.120664	-1.99995	-0.00806877	0.00731311	0.0342469	-2.99611	0.394038	4.82407e-06	2.80069e-05	1.18533	1.54098	1.18533	0.710144	1.54098	0.710144	1.18533	1.54098	0.710144	74	110	34
395846	NM_204997	GJA8	gap junction protein alpha 8	protein_coding	NP_990328.2	11546	.	0.078197	0.015877	0.039497	0.195385	0.042911	0.100699	-1.94508	-0.363328	0.0139437	0.0344295	-4.72933	-0.654592	3.24674e-06	4.71894e-05	-2.43156	-1.34627	0.0285161	0.0616685	0.986547	0.588349	0.986547	0.269936	0.588349	0.269936	0.986547	0.588349	0.269936	57	29	11
395847	XM_003642685,XM_004948350,XM_046903971,XR_005841846,XR_006932119,XR_006932120	MLLT11	myeloid/lymphoid or mixed-lineage leukemia; translocated to, 11, transcript variant X1	protein_coding	XP_003642733.1;XP_004948407.1;XP_046759927.1	16982	.	2.51008	4.43646	5.12115	6.27179	11.9902	13.0565	2.04475	2.7084	1.09983e-05	6.27282e-05	1.69486	2.53275	0.00139175	0.00888697	-1.20643	3.00421	0.237363	0.354188	2.39783	3.28297	2.39783	3.04243	3.28297	3.04243	2.39783	3.28297	3.04243	248	503	387
395848	NM_204998,XM_046938503,XM_046938504,XM_046938505	RNASEH1	ribonuclease H1	protein_coding	NP_990329.2;XP_046794459.1;XP_046794460.1;XP_046794461.1	12267	.	22.0691	26.2832	16.3474	55.1429	71.0343	41.6782	-1.32879	5.01986	0.0512888	0.10386	1.15461	5.31755	0.32233	0.549517	1.53424	5.14165	0.00334462	0.00970692	5.24735	4.84964	5.24735	5.44967	4.84964	5.44967	5.24735	4.84964	5.44967	2148	1603	2283
395849	NM_204999	RPL13	ribosomal protein L13	protein_coding	NP_990330.1	49509	.	979.261	763.901	1166.2	2446.82	2064.56	2973.27	1.21247	9.88139	0.174414	0.280053	-1.32205	9.54838	0.0493064	0.148848	-1.60294	9.71312	0.000922188	0.00315283	9.73738	10.015	9.73738	9.33514	10.015	9.33514	9.73738	10.015	9.33514	49516	59536	34477
395850	NM_205000	MMP27	matrix metallopeptidase 1	protein_coding	NP_990331.2	13741	.	0.489712	0.111885	0.039465	1.22362	0.302386	0.100618	-11.0308	-0.571652	2.35366e-11	3.58159e-10	-4.44163	-0.399234	8.87274e-07	1.50229e-05	2.48166	-2.20284	0.133184	0.222808	1.11825	0.142972	1.11825	0.335562	0.142972	0.335562	1.11825	0.142972	0.335562	68	6	14
395851	NM_205001,NR_173700,XM_015277956,XM_046909319	HMGA2	high mobility group AT-hook 2	protein_coding	NP_990332.1;XP_015133442.2;XP_046765275.1	49510	.	28.3736	11.2866	14.2702	70.8956	30.5038	36.3822	-1.85908	6.69853	1.64857e-05	9.0112e-05	-2.55071	6.55493	1.24205e-10	4.48184e-09	-1.37203	5.97315	0.028123	0.0609449	7.08773	6.20221	7.08773	5.75315	6.20221	5.75315	7.08773	6.20221	5.75315	7842	4183	2830
395852	NM_205002	ID2	inhibitor of DNA binding 2, HLH protein	protein_coding	NP_990333.1	12279	.	20.3782	5.50454	3.87797	50.9178	14.8768	9.88699	-5.14957	4.34912	2.1663e-25	1.62785e-23	-3.81838	4.42914	3.571e-18	3.88492e-16	1.34861	2.96401	0.0596663	0.115682	5.13236	2.9289	5.13236	3.31067	2.9289	3.31067	5.13236	2.9289	3.31067	1979	381	477
395853	NM_205003	HSPA8	heat shock 70kDa protein 8	protein_coding	NP_990334.2	49511	.	754.96	404.752	304.108	1886.37	1093.9	775.332	-2.43836	10.5316	5.96376e-10	7.30586e-09	-1.92363	10.6397	4.70959e-06	6.62067e-05	1.26758	9.93101	0.0947361	0.169082	11.0364	9.75147	11.0364	10.0932	9.75147	10.0932	11.0364	9.75147	10.0932	121925	49586	58345
395854	NM_205004,XM_046909365	GDI1	GDP dissociation inhibitor 1	protein_coding	NP_990335.2;XP_046765321.1	49512	.	130.003	129.525	106.281	324.832	350.061	270.965	-1.20121	8.3888	0.197002	0.307121	-1.03534	8.49016	0.807008	0.937973	1.16021	8.36168	0.295675	0.421838	8.51878	8.25508	8.51878	8.46882	8.25508	8.46882	8.51878	8.25508	8.46882	21244	17538	18888
395855	NM_205005	CALM2	calmodulin 2	protein_coding	NP_990336.2	49513	.	360.828	292.065	176.575	901.581	789.348	450.182	-2.00711	9.34134	1.14364e-06	8.05021e-06	-1.27411	9.59389	0.0879022	0.226603	1.5753	9.11771	0.00142069	0.00458507	9.75967	8.75622	9.75967	9.41064	8.75622	9.41064	9.75967	8.75622	9.41064	50288	24846	36332
395856	NM_001395985	FOXC1	forkhead box C1	protein_coding	NP_001382914.1	49514	.	0.985391	1.55314	1.41512	2.46214	4.19759	3.60789	1.459	2.14996	0.0261307	0.0589042	1.52995	2.19028	0.0120696	0.0508089	1.04864	2.43005	0.789173	0.877791	2.19578	2.63836	2.19578	2.69611	2.63836	2.69611	2.19578	2.63836	2.69611	208	301	293
395857	NM_001167701,XM_015293223,XM_046909401	CASP2	caspase 2	protein_coding	NP_001161173.2;XP_015148709.2;XP_046765357.1	10898	.	10.0637	10.8672	4.49699	25.1456	29.3702	11.4652	-2.20892	4.81053	8.4014e-08	7.38695e-07	1.04223	5.30145	0.777527	0.921828	2.30219	4.85161	1.79448e-08	1.6178e-07	5.30692	4.20689	5.30692	5.36512	4.20689	5.36512	5.30692	4.20689	5.36512	2241	1006	2150
395858	NM_205007,XM_025154810,XM_025154811,XM_025154812	H2AFY	H2A histone family, member Y	protein_coding	NP_990338.1;XP_025010578.1;XP_025010579.1;XP_025010580.1	4787	.	18.6993	18.7098	18.5123	46.7229	50.5661	47.1975	1.00756	5.36166	0.96078	1	-1.03065	5.33468	0.837185	0.955328	-1.03844	5.34021	0.796782	0.88329	5.38983	5.40043	5.38983	5.34733	5.40043	5.34733	5.38983	5.40043	5.34733	2377	2375	2123
395862	NM_205010,XM_025149515,XM_025149516	PITX2	paired like homeodomain 2	protein_coding	NP_990341.2;XP_025005283.1;XP_025005284.1	66216	.	2.06223	1.97068	3.57074	5.15278	5.32606	9.1037	1.73961	2.80586	0.000574771	0.00216439	-1.08617	2.29696	0.640967	0.829179	-1.8895	2.76488	8.86587e-05	0.000391775	2.60392	3.29833	2.60392	2.50493	3.29833	2.50493	2.60392	3.29833	2.50493	295	509	250
395863	NM_205011,XM_046939916	HPGDS	hematopoietic prostaglandin D synthase	protein_coding	NP_990342.1;XP_046795872.1	49518	.	131.997	451.721	157.153	329.814	1220.84	400.665	1.20472	7.37142	0.191272	0.300373	3.30546	8.33682	2.6568e-16	2.26496e-14	2.74376	8.40384	3.25072e-12	4.9674e-11	7.2401	7.50717	7.2401	8.95829	7.50717	8.95829	7.2401	7.50717	8.95829	8722	10420	26539
395864	NM_205012,XM_015292965,XM_040646095,XM_040646096,XM_040646097,XM_046899809,XM_046899810,XM_046899811,XM_046899812,XM_046899813,XM_046899814,XM_046899815	HESX1	HESX homeobox 1	protein_coding	NP_990343.3;XP_015148451.2;XP_040502029.1;XP_040502030.1;XP_040502031.1;XP_046755765.1;XP_046755766.1;XP_046755767.1;XP_046755768.1;XP_046755769.1;XP_046755770.1;XP_046755771.1	4101	.	0.887273	1.82755	1.17883	2.21698	4.93923	3.00547	1.34923	2.82644	0.0618081	0.120961	1.74908	3.05183	0.000403877	0.00313343	1.29636	3.22415	0.0973681	0.17287	2.80924	3.18721	2.80924	3.52509	3.18721	3.52509	2.80924	3.18721	3.52509	349	467	562
395865	NM_001398055,NM_001398056,NM_001398057,NM_001398058,NM_205013	LEF1	lymphoid enhancer binding factor 1	protein_coding	NP_001384984.1;NP_001384985.1;NP_001384986.1;NP_001384987.1;NP_990344.1	7997	.	7.82574	5.36594	10.4245	19.5537	14.5022	26.5776	1.35065	4.8496	0.0399938	0.0843625	-1.50383	4.35301	0.00603219	0.0295191	-2.03115	4.62839	1.79948e-06	1.13414e-05	4.67251	5.09144	4.67251	4.11203	5.09144	4.11203	4.67251	5.09144	4.11203	1423	1906	871
395869	NM_001029849,XM_040652687	RHOC	ras homolog family member C	protein_coding	NP_001025020.1;XP_040508621.1	49521	.	30.9307	38.3449	51.9735	77.2847	103.633	132.508	1.70649	5.75361	0.000223174	0.000932482	1.20558	5.45855	0.196884	0.395942	-1.4155	5.85927	0.0160282	0.0379193	5.35201	6.10838	5.35201	5.61572	6.10838	5.61572	5.35201	6.10838	5.61572	2314	3916	2568
395870	NM_205016,XM_025141545,XM_040649460	RAC3	ras-related C3 botulinum toxin substrate 3 (rho family, small GTP binding protein Rac3)	protein_coding	NP_990347.1;XP_024997313.1;XP_040505394.1	49522	.	7.74034	10.7237	16.0077	19.3403	28.9824	40.8122	2.12341	4.54859	4.20453e-07	3.25857e-06	1.34757	4.13725	0.0457465	0.140328	-1.57573	4.70088	0.00202538	0.00625683	3.99662	5.03449	3.99662	4.40353	5.03449	4.40353	3.99662	5.03449	4.40353	869	1830	1078
395871	NM_205017,XM_015294138	RAC1	ras-related C3 botulinum toxin substrate 1 (rho family, small GTP binding protein Rac1)	protein_coding	NP_990348.1;XP_015149624.1	49523	.	180.381	156.214	88.3085	450.706	422.192	225.145	-2.00663	8.48233	1.18528e-06	8.31874e-06	-1.19068	8.77854	0.219103	0.427609	1.68528	8.31927	0.000257378	0.00102376	8.90184	7.90009	8.90184	8.65063	7.90009	8.65063	8.90184	7.90009	8.65063	27722	13700	21432
395872	NM_205018	IL8L1	interleukin 8-like 1	protein_coding	NP_990349.2	49524	.	1.59474	0.294909	0.129499	3.98468	0.797036	0.33016	-11.5231	0.649835	2.86713e-20	1.24027e-18	-5.571	0.772819	3.51441e-13	1.90458e-11	2.06774	-1.29411	0.0444493	0.0902858	1.935	0.31392	1.935	0.589795	0.31392	0.589795	1.935	0.31392	0.589795	164	14	27
395873	NM_205019,XM_015289921,XM_025145275,XM_046909563,XM_046909598	K123	endonuclease domain containing 1	protein_coding	NP_990350.1;XP_015145407.1;XP_025001043.1;XP_046765519.1;XP_046765554.1	49525	.	18.9858	15.5487	7.43849	47.4387	42.0226	18.9647	-2.52766	5.00732	3.70659e-10	4.68644e-09	-1.25264	5.37281	0.120532	0.282086	2.01787	4.7822	2.0176e-06	1.26451e-05	5.55586	4.26406	5.55586	5.2386	4.26406	5.2386	5.55586	4.26406	5.2386	2674	1049	1965
395874	NM_001396379,NM_001396380,NM_001396381,NM_205020	PSMA1	proteasome subunit alpha 1	protein_coding	NP_001383308.1;NP_001383309.1;NP_001383310.1;NP_990351.2	4513	.	103.132	71.4634	71.7824	257.691	193.141	183.011	-1.43984	7.26582	0.0107032	0.0274995	-1.53061	7.23037	0.00291883	0.016533	-1.06304	6.93571	0.669025	0.78052	7.51255	6.9901	7.51255	6.90262	6.9901	6.90262	7.51255	6.9901	6.90262	10547	7264	6343
395875	NM_205021,XM_015284739,XM_015284742,XM_015284743,XM_015284744,XM_040696832,XM_040696833,XM_046938506,XM_046938507,XM_046938508,XM_046938509,XM_046938511	COL12A1	collagen type XII alpha 1 chain	protein_coding	NP_990352.2;XP_015140225.1;XP_015140228.1;XP_015140229.1;XP_015140230.1;XP_040552766.1;XP_040552767.1;XP_046794462.1;XP_046794463.1;XP_046794464.1;XP_046794465.1;XP_046794467.1	49526	.	4.49334	16.1033	4.90114	11.2272	43.5217	12.4956	1.01451	5.91123	0.921681	0.981322	3.46913	7.06029	2.50967e-17	2.54069e-15	3.41951	7.06498	5.5425e-17	1.44283e-15	5.92393	5.94437	5.92393	7.70153	5.94437	7.70153	5.92393	5.94437	7.70153	3468	3489	11075
395878	NM_001198601,XM_015287288,XM_015287290,XM_015287291,XM_046941448,XM_046941449,XR_003075208	PAPOLB	poly(A) polymerase beta	protein_coding	NP_001185530.1;XP_015142774.1;XP_015142776.1;XP_015142777.1;XP_046797404.1;XP_046797405.1	8431	.	40.4781	42.1881	27.5892	101.14	114.02	70.3394	-1.44055	7.53404	0.0105215	0.0270899	-1.0056	7.7694	0.969113	1	1.43252	7.52928	0.0117774	0.0291348	7.77977	7.25603	7.77977	7.77174	7.25603	7.77174	7.77977	7.25603	7.77174	12705	8746	11630
395879	NM_001389369,NM_001389370,NM_001389371,NM_205023	SPI1	Spi-1 proto-oncogene	protein_coding	NP_001376298.1;NP_001376299.1;NP_001376300.1;NP_990354.2	6161	.	0.03092	0.018982	0.055906	0.077259	0.051302	0.142534	1.66673	-2.53156	0.472	0.604239	-1.80873	-3.10394	0.517394	0.733996	-3.01341	-2.71381	0.102725	0.180577	0.141837	0.230977	0.141837	0.0787666	0.230977	0.0787666	0.141837	0.230977	0.0787666	6	10	3
395880	NM_205024,XM_015289627,XM_015289628,XM_015289629,XM_040703336,XM_040703340,XM_040703341,XM_040703342	RBMS1	RNA binding motif single stranded interacting protein 1	protein_coding	NP_990355.2;XP_015145113.1;XP_015145114.1;XP_015145115.1;XP_040559270.1;XP_040559274.1;XP_040559275.1;XP_040559276.1	8454	.	33.2587	50.497	38.1728	83.1016	136.476	97.3226	1.1775	7.42417	0.251463	0.372505	1.47723	7.61019	0.00626256	0.0303207	1.25455	7.71002	0.111289	0.192887	7.31033	7.54469	7.31033	7.87029	7.54469	7.87029	7.31033	7.54469	7.87029	9160	10696	12456
395881	NM_205025	MAFA	MAF bZIP transcription factor A	protein_coding	NP_990356.1	49527	.	9.32688	12.3891	7.91489	23.3045	33.4833	20.1792	-1.1572	4.48997	0.323238	0.452963	1.28758	4.78485	0.0848874	0.221099	1.48999	4.6966	0.00673413	0.0179667	4.64795	4.44631	4.64795	4.99973	4.44631	4.99973	4.64795	4.44631	4.99973	1398	1198	1657
395883	NM_205027	TMOD1	tropomodulin 1	protein_coding	NP_990358.3	49529	.	0.05126	0.04578	0.070736	0.12808	0.123726	0.180344	1.33748	-2.68376	0.797512	0.88722	-1.10217	-2.89512	1	1	-1.4738	-2.71005	0.593113	0.717187	0.141837	0.187645	0.141837	0.128986	0.187645	0.128986	0.141837	0.187645	0.128986	6	8	5
395886	NM_205029,XM_015292966,XM_015292967,XM_015292968,XM_015292969,XM_015292970,XM_015292972,XM_015292973,XM_015292974,XM_040646098,XM_046899816,XM_046899817,XM_046899818	MITF	melanogenesis associated transcription factor	protein_coding	NP_990360.1;XP_015148452.2;XP_015148453.2;XP_015148454.2;XP_015148455.1;XP_015148456.2;XP_015148458.1;XP_015148459.1;XP_015148460.1;XP_040502032.1;XP_046755772.1;XP_046755773.1;XP_046755774.1	49531	.	10.7449	14.4775	11.8099	26.8478	39.1277	30.1097	1.14232	6.16661	0.354148	0.48756	1.31627	6.27918	0.0556027	0.16293	1.15228	6.3652	0.322991	0.451791	6.08811	6.27744	6.08811	6.47947	6.27744	6.47947	6.08811	6.27744	6.47947	3893	4410	4717
395887	NM_205030,XM_046904537,XM_046904538	AMH	anti-Mullerian hormone	protein_coding	NP_990361.2;XP_046760493.1;XP_046760494.1	537	.	0.067314	0.088536	0.025842	0.168191	0.239282	0.065885	-2.52291	-1.99687	0.0565323	0.112248	1.20556	-1.4065	0.656336	0.840192	3.04018	-1.83035	0.0191693	0.0441374	0.389487	0.165482	0.389487	0.458485	0.165482	0.458485	0.389487	0.165482	0.458485	18	7	20
395889	NM_205032	IGF1R	insulin like growth factor 1 receptor	protein_coding	NP_990363.1	49533	.	12.3284	9.50183	11.5862	30.8042	25.6801	29.5393	-1.04506	7.36824	0.757387	0.857035	-1.33792	7.20498	0.0414476	0.130558	-1.28023	7.16894	0.0835039	0.152585	7.4079	7.34469	7.4079	6.99077	7.34469	6.99077	7.4079	7.34469	6.99077	9805	9304	6746
395890	NM_001396028	NES	nestin	protein_coding	NP_001382957.1	49534	.	91.6152	51.0654	81.4262	228.914	138.012	207.599	-1.10513	9.23413	0.481076	0.613464	-1.8502	8.92786	1.68094e-05	0.000203528	-1.6742	8.8359	0.000303697	0.00118504	9.30664	9.16266	9.30664	8.42089	9.16266	8.42089	9.30664	9.16266	8.42089	36720	32950	18269
395891	NM_001396677,XM_015286450,XM_015286459,XM_015286478,XM_015286492,XM_015286516,XM_015286520,XM_015286524,XM_015286529,XM_015286536,XM_015286569,XM_015286591,XM_015286615,XM_015286620,XM_015286628,XM_040651805,XM_040651816,XM_040651832,XM_040651836,XM_040651838,XM_040651842,XM_040651850,XM_040651878,XM_040651881,XM_040651884,XM_040651917,XM_040651924,XM_040651930,XM_040651935,XM_040651944,XM_040651…	CACNA1C	calcium voltage-gated channel subunit alpha1 C	protein_coding	NP_001383606.1;XP_015141936.1;XP_015141945.1;XP_015141964.1;XP_015141978.1;XP_015142002.1;XP_015142006.1;XP_015142010.1;XP_015142015.1;XP_015142022.1;XP_015142055.1;XP_015142077.1;XP_015142101.1;XP_015142106.1;XP_015142114.1;XP_040507739.1;XP_040507750.1;XP_040507766.1;XP_040507770.1;XP_040507772.1;XP_040507776.1;XP_040507784.1;XP_040507812.1;XP_040507815.1;XP_040507818.1;XP_040507851.1;XP_040507…	49535	.	4.62501	5.15422	7.63708	11.5562	13.93	19.471	1.65694	6.65167	0.000437716	0.00169296	1.05544	6.2815	0.707576	0.87423	-1.56991	6.68152	0.00167298	0.00528815	6.26034	6.9814	6.26034	6.3372	6.9814	6.3372	6.26034	6.9814	6.3372	4394	7220	4269
395895	NM_205034,XM_015292987,XM_015292995,XM_015292996,XM_015292998,XM_015293001,XM_015293003,XM_015293004,XM_040646099,XM_040646100,XM_040646101,XM_040646102,XM_040646103,XM_040646104,XM_040646105,XM_040646106,XM_040646107,XM_040646109,XM_040646110,XM_040646111,XM_040646112,XM_046899820	CACNA1D	calcium voltage-gated channel subunit alpha1 D	protein_coding	NP_990365.1;XP_015148473.1;XP_015148481.1;XP_015148482.1;XP_015148484.1;XP_015148487.1;XP_015148489.1;XP_015148490.1;XP_040502033.1;XP_040502034.1;XP_040502035.1;XP_040502036.1;XP_040502037.1;XP_040502038.1;XP_040502039.1;XP_040502040.1;XP_040502041.1;XP_040502043.1;XP_040502044.1;XP_040502045.1;XP_040502046.1;XP_046755776.1	49537	.	0.415663	0.48592	0.099922	1.03859	1.31327	0.254753	-3.99223	1.46936	1.54862e-12	2.75315e-11	1.13332	2.2327	0.473969	0.696569	4.5242	1.61059	1.25266e-14	2.52927e-13	2.42584	1.06617	2.42584	2.57454	1.06617	2.57454	2.42584	1.06617	2.57454	254	63	265
395896	NM_205035,XM_015278194,XM_015278195	EFNB1	ephrin B1	protein_coding	NP_990366.2;XP_015133680.2;XP_015133681.1	49538	.	25.203	30.9408	38.1066	62.9733	83.6222	97.1539	1.53799	7.45757	0.00258655	0.00813521	1.19264	7.2466	0.216737	0.424505	-1.28957	7.56312	0.0743662	0.13861	7.12398	7.74141	7.12398	7.37647	7.74141	7.37647	7.12398	7.74141	7.37647	8043	12267	8830
395897	NM_205036	TGFBI	transforming growth factor beta induced	protein_coding	NP_990367.2	4750	.	0.780075	0.412339	2.56456	1.94913	1.11441	6.53841	3.3356	2.65697	7.20431e-13	1.34131e-11	-1.95611	1.15387	0.000697841	0.00494901	-6.52462	2.48824	1.6839e-24	9.22851e-23	1.96076	3.41329	1.96076	1.30899	3.41329	1.30899	1.96076	3.41329	1.30899	168	556	79
395898	NM_205037,XM_046941451,XM_046941452,XM_046941453,XM_046941454,XM_046941455,XM_046941456,XM_046941457	PRPH2L	peripherin 2 like	protein_coding	NP_990368.2;XP_046797407.1;XP_046797408.1;XP_046797409.1;XP_046797410.1;XP_046797411.1;XP_046797412.1;XP_046797413.1	49539	.	0.671073	0.827666	1.08816	1.67677	2.23689	2.77431	1.57123	2.3641	0.00670889	0.0184881	1.2837	2.19411	0.141096	0.314721	-1.22397	2.51496	0.217603	0.331451	2.31539	2.85811	2.31539	2.61033	2.85811	2.61033	2.31539	2.85811	2.61033	231	360	273
395902	NM_205039,XM_015275835,XM_015275836,XM_015275837,XM_025147042,XM_040675801,XM_040675804,XM_040675808,XM_046918644,XM_046918681	KCNG2	potassium voltage-gated channel modifier subfamily G member 2	protein_coding	NP_990370.1;XP_015131321.1;XP_015131322.1;XP_015131323.1;XP_025002810.1;XP_040531735.1;XP_040531738.1;XP_040531742.1;XP_046774600.1;XP_046774637.1	49541	.	0.007926	0.017087	0.041223	0.019803	0.04618	0.105099	4.91905	-2.04511	0.00268218	0.00838176	2.13573	-2.79662	0.401742	0.631371	-2.30107	-1.80331	0.0682606	0.12905	0.0960902	0.430027	0.0960902	0.201181	0.430027	0.201181	0.0960901	0.430027	0.201181	4	20	8
395903	XM_046908016,XM_046908027,XM_416263	KCNJ4	Potassium inwardly rectifying channel subfamily J member 4, transcript variant X3	protein_coding	XP_046763972.1;XP_046763983.1;XP_416263.4	49542	.	0.698207	0.348034	1.46034	1.74457	0.940614	3.72318	2.22618	2.59328	1.17686e-06	8.26809e-06	-1.74336	1.56811	0.00243596	0.0142731	-3.88097	2.39249	1.26808e-14	2.5498e-13	2.23852	3.21445	2.23852	1.64725	3.21445	1.64725	2.23852	3.21445	1.64725	216	477	114
395904	NM_001396678,XM_004939918,XM_004939919,XM_015282868,XM_015282869,XM_425925	ZFHX4	zinc finger homeobox 4	protein_coding	NP_001383607.1;XP_004939975.2;XP_004939976.2;XP_015138354.2;XP_015138355.2;XP_425925.5	11690	.	6.38375	5.31375	7.16112	15.9507	14.3612	18.2575	1.13339	6.85319	0.3808	0.515233	-1.23645	6.61516	0.138166	0.309685	-1.40139	6.71779	0.018464	0.0427726	6.77286	6.95196	6.77286	6.46976	6.95196	6.46976	6.77286	6.95196	6.46976	6293	7073	4685
395905	NM_001043349,NM_001099860	EIF4G2	eukaryotic translation initiation factor 4 gamma 2	protein_coding	NP_001036814.1;NP_001093330.1	4160	.	439.642	534.528	250.439	1098.51	1444.64	638.501	-1.72675	10.7693	0.000127022	0.000564723	1.17366	11.2303	0.258562	0.477673	2.02663	10.9198	7.98085e-07	5.40887e-06	11.1108	10.3232	11.1108	11.3417	10.3232	11.3417	11.1108	10.3232	11.3417	128382	73729	138701
395907	NM_205040	DGCR6	DGCR6 homolog	protein_coding	NP_990371.1	66217	.	29.2486	20.7765	35.1561	73.0819	56.1515	89.6315	1.22351	5.58628	0.162737	0.265012	-1.45195	5.18985	0.0104749	0.0454205	-1.77647	5.36904	8.0939e-05	0.00036172	5.46543	5.75048	5.46543	4.94208	5.75048	4.94208	5.46543	5.75048	4.94208	2508	3043	1590
395908	NM_001397447,XM_046899821	OASL	2'-5'-oligoadenylate synthetase like	protein_coding	NP_001384376.1;XP_046755777.1	49545	.	0.106217	0.100466	0.13624	0.265399	0.271523	0.347348	1.23881	-1.80924	0.729435	0.835326	-1.08694	-1.99495	1	1	-1.3464	-1.84397	0.581089	0.706869	0.291411	0.35367	0.291411	0.269936	0.35367	0.269936	0.291411	0.35367	0.269936	13	16	11
395909	NM_001110355,NM_205042	VEGFA	vascular endothelial growth factor A	protein_coding	NP_001103825.1;NP_990373.1	7830	.	15.2986	12.8635	17.7794	38.2257	34.7656	45.3291	1.17979	4.96717	0.257563	0.379767	-1.22807	4.70284	0.162387	0.346803	-1.44887	4.83904	0.0114851	0.0284987	4.89085	5.12197	4.89085	4.60548	5.12197	4.60548	4.89085	5.12197	4.60548	1665	1948	1248
395911	NM_001396949,NM_206879,XM_046911007	CD247	CD247 molecule	protein_coding	NP_001383878.1;NP_996762.2;XP_046766963.1	11510	.	0.329902	0.113	0.454224	0.824308	0.3054	1.15806	1.65272	-0.111385	0.0535234	0.107386	-1.88391	-0.857542	0.0478107	0.14548	-3.11337	-0.36997	8.66196e-05	0.000384279	0.741152	1.07808	0.741152	0.438712	1.07808	0.438712	0.741152	1.07808	0.438712	39	64	19
395916	NM_205047	NME2	NME/NM23 nucleoside diphosphate kinase 2	protein_coding	NP_990378.1	49549	.	655.14	837.103	621.387	1636.96	2262.4	1584.25	-1.03557	9.0014	0.805532	0.893211	1.23895	9.18921	0.131246	0.299422	1.28302	9.1669	0.0792932	0.146099	9.02906	8.97873	9.02906	9.33765	8.97873	9.33765	9.02906	8.97873	9.33765	30283	28999	34537
395917	NM_205048,XM_015296826,XM_015296827,XM_025142484,XM_040651100,XM_040651101	CDC42	cell division cycle 42	protein_coding	NP_990379.1;XP_015152312.1;XP_015152313.1;XP_024998252.1;XP_040507034.1;XP_040507035.1	3561	.	208.153	187.967	183.376	520.101	508.009	467.523	-1.11743	8.95892	0.434023	0.569401	-1.14378	8.94315	0.34394	0.574798	-1.02358	8.8599	0.86971	0.940761	9.03944	8.87957	9.03944	8.84602	8.87957	8.84602	9.03944	8.87957	8.84602	30502	27069	24548
395920	NM_205049,XM_015275839,XM_040675858,XM_040675869,XM_040675879,XM_046918752	RREB1	ras responsive element binding protein 1	protein_coding	NP_990380.3;XP_015131325.2;XP_040531792.1;XP_040531803.1;XP_040531813.1;XP_046774708.1	9702	.	3.63322	3.60984	4.34496	9.07811	9.75614	11.0776	1.21286	5.41902	0.182764	0.289948	-1.02666	5.25444	0.858484	0.967804	-1.24519	5.4021	0.130522	0.219818	5.3088	5.58083	5.3088	5.27181	5.58083	5.27181	5.3088	5.58083	5.27181	2244	2699	2012
395921	NM_205050,XM_025143955	CNP	2',3'-cyclic nucleotide 3' phosphodiesterase	protein_coding	NP_990381.1;XP_024999723.2	49552	.	41.2898	38.0847	36.0354	103.168	102.93	91.8734	-1.15612	7.23677	0.308951	0.438334	-1.08926	7.27727	0.54887	0.75958	1.06138	7.17197	0.676562	0.787395	7.34619	7.13828	7.34619	7.22362	7.13828	7.22362	7.34619	7.13828	7.22362	9392	8056	7937
395922	NM_001389296,NR_171270,XR_001463431	CENPC	centromere protein C	protein_coding	NP_001376225.2	8878	.	12.3719	13.8485	3.61986	30.9129	37.4278	9.22896	-3.38801	4.83068	6.56403e-16	1.79532e-14	1.07569	5.5105	0.615223	0.811722	3.64442	4.91219	1.39192e-17	3.80703e-16	5.4883	3.80248	5.4883	5.5913	3.80248	5.5913	5.4883	3.80248	5.5913	2549	746	2524
395924	NM_205053,XM_015293672,XM_015293673,XM_015293674	CSNK1A1	casein kinase 1 alpha 1	protein_coding	NP_990384.1;XP_015149158.1;XP_015149159.1;XP_015149160.1	49554	.	59.0385	69.7356	66.2257	147.516	188.471	168.845	1.13973	8.30392	0.357332	0.489816	1.14372	8.30661	0.34469	0.575853	1.0035	8.39771	0.980666	1	8.21121	8.39931	8.21121	8.40434	8.39931	8.40434	8.21121	8.39931	8.40434	17154	19388	18060
395925	XM_004947965,XM_015298110,XM_046903828,XM_417864,XR_006932095,XR_006932096	KCNJ5	Potassium inwardly rectifying channel subfamily J member 5, transcript variant X1	protein_coding	XP_004948022.1;XP_015153596.1;XP_046759784.1;XP_417864.2	801	.	3.67782	4.66314	2.24281	9.18956	12.6028	5.71811	-1.60753	3.06064	0.00258287	0.0081284	1.20133	3.49964	0.233285	0.445952	1.93116	3.22835	2.80011e-05	0.000137952	3.49119	2.88209	3.49119	3.7342	2.88209	3.7342	3.49119	2.88209	3.7342	595	367	658
395928	NM_001396387,NM_001396388,NM_205055,XM_046941459,XM_046941460	AKT1	AKT serine/threonine kinase 1	protein_coding	NP_001383316.1;NP_001383317.1;NP_990386.2;XP_046797415.1;XP_046797416.1	49557	.	27.1009	31.6771	23.8289	67.7156	85.6122	60.7526	-1.11629	6.76943	0.441589	0.576578	1.13593	6.94142	0.372246	0.604569	1.26802	6.86929	0.0966692	0.171838	6.85863	6.70136	6.85863	7.04102	6.70136	7.04102	6.85863	6.70136	7.04102	6682	5936	6987
395929	NM_205056,XM_015285092	HADHA	hydroxyacyl-CoA dehydrogenase/3-ketoacyl-CoA thiolase/enoyl-CoA hydratase (trifunctional protein), alpha subunit	protein_coding	NP_990387.3;XP_015140578.2	12383	.	69.8646	51.1577	61.0628	174.567	138.261	155.681	-1.12367	7.80642	0.412503	0.547674	-1.40836	7.66216	0.0163453	0.0643983	-1.25336	7.56619	0.112978	0.195304	7.89393	7.72646	7.89393	7.40238	7.72646	7.40238	7.89393	7.72646	7.40238	13756	12140	8991
395930	NM_205057,XM_015295675,XM_025141899,XM_046902292,XM_046902293	RABEP1	rabaptin, RAB GTPase binding effector protein 1	protein_coding	NP_990388.2;XP_015151161.1;XP_024997667.1;XP_046758248.1;XP_046758249.1	49558	.	7.98869	7.78518	6.67699	19.9609	21.0406	17.0232	-1.18096	5.91503	0.247892	0.368302	-1.04913	5.99583	0.739834	0.895864	1.12565	5.87801	0.41163	0.543632	6.05112	5.81509	6.05112	5.98299	5.81509	5.98299	6.05112	5.81509	5.98299	3793	3185	3328
395932	NM_205059	SMARCA4	SWI/SNF related, matrix associated, actin dependent regulator of chromatin, subfamily a, member 4	protein_coding	NP_990390.1	49559	.	46.0971	32.0072	36.8549	115.18	86.5041	93.9627	-1.22854	7.60843	0.148376	0.246025	-1.48514	7.49206	0.00561363	0.0279017	-1.20886	7.32207	0.183434	0.289342	7.75572	7.46029	7.75572	7.18835	7.46029	7.18835	7.75572	7.46029	7.18835	12494	10085	7744
395934	NM_001293280,NM_001397586,NM_001397587,NM_001397588,NM_001397589,NM_001397590,NM_001397591,NM_001397592,NM_001397593,NM_001397594,XM_015298489	SHC1	SHC adaptor protein 1	protein_coding	NP_001280209.1;NP_001384515.1;NP_001384516.1;NP_001384517.1;NP_001384518.1;NP_001384519.1;NP_001384520.1;NP_001384521.1;NP_001384522.1;NP_001384523.1;XP_015153975.1	5182	.	65.6207	57.3925	46.8163	163.963	155.112	119.36	-1.39631	7.35525	0.0193302	0.0454803	-1.19823	7.45149	0.204427	0.406867	1.16532	7.20904	0.28346	0.407483	7.58329	7.10464	7.58329	7.32388	7.10464	7.32388	7.58329	7.10464	7.32388	11080	7869	8512
395936	NM_205062	LRPAP1	LDL receptor related protein associated protein 1	protein_coding	NP_990393.2	11638	.	69.6385	81.5377	82.4648	174.002	220.368	210.247	1.2056	7.28965	0.189678	0.298482	1.13527	7.24291	0.373686	0.606164	-1.06196	7.37552	0.673434	0.784659	7.15829	7.42633	7.15829	7.34012	7.42633	7.34012	7.15829	7.42633	7.34012	8238	9849	8609
395938	NM_205064	SOD1	superoxide dismutase 1, soluble	protein_coding	NP_990395.2	11821	.	143.509	113.036	93.9567	358.578	305.496	239.545	-1.50004	7.1535	0.00456983	0.0133158	-1.30918	7.23528	0.0590858	0.169624	1.14579	6.93312	0.340733	0.472034	7.42462	6.84381	7.42462	7.03855	6.84381	7.03855	7.42462	6.84381	7.03855	9920	6558	6975
395939	NM_001122648	DIO3	deiodinase, iodothyronine type III	protein_coding	NP_001116120.1	66218	.	3.08335	1.61401	10.6281	7.7042	4.3621	27.0966	3.50174	3.64122	2.11525e-15	5.47429e-14	-1.96913	2.07268	0.000102152	0.000962001	-6.8953	3.47617	4.21894e-30	3.68285e-28	2.70643	4.34764	2.70643	1.92818	4.34764	1.92818	2.70643	4.34764	1.92818	321	1115	150
395940	NM_001097614	DIO1	deiodinase, iodothyronine type I	protein_coding	NP_001091083.2	8160	.	0.045446	0.050569	0.080248	0.113552	0.136671	0.204595	1.59843	-2.76611	0.593113	0.718319	1.08415	-2.9936	1	1	-1.4738	-2.71005	0.593113	0.717187	0.119145	0.187645	0.119145	0.128986	0.187645	0.128986	0.119145	0.187645	0.128986	5	8	5
395942	NM_205065,XM_015296830,XM_015296831,XM_015296832,XM_025142486	PAX7	paired box 7	protein_coding	NP_990396.1;XP_015152316.1;XP_015152317.1;XP_015152318.1;XP_024998254.1	49563	.	0.021298	0.024762	0.071387	0.053215	0.066923	0.182003	3.24214	-1.60456	0.00582377	0.0164151	1.08496	-2.47883	1	1	-2.98694	-1.55874	0.00841274	0.0218222	0.186178	0.537481	0.186178	0.201181	0.537481	0.201181	0.186178	0.537481	0.201181	8	26	8
395946	NM_001293282,XM_025152140,XM_040703347,XM_040703349,XM_046943463,XM_046943464,XR_006939790	SCN9A	sodium voltage-gated channel alpha subunit 9	protein_coding	NP_001280211.1;XP_025007908.1;XP_040559281.1;XP_040559283.1;XP_046799419.1;XP_046799420.1	49567	.	0.056238	0.073396	0.093461	0.140519	0.198364	0.238283	1.70623	-0.194597	0.0443355	0.0918203	1.26644	-0.439346	0.38765	0.618628	-1.34719	-0.0592238	0.262185	0.383479	0.695865	1.04204	0.695865	0.836414	1.04204	0.836414	0.695865	1.04204	0.836414	36	61	42
395948	NM_205067	HSPE1	heat shock protein family E (Hsp10) member 1	protein_coding	NP_990398.1	49569	.	541.502	512.678	217.511	1353.02	1385.59	554.551	-2.44511	8.255	5.80168e-10	7.11927e-09	-1.08931	8.69992	0.546897	0.758195	2.24465	8.1685	1.93896e-08	1.73412e-07	8.76351	7.47839	8.76351	8.64039	7.47839	8.64039	8.76351	7.47839	8.64039	25182	10213	21280
395949	NM_001396428	SMO	smoothened, frizzled class receptor	protein_coding	NP_001383357.1	5983	.	60.6275	45.3936	38.0907	151.486	122.683	97.1133	-1.56335	7.5994	0.00175964	0.00582473	-1.37736	7.67347	0.0247188	0.0884849	1.13503	7.33568	0.37429	0.506583	7.89184	7.25061	7.89184	7.43222	7.25061	7.43222	7.89184	7.25061	7.43222	13736	8713	9180
395950	NM_205068	GBX2	gastrulation brain homeobox 2	protein_coding	NP_990399.1	10048	.	6.924	7.28917	3.21224	17.3006	19.7001	8.18971	-2.11585	3.50376	1.32524e-06	9.19966e-06	1.02058	3.95906	0.901516	0.994122	2.15937	3.52324	6.89575e-07	4.73734e-06	4.03198	3.04574	4.03198	4.05959	3.04574	4.05959	4.03198	3.04574	4.05959	892	418	838
395951	NM_205069	ITGA1	integrin subunit alpha 1	protein_coding	NP_990400.2	49570	.	0.231977	0.657238	0.161426	0.579627	1.77628	0.41156	-1.41282	0.893441	0.0829419	0.153442	2.73157	2.00542	1.45167e-08	3.60519e-07	3.85912	1.88835	3.00471e-13	5.25212e-12	1.64849	1.32802	1.64849	2.77314	1.32802	2.77314	1.64849	1.32802	2.77314	124	87	312
395952	NM_205070,XM_015288581,XM_015288582,XM_015288583,XM_046942735,XM_046942736,XM_046942737	LDB1	LIM domain binding 1	protein_coding	NP_990401.1;XP_015144067.2;XP_015144068.1;XP_015144069.1;XP_046798691.1;XP_046798692.1;XP_046798693.1	49571	.	14.7093	8.96223	12.8241	36.7533	24.2218	32.6954	-1.1467	5.95466	0.341503	0.473505	-1.68743	5.72169	0.000305924	0.00247498	-1.47155	5.60094	0.00763664	0.0200661	6.07084	5.8765	6.07084	5.33066	5.8765	5.33066	6.07084	5.8765	5.33066	3846	3326	2098
395953	NM_205071	IGF2BP1	insulin like growth factor 2 mRNA binding protein 1	protein_coding	NP_990402.1	882	.	25.2487	18.2135	12.5176	63.0874	49.2248	31.914	-1.98102	6.49879	2.18523e-06	1.44801e-05	-1.42963	6.67431	0.0126232	0.0525891	1.38569	6.1775	0.0232764	0.052059	6.92063	5.946	6.92063	6.41009	5.946	6.41009	6.92063	5.946	6.41009	6978	3493	4493
395955	NM_205073	TSN	translin	protein_coding	NP_990404.2	8854	.	64.9466	67.0659	35.2448	162.278	181.256	89.8576	-1.80972	6.92204	3.64991e-05	0.000182972	1.00131	7.28824	0.993325	1	1.81208	6.92322	3.525e-05	0.000169988	7.29617	6.44781	7.29617	7.29804	6.44781	7.29804	7.29617	6.44781	7.29804	9070	4970	8360
395956	NM_001271901,NM_001271902,XM_015289786,XM_025152142,XM_040703353,XM_040703354,XM_040703355,XM_046943465,XM_046943466,XM_046943467	GLI2	GLI family zinc finger 2	protein_coding	NP_001258830.2;NP_001258831.2;XP_015145272.2;XP_025007910.2;XP_040559287.1;XP_040559288.1;XP_040559289.1;XP_046799421.1;XP_046799422.1;XP_046799423.1	49572	.	7.56533	6.03174	14.4794	18.9031	16.3017	36.9158	1.95099	6.6399	3.55455e-06	2.24453e-05	-1.28957	5.90728	0.0775534	0.207762	-2.51593	6.52588	2.27573e-10	2.77621e-09	6.09938	7.05332	6.09938	5.73856	7.05332	5.73856	6.09938	7.05332	5.73856	3924	7592	2801
395958	NM_205075	UBA52	ubiquitin A-52 residue ribosomal protein fusion product 1	protein_coding	NP_990406.1	49574	.	552.051	477.054	493.232	1379.38	1289.31	1257.51	-1.09938	8.28601	0.504937	0.637865	-1.19341	8.23084	0.213597	0.420502	-1.08553	8.15808	0.563776	0.691221	8.35698	8.22073	8.35698	8.10274	8.22073	8.10274	8.35698	8.22073	8.10274	18984	17124	14643
395960	NM_205077,XM_015279332	NR5A1	nuclear receptor subfamily 5 group A member 1	protein_coding	NP_990408.2;XP_015134818.2	49576	.	0.029964	0.063383	0.147918	0.074868	0.171303	0.377122	4.97083	-1.32836	7.45732e-05	0.000347472	2.15128	-2.15032	0.154702	0.335803	-2.30938	-1.0783	0.0197076	0.0452152	0.164178	0.685001	0.164178	0.335562	0.685001	0.335562	0.164178	0.685001	0.335562	7	35	14
395962	NM_205079,XM_025148544,XM_040696841,XM_040696843,XM_040696844	FSHR	follicle stimulating hormone receptor	protein_coding	NP_990410.2;XP_025004312.1;XP_040552775.1;XP_040552777.1;XP_040552778.1	6926	.	0.053905	0.03579	0.014572	0.134689	0.096729	0.037152	-3.39625	-2.39543	0.0384743	0.0817488	-1.60189	-2.10558	0.407173	0.636066	2.11833	-2.79088	0.401742	0.533582	0.311567	0.0968714	0.311567	0.201181	0.0968714	0.201181	0.311567	0.0968714	0.201181	14	4	8
395963	NM_205080,XM_046938512	CAPN2	calpain 2	protein_coding	NP_990411.2;XP_046794468.1	7115	.	100.683	66.214	55.3796	251.57	178.953	141.192	-1.78261	8.05374	5.322e-05	0.000258012	-1.56709	8.12335	0.00164039	0.0102356	1.13753	7.6733	0.365406	0.497096	8.41533	7.58464	8.41533	7.76964	7.58464	7.76964	8.41533	7.58464	7.76964	19770	10998	11613
395964	NM_205081,XM_015281299,XM_040675977	CTNNB1	catenin beta 1	protein_coding	NP_990412.2;XP_015136785.1;XP_040531911.1	49578	.	110.99	80.3032	57.6585	277.324	217.031	147.002	-1.88676	8.4333	9.19515e-06	5.32354e-05	-1.42643	8.58618	0.012574	0.0524473	1.32271	8.11969	0.0493938	0.0987741	8.8228	7.90971	8.8228	8.31174	7.90971	8.31174	8.8228	7.90971	8.31174	26241	13792	16934
395966	NM_001397090,NM_001397091,XM_015281301,XM_015281302,XM_046918848	TOP2B	topoisomerase (DNA) II beta	protein_coding	NP_001384019.1;NP_001384020.1;XP_015136787.2;XP_015136788.2;XP_046774804.1	8591	.	21.9804	23.8197	21.5391	54.9211	64.3764	54.9146	-1.00272	7.19611	0.985451	1	1.05118	7.23452	0.726673	0.889723	1.05404	7.23262	0.712427	0.816411	7.20753	7.20363	7.20753	7.27906	7.20363	7.27906	7.20753	7.20363	7.27906	8526	8432	8250
395967	NM_001397476,NM_001397477,NM_205083,XM_040696845,XM_040696846,XM_040696849,XM_040696850	EPHA7	EPH receptor A7	protein_coding	NP_001384405.1;NP_001384406.1;NP_990414.1;XP_040552779.1;XP_040552780.1;XP_040552783.1;XP_040552784.1	49580	.	0.266295	0.309546	0.184545	0.665375	0.836595	0.470502	-1.41465	1.03397	0.0805905	0.149853	1.12587	1.3463	0.536287	0.749667	1.59269	1.13415	0.0176388	0.041024	1.74799	1.41513	1.74799	1.8703	1.41513	1.8703	1.74799	1.41513	1.8703	137	96	142
395968	NM_205084	ICOSLG	inducible T-cell costimulator ligand	protein_coding	NP_990415.2	12120	.	9.69046	15.2206	12.0735	24.213	41.1359	30.7817	1.26857	5.53483	0.0999692	0.17897	1.52324	5.68818	0.00362846	0.0196347	1.20075	5.83407	0.204433	0.314734	5.38686	5.72277	5.38686	5.98214	5.72277	5.98214	5.38686	5.72277	5.98214	2372	2984	3326
395969	NM_205085,XM_015275287,XM_046911848	ITM2B	integral membrane protein 2B	protein_coding	NP_990416.2;XP_015130773.1;XP_046767804.1	12758	.	66.8686	80.9464	122.266	167.081	218.77	311.721	1.86154	7.4532	1.47806e-05	8.16784e-05	1.17402	7.05686	0.261044	0.480917	-1.58561	7.53839	0.00126055	0.00413231	6.94785	7.83894	6.94785	7.17758	7.83894	7.17758	6.94785	7.83894	7.17758	7112	13129	7686
395970	NM_205086	FTH1	ferritin heavy chain 1	protein_coding	NP_990417.1	49581	.	1036.19	722.958	739.929	2589.07	1953.9	1886.47	-1.37548	9.8729	0.0247982	0.056301	-1.4781	9.83011	0.00599457	0.0293448	-1.07461	9.57372	0.611908	0.733464	10.0859	9.62645	10.0859	9.52277	9.62645	9.52277	10.0859	9.62645	9.52277	63062	45465	39273
395971	NM_205087	ADORA2B	adenosine A2b receptor	protein_coding	NP_990418.1	49582	.	0.025197	0.076555	0.123405	0.062959	0.2069	0.314624	4.30071	-1.68237	0.00124544	0.00429575	2.67943	-2.14848	0.0654974	0.18315	-1.60413	-1.30928	0.254666	0.374812	0.141837	0.537481	0.141837	0.35679	0.537481	0.35679	0.141837	0.537481	0.35679	6	26	15
[truncated: 13,697 more rows]
