# Supplementary material for: Transcriptional effects of influenza virus M1 and NP gene expression in DF-1 cells and their immunogenicity in cognate B21 chickens
Source: BMC Vet Res. 2026 Apr 7;22:281. doi: 10.1186/s12917-026-05433-8 (PMC13191996; doi:10.1186/s12917-026-05433-8)
Supplement: Supplementary file 2 — Additional file 2. Fold change values and raw P-values of significant DEGs used for downstream functional enrichment. [file 12917_2026_5433_MOESM2_ESM.xlsx]

## Sheet: Additional file 2
Additional File 2. Fold change values and raw P-values of significant DEGs used for downstream functional enrichment.													Additional file 2. Fold change values and raw P-values of significant DEGs used for downstream functional enrichment.
Gene_ID	Transcript_ID	Gene_Symbol	Description	gene_biotype	Protein_ID	CGNC	locus_tag	DF1_NP/DF-1.fc	DF1_NP/DF-1.logCPM	DF1_NP/DF-1.raw.pval	DF1_NP/DF-1.bh.pval	DF-1_M1/DF-1.fc	DF-1_M1/DF-1.logCPM	DF-1_M1/DF-1.raw.pval	DF-1_M1/DF-1.bh.pval	DF-1_M1/DF1_NP.fc	DF-1_M1/DF1_NP.logCPM	DF-1_M1/DF1_NP.raw.pval	DF-1_M1/DF1_NP.bh.pval	DF-1.mean	DF1_NP.mean	DF-1_M1.mean	N_DF-1	N_DF1_NP	N_DF-1_M1	DF-1_Read_Count	DF1_NP_Read_Count	DF-1_M1_Read_Count	DF-1_FPKM	DF1_NP_FPKM	DF-1_M1_FPKM	DF-1_TPM	DF1_NP_TPM	DF-1_M1_TPM
373854	NM_001003718,NM_204097,XM_015293567,XM_015293568,XM_015293569,XM_015293571,XM_015293573,XM_015293576,XM_015293578,XM_015293579,XM_025154775,XM_025154777,XM_025154779,XM_040646795,XM_040646796,XM_040646797,XM_040646798,XM_040646801,XM_040646802,XM_040646803,XM_040646804,XM_040646805,XM_040646806,XM_046900248	TENM2	teneurin transmembrane protein 2	protein_coding	NP_001003718.2;NP_989428.2;XP_015149053.1;XP_015149054.1;XP_015149055.1;XP_015149057.1;XP_015149059.1;XP_015149062.1;XP_015149064.1;XP_015149065.1;XP_025010543.1;XP_025010545.1;XP_025010547.1;XP_040502729.1;XP_040502730.1;XP_040502731.1;XP_040502732.1;XP_040502735.1;XP_040502736.1;XP_040502737.1;XP_040502738.1;XP_040502739.1;XP_040502740.1;XP_046756204.1	1242	.	4.35907	-1.29742	0.000184687	0.000789089	1.21858	-2.40743	1	1	-3.57544	-1.22506	0.00125538	0.00411721	0.186178	0.685001	0.224465	0.186178	0.685001	0.224465	8	35	9	0.009427	0.046045	0.01291	0.023554	0.117392	0.03489
373892	NM_204103,XM_015288533,XM_015288534,XM_015288536,XM_015288538,XM_025151427,XM_025151429,XM_040702192,XM_046942672,XM_046942673,XM_046942674,XM_046942675,XM_046942676,XM_046942677,XM_046942678	ADD3	adducin 3 (gamma)	protein_coding	NP_989434.2;XP_015144019.1;XP_015144020.1;XP_015144022.1;XP_015144024.1;XP_025007195.1;XP_025007197.1;XP_040558126.1;XP_046798628.1;XP_046798629.1;XP_046798630.1;XP_046798631.1;XP_046798632.1;XP_046798633.1;XP_046798634.1	48944	.	-1.62987	5.64027	0.00074514	0.00272862	-2.26831	5.4773	2.27103e-08	5.46322e-07	-1.39171	5.02711	0.0236404	0.0527199	5.97221	5.28182	4.81938	5.97221	5.28182	4.81938	3588	2183	1456	11.9317	7.183	5.39965	29.813	18.3133	14.5934
373894	NM_204105,XM_015294104	SDK1	sidekick cell adhesion molecule 1	protein_coding	NP_989436.3;XP_015149590.2	48946	.	2.39559	1.84879	9.30183e-07	6.67333e-06	-3.73252	0.457699	3.89728e-08	8.93311e-07	-8.94128	1.50771	1.98391e-23	9.60844e-22	1.63256	2.59341	0.642607	1.63256	2.59341	0.642607	122	290	30	0.131026	0.310988	0.035862	0.327387	0.792874	0.096922
373896	NM_001397652,NM_204107	UCP3	uncoupling protein 3	protein_coding	NP_001384581.1;NP_989438.1	48948	.	-3.39861	-1.12772	0.000610301	0.00227952	1.05756	-0.49658	0.844178	0.958594	3.59305	-1.07849	0.000296643	0.00116062	0.726213	0.252164	0.758799	0.726213	0.252164	0.758799	38	11	37	0.347059	0.097446	0.377816	0.867176	0.248441	1.0211
373900	NM_204111,XM_015278016,XM_040696693,XM_046938375	UGP2	UDP-glucose pyrophosphorylase 2	protein_coding	NP_989442.2;XP_015133502.1;XP_040552627.1;XP_046794331.1	6722	.	2.2361	7.14417	2.48346e-08	2.38184e-07	-1.31583	6.26582	0.0559598	0.163779	-2.94233	7.03311	1.41101e-13	2.57122e-12	6.46597	7.61792	6.07513	6.46597	7.61792	6.07513	5076	11256	3551	27.7281	60.1118	21.8613	69.2825	153.257	59.0834
373902	NM_001396910,NM_001396911,NM_001396912,NM_204113,XM_046937991,XM_046938017,XM_046938081,XM_046938098,XM_046938124,XM_046938147,XM_046938171,XM_046938195	NR1H4	nuclear receptor subfamily 1 group H member 4	protein_coding	NP_001383839.1;NP_001383840.1;NP_001383841.1;NP_989444.1;XP_046793947.1;XP_046793973.1;XP_046794037.1;XP_046794054.1;XP_046794080.1;XP_046794103.1;XP_046794127.1;XP_046794151.1	8812	.	1.00834	-1.68396	1	1	3.6449	-0.570568	2.32146e-05	0.000267106	3.61467	-0.56659	2.32146e-05	0.000116297	0.351053	0.35367	1.00724	0.351053	0.35367	1.00724	16	16	54	0.026522	0.036532	0.348905	0.066268	0.093139	0.942966
373903	NM_001324555,NM_204114	DIO2	deiodinase, iodothyronine type II	protein_coding	NP_001311484.2;NP_989445.3	66178	.	7.09068	3.53637	1.9415e-31	2.80229e-29	1.35438	1.76508	0.0872883	0.225459	-5.23523	3.59941	5.63787e-24	2.9042e-22	1.94794	4.41142	2.28449	1.94794	4.41142	2.28449	166	1168	207	0.386382	2.70849	0.54006	0.96543	6.90538	1.45959
373904	NM_204115	TNFRSF10B	tumor necrosis factor receptor superfamily, member 10b	protein_coding	NP_989446.2	48951	.	1.25673	5.87023	0.112591	0.196875	2.73655	6.59731	5.07718e-12	2.2704e-10	2.17752	6.69318	7.39697e-08	6.02756e-07	5.72273	6.04682	7.15768	5.72273	6.04682	7.15768	3009	3750	7580	18.1506	22.4003	51.2283	45.3518	57.1103	138.452
373906	NM_204117,XM_015280397,XM_015280398,XM_015280401,XM_015280402,XM_015280403,XM_015280404,XM_015280405,XM_015280406,XM_025144618,XM_025144620,XM_025144621,XM_025144623,XM_025144624,XM_025144625,XM_025144628,XM_040655319,XM_040655320,XM_040655323,XM_046905173	NRG1	neuregulin 1	protein_coding	NP_989448.1;XP_015135883.2;XP_015135884.2;XP_015135887.2;XP_015135888.2;XP_015135889.2;XP_015135890.2;XP_015135891.2;XP_015135892.2;XP_025000386.2;XP_025000388.2;XP_025000389.2;XP_025000391.2;XP_025000392.2;XP_025000393.2;XP_025000396.2;XP_040511253.2;XP_040511254.1;XP_040511257.1;XP_046761129.1	11493	.	2.94194	2.98972	2.93364e-11	4.40894e-10	-1.53155	1.74585	0.0170301	0.0660983	-4.50565	2.85934	1.01654e-18	3.16647e-17	2.32534	3.67884	1.85547	2.32534	3.67884	1.85547	233	680	140	0.493294	1.2828	0.340903	1.23256	3.27054	0.921338
373909	NM_204120,XM_015278145,XM_015278146,XM_015278150,XM_015278151,XM_040698651,XM_046939812,XM_046939813,XR_006939029	EDNRB2	endothelin receptor B subtype 2	protein_coding	NP_989451.1;XP_015133631.1;XP_015133632.1;XP_015133636.1;XP_015133637.1;XP_040554585.1;XP_046795768.1;XP_046795769.1	48952	.	-4.82566	5.56923	2.04138e-25	1.54193e-23	-14.7905	5.3925	5.78149e-59	2.10706e-55	-3.06498	3.43855	1.92863e-12	3.02318e-11	6.31472	4.11157	2.65814	6.31472	4.11157	2.65814	4565	938	284	16.0173	3.24271	1.14814	40.0214	8.2674	3.10302
373911	NM_204122,XM_015289829	PTPRO	protein tyrosine phosphatase, receptor type O	protein_coding	NP_989453.3;XP_015145315.2	9894	.	-1.64978	-0.606891	0.0845039	0.1557	-13.3158	-1.127	7.06058e-09	1.85458e-07	-8.07065	-1.72428	4.67603e-05	0.000220036	0.827672	0.554637	0.0787666	0.827672	0.554637	0.0787666	45	27	3	0.116744	0.068401	0.005849	0.291701	0.17439	0.015808
373915	NM_204126,XM_015294106,XM_015294108,XM_015294109,XM_046900545,XM_046900546	SREBF1	sterol regulatory element binding transcription factor 1	protein_coding	NP_989457.3;XP_015149592.2;XP_015149594.2;XP_015149595.2;XP_046756501.1;XP_046756502.1	48954	.	-1.59496	7.29534	0.00110052	0.00385937	-2.13106	7.14833	1.54437e-07	3.11394e-06	-1.33612	6.72588	0.0429312	0.087888	7.60029	6.93117	6.51708	7.60029	6.93117	6.51708	11212	6971	4843	34.1126	20.9689	16.4917	85.2352	53.4608	44.5714
373917	NM_001302800,XM_015287256	LGALS3	galectin 3	protein_coding	NP_001289729.1;XP_015142742.1	9239	.	1.30104	5.16474	0.070405	0.1342	-3.8273	4.29914	4.32563e-18	4.60285e-16	-4.97947	4.60737	7.46416e-25	4.3525e-23	5.00664	5.37591	3.19166	5.00664	5.37591	3.19166	1809	2334	435	29.6411	37.8839	7.98383	74.0625	96.5861	21.5775
373920	NM_001397661,NM_001397662,NM_001397663,NM_001397664,NM_001397665,NM_204129,XM_025148536,XM_025148549,XM_025148585,XM_040696692,XM_046938913	MID1	midline 1	protein_coding	NP_001384590.1;NP_001384591.1;NP_001384592.1;NP_001384593.1;NP_001384594.1;NP_989460.2;XP_025004304.2;XP_025004317.2;XP_025004353.2;XP_040552626.1;XP_046794869.1	48957	.	-2.33031	5.60314	7.29143e-09	7.60332e-08	-1.20297	5.96069	0.199271	0.399584	1.93713	5.42191	5.85742e-06	3.34205e-05	6.10805	4.91503	5.84568	6.10805	4.91503	5.84568	3948	1680	3021	10.713	4.51942	9.26174	26.7681	11.5224	25.0312
373931	NM_204136	EGR1	early growth response 1	protein_coding	NP_989467.3	48962	.	2.57644	8.6745	5.71779e-11	8.25286e-10	2.40372	8.60308	1.16892e-09	3.61796e-08	-1.07186	9.15214	0.624832	0.744366	7.84215	9.20369	9.10375	7.84215	9.20369	9.10375	13269	33902	29360	68.3459	172.965	169.436	170.772	440.98	457.926
373935	NM_001199446,XM_015275195,XM_015275204,XM_015275212,XM_015275219,XM_015275226,XM_040697618	DACH1	dachshund family transcription factor 1	protein_coding	NP_001186375.1;XP_015130681.1;XP_015130690.1;XP_015130698.1;XP_015130705.1;XP_015130712.1;XP_040553552.1	12712	.	1.21925	-1.33004	0.674636	0.790201	-8.30712	-2.17237	0.000700954	0.00496768	-10.1258	-1.95277	8.47349e-05	0.000376835	0.408327	0.484754	0.0529859	0.408327	0.484754	0.0529859	19	23	2	0.036215	0.039174	0.001182	0.090487	0.099878	0.003193
373939	NM_206863,XM_015290227,XM_015290228,XM_025152727,XM_025152728,XM_040704448,XM_046944196	VAV3	vav 3 guanine nucleotide exchange factor	protein_coding	NP_996745.1;XP_015145713.1;XP_015145714.1;XP_025008495.1;XP_025008496.2;XP_040560382.1;XP_046800152.1	1353	.	1.7545	5.5031	0.000109398	0.00049177	-6.58592	4.2476	1.71389e-31	7.80784e-29	-11.555	4.97316	8.64858e-50	3.93997e-47	5.08338	5.87607	2.58357	5.08338	5.87607	2.58357	1911	3325	267	5.60863	9.66458	0.875338	14.014	24.6401	2.36573
373941	NM_001277724,XM_015290230,XM_015290231	PRRX1	paired related homeobox 1	protein_coding	NP_001264653.1;XP_015145716.1;XP_015145717.1	48968	.	-1.2318	8.37053	0.142438	0.237636	-2.90747	7.93966	2.1131e-13	1.19398e-11	-2.36034	7.72207	2.69264e-09	2.74498e-08	8.51689	8.21703	6.9846	8.51689	8.21703	6.9846	21216	17080	6717	164.14	131.918	58.8494	410.128	336.329	159.049
373942	NM_204143,XM_040651088	AGMAT	agmatinase	protein_coding	NP_989474.2;XP_040507022.1	48969	.	-2.92702	-2.26987	0.0516117	0.104239	-4.46422	-2.35282	0.016576	0.0649657	-1.52599	-3.21194	0.731885	0.831626	0.331445	0.120106	0.0787666	0.331445	0.120106	0.0787666	15	5	3	0.136419	0.048074	0.028673	0.340864	0.122566	0.077494
373945	NM_204145,XM_046905175	ABCA1	ATP-binding cassette, sub-family A (ABC1), member 1	protein_coding	NP_989476.1;XP_046761131.1	11502	.	11.441	2.62053	6.1951e-37	1.92154e-34	-1.24856	-0.119478	0.411369	0.639129	-14.2836	2.60059	1.83553e-40	4.181e-38	0.986547	3.61485	0.836414	0.986547	3.61485	0.836414	57	648	42	0.079943	0.905972	0.066021	0.199748	2.3098	0.178433
373952	NM_204149,XM_040651089,XM_040651090	NBL1	neuroblastoma 1, DAN family BMP antagonist	protein_coding	NP_989480.2;XP_040507023.1;XP_040507024.1	2967	.	2.96663	5.99222	1.35878e-13	2.78207e-12	1.72539	5.45103	0.000176799	0.00154704	-1.71939	6.23451	0.000171555	0.000709485	5.04778	6.58746	5.81629	5.04778	6.58746	5.81629	1863	5481	2959	14.1627	42.2637	24.7471	35.3876	107.753	66.8828
373963	NM_001321516	EEF1A1	eukaryotic translation elongation factor 1 alpha 1	protein_coding	NP_001308445.1	48980	.	-1.05566	12.3282	0.702163	0.811811	-2.27238	11.8929	1.08324e-08	2.73683e-07	-2.15258	11.8391	8.84983e-08	7.11991e-07	12.367	12.2889	11.1831	12.367	12.2889	11.1831	306735	288141	124255	2508.48	2333.96	1138.45	6267.79	5950.49	3076.83
373965	NM_001396084,NM_001396085,NM_001396086,NM_001396087,NM_001396088,NM_204158,XM_046939594,XM_046939628,XM_046939649,XM_046939671,XM_046939684,XM_046939697,XM_046939721,XM_046939748,XM_046939767,XM_046939779,XM_046939795,XM_046939810,XM_046939814,XM_046939851,XM_046939885,XM_046939906,XM_046939921,XM_046939944	CALD1	caldesmon 1	protein_coding	NP_001383013.1;NP_001383014.1;NP_001383015.1;NP_001383016.1;NP_001383017.1;NP_989489.2;XP_046795550.1;XP_046795584.1;XP_046795605.1;XP_046795627.1;XP_046795640.1;XP_046795653.1;XP_046795677.1;XP_046795704.1;XP_046795723.1;XP_046795735.1;XP_046795751.1;XP_046795766.1;XP_046795770.1;XP_046795807.1;XP_046795841.1;XP_046795862.1;XP_046795877.1;XP_046795900.1	9884	.	2.18798	7.15931	5.70708e-08	5.14838e-07	1.85597	7.00066	1.68888e-05	0.000204319	-1.17889	7.50239	0.24803	0.367272	6.50232	7.62327	7.38715	6.50232	7.62327	7.38715	5207	11298	8896	20.8658	45.0762	40.745	52.1363	114.923	110.12
373967	NM_001267075,XM_015285716,XM_025149450,XM_025149451,XM_025149452,XM_025149453,XM_025149454,XM_025149455,XM_040698653	SLIT2	slit guidance ligand 2	protein_coding	NP_001254004.2;XP_015141202.3;XP_025005218.2;XP_025005219.2;XP_025005220.2;XP_025005221.2;XP_025005222.2;XP_025005223.2;XP_040554587.1	48982	.	1.18118	2.21266	0.32985	0.460721	2.04355	2.68969	1.27027e-05	0.000159226	1.73009	2.77309	0.000681794	0.00243072	2.38362	2.58091	3.26648	2.38362	2.58091	3.26648	245	287	461	0.469259	0.544461	0.991725	1.17251	1.38812	2.68029
373969	NM_204159	DLX5	distal-less homeobox 5	protein_coding	NP_989490.1	48983	.	-4.98311	0.10894	9.82287e-10	1.16706e-08	-1.60173	0.53656	0.0364278	0.118962	3.11046	-0.419616	8.68484e-05	0.000384943	1.45367	0.430027	1.05997	1.45367	0.430027	1.05997	101	20	58	1.09252	0.208182	0.697921	2.72981	0.530767	1.88624
373975	NM_001030336,XM_015282366,XM_046917128	IRX2	iroquois homeobox 2	protein_coding	NP_001025507.1;XP_015137852.1;XP_046773084.1	48986	.	3.12639	1.9401	2.14336e-10	2.81749e-09	-1.34868	0.715046	0.157416	0.340023	-4.21635	1.85137	2.18812e-14	4.28741e-13	1.50708	2.75798	1.24212	1.50708	2.75798	1.24212	107	332	73	0.650872	2.03529	0.49529	1.6263	5.18904	1.33859
373976	NM_001397958,NM_001397959,NM_204162,XM_046941343	ALX4	ALX homeobox 4	protein_coding	NP_001384887.1;NP_001384888.1;NP_989493.1;XP_046797299.1	48987	.	-1.06837	6.26436	0.645314	0.764145	1.91039	6.85224	6.89623e-06	9.29142e-05	2.041	6.82018	7.55651e-07	5.14761e-06	6.32869	6.2345	7.254	6.32869	6.2345	7.254	4610	4279	8107	12.5564	11.5444	24.7479	31.3739	29.4329	66.8849
373978	NM_204164,XM_025152068	COL18A1	collagen, type XVIII, alpha 1	protein_coding	NP_989495.2;XP_025007836.2	3190	.	4.58088	7.71787	1.23916e-24	8.56133e-23	1.03923	6.26582	0.789457	0.929095	-4.40795	7.72805	1.46604e-23	7.26937e-22	6.25612	8.43695	6.31093	6.25612	8.43695	6.31093	4381	19902	4191	11.6664	52.142	12.3719	29.1502	132.938	33.4369
373980	NM_204166	LAMB2	laminin, beta 2 (laminin S)	protein_coding	NP_989497.3	48988	.	2.53999	5.35847	2.38642e-10	3.11453e-09	-1.58315	4.24276	0.00206428	0.0123687	-4.02118	5.20047	4.37609e-20	1.59487e-18	4.59446	5.90269	3.96599	4.59446	5.90269	3.96599	1345	3388	782	3.39921	8.48424	2.21316	8.4934	21.6308	5.98139
373981	NM_204167	HPSE	heparanase	protein_coding	NP_989498.2	8508	.	4.61439	0.425249	3.66463e-10	4.64144e-09	1.92681	-0.485546	0.0235088	0.0855015	-2.3945	0.646908	6.89729e-05	0.000313138	0.550794	1.65673	0.924355	0.550794	1.65673	0.924355	27	124	48	0.182118	0.83952	0.366012	0.455047	2.14038	0.989203
373983	NM_204169,XM_015299561,XM_046904314	BRCA1	BRCA1 DNA repair associated	protein_coding	NP_989500.1;XP_015155047.2;XP_046760270.1	2006	.	-5.14185	6.19683	1.59035e-27	1.57715e-25	1.14226	7.03928	0.351488	0.582739	5.87332	6.35894	1.6191e-31	1.63912e-29	6.95147	4.63657	7.14191	6.95147	4.63657	7.14191	7130	1375	7497	17.1159	3.30465	19.6522	42.7664	8.4253	53.113
373984	NM_204170	PCNA	proliferating cell nuclear antigen	protein_coding	NP_989501.1	92	.	-6.65372	7.28161	1.01219e-35	2.41898e-33	-1.64013	7.76635	0.000536796	0.00397633	4.05681	6.68373	3.61401e-21	1.47577e-19	8.08461	5.38013	7.37419	8.08461	5.38013	7.37419	15708	2341	8816	170.298	25.1348	107.082	425.513	64.082	289.405
373987	NM_001199453	THBS1	thrombospondin 1	protein_coding	NP_001186382.1	48991	.	-2.03655	10.3778	6.75333e-07	4.99747e-06	-1.64464	10.4868	0.000476774	0.00359706	1.2383	9.93774	0.131936	0.221454	10.8022	9.77694	10.085	10.8022	9.77694	10.085	103649	50470	58013	246.703	118.983	154.699	616.423	303.35	418.097
374001	NM_204181	CHRNA7	cholinergic receptor nicotinic alpha 7 subunit	protein_coding	NP_989512.3	48996	.	1.43796	-1.07195	0.317351	0.446946	2.88524	-0.442745	0.000267908	0.00221278	2.00659	-0.29124	0.0113306	0.0281535	0.445284	0.604914	1.03385	0.445284	0.604914	1.03385	21	30	56	0.056203	0.081498	0.171236	0.140432	0.207783	0.462792
374010	NM_001398073,NM_204189	UNG	uracil DNA glycosylase	protein_coding	NP_001385002.1;NP_989520.2	49003	.	-2.70325	3.84557	1.09827e-10	1.52047e-09	-1.35674	4.18765	0.0408589	0.129094	1.99246	3.53847	7.9725e-06	4.41242e-05	4.45532	3.12827	4.0384	4.45532	3.12827	4.0384	1216	446	825	9.47842	3.45472	7.20275	23.6832	8.80792	19.4665
374017	NM_204193,XM_046899759	BARX1	BARX homeobox 1	protein_coding	NP_989524.2;XP_046755715.1	3820	.	8.34108	-1.45936	3.85312e-06	2.41907e-05	2.39876	-2.70815	0.282135	0.50612	-3.47366	-1.25501	0.00179023	0.00560052	0.0960902	0.669335	0.224465	0.0960901	0.669335	0.224465	4	34	9	0.040568	0.414723	0.120376	0.101366	1.05735	0.325333
374034	NM_001134648,NM_204205,XM_046939830,XM_046939831,XM_046939832	AFAP1	actin filament associated protein 1	protein_coding	NP_001128120.2;NP_989536.2;XP_046795786.1;XP_046795787.1;XP_046795788.1	11600	.	2.2066	7.42806	4.00142e-08	3.71039e-07	2.42818	7.5244	8.42424e-10	2.65819e-08	1.10042	7.95944	0.501132	0.63277	6.76009	7.89463	8.03213	6.76009	7.89463	8.03213	6237	13648	13941	15.5253	33.6223	38.809	38.7922	85.7211	104.887
374037	NM_001396486,NM_001396487,NM_001396488,NM_001396489,NM_001396490,NM_204207,XM_046943371	HAT1	histone acetyltransferase 1	protein_coding	NP_001383415.1;NP_001383416.1;NP_001383417.1;NP_001383418.1;NP_001383419.1;NP_989538.2;XP_046799327.1	7250	.	-3.08928	6.13314	1.68707e-14	3.87919e-13	1.20334	6.86798	0.195209	0.393554	3.71745	6.33909	7.2605e-19	2.30596e-17	6.7414	5.14197	7.00617	6.7414	5.14197	7.00617	6156	1976	6819	33.4304	10.8202	41.4682	83.5306	27.5864	112.074
374039	NM_204209	OGN	osteoglycin	protein_coding	NP_989540.1	66182	.	3.64221	-1.85254	0.00644454	0.0178847	1.26172	-2.71234	1	1	-2.88497	-1.76099	0.0191693	0.0441374	0.141837	0.466741	0.177515	0.141837	0.466741	0.177515	6	22	7	0.021075	0.080545	0.027589	0.052658	0.205351	0.074563
374046	XM_001231623,XM_001231650,XM_004936545,XM_015290801,XM_015290802,XM_040704931,XM_422303,XR_005861921,XR_005861922	COL11A1	collagen type XI alpha 1 chain, transcript variant X2	protein_coding	XP_001231624.3;XP_001231651.3;XP_004936602.2;XP_015146287.2;XP_015146288.2;XP_040560865.1;XP_422303.4	49019	.	-25.6034	0.534024	4.21548e-25	3.05738e-23	-14.3838	0.584726	1.0245e-20	1.5086e-18	1.77866	-2.4691	0.472	0.603792	1.89549	0.142972	0.24738	1.89549	0.142972	0.24738	158	6	10	0.255027	0.008225	0.018092	0.637222	0.020971	0.048895
374052	XM_001231900,XM_015296621,XM_040646581,XM_040646589	F5	coagulation factor V, transcript variant X2	protein_coding	XP_001231901.5;XP_015152107.2;XP_040502515.1;XP_040502523.1	11315	.	1.13259	1.96662	0.478807	0.610892	-2.45639	1.37665	3.43544e-06	4.97832e-05	-2.78205	1.50482	7.50181e-08	6.10276e-07	2.21196	2.35474	1.30899	2.21196	2.35474	1.30899	211	237	79	0.401951	0.431606	0.170543	1.00433	1.10039	0.460918
374060	NM_204221	FZD7	frizzled class receptor 7	protein_coding	NP_989552.2	49027	.	2.08617	3.83555	1.40568e-06	9.70724e-06	1.25045	3.38117	0.14799	0.325631	-1.66832	3.94837	0.000710554	0.00251969	3.35459	4.34024	3.64857	3.35459	4.34024	3.64857	536	1109	617	1.91083	3.91806	2.46459	4.77449	9.9892	6.66093
374062	NM_001030337,XM_046917252	FZD1	frizzled class receptor 1	protein_coding	NP_001025508.1;XP_046773208.1	6896	.	2.52146	5.80579	2.59726e-10	3.37158e-09	1.82505	5.48802	3.57736e-05	0.000390642	-1.38158	6.10941	0.0246667	0.0546824	5.03344	6.34093	5.88137	5.03344	6.34093	5.88137	1844	4611	3098	11.6046	28.7239	21.8344	28.9957	73.2324	59.0107
374064	NM_204223,XM_046904942	PFKM	phosphofructokinase, muscle	protein_coding	NP_989554.3;XP_046760898.1	10017	.	2.70134	-1.49507	0.0140563	0.0346604	1.08524	-2.21568	1	1	-2.48838	-1.44795	0.0195301	0.0448645	0.229197	0.554637	0.24738	0.229197	0.554637	0.24738	10	27	10	0.049705	0.128793	0.050909	0.124196	0.328363	0.137589
374066	NM_204225	DCXR	dicarbonyl and L-xylulose reductase	protein_coding	NP_989556.2	2055	.	2.06227	5.10709	8.15964e-07	5.93865e-06	1.16202	4.60547	0.308704	0.535493	-1.77471	5.18163	8.7458e-05	0.000387291	4.55379	5.5661	4.76186	4.55379	5.5661	4.76186	1306	2671	1397	19.3707	39.253	23.2292	48.4005	100.077	62.7803
374068	NM_204227,XM_046899375,XM_046899376	CDH5	cadherin 5	protein_coding	NP_989558.2;XP_046755331.1;XP_046755332.1	3922	.	-4.22955	2.02839	2.55069e-15	6.47804e-14	-17.3916	1.80992	5.32197e-35	3.87918e-32	-4.11201	0.00214318	1.62854e-07	1.25414e-06	2.91512	1.34784	0.458485	2.91512	1.34784	0.458485	380	89	20	0.413052	0.152105	0.026456	1.03207	0.387797	0.071501
374069	NM_204228	MYH1B	myosin, heavy chain 1B, skeletal muscle (similar to human myosin, heavy chain 1, skeletal muscle, adult)	protein_coding	NP_989559.3	49031	.	1.23881	-1.80924	0.729435	0.835326	-2.93375	-2.41722	0.0586286	0.168777	-3.63378	-2.21962	0.0161862	0.0382002	0.291411	0.35367	0.104095	0.291411	0.35367	0.104095	13	16	4	0.028368	0.035055	0.009467	0.070882	0.089373	0.025587
374075	NM_204233,XM_015278163,XM_015278164,XM_046939833,XM_046939834,XM_046939835,XM_046939836,XM_046939837,XM_046939838,XM_046939839,XM_046939840,XM_046939841,XM_046939842,XM_046939843,XM_046939844	BTK	Bruton tyrosine kinase	protein_coding	NP_989564.2;XP_015133649.1;XP_015133650.1;XP_046795789.1;XP_046795790.1;XP_046795791.1;XP_046795792.1;XP_046795793.1;XP_046795794.1;XP_046795795.1;XP_046795796.1;XP_046795797.1;XP_046795798.1;XP_046795799.1;XP_046795800.1	3685	.	2.28539	1.2356	2.24343e-05	0.000118281	-1.09379	0.472636	0.712819	0.878103	-2.49964	1.20225	3.97763e-06	2.34856e-05	1.27017	2.08049	1.19575	1.27017	2.08049	1.19575	82	186	69	0.421671	0.850198	0.380316	1.0536	2.1676	1.02786
374078	NM_001012318,NM_001012319,NM_204235	BIRC5	baculoviral IAP repeat containing 5	protein_coding	NP_001012318.1;NP_001012319.1;NP_989566.1	6615	.	-4.29118	4.82452	1.98219e-21	9.29145e-20	1.13361	5.61487	0.385918	0.617486	4.86448	4.9724	9.62448e-25	5.48069e-23	5.55163	3.54789	5.72893	5.55163	3.54789	5.72893	2666	616	2782	43.9602	10.1218	51.6759	109.841	25.8059	139.662
374090	NM_204243	SEMA3C	semaphorin 3C	protein_coding	NP_989574.2	49039	.	-2.39248	6.8706	1.72868e-09	1.98274e-08	1.18939	7.49715	0.223458	0.434053	2.84559	7.05135	7.07239e-13	1.17561e-11	7.37506	6.12857	7.6239	7.37506	6.12857	7.6239	9583	3972	10492	22.4639	9.22147	27.554	56.1294	23.5104	74.4687
374095	NM_204247,XM_015279254,XM_015279258,XM_025156014,XM_025156017,XM_025156018,XM_040648907,XM_040648908,XM_040648910,XM_040648911,XM_046901617	ENTPD8	ectonucleoside triphosphate diphosphohydrolase 8	protein_coding	NP_989578.3;XP_015134740.2;XP_015134744.2;XP_025011782.2;XP_025011785.2;XP_025011786.2;XP_040504841.1;XP_040504842.1;XP_040504844.1;XP_040504845.1;XP_046757573.1	49040	.	4.00222	-0.851792	3.81899e-05	0.000190596	-1.22437	-2.15952	0.679314	0.855776	-4.89856	-0.884048	1.06029e-05	5.7121e-05	0.270969	0.874538	0.224465	0.270969	0.874538	0.224465	12	48	9	0.032754	0.130734	0.026196	0.081841	0.333312	0.070799
374103	NM_204254,XM_046898289	ZIC1	Zic family member 1	protein_coding	NP_989585.2;XP_046754245.1	49043	.	1.15156	-1.23897	0.788187	0.880137	2.78241	-0.479539	0.000467602	0.00354667	2.41625	-0.423125	0.00192057	0.00596958	0.445284	0.502545	1.00724	0.445284	0.502545	1.00724	21	24	54	0.087207	0.100536	0.264746	0.2179	0.256321	0.715515
374105	NM_204255,XM_040647940,XM_040647941,XM_040647942,XM_040647943,XM_040647944,XM_040647945,XM_040647946,XM_040647947,XM_040647949,XM_040647951,XM_040647952,XM_040647953,XM_040647954,XM_040647955,XM_040647956,XM_040647957,XM_040647958,XM_040647959,XR_005839999,XR_005840000,XR_005840001,XR_005840002,XR_005840003,XR_005840004	RIMBP2	RIMS binding protein 2	protein_coding	NP_989586.1;XP_040503874.1;XP_040503875.1;XP_040503876.1;XP_040503877.1;XP_040503878.1;XP_040503879.1;XP_040503880.1;XP_040503881.1;XP_040503883.1;XP_040503885.1;XP_040503886.1;XP_040503887.1;XP_040503888.1;XP_040503889.1;XP_040503890.1;XP_040503891.1;XP_040503892.1;XP_040503893.1	1856	.	2.02368	2.84675	1.20921e-05	6.8193e-05	-1.46293	2.00859	0.0296177	0.101187	-2.96047	2.68984	8.09274e-11	1.04868e-09	2.51979	3.40386	2.08269	2.51979	3.40386	2.08269	275	552	173	0.46228	0.914485	0.317243	1.15507	2.33151	0.857395
374106	NM_204256,XM_015289915,XR_006939301	CDKN1B	cyclin dependent kinase inhibitor 1B	protein_coding	NP_989587.1;XP_015145401.1	49044	.	2.5706	5.73793	1.16528e-10	1.60259e-09	1.52398	5.23777	0.00380978	0.0204112	-1.68677	5.93549	0.000299178	0.00116897	4.9483	6.28163	5.54002	4.9483	6.28163	5.54002	1735	4423	2434	11.9076	29.9064	18.4764	29.7529	76.2474	49.9351
374109	NM_001398085,NM_204258	SEMA3F	semaphorin 3F	protein_coding	NP_001385014.1;NP_989589.2	49045	.	3.89901	2.89097	3.16974e-16	8.92055e-15	-1.67718	1.28896	0.00695764	0.032942	-6.53919	2.76988	7.99313e-26	5.06625e-24	2.00475	3.67296	1.48319	2.00475	3.67296	1.48319	175	677	96	0.781019	3.01448	0.474288	1.95149	7.68551	1.28183
374117	NM_204263	JCHAIN	joining chain of multimeric IgA and IgM	protein_coding	NP_989594.1	8778	.	1.9147	-1.68317	0.137985	0.231664	-2.00115	-2.4848	0.227948	0.438741	-3.83054	-1.89978	0.00662995	0.0177375	0.250234	0.448501	0.128986	0.250234	0.448501	0.128986	11	21	5	0.086094	0.166217	0.037711	0.215119	0.423775	0.101918
374119	XM_025144551,XM_025144552,XM_025144553,XM_025144554,XM_025144555,XM_025144556,XM_025144557,XM_040655256,XM_046905152,XM_046905153	NEDD4L	NEDD4 like E3 ubiquitin protein ligase, transcript variant X1	protein_coding	XP_025000319.1;XP_025000320.1;XP_025000321.1;XP_025000322.1;XP_025000323.1;XP_025000324.1;XP_025000325.1;XP_040511190.1;XP_046761108.1;XP_046761109.1	49049	.	1.47193	1.28665	0.0433635	0.0903722	-1.59918	0.695407	0.0276232	0.0959474	-2.35383	1.05721	2.84402e-05	0.000139973	1.55859	1.95043	1.14784	1.55859	1.95043	1.14784	113	165	65	0.355358	0.525768	0.242686	0.887914	1.34046	0.655896
374123	NM_001396822,NM_001396823,NM_001396824,XM_040647302,XM_040647303,XM_046900547,XM_046900548	UBE2I	ubiquitin conjugating enzyme E2 I	protein_coding	NP_001383751.1;NP_001383752.1;NP_001383753.1;XP_040503236.1;XP_040503237.1;XP_046756503.1;XP_046756504.1	4844	.	-2.07981	7.27866	3.6506e-07	2.86121e-06	-1.1658	7.6058	0.281385	0.50612	1.78402	7.133	5.49328e-05	0.000254954	7.71881	6.66972	7.49863	7.71881	6.66972	7.49863	12177	5806	9615	143.99	70.4942	132.76	359.779	179.727	358.803
374125	NM_204267,XM_015294121,XM_015294124,XM_040647304,XM_046900549,XM_046900550,XM_046900551	LITAF	lipopolysaccharide induced TNF factor	protein_coding	NP_989598.1;XP_015149607.2;XP_015149610.2;XP_040503238.1;XP_046756505.1;XP_046756506.1;XP_046756507.1	2338	.	-1.25215	1.78935	0.210322	0.324197	-2.18594	1.49216	2.88091e-05	0.000324058	-1.74575	1.27987	0.00396465	0.0113105	2.2646	2.01382	1.45394	2.2646	2.01382	1.45394	221	175	93	0.798684	0.624771	0.376772	1.99562	1.59287	1.01828
374128	NM_204270,XM_015284369,XM_015284373,XM_015284377,XM_046942932,XM_046942957	PDGFB	platelet derived growth factor subunit B	protein_coding	NP_989601.3;XP_015139855.3;XP_015139859.3;XP_015139863.3;XP_046798888.1;XP_046798913.1	9243	.	1.56619	4.24215	0.00255755	0.00805965	-1.42313	3.65203	0.0207876	0.0774841	-2.22889	4.06539	1.34917e-07	1.0546e-06	3.97467	4.58844	3.50383	3.97467	4.58844	3.50383	855	1328	553	4.6935	7.27972	3.37222	11.7274	18.5599	9.11393
374135	NM_204274	CCN2	cellular communication network factor 2	protein_coding	NP_989605.1	2102	.	2.54235	11.0036	9.60516e-11	1.33994e-09	-1.46825	9.92834	0.00690256	0.0327344	-3.73281	10.8675	2.44823e-19	8.26165e-18	10.1801	11.5255	9.62662	10.1801	11.5255	9.62662	67323	169732	42208	422.912	1056.08	297.054	1056.71	2692.5	802.833
374136	NM_001024590,NM_001024591,NM_204275,XM_040699838	IL1RL1	interleukin 1 receptor like 1	protein_coding	NP_001019761.2;NP_001019762.1;NP_989606.2;XP_040555772.1	12590	.	3.02735	3.62175	1.45733e-12	2.60675e-11	-1.28786	2.44663	0.127346	0.293231	-3.89876	3.5408	2.25157e-17	6.04483e-16	2.82685	4.2822	2.51912	2.82685	4.2822	2.51912	354	1063	253	2.09162	6.37059	2.1242	5.2262	16.242	5.74096
374139	NM_204276,XM_025150482	BRCA2	BRCA2, DNA repair associated	protein_coding	NP_989607.3;XP_025006250.2	12822	.	-3.40729	5.12334	2.37049e-16	6.80255e-15	1.32604	5.96931	0.0500125	0.150419	4.5182	5.44712	2.84009e-23	1.35304e-21	5.77719	4.07041	6.17785	5.77719	4.07041	6.17785	3127	910	3817	4.26599	1.22839	5.8307	10.6592	3.13182	15.7583
374141	NM_001396826,NM_001396827,NM_001397379,XM_040698668,XM_040698669,XM_046939849	TLR2A	toll-like receptor 2 family member A	protein_coding	NP_001383755.1;NP_001383756.1;NP_001384308.1;XP_040554602.1;XP_040554603.1;XP_046795805.1	.	.	-1.15375	-2.76653	1	1	2.76072	-1.93301	0.0397031	0.126126	3.18466	-1.9776	0.0211438	0.0479892	0.164178	0.142972	0.418663	0.164178	0.142972	0.418663	7	6	18	0.027874	0.020329	0.077173	0.069648	0.051828	0.208572
374150	NM_001396104,NM_204282	ID4	inhibitor of DNA binding 4, HLH protein	protein_coding	NP_001383033.1;NP_989613.1	9621	.	-1.04721	5.4218	0.751555	0.852182	-2.05671	5.02696	9.58978e-07	1.60689e-05	-1.96399	4.98254	4.47754e-06	2.61599e-05	5.48608	5.42104	4.47929	5.48608	5.42104	4.47929	2545	2410	1139	18.7113	17.5327	9.36704	46.7529	44.7001	25.3158
374166	NM_001397754,NM_001397755,NM_204291,NR_174017,NR_174018,XR_005840005	P2RX4	purinergic receptor P2X 4	protein_coding	NP_001384683.1;NP_001384684.1;NP_989622.2	2857	.	1.60484	4.51217	0.00137168	0.00467641	-1.4432	3.89198	0.0152832	0.0612083	-2.3161	4.33196	2.45814e-08	2.15476e-07	4.20896	4.86175	3.71378	4.20896	4.86175	3.71378	1016	1617	648	6.60382	10.6848	4.61441	16.5006	27.2413	12.4711
374174	NM_204294,XM_025142757,XM_025142758,XM_025142759,XM_025142760,XM_025142761,XM_040651463,XM_040651465,XM_040651466,XM_040651467	CAMK2B	calcium/calmodulin dependent protein kinase II beta	protein_coding	NP_989625.2;XP_024998525.1;XP_024998526.1;XP_024998527.1;XP_024998528.1;XP_024998529.1;XP_040507397.1;XP_040507399.1;XP_040507400.1;XP_040507401.1	49071	.	3.04929	4.92268	1.0121e-13	2.10777e-12	-1.29853	3.7312	0.0851344	0.221504	-3.95958	4.83895	1.97025e-19	6.72653e-18	3.99662	5.54318	3.64642	3.99662	5.54318	3.64642	869	2628	616	4.14697	12.4511	3.26927	10.3618	31.7444	8.8357
374175	NM_204295,XM_015293719,XM_015293721,XM_040646812	CAMK2A	calcium/calmodulin dependent protein kinase II alpha	protein_coding	NP_989626.2;XP_015149205.2;XP_015149207.2;XP_040502746.1	49072	.	2.77659	7.47108	2.0765e-12	3.65594e-11	-2.92323	5.97915	2.93105e-13	1.60635e-11	-8.1166	7.19511	3.61903e-42	9.25582e-40	6.56898	8.03256	5.05029	6.56898	8.03256	5.05029	5456	15023	1718	21.2616	57.979	7.45623	53.1251	147.819	20.1516
374189	NM_204303	ME1	malic enzyme 1	protein_coding	NP_989634.2	49075	.	6.33416	3.78701	2.0067e-29	2.58882e-27	-2.74608	1.37927	2.31192e-07	4.46991e-06	-17.3937	3.65809	1.07795e-53	6.83231e-51	2.24901	4.63152	1.24212	2.24901	4.63152	1.24212	218	1370	73	1.09396	6.80939	0.407581	2.73341	17.3607	1.10155
374191	NM_001398101,NM_001398102,NM_001398103,NM_001398104,NM_001398105,NM_001398106,NM_001398107,NM_001398108,NM_204304,XM_040702216,XM_046942689,XM_046942690,XM_046942691,XM_046942692,XM_046942693,XM_046942694	PDCD4	programmed cell death 4	protein_coding	NP_001385030.1;NP_001385031.1;NP_001385032.1;NP_001385033.1;NP_001385034.1;NP_001385035.1;NP_001385036.1;NP_001385037.1;NP_989635.2;XP_040558150.1;XP_046798645.1;XP_046798646.1;XP_046798647.1;XP_046798648.1;XP_046798649.1;XP_046798650.1	6604	.	2.05754	5.31119	8.12774e-07	5.92135e-06	2.40469	5.46609	2.23782e-09	6.4971e-08	1.16872	5.85625	0.279411	0.403732	4.7521	5.7653	5.9864	4.7521	5.7653	5.9864	1507	3075	3336	8.75883	17.7773	21.7964	21.8852	45.3237	58.908
374192	NM_001085359	DUSP1	dual specificity phosphatase 1	protein_coding	NP_001078828.2	49076	.	1.93098	6.02874	5.50666e-06	3.34205e-05	-3.55247	4.8366	6.43983e-17	6.01794e-15	-6.85972	5.62359	3.49359e-35	4.89707e-33	5.50863	6.44263	3.75833	5.50863	6.44263	3.75833	2586	4952	670	19.9092	37.7732	5.77975	49.746	96.3039	15.6206
374193	NM_204305	GAPDH	glyceraldehyde-3-phosphate dehydrogenase	protein_coding	NP_989636.1	49077	.	-2.142	11.8124	1.06441e-07	9.15998e-07	-1.41821	12.0296	0.0138657	0.0567474	1.51036	11.4886	0.00372055	0.0106873	12.26	11.1614	11.756	12.26	11.1614	11.756	284806	131854	184859	3159.81	1448.93	2297.77	7895.25	3694.09	6210.07
374196	NM_204306	PDGFA	platelet derived growth factor subunit A	protein_coding	NP_989637.1	49079	.	1.91361	3.70637	2.18585e-05	0.000115969	-1.05695	3.12626	0.730025	0.890157	-2.02258	3.68021	4.66772e-06	2.71533e-05	3.3127	4.17812	3.24102	3.3127	4.17812	3.24102	519	985	452	9.57141	18.0084	9.34762	23.9155	45.9129	25.2633
374197	NM_204307,XM_046943376,XM_046943377	ACTR3	ARP3 actin related protein 3 homolog	protein_coding	NP_989638.1;XP_046799332.1;XP_046799333.1	49080	.	-2.00914	8.49257	1.13454e-06	7.99646e-06	-1.00595	8.9055	0.966879	1	1.99727	8.48685	1.39469e-06	9.00036e-06	8.91265	7.90909	8.90412	8.91265	7.90909	8.90412	27931	13786	25559	183.411	89.8843	187.253	458.279	229.163	506.08
374201	NM_001167684,NM_001167685,NM_001167686,XM_015293986,XM_046900269,XR_006931383,XR_006931384	PITX1	paired like homeodomain 1	protein_coding	NP_001161156.2;NP_001161157.2;NP_001161158.2;XP_015149472.2;XP_046756225.1	4791	.	2.10425	5.86399	3.09328e-07	2.45877e-06	-1.67207	4.90707	0.000461835	0.0035139	-3.51845	5.66432	2.67372e-17	7.13873e-16	5.26683	6.32039	4.55011	5.26683	6.32039	4.55011	2178	4545	1199	17.8155	33.7389	9.97672	44.5146	86.0183	26.9636
374202	NM_001270878,XM_015294834,XM_040647960,XM_040647961,XM_046901064,XM_046901065,XM_046901066,XM_046901067,XM_046901068,XM_046901069,XM_046901070,XM_046901071,XM_046901072,XM_046901073,XM_046901074	TBX3	T-box 3	protein_coding	NP_001257807.1;XP_015150320.1;XP_040503894.1;XP_040503895.1;XP_046757020.1;XP_046757021.1;XP_046757022.1;XP_046757023.1;XP_046757024.1;XP_046757025.1;XP_046757026.1;XP_046757027.1;XP_046757028.1;XP_046757029.1;XP_046757030.1	49082	.	-1.0431	5.72882	0.771047	0.866374	-2.0288	5.33756	1.33481e-06	2.13834e-05	-1.94496	5.29708	5.41363e-06	3.10839e-05	5.78442	5.72466	4.79042	5.78442	5.72466	4.79042	3143	2988	1426	10.1734	9.70178	5.23863	25.4198	24.735	14.1582
374222	NM_204322	GLDC	glycine decarboxylase	protein_coding	NP_989653.3	11195	.	1.81195	2.43545	0.000324724	0.00129623	-1.62127	1.64552	0.00854063	0.0388272	-2.93762	2.22787	6.67481e-10	7.51974e-09	2.26976	2.98692	1.74709	2.26976	2.98692	1.74709	222	399	126	0.892196	1.59304	0.568053	2.22928	4.06151	1.53525
374223	NM_204323,XM_040704476,XM_046944211	LEPR	leptin receptor	protein_coding	NP_989654.2;XP_040560410.1;XP_046800167.1	49091	.	9.90394	1.13899	1.18836e-22	6.36906e-21	1.03889	-1.18613	1	1	-9.53124	1.15162	7.20036e-22	3.09637e-20	0.481318	2.30492	0.497237	0.481318	2.30492	0.497237	23	227	22	0.054914	0.552754	0.058878	0.137211	1.40926	0.159126
374242	NM_001305674,NM_001397446,NM_204335,XM_040698671	DCX	doublecortin	protein_coding	NP_001292603.1;NP_001384375.1;NP_989666.1;XP_040554605.1	49098	.	31.4375	2.75881	2.15726e-56	3.14485e-53	-1.46908	-1.38047	0.37983	0.612111	-46.1741	2.74779	2.03383e-60	2.96492e-57	0.499003	3.81321	0.35679	0.499003	3.81321	0.35679	24	752	15	0.02673	0.832303	0.018554	0.066789	2.12198	0.050143
374246	NM_204337,XM_015282762,XM_015282764,XM_040674420	NBN	nibrin	protein_coding	NP_989668.2;XP_015138248.2;XP_015138250.2;XP_040530354.1	11872	.	-1.8696	4.27745	2.80619e-05	0.000144991	1.28431	4.85024	0.0876029	0.225993	2.40114	4.52196	5.15292e-09	5.03481e-08	4.71285	3.85709	5.06164	4.71285	3.85709	5.06164	1465	777	1732	3.81156	2.00171	5.05113	9.52374	5.10344	13.6514
374254	NM_001303036,XM_015286521,XM_015286522,XM_025150540	LSP1P1	lymphocyte-specific protein 1 pseudogene 1	protein_coding	NP_001289965.1;XP_015142007.2;XP_015142008.2;XP_025006308.1	4964	.	-3.84975	-0.183921	8.36573e-07	6.07349e-06	-3.25139	-0.122579	1.27444e-05	0.000159474	1.18383	-1.26935	0.674636	0.785782	1.22837	0.430027	0.497237	1.22837	0.430027	0.497237	78	20	22	0.52679	0.132761	0.163196	1.31626	0.338477	0.441061
374259	NM_001001733,NM_001305679,NM_001396491,NR_131210,XM_046943393,XM_046943394,XM_046943395,XM_046943396,XM_046943398,XM_046943399,XM_046943400,XM_046943401,XR_006939787	CACNB4	calcium voltage-gated channel auxiliary subunit beta 4	protein_coding	NP_001001733.1;NP_001292608.1;NP_001383420.1;XP_046799349.1;XP_046799350.1;XP_046799351.1;XP_046799352.1;XP_046799354.1;XP_046799355.1;XP_046799356.1;XP_046799357.1	49105	.	2.2054	2.33061	2.57875e-06	1.67751e-05	-2.28028	1.19015	3.67994e-05	0.000400234	-5.02883	2.05824	5.91071e-18	1.68294e-16	2.04142	2.97741	1.24212	2.04142	2.97741	1.24212	181	396	73	0.390398	0.715777	0.140017	0.975467	1.82489	0.378415
374260	NM_204345,XM_015297941	CHEK1	checkpoint kinase 1	protein_coding	NP_989676.1;XP_015153427.1	49106	.	-7.43992	4.36679	2.4975e-35	5.60132e-33	-1.44015	4.94496	0.0126872	0.0527925	5.166	3.91397	1.436e-24	7.92956e-23	5.22161	2.55557	4.71228	5.22161	2.55557	4.71228	2109	281	1348	18.2124	2.39199	13.0207	45.5062	6.09845	35.1904
374266	NM_204348,XM_015281203	XIRP1	xin actin binding repeat containing 1	protein_coding	NP_989679.4;XP_015136689.2	49109	.	-6.58828	0.131514	4.34492e-12	7.29727e-11	-7.5165	0.120136	1.89569e-12	9.18121e-11	-1.14116	-1.75216	1	1	1.50708	0.35367	0.314016	1.50708	0.35367	0.314016	107	16	13	0.156869	0.023179	0.020089	0.391959	0.059095	0.054293
374268	NM_204350,XM_015288344,XM_015288347,XM_046942696,XM_046942697	PIK3AP1	phosphoinositide-3-kinase adaptor protein 1	protein_coding	NP_989681.1;XP_015143830.1;XP_015143833.1;XP_046798652.1;XP_046798653.1	4133	.	2.11688	3.06704	2.33544e-06	1.53637e-05	-1.21295	2.29918	0.248256	0.464937	-2.56764	2.9851	6.12248e-09	5.89911e-08	2.66786	3.62504	2.43679	2.66786	3.62504	2.43679	311	653	236	1.45176	3.02754	1.23669	3.62744	7.7188	3.34234
374269	NM_001398391,NM_001398392,NM_001398393,NM_001398394,NM_001398395,NM_001398396,NM_001398397,NM_204351,XM_046898296,XM_046898297,XM_046898298,XM_046898299	TP63	tumor protein p63	protein_coding	NP_001385320.1;NP_001385321.1;NP_001385322.1;NP_001385323.1;NP_001385324.1;NP_001385325.1;NP_001385326.1;NP_989682.2;XP_046754252.1;XP_046754253.1;XP_046754254.1;XP_046754255.1	49111	.	1.06642	-0.0593429	0.8762	0.946097	-3.65757	-0.71284	8.23111e-05	0.000793185	-3.90038	-0.644185	3.0572e-05	0.000149557	0.922461	0.96714	0.314016	0.922461	0.96714	0.314016	52	55	13	0.135966	0.141308	0.035916	0.339731	0.360269	0.097069
374270	NM_001277996	IL16	interleukin 16	protein_coding	NP_001264925.2	4808	.	8.69426	4.4368	6.71963e-40	2.51177e-37	3.28306	3.26017	1.56549e-13	9.02044e-12	-2.64818	4.74197	7.91665e-11	1.02768e-09	2.44877	5.31429	3.96772	2.44877	5.31429	3.96772	259	2234	783	0.774224	6.62519	2.6256	1.93451	16.8911	7.09606
374271	NM_204353	IGFBP4	insulin like growth factor binding protein 4	protein_coding	NP_989684.1	49112	.	1.68105	10.9086	0.000266075	0.00108895	-1.38214	10.2712	0.0226746	0.0830738	-2.32346	10.7516	4.46513e-09	4.40113e-08	10.4868	11.2357	10.0202	10.4868	11.2357	10.0202	83280	138831	55465	659.531	1088.98	492.111	1647.93	2776.39	1330
378783	NM_204361	KIT	KIT proto-oncogene, receptor tyrosine kinase	protein_coding	NP_989692.1	10414	.	-3.57689	-1.07437	0.000302407	0.00122153	-4.05057	-1.09213	0.000205848	0.00176003	-1.13276	-2.21123	0.832022	0.910143	0.755937	0.252164	0.224465	0.755937	0.252164	0.224465	40	11	9	0.111278	0.030309	0.028005	0.278044	0.077274	0.075687
378788	NM_001271931,XM_040674479,XM_040674489	FZD6	frizzled class receptor 6	protein_coding	NP_001258860.3;XP_040530413.1;XP_040530423.1	49120	.	2.52594	6.83006	1.73771e-10	2.31981e-09	1.49541	6.33148	0.00511185	0.02583	-1.68913	7.01974	0.000257475	0.00102386	6.03379	7.35727	6.60703	6.03379	7.35727	6.60703	3747	9386	5158	12.8188	31.8566	19.8257	32.0297	81.2193	53.582
378791	NM_001001466,XM_015287270,XM_040700549,XM_046941360	RTN1	reticulon 1	protein_coding	NP_001001466.2;XP_015142756.1;XP_040556483.1;XP_046797316.1	9098	.	2.26143	2.14261	2.09701e-06	1.3959e-05	1.36459	1.68254	0.0830777	0.217434	-1.6572	2.29592	0.00272936	0.00814173	1.88207	2.82314	2.22224	1.88207	2.82314	2.22224	156	350	196	0.728174	1.61855	1.02264	1.81945	4.12655	2.76383
378799	XM_015278122	MSH2	mutS homolog 2	protein_coding	XP_015133608.1	6808	.	-2.20195	6.02974	5.60205e-08	5.06618e-07	-1.46651	6.23962	0.00775749	0.0359811	1.50148	5.67373	0.00496631	0.013785	6.50478	5.38493	5.95977	6.50478	5.38493	5.95977	5216	2349	3274	23.9624	10.6879	16.8511	59.8735	27.249	45.5425
378893	NM_204378	FANCG	Fanconi anemia complementation group G	protein_coding	NP_989709.2	49129	.	-2.66297	2.56559	4.45364e-09	4.79506e-08	1.30048	3.30414	0.0915062	0.232643	3.46307	2.84795	8.93369e-14	1.65694e-12	3.25662	2.07455	3.60044	3.25662	2.07455	3.60044	497	185	595	2.94586	1.08499	3.94678	7.36065	2.76621	10.6667
378894	NM_204379,XM_015291626,XM_015291627,XM_015291628,XM_015291629,XM_015291630	TNFSF10	tumor necrosis factor superfamily member 10	protein_coding	NP_989710.2;XP_015147112.1;XP_015147113.1;XP_015147114.1;XP_015147115.1;XP_015147116.1	6980	.	3.19284	6.71531	2.40469e-15	6.13934e-14	1.12516	5.73541	0.414157	0.641504	-2.83767	6.75785	8.87867e-13	1.45594e-11	5.67539	7.33076	5.84239	5.67539	7.33076	5.84239	2910	9214	3014	12.4179	38.5466	14.2102	31.0278	98.2757	38.4053
378895	NM_001389361,XM_015275155,XM_015275157	STX2	syntaxin 2	protein_coding	NP_001376290.1;XP_015130641.1;XP_015130643.1	49130	.	-1.9363	6.5237	4.63118e-06	2.85469e-05	1.05843	6.96442	0.691229	0.863016	2.04944	6.57817	6.79117e-07	4.6743e-06	6.93431	5.99199	7.01559	6.93431	5.99199	7.01559	7045	3608	6864	33.9203	17.2021	36.9855	84.7548	43.8573	99.9587
378896	NM_001396119,NM_001396120,NM_204380	TERF1	telomeric repeat binding factor 1	protein_coding	NP_001383048.1;NP_001383049.1;NP_989711.3	49131	.	-2.95621	5.26953	2.61731e-13	5.17708e-12	1.62349	6.23998	0.000766791	0.00536901	4.79936	5.82071	2.16294e-25	1.33044e-23	5.8727	4.35623	6.56233	5.8727	4.35623	6.56233	3345	1122	4999	11.6985	3.88232	19.5743	29.2305	9.8981	52.9023
378901	NM_204385,XM_015290232,XM_025152734,XM_040704480,XM_040704482,XM_046944212,XM_046944213,XM_046944214,XM_046944215,XM_046944216,XM_046944217,XM_046944218,XM_046944219,XM_046944220,XM_046944221,XM_046944222,XM_046944223,XM_046944224,XM_046944225,XM_046944226,XM_046944227,XM_046944228	RGS4	regulator of G-protein signaling 4	protein_coding	NP_989716.2;XP_015145718.1;XP_025008502.1;XP_040560414.1;XP_040560416.1;XP_046800168.1;XP_046800169.1;XP_046800170.1;XP_046800171.1;XP_046800172.1;XP_046800173.1;XP_046800174.1;XP_046800175.1;XP_046800176.1;XP_046800177.1;XP_046800178.1;XP_046800179.1;XP_046800180.1;XP_046800181.1;XP_046800182.1;XP_046800183.1;XP_046800184.1	49134	.	4.12765	0.348603	7.12962e-09	7.44524e-08	1.00871	-0.943293	1	1	-4.09143	0.360323	1.03435e-08	9.6166e-08	0.567652	1.58339	0.571752	0.567652	1.58339	0.571752	28	115	26	0.028699	0.345141	0.030134	0.071709	0.879948	0.081441
378905	NM_204388,XM_015285869,XM_015285870,XM_046939855,XM_046939856	FAM53A	family with sequence similarity 53 member A	protein_coding	NP_989719.3;XP_015141355.2;XP_015141356.2;XP_046795811.1;XP_046795812.1	49137	.	1.8612	4.1514	3.44671e-05	0.000174268	2.00503	4.2218	3.58753e-06	5.17811e-05	1.07728	4.58512	0.615765	0.736997	3.74385	4.58948	4.69258	3.74385	4.58948	4.69258	720	1329	1329	4.07697	7.55913	8.91423	10.1869	19.2722	24.092
378908	NM_204391,XM_015283079,XM_025147006,XM_040674660,XM_046917425,XM_046917429	SLA	Src like adaptor	protein_coding	NP_989722.1;XP_015138565.2;XP_025002774.2;XP_040530594.1;XP_046773381.1;XP_046773385.1	12139	.	1.68576	4.84329	0.000374646	0.00147252	5.58894	6.13688	6.2442e-30	2.22019e-27	3.31539	6.27973	4.08651e-16	9.60858e-15	4.48224	5.20919	6.91094	4.48224	5.20919	6.91094	1240	2073	6380	5.52408	9.52217	32.7921	13.8027	24.2771	88.6254
378909	NM_204392,XM_046941361	PYGL	phosphorylase, glycogen, liver	protein_coding	NP_989723.2;XP_046797317.1	49139	.	1.74761	7.02464	9.99869e-05	0.000453519	-1.3285	6.37634	0.0477355	0.14534	-2.32169	6.88871	5.95162e-09	5.74968e-08	6.58123	7.38016	6.17636	6.58123	7.38016	6.17636	5503	9537	3813	25.6213	43.9888	19.8896	64.0186	112.151	53.7546
378910	NM_204393,XM_015289975,XM_015289986,XM_040702322	RECQL	RecQ like helicase	protein_coding	NP_989724.2;XP_015145461.1;XP_015145472.1;XP_040558256.1	9947	.	-2.07215	4.38125	1.09051e-06	7.72473e-06	1.17897	4.93602	0.260398	0.47991	2.443	4.54514	2.60717e-09	2.66905e-08	4.86124	3.86226	5.09123	4.86124	3.86226	5.09123	1630	780	1769	9.28857	4.37453	11.2839	23.2088	11.153	30.4965
378911	NM_204394,XM_046898301	GHSR	growth hormone secretagogue receptor	protein_coding	NP_989725.1;XP_046754257.1	6983	.	2.77628	3.01764	2.52068e-10	3.28387e-09	2.16332	2.76253	2.07201e-06	3.1563e-05	-1.28333	3.40425	0.107293	0.187387	2.39783	3.68469	3.35618	2.39783	3.68469	3.35618	248	683	494	0.326635	0.91554	0.763345	0.816145	2.33419	2.06305
378912	NM_204395	RGS2	regulator of G-protein signaling 2	protein_coding	NP_989726.2	49140	.	3.35385	5.32707	4.35255e-16	1.2086e-14	-1.3028	4.02857	0.0776143	0.207783	-4.36939	5.24839	3.37771e-22	1.49213e-20	4.27973	5.97257	3.92038	4.27973	5.97257	3.92038	1070	3559	756	10.6889	35.2182	8.45542	26.7078	89.7898	22.852
378914	NM_001396336,NM_204396,XM_046904082,XM_046904083	CDKN1A	cyclin dependent kinase inhibitor 1A	protein_coding	NP_001383265.1;NP_989727.2;XP_046760038.1;XP_046760039.1	49142	.	5.09053	0.734363	1.54552e-12	2.75099e-11	-3.52912	-1.39055	0.00266073	0.0153799	-17.9618	0.568716	4.50631e-22	1.97276e-20	0.617077	1.89762	0.201181	0.617077	1.89762	0.201181	31	157	8	0.151725	1.37019	0.043142	0.379106	3.49334	0.116598
378919	NM_204401,XM_046938403	TRIB2	tribbles pseudokinase 2	protein_coding	NP_989732.3;XP_046794359.1	49147	.	2.28235	6.63504	1.21531e-08	1.22438e-07	1.65359	6.32834	0.00047696	0.00359706	-1.38023	6.89699	0.0242736	0.0539504	5.94343	7.12075	6.65976	5.94343	7.12075	6.65976	3516	7958	5352	15.5042	34.7982	26.5807	38.7396	88.719	71.8384
378922	NM_204403	BUB1B	BUB1 mitotic checkpoint serine/threonine kinase B	protein_coding	NP_989734.3	3590	.	-3.38588	6.59108	1.12254e-16	3.38806e-15	-1.42029	6.98665	0.0141621	0.0576689	2.38393	6.21697	2.37387e-09	2.44222e-08	7.22689	5.49011	6.72473	7.22689	5.49011	6.72473	8642	2531	5601	33.3936	9.68648	24.2467	83.4386	24.696	65.5302
386571	NM_204410	SPARC	secreted protein acidic and cysteine rich	protein_coding	NP_989741.2	3072	.	2.90447	10.0031	1.89173e-13	3.80382e-12	1.46779	9.34117	0.00697444	0.0330011	-1.9788	10.1663	1.83784e-06	1.15682e-05	9.04062	10.5771	9.5934	9.04062	10.5771	9.5934	30527	87926	41246	205.218	585.452	310.649	512.767	1492.63	839.574
386583	NM_204420	MMP2	matrix metallopeptidase 2	protein_coding	NP_989751.1	49157	.	2.41135	12.0395	9.43252e-10	1.12434e-08	2.64038	12.1333	1.72334e-11	7.0372e-10	1.09498	12.606	0.521792	0.652822	11.2698	12.5393	12.6701	11.2698	12.5393	12.6701	143342	342766	348395	666.691	1579.03	1815.43	1665.82	4025.79	4906.47
395074	NM_204431,XM_046898880	CCDC80	coiled-coil domain containing 80	protein_coding	NP_989762.2;XP_046754836.1	11305	.	3.19938	9.14302	1.39839e-15	3.67974e-14	1.0744	8.12563	0.613805	0.810456	-2.97784	9.16838	5.69275e-14	1.07778e-12	8.0781	9.75223	8.18126	8.0781	9.75223	8.18126	15637	49612	15465	48.8795	153.492	54.1531	122.133	391.333	146.357
395079	XM_418173	FBN3	fibrillin 3	protein_coding	XP_418173.7	49165	.	1.63551	3.27808	0.00152516	0.00512653	-1.50222	2.61991	0.0124259	0.0519933	-2.45689	3.08429	2.0413e-08	1.81895e-07	3.05917	3.70019	2.5563	3.05917	3.70019	2.5563	426	691	261	0.553469	0.889331	0.38005	1.38292	2.26737	1.02714
395080	NM_204436,XM_015281267,XM_015281268,XM_015281269,XM_046917470,XM_046917475,XM_046917476,XM_046917478,XM_046917480,XM_046917481,XM_046917482	NT5C3A	5'-nucleotidase, cytosolic IIIA	protein_coding	NP_989767.1;XP_015136753.1;XP_015136754.1;XP_015136755.1;XP_046773426.1;XP_046773431.1;XP_046773432.1;XP_046773434.1;XP_046773436.1;XP_046773437.1;XP_046773438.1	9255	.	-2.24437	4.23659	8.00653e-08	7.06105e-07	1.08562	4.76467	0.577303	0.782076	2.43653	4.31913	3.59405e-09	3.60593e-08	4.7567	3.65517	4.87101	4.7567	3.65517	4.87101	1512	668	1511	12.7132	5.21576	13.5553	31.7656	13.2977	36.6353
395081	NM_204437,XM_015296323,XM_015296324,XM_015296325,XM_025142158,XM_040650633	TPX2	TPX2, microtubule nucleation factor	protein_coding	NP_989768.1;XP_015151809.2;XP_015151810.2;XP_015151811.2;XP_024997926.2;XP_040506567.1	4707	.	-3.00014	8.14569	4.26218e-14	9.24613e-13	-1.00377	8.7279	0.979095	1	2.98887	8.14159	5.17532e-14	9.82367e-13	8.73388	7.1556	8.72847	8.73388	7.1556	8.72847	24669	8154	22623	90.1471	29.4646	92.3793	225.246	75.1208	249.669
395087	XM_004941440	TSPAN32	tetraspanin 32	protein_coding	XP_004941497.2	4939	.	3.0997	-1.36054	0.00360939	0.0108806	1.08524	-2.21568	1	1	-2.85526	-1.3156	0.00916578	0.0234748	0.229197	0.621291	0.24738	0.229197	0.621291	0.24738	10	31	10	0.056572	0.169486	0.060118	0.141353	0.432109	0.162477
395090	NM_204444,XM_015296813,XM_015296815,XM_015296818,XM_046903098	TNFRSF8	TNF receptor superfamily member 8	protein_coding	NP_989775.1;XP_015152299.3;XP_015152301.3;XP_015152304.3;XP_046759054.1	3259	.	-2.3551	3.62049	3.06285e-08	2.88624e-07	1.84885	4.61815	3.27567e-05	0.000362038	4.35419	4.29282	4.26544e-21	1.70394e-19	4.18731	3.05481	5.0372	4.18731	3.05481	5.0372	1000	421	1702	3.66249	1.52553	6.98952	9.15127	3.88937	18.8902
395091	NM_204445	PDE6G	phosphodiesterase 6G	protein_coding	NP_989776.1	3334	.	2.87507	-0.898029	0.00141482	0.00479879	1.301	-1.58858	0.519736	0.735787	-2.20941	-0.784415	0.0125613	0.030735	0.331445	0.804554	0.418663	0.331445	0.804554	0.418663	15	43	18	0.404082	1.15831	0.521895	1.00966	2.95314	1.4105
395096	XM_004947134,XM_046903036,XM_417434	TNFRSF6B	TNF receptor superfamily member 6b, transcript variant X3	protein_coding	XP_004947191.2;XP_046758992.1;XP_417434.3	49168	.	-1.46775	2.30491	0.0212302	0.0493139	-5.37123	1.8098	6.72947e-18	6.95761e-16	-3.65949	1.36352	1.13589e-10	1.44403e-09	2.77336	2.31502	1.05997	2.77336	2.31502	1.05997	339	229	58	2.56867	1.7215	0.491858	6.41818	4.38901	1.32932
395097	NM_001030342	IGF2	insulin like growth factor 2	protein_coding	NP_001025513.1	4942	.	1.04528	2.53855	0.809439	0.896248	-13.6551	1.6214	5.36129e-30	2.00402e-27	-14.2732	1.67979	4.76523e-31	4.63117e-29	2.73283	2.78731	0.497237	2.73283	2.78731	0.497237	328	340	22	0.818104	0.839402	0.059486	2.04415	2.14008	0.160769
395098	NM_204449,XM_046901638	BRINP1	BMP/retinoic acid inducible neural specific 1	protein_coding	NP_989780.1;XP_046757594.1	5279	.	-2.10534	-2.15418	0.154702	0.254715	4.3884	-0.455078	1.07845e-06	1.79266e-05	9.23528	-0.598173	1.83334e-10	2.26496e-09	0.331445	0.165482	1.09828	0.331445	0.165482	1.09828	15	7	61	0.063375	0.02804	0.301412	0.158351	0.071489	0.814611
395100	NM_001039596,XM_015298681,XM_015298682,XM_040652671	LOC395100	cryptochrome 4	protein_coding	NP_001034685.1;XP_015154167.2;XP_015154168.2;XP_040508605.1	49170	.	2.22113	3.73235	2.01248e-07	1.65657e-06	1.74295	3.50086	0.00030974	0.00250021	-1.27434	4.03144	0.105491	0.184639	3.20638	4.26927	3.93985	3.20638	4.26927	3.93985	478	1053	767	3.12231	7.3537	5.83274	7.80154	18.7485	15.7639
395101	NM_001397462,NM_204451,XM_046939857	UNC5C	unc-5 netrin receptor C	protein_coding	NP_001384391.1;NP_989782.2;XP_046795813.1	9280	.	-1.37581	1.89007	0.0692916	0.132544	-14.1123	1.21593	9.24426e-27	2.49561e-24	-10.2572	0.798983	1.06793e-19	3.75141e-18	2.39311	2.03231	0.377711	2.39311	2.03231	0.377711	247	178	16	0.328795	0.26744	0.022375	0.821542	0.681846	0.060471
395104	NM_204453	TBX18	T-box transcription factor 18	protein_coding	NP_989784.3	49172	.	6.80817	0.397507	1.25839e-13	2.58378e-12	2.84616	-0.593717	0.000505667	0.00378614	-2.39155	0.703058	5.49308e-05	0.000254954	0.408327	1.69591	0.952517	0.408327	1.69591	0.952517	19	129	50	0.040924	0.27861	0.12112	0.102255	0.710324	0.327344
395107	NM_204456,XM_025149470	FGFRL1	fibroblast growth factor receptor-like 1	protein_coding	NP_989787.2;XP_025005238.2	11729	.	-5.45279	1.29225	4.72326e-16	1.30656e-14	-5.30845	1.30356	2.15715e-15	1.61267e-13	1.0271	-0.335238	0.927188	0.985746	2.34503	0.804554	0.821221	2.34503	0.804554	0.821221	237	43	41	0.570843	0.102034	0.108774	1.42633	0.260139	0.293978
395110	NM_001048051,NM_001281935,NM_001281937,NM_001397769,NM_204459,XM_015279301,XM_040648931,XM_040648932,XM_040648933,XM_046901639,XM_046901640	RGS3	regulator of G-protein signaling 3	protein_coding	NP_001041516.1;NP_001268864.1;NP_001268866.1;NP_001384698.1;NP_989790.2;XP_015134787.2;XP_040504865.1;XP_040504866.1;XP_040504867.1;XP_046757595.1;XP_046757596.1	6745	.	2.77642	6.70819	2.47353e-12	4.32363e-11	-1.03333	5.76818	0.82158	0.947259	-2.86896	6.69594	5.34732e-13	9.03282e-12	5.81651	7.2733	5.77006	5.81651	7.2733	5.77006	3215	8852	2864	28.1284	76.8237	28.1549	70.2828	195.864	76.0928
395126	NM_001348012,NM_204471,XM_040647310,XM_046900552,XM_046900553,XM_046900554	USP7	ubiquitin specific peptidase 7	protein_coding	NP_001334941.1;NP_989802.2;XP_040503244.2;XP_046756508.1;XP_046756509.1;XP_046756510.1	5523	.	-2.02695	7.53718	8.84648e-07	6.3812e-06	-2.06953	7.52739	4.28172e-07	7.80236e-06	-1.02101	6.92455	0.884947	0.953211	7.96415	6.95075	6.921	7.96415	6.95075	6.921	14445	7067	6425	41.8085	20.356	21.0751	104.464	51.8981	56.9586
395128	NM_001005848,NM_204472	HES4	hes family bHLH transcription factor 4	protein_coding	NP_001005848.1;NP_989803.1	49182	.	-2.0758	-0.810741	0.0185387	0.0438659	1.06029	-0.357328	0.85386	0.964722	2.20066	-0.76088	0.0125613	0.030735	0.78506	0.430027	0.821221	0.78506	0.430027	0.821221	42	20	41	0.404164	0.182156	0.432057	1.00986	0.464413	1.1677
395131	NM_204474,XM_040698677	SLC34A2	solute carrier family 34 member 2	protein_coding	NP_989805.1;XP_040554611.1	10698	.	2.18662	-1.56749	0.0591425	0.11668	2.54939	-1.43167	0.0140563	0.0572861	1.16617	-1.03805	0.704975	0.810819	0.250234	0.502545	0.571752	0.250234	0.502545	0.571752	11	24	26	0.025206	0.057324	0.069804	0.062981	0.14615	0.188656
395133	NM_204476,XM_015284007,XM_015284008	SGK1	serum/glucocorticoid regulated kinase 1	protein_coding	NP_989807.1;XP_015139493.1;XP_015139494.1	49184	.	2.92871	6.26329	2.2409e-13	4.48119e-12	1.49597	5.60914	0.00540412	0.0269984	-1.95773	6.43485	3.31094e-06	1.9945e-05	5.325	6.85142	5.89413	5.325	6.85142	5.89413	2270	6593	3126	13.4126	38.5751	20.6819	33.5134	98.3484	55.8958
395134	NM_204477,XM_015277933,XM_025147012	NDC80	NDC80, kinetochore complex component	protein_coding	NP_989808.3;XP_015133419.1;XP_025002780.1	10977	.	-4.57264	6.41663	2.63706e-24	1.73167e-22	1.23156	7.28909	0.14416	0.319368	5.63147	6.66739	2.26964e-30	2.01749e-28	7.14097	4.98393	7.43954	7.14097	4.98393	7.43954	8139	1765	9227	27.4509	5.88677	34.8687	68.5901	15.0085	94.2379
395135	NM_204478	NUF2	NUF2, NDC80 kinetochore complex component	protein_coding	NP_989809.2	2506	.	-2.80747	5.22708	3.07748e-12	5.30301e-11	-1.04065	5.75869	0.783675	0.924755	2.69779	5.18474	1.99268e-11	2.7666e-10	5.8121	4.36841	5.75565	5.8121	4.36841	5.75565	3205	1132	2835	19.848	6.9409	19.6736	49.5931	17.696	53.171
395138	NM_001396124,NM_001396125,NM_001396126,NM_001396127,NM_001396128,NM_001396129,NM_001396130,NM_001396131,NM_001396133,NM_001396134,NM_001396135,NM_204479,XM_015295670,XM_015295681,XM_015295693,XM_015295705,XM_025152445,XM_025152479,XM_040703247,XM_040703408,XM_046899218,XM_046899249,XM_046899332,XM_046899374,XM_046899391,XM_046899414,XM_046899517,XM_046899553,XM_046899569,XM_046899585,XM_046899595…	ST3GAL6	ST3 beta-galactoside alpha-2,3-sialyltransferase 6	protein_coding	NP_001383053.1;NP_001383054.1;NP_001383055.1;NP_001383056.1;NP_001383057.1;NP_001383058.1;NP_001383059.1;NP_001383060.1;NP_001383062.1;NP_001383063.1;NP_001383064.1;NP_989810.2;XP_015151156.2;XP_015151167.2;XP_015151179.2;XP_015151191.2;XP_025008213.2;XP_025008247.2;XP_040559181.1;XP_040559342.1;XP_046755174.1;XP_046755205.1;XP_046755288.1;XP_046755330.1;XP_046755347.1;XP_046755370.1;XP_046755473…	11351	.	3.66038	-1.32864	0.000883481	0.00317853	-1.18043	-2.48082	0.81105	0.940795	-4.319	-1.35139	0.000254748	0.0010144	0.207848	0.653497	0.177515	0.207848	0.653497	0.177515	9	33	7	0.01493	0.052091	0.013078	0.037306	0.132809	0.035346
395142	NM_204483,XM_040703246	ITGB5	integrin subunit beta 5	protein_coding	NP_989814.2;XP_040559180.1	8937	.	1.48513	10.0576	0.00540706	0.0154104	-3.90825	9.07306	1.81548e-20	2.6204e-18	-5.80424	9.54425	1.00129e-31	1.04262e-29	9.74594	10.316	7.78428	9.74594	10.316	7.78428	49811	73359	11732	223.347	319.185	60.391	558.064	813.772	163.216
395145	NM_204485,XM_015277227,XM_040655335,XM_046905187	HMGCR	3-hydroxy-3-methylglutaryl-CoA reductase	protein_coding	NP_989816.3;XP_015132713.2;XP_040511269.2;XP_046761143.1	11100	.	-2.68364	7.86818	9.64282e-12	1.55501e-10	-2.00348	7.99539	1.28753e-06	2.07917e-05	1.33949	7.21335	0.0406238	0.0839184	8.41526	6.99815	7.41698	8.41526	6.99815	7.41698	19769	7305	9083	70.8725	25.9883	36.506	177.085	66.258	98.6629
395149	NM_204489,XM_015289775,XM_015289777,XM_025152081,XM_040703248,XM_040703250,XM_040703251,XM_040703252,XM_046943403,XM_046943404,XM_046943405	MRAS	muscle RAS oncogene homolog	protein_coding	NP_989820.1;XP_015145261.1;XP_015145263.1;XP_025007849.1;XP_040559182.1;XP_040559184.1;XP_040559185.1;XP_040559186.1;XP_046799359.1;XP_046799360.1;XP_046799361.1	8810	.	1.18089	5.98817	0.247682	0.368064	-1.86359	5.48348	1.93185e-05	0.000229336	-2.2007	5.64394	6.65624e-08	5.45138e-07	5.88704	6.12319	5.00982	5.88704	6.12319	5.00982	3379	3957	1669	25.8786	29.7056	14.2102	64.6614	75.7352	38.4052
395150	NM_204490	HS6ST2	heparan sulfate 6-O-sulfotransferase 2	protein_coding	NP_989821.1	49190	.	1.33372	5.59016	0.0463466	0.0953353	-2.21205	4.90656	7.86024e-08	1.6851e-06	-2.95026	5.20471	3.27421e-13	5.68232e-12	5.40104	5.80795	4.29637	5.40104	5.80795	4.29637	2396	3169	997	10.5002	13.7532	4.89229	26.2362	35.0641	13.2222
395153	NM_204492,XM_046903511,XM_046903512,XM_046903513,XM_046903514,XM_046903516,XM_046903517,XM_046903518,XM_046903519,XM_046903520,XM_046903521	PTPRU	protein tyrosine phosphatase, receptor type U	protein_coding	NP_989823.1;XP_046759467.1;XP_046759468.1;XP_046759469.1;XP_046759470.1;XP_046759472.1;XP_046759473.1;XP_046759474.1;XP_046759475.1;XP_046759476.1;XP_046759477.1	996	.	1.51015	-0.744637	0.195329	0.305007	-4.69807	-1.68784	0.000758987	0.00532204	-7.09372	-1.22995	2.26763e-06	1.4073e-05	0.533736	0.746015	0.128986	0.533736	0.746015	0.128986	26	39	5	0.053497	0.079426	0.01031	0.133671	0.202498	0.027865
395156	NM_204495,XM_015285727,XM_040698679	CRMP1	collapsin response mediator protein 1	protein_coding	NP_989826.1;XP_015141213.1;XP_040554613.1	49192	.	4.00673	2.82903	1.29573e-16	3.86281e-15	-1.33562	1.32563	0.127394	0.293296	-5.35132	2.75741	8.265e-22	3.53335e-20	1.935	3.623	1.63861	1.935	3.623	1.63861	164	652	113	0.770176	3.06569	0.589585	1.9244	7.81606	1.59344
395161	NM_204500,XM_015297942,XM_025143169,XM_040652019	OAF	out at first homolog	protein_coding	NP_989831.1;XP_015153428.2;XP_024998937.2;XP_040507953.1	5071	.	1.9436	6.49952	4.10802e-06	2.56914e-05	-1.85606	5.56438	2.13814e-05	0.000249758	-3.60743	6.25394	4.31348e-18	1.24766e-16	5.96467	6.91217	5.09203	5.96467	6.91217	5.09203	3569	6879	1770	22.0352	41.2548	11.9177	55.0581	105.18	32.2094
395166	XM_015276389	FAT4	FAT atypical cadherin 4	protein_coding	XP_015131875.2	8963	.	2.11559	-0.875371	0.0207928	0.0485299	-1.34222	-1.63517	0.623404	0.817192	-2.83914	-0.976125	0.00277966	0.00827654	0.408327	0.760874	0.314016	0.408327	0.760874	0.314016	19	40	13	0.015093	0.032562	0.01176	0.037713	0.083017	0.031782
395173	NM_001293074,XM_015280583,XM_046905188	APTX	aprataxin	protein_coding	NP_001280003.2;XP_015136069.2;XP_046761144.1	1381	.	-2.22283	3.49262	2.74292e-07	2.20432e-06	1.00538	3.95946	0.981499	1	2.23478	3.49743	2.37734e-07	1.77455e-06	4.04257	2.99323	4.04985	4.04257	2.99323	4.04985	899	401	832	9.85944	4.32352	10.1867	24.6352	11.023	27.531
395175	XM_015289022,XM_015289024,XM_015289025,XM_015289026,XM_015289028,XM_015289029,XM_015289031,XM_015289032,XM_015289033,XM_015289035,XM_025152030,XM_025152031,XM_025152033,XM_025152034,XM_025152035,XM_025152036,XM_025152037,XM_025152038,XM_025152039,XM_025152040,XM_040702531,XM_040702532,XM_040702533,XM_040702534,XM_040702535,XM_040702536,XM_040702537,XM_040702538,XM_040702540,XM_040702541,XM_040702…	EBF3	EBF transcription factor 3, transcript variant X1	protein_coding	XP_015144508.1;XP_015144510.1;XP_015144511.1;XP_015144512.1;XP_015144514.1;XP_015144515.1;XP_015144517.1;XP_015144518.1;XP_015144519.1;XP_015144521.1;XP_025007798.1;XP_025007799.1;XP_025007801.1;XP_025007802.1;XP_025007803.1;XP_025007804.1;XP_025007805.1;XP_025007806.1;XP_025007807.1;XP_025007808.1;XP_040558465.1;XP_040558466.1;XP_040558467.1;XP_040558468.1;XP_040558469.1;XP_040558470.1;XP_040558…	7959	.	1.84067	1.76976	0.000583173	0.00219167	-1.35095	1.07376	0.126821	0.292576	-2.48661	1.63596	1.01441e-06	6.71573e-06	1.75536	2.42639	1.46376	1.75536	2.42639	1.46376	138	252	94	0.403469	0.713816	0.301269	1.00813	1.8199	0.814226
395179	NM_204509,XM_015290940,XM_046944239,XM_046944240	ROR1	receptor tyrosine kinase like orphan receptor 1	protein_coding	NP_989840.2;XP_015146426.1;XP_046800195.1;XP_046800196.1	49201	.	-2.47526	5.44735	6.76002e-10	8.2123e-09	-2.0098	5.54053	1.70624e-06	2.64612e-05	1.23159	4.80888	0.155506	0.253349	5.97971	4.70539	4.99551	5.97971	4.70539	4.99551	3607	1445	1652	11.5211	4.49538	5.86219	28.7872	11.4611	15.8434
395188	NM_204517	SMC3	structural maintenance of chromosomes 3	protein_coding	NP_989848.1	6512	.	-2.32084	7.34346	5.55333e-09	5.91355e-08	-1.05032	7.7915	0.730281	0.890157	2.20964	7.29429	3.87632e-08	3.30076e-07	7.83259	6.62626	7.76208	7.83259	6.62626	7.76208	13181	5632	11552	44.4188	18.7959	43.616	110.987	47.9208	117.879
395195	NM_001252140,XM_015277544,XM_015277556,XM_015277560,XM_025152939,XM_025153000,XM_040704251,XM_040704875	NBEA	neurobeachin	protein_coding	NP_001239069.2;XP_015133030.2;XP_015133042.2;XP_015133046.2;XP_025008707.2;XP_025008768.2;XP_040560185.1;XP_040560809.1	12814	.	-1.31715	0.58839	0.19419	0.303908	2.15994	1.41749	5.00773e-05	0.000521447	2.8449	1.30406	1.04987e-07	8.32249e-07	1.41693	1.1811	2.20478	1.41693	1.1811	2.20478	97	73	193	0.125093	0.093334	0.279254	0.312563	0.237959	0.754726
395203	NM_204530	SH3GL2	SH3 domain containing GRB2 like 2, endophilin A1	protein_coding	NP_989861.1	49211	.	2.51223	4.42653	9.25818e-10	1.10718e-08	-1.17123	3.50692	0.307907	0.535021	-2.94238	4.36588	1.36823e-12	2.18467e-11	3.72519	4.98709	3.51568	3.72519	4.98709	3.51568	710	1769	558	4.06825	10.0476	3.58367	10.1651	25.6168	9.68541
395207	NM_204532,XM_046939861,XM_046939862	CENPI	centromere protein I	protein_coding	NP_989863.2;XP_046795817.1;XP_046795818.1	3745	.	-6.35837	5.26911	1.46465e-32	2.32083e-30	1.17933	6.18165	0.250812	0.467852	7.49854	5.47646	9.78061e-38	1.82797e-35	6.07858	3.51977	6.3133	6.07858	3.51977	6.3133	3867	603	4198	12.2362	1.83275	15.3616	30.5739	4.67264	41.517
395210	NM_204535	SPP1	secreted phosphoprotein 1	protein_coding	NP_989866.2	8301	.	-2.30376	1.72517	4.4718e-06	2.76698e-05	-6.75687	1.41334	3.62194e-19	4.40006e-17	-2.93301	0.451503	4.96587e-06	2.87728e-05	2.47582	1.57501	0.742762	2.47582	1.57501	0.742762	265	114	36	3.23138	1.37753	0.483446	8.07407	3.51206	1.30659
395215	NM_204538,XM_015279868,XM_040649455	SDK2	sidekick cell adhesion molecule 2	protein_coding	NP_989869.2;XP_015135354.1;XP_040505389.1	49216	.	11.7374	2.03647	1.41646e-32	2.29435e-30	-1.30855	-0.740018	0.379697	0.612111	-15.3569	2.01445	1.62908e-35	2.37487e-33	0.711119	3.0876	0.571752	0.711119	3.0876	0.571752	37	432	26	0.065535	0.766976	0.051123	0.163748	1.95543	0.138166
395226	NM_001001468,XM_046900601	IFRD1	interferon related developmental regulator 1	protein_coding	NP_001001468.2;XP_046756557.1	7184	.	-2.9143	6.81879	2.34387e-13	4.66789e-12	-1.58339	7.0994	0.00133006	0.00854167	1.84054	6.3563	2.3559e-05	0.00011786	7.4013	5.87436	6.74324	7.4013	5.87436	6.74324	9760	3321	5674	63.1897	21.1354	40.916	157.889	53.8854	110.582
395227	NM_204545	SULT1B1	sulfotransferase family cytosolic 1B member 1	protein_coding	NP_989876.1	.	.	3.89017	3.90113	4.71171e-18	1.63931e-16	2.91463	3.5803	9.34646e-12	4.05514e-10	-1.33469	4.37724	0.0516657	0.10253	2.82685	4.62748	4.23033	2.82685	4.62748	4.23033	354	1366	950	4.52973	17.3495	13.6429	11.3182	44.233	36.8721
395229	NM_001398083,NM_001398084,NM_204547,XM_015293995,XM_015293996,XM_015293997,XM_015293998,XM_015293999,XM_015294001,XM_015294003,XM_015294004,XM_015294005,XM_015294006,XM_015294007,XM_040646845,XM_046900281,XM_046900282,XM_046900283	TCF7	transcription factor 7 (T-cell specific, HMG-box)	protein_coding	NP_001385012.1;NP_001385013.1;NP_989878.1;XP_015149481.1;XP_015149482.1;XP_015149483.1;XP_015149484.1;XP_015149485.1;XP_015149487.1;XP_015149489.2;XP_015149490.1;XP_015149491.1;XP_015149492.1;XP_015149493.1;XP_040502779.1;XP_046756237.1;XP_046756238.1;XP_046756239.1	49222	.	3.77766	0.0911912	2.49031e-07	2.01688e-06	1.25881	-0.939635	0.546645	0.758086	-3.00053	0.174033	8.77596e-06	4.81686e-05	0.516474	1.39622	0.625217	0.516474	1.39622	0.625217	25	94	29	0.06613	0.253303	0.084658	0.165234	0.645803	0.228802
395234	NM_204551,XM_015282368,XM_015282369,XM_025147027,XM_040675248	INVS	inversin	protein_coding	NP_989882.2;XP_015137854.2;XP_015137855.2;XP_025002795.2;XP_040531182.1	10109	.	2.31035	5.61964	1.01451e-08	1.03496e-07	1.25268	5.06475	0.122407	0.285375	-1.84432	5.72586	2.494e-05	0.000124232	4.93942	6.12068	5.25495	4.93942	6.12068	5.25495	1724	3950	1988	4.94796	11.2535	6.42814	12.3632	28.6912	17.373
395237	NM_204553	SFRP1	secreted frizzled related protein 1	protein_coding	NP_989884.2	2531	.	42.9742	2.08509	2.42282e-50	2.07764e-47	3.62303	-1.08281	0.000296643	0.00241514	-11.8564	2.17232	2.91575e-33	3.42788e-31	0.250234	3.20634	0.758799	0.250234	3.20634	0.758799	11	474	37	0.039697	1.74711	0.150309	0.099188	4.45432	0.406232
395241	NM_001397351,NM_001397352,NM_001397353,NM_001397354,NM_001397355,NM_204556,XM_025149491,XM_046939880	HOPX	HOP homeobox	protein_coding	NP_001384280.1;NP_001384281.1;NP_001384282.1;NP_001384283.1;NP_001384284.1;NP_989887.1;XP_025005259.1;XP_046795836.1	8667	.	2.08473	2.35265	1.14582e-05	6.50461e-05	2.09232	2.3553	1.21539e-05	0.000152741	1.00365	2.78803	1	1	2.10053	2.97423	2.97882	2.10053	2.97423	2.97882	191	395	368	2.04797	4.54712	4.1966	5.11715	11.593	11.3419
395244	XM_003641270,XM_004941265,XM_015286086,XM_015286088,XM_015286089,XM_015286090	UNC93B1	unc-93 homolog B1 (C. elegans), transcript variant X2	protein_coding	XP_003641318.3;XP_004941322.2;XP_015141572.2;XP_015141574.2;XP_015141575.2;XP_015141576.2	49228	.	1.28276	4.50549	0.0914571	0.165973	-2.16763	3.86382	4.08889e-07	7.46965e-06	-2.78054	4.11847	2.36347e-11	3.25351e-10	4.38334	4.72731	3.3456	4.38334	4.72731	3.3456	1154	1468	490	8.39511	10.5633	3.96875	20.9764	26.9314	10.7261
395245	NM_204559	MSX2	msh homeobox 2	protein_coding	NP_989890.1	66198	.	-1.5132	4.39401	0.00517299	0.0148428	2.47079	5.456	7.37511e-10	2.35777e-08	3.73879	5.30771	1.28333e-18	3.94691e-17	4.71569	4.14593	5.98768	4.71569	4.14593	5.98768	1468	962	3339	9.15697	5.94034	23.3318	22.88	15.1451	63.0576
395258	NM_204571,XM_025149492,XM_040698691,XM_040698692	IL15	interleukin 15	protein_coding	NP_989902.2;XP_025005260.2;XP_040554625.1;XP_040554626.1	7499	.	-3.25869	-1.9482	0.0143062	0.0352218	-4.4978	-2.00724	0.00423033	0.0221276	-1.38092	-2.98941	0.759851	0.85432	0.426924	0.142972	0.104095	0.426924	0.142972	0.104095	20	6	4	0.028152	0.008403	0.006621	0.070342	0.021424	0.017893
395264	NM_204577,XM_040655342,XM_046905194	ALDH1A1	aldehyde dehydrogenase 1 family member A1	protein_coding	NP_989908.2;XP_040511276.1;XP_046761150.1	49236	.	-5.08136	2.98302	9.17885e-22	4.50537e-20	-1.87512	3.33981	5.38143e-05	0.000552858	2.70981	2.27232	7.09516e-09	6.76477e-08	3.82321	1.84281	3.00258	3.82321	1.84281	3.00258	764	149	375	4.0895	0.786135	2.24898	10.2182	2.00427	6.07821
395266	NM_204578	CPZ	carboxypeptidase Z	protein_coding	NP_989909.4	11626	.	9.15265	1.21097	3.04372e-22	1.53534e-20	3.16463	-0.0513727	1.33242e-05	0.000165621	-2.8917	1.49058	2.92104e-08	2.53469e-07	0.533736	2.35474	1.27594	0.533736	2.35474	1.27594	26	237	76	0.134051	1.22722	0.445957	0.334946	3.12882	1.20526
395267	NM_204579,XM_046944250	FMO3	flavin containing monooxygenase 3	protein_coding	NP_989910.2;XP_046800206.1	49237	.	-2.11017	0.0870429	0.00197887	0.00645801	-1.73196	0.186861	0.0222183	0.081651	1.21829	-0.382308	0.515533	0.647547	1.25983	0.731002	0.851448	1.25983	0.731002	0.851448	81	38	43	0.410057	0.136481	0.216051	1.02459	0.347962	0.583911
395268	NM_001193669,XM_015289615	SSB	Sjogren syndrome antigen B	protein_coding	NP_001180598.1;XP_015145101.2	7359	.	-2.19059	7.73911	5.1275e-08	4.6835e-07	-1.01403	8.18654	0.922221	1	2.16029	7.72532	8.72382e-08	7.02241e-07	8.20129	7.07578	8.18126	8.20129	7.07578	8.18126	17036	7712	15465	102.167	48.7167	106.344	255.279	124.205	287.412
395274	NM_001199487,XM_015288351,XM_015288353,XM_015288354,XM_015288355	FAS	Fas cell surface death receptor	protein_coding	NP_001186416.2;XP_015143837.4;XP_015143839.4;XP_015143840.4;XP_015143841.2	4779	.	1.25199	5.9162	0.118465	0.205251	2.57604	6.583	7.88117e-11	2.95351e-09	2.05755	6.68124	5.81472e-07	4.05972e-06	5.77084	6.08975	7.11977	5.77084	6.08975	7.11977	3113	3865	7382	27.5327	34.0675	73.2373	68.7944	86.856	197.935
395279	NM_204587,XM_046902785,XM_046902786	MYH7B	myosin, heavy chain 7B, cardiac muscle, beta	protein_coding	NP_989918.3;XP_046758741.1;XP_046758742.1	49240	.	3.28802	1.76371	1.39993e-10	1.90731e-09	-3.47792	0.069904	1.23308e-06	2.01071e-05	-11.4348	1.51031	1.32772e-26	8.92087e-25	1.36	2.62218	0.534976	1.36	2.62218	0.534976	91	297	24	0.212658	0.693637	0.060893	0.531356	1.76845	0.164572
395281	NM_204589	ID3	inhibitor of DNA binding 3, HLH protein	protein_coding	NP_989920.1	49242	.	1.77328	5.46066	8.18822e-05	0.000377866	-1.98409	4.57916	4.14047e-06	5.91183e-05	-3.51833	5.17698	6.15758e-17	1.58876e-15	5.03268	5.83979	4.08684	5.03268	5.83979	4.08684	1843	3241	855	20.7799	36.1963	10.8001	51.9216	92.2836	29.1889
395282	NM_204590	ID1	inhibitor of DNA binding 1, HLH protein	protein_coding	NP_989921.1	4662	.	-1.75271	4.3787	0.000162491	0.000705628	-6.30928	3.94157	1.8555e-29	6.44035e-27	-3.59974	3.27537	2.84083e-15	6.09921e-14	4.77858	4.00795	2.37571	4.77858	4.00795	2.37571	1536	869	224	35.0896	19.6542	5.71417	87.6763	50.1089	15.4434
395283	NM_204591,XM_015278184	TRAIL-LIKE	TNF-related apoptosis inducing ligand-like	protein_coding	NP_989922.1;XP_015133670.1	49243	.	2.68645	6.99963	1.06307e-11	1.70676e-10	1.18012	6.24207	0.248609	0.46542	-2.27641	7.06852	1.26378e-08	1.16383e-07	6.13764	7.55044	6.37345	6.13764	7.55044	6.37345	4031	10739	4379	25.0867	65.8306	30.4815	62.6827	167.837	82.3808
395291	XM_015298540,XM_015298584,XM_040649923,XM_040649927,XM_040649955,XM_040649960,XM_040649966,XM_040649971,XM_040649974,XM_040649984,XM_040649996,XM_040650000	ROBO2	roundabout guidance receptor 2, transcript variant X1	protein_coding	XP_015154026.1;XP_015154070.1;XP_040505857.1;XP_040505861.1;XP_040505889.1;XP_040505894.1;XP_040505900.1;XP_040505905.1;XP_040505908.1;XP_040505918.1;XP_040505930.1;XP_040505934.1	49245	.	1.76697	0.747378	0.00749973	0.0203584	9.11629	2.59529	3.26838e-32	1.70166e-29	5.15941	2.70096	5.04453e-21	1.99293e-19	1.12965	1.63269	3.56667	1.12965	1.63269	3.56667	69	121	580	0.084136	0.147464	0.806023	0.210227	0.375963	2.1784
395294	NM_204596,XM_046901054	IL2RA	interleukin 2 receptor subunit alpha	protein_coding	NP_989927.2;XP_046757010.1	4764	.	-2.54313	-0.155285	0.000333099	0.00132422	-3.87837	-0.285396	3.13688e-06	4.58386e-05	-1.52517	-1.18606	0.281069	0.405434	1.16331	0.571591	0.398332	1.16331	0.571591	0.398332	72	28	17	0.254566	0.098643	0.064571	0.636068	0.251494	0.174514
395295	NM_204597,XM_040650635	EIF2S2	eukaryotic translation initiation factor 2 subunit beta	protein_coding	NP_989928.1;XP_040506569.1	49248	.	-1.24794	8.34821	0.119203	0.206357	2.03216	9.09943	7.47418e-07	1.28641e-05	2.53601	9.00167	1.13617e-10	1.44403e-09	8.50299	8.18442	9.52398	8.50299	8.18442	9.52398	21012	16697	39306	115.337	90.2011	241.629	288.185	229.971	653.039
395298	NM_204599	SNRPN	small nuclear ribonucleoprotein polypeptide N	protein_coding	NP_989930.1	49251	.	-2.01887	7.66192	1.00646e-06	7.16766e-06	1.23677	8.2428	0.135041	0.304922	2.49687	7.87392	2.45032e-10	2.97425e-09	8.08653	7.07838	8.3921	8.08653	7.07838	8.3921	15729	7726	17907	231.285	112.52	295.015	577.898	286.872	797.321
395299	NM_204600	SOCS3	suppressor of cytokine signaling 3	protein_coding	NP_989931.2	66201	.	2.88295	4.93812	1.1526e-12	2.08729e-11	-1.9161	3.58993	2.45925e-05	0.000281404	-5.52399	4.74937	9.41691e-28	7.07627e-26	4.06797	5.53834	3.20636	4.06797	5.53834	3.20636	916	2619	440	7.22322	20.474	3.8825	18.0483	52.1992	10.493
395301	NM_204602,XM_015293587	KCNMB1	potassium calcium-activated channel subfamily M regulatory beta subunit 1	protein_coding	NP_989933.1;XP_015149073.1	1510	.	2.70768	1.89009	2.45815e-08	2.36067e-07	-2.45779	0.518978	6.5304e-05	0.000650274	-6.65466	1.64594	2.25565e-20	8.51887e-19	1.57536	2.67019	0.851448	1.57536	2.67019	0.851448	115	309	43	1.31635	3.81921	0.590254	3.2891	9.73718	1.59525
395303	NM_204604,XM_015300324	SP1	Sp1 transcription factor	protein_coding	NP_989935.1;XP_015155810.1	49253	.	1.83439	7.73858	2.28684e-05	0.000120179	-1.18742	7.1171	0.22871	0.43986	-2.17818	7.65598	6.45578e-08	5.29912e-07	7.24485	8.11583	6.99881	7.24485	8.11583	6.99881	8751	15919	6784	25.0036	45.1162	21.6785	62.4751	115.025	58.5894
395312	NM_204608,XM_015297944,XM_015297945,XM_015297946,XM_015297947,XM_015297948	IL18	interleukin 18	protein_coding	NP_989939.1;XP_015153430.1;XP_015153431.1;XP_015153432.2;XP_015153433.2;XP_015153434.1	5957	.	3.01276	5.10039	1.21418e-13	2.50004e-12	7.84225	6.2393	1.27893e-40	1.16527e-37	2.60302	6.53519	5.04638e-11	6.73066e-10	4.17636	5.71325	7.07644	4.17636	5.71325	7.07644	992	2964	7162	4.19632	12.3528	33.8871	10.4851	31.4939	91.585
395315	NM_001001469,NM_001396154,NM_001396155,NM_001396156,NM_001396157,NM_001396158,NM_001396159,NM_001396160,XM_015299227,XM_040706617,XM_040706786,XM_046901611,XM_046901613,XM_046901618,XM_046901652,XM_046901723	GART	phosphoribosylglycinamide formyltransferase, phosphoribosylglycinamide synthetase, phosphoribosylaminoimidazole synthetase	protein_coding	NP_001001469.2;NP_001383083.1;NP_001383084.1;NP_001383085.1;NP_001383086.1;NP_001383087.1;NP_001383088.1;NP_001383089.1;XP_015154713.2;XP_040562551.1;XP_040562720.1;XP_046757567.1;XP_046757569.1;XP_046757574.1;XP_046757608.1;XP_046757679.1	.	.	-1.93113	5.58351	6.09475e-06	3.66842e-05	1.0428	6.0118	0.771837	0.917993	2.01377	5.6235	1.54345e-06	9.88593e-06	6.00313	5.07444	6.06267	6.00313	5.07444	6.06267	3667	1883	3520	15.9447	8.38452	19.6675	39.8401	21.3766	53.1545
395316	NM_204611	CENPH	centromere protein H	protein_coding	NP_989942.1	10967	.	-4.66625	4.33333	6.797e-23	3.75328e-21	-1.35057	4.85205	0.0402915	0.127606	3.45498	3.98641	1.50944e-15	3.33403e-14	5.0936	3.01818	4.67473	5.0936	3.01818	4.67473	1925	409	1312	19.0574	4.00538	14.5469	47.6178	10.2118	39.3151
395321	XM_040652793,XM_040652794,XM_046904166	TULP1	tubby like protein 1, transcript variant X2	protein_coding	XP_040508727.1;XP_040508728.1;XP_046760122.1	49265	.	2.87987	1.26757	8.02195e-08	7.07037e-07	-1.3607	0.13446	0.214146	0.421241	-3.91843	1.1725	5.10019e-11	6.78381e-10	1.15218	2.17781	0.924355	1.15218	2.17781	0.924355	71	203	48	0.225863	0.893415	0.187894	0.564351	2.27779	0.507812
395327	NM_204619,XM_040675293,XM_040675298	HOXA11	homeobox A11	protein_coding	NP_989950.1;XP_040531227.1;XP_040531232.1	49268	.	1.52896	3.00062	0.00706974	0.0193618	-1.3159	2.48102	0.0980056	0.243976	-2.01195	2.85852	1.49945e-05	7.84319e-05	2.86826	3.41094	2.53318	2.86826	3.41094	2.53318	366	555	256	1.89058	2.85401	1.4798	4.72389	7.27639	3.99937
395335	NM_204626	CISH	cytokine inducible SH2 containing protein	protein_coding	NP_989957.2	1613	.	2.05128	3.06845	5.90679e-06	3.56707e-05	-3.17895	1.86432	3.50633e-10	1.19428e-08	-6.52083	2.70545	1.25751e-25	7.86782e-24	2.69497	3.6128	1.44406	2.69497	3.6128	1.44406	318	647	92	1.24347	2.50742	0.401537	3.10698	6.39274	1.08521
395342	NM_001030347,XM_040652021	CRTAM	cytotoxic and regulatory T-cell molecule	protein_coding	NP_001025518.2;XP_040507955.1	4924	.	2.08727	0.170052	0.00234956	0.00750808	-3.40482	-1.01142	0.000602715	0.00437568	-7.10608	-0.178423	2.40176e-10	2.92505e-09	0.770572	1.30792	0.269936	0.770572	1.30792	0.269936	41	85	11	0.188942	0.386616	0.053036	0.472098	0.985688	0.143337
395346	NM_001364902,NM_001397136	BCO1	beta-carotene oxygenase 1	protein_coding	NP_001351831.1;NP_001384065.1	4027	.	10.9225	1.94185	1.28178e-30	1.7796e-28	1.43714	-0.302416	0.175485	0.366201	-7.59927	1.99768	2.45667e-24	1.32642e-22	0.711119	2.99637	0.938505	0.711119	2.99637	0.938505	37	402	49	0.169476	1.88293	0.250228	0.423459	4.80058	0.676279
395347	NM_204636,XM_015296820	MXRA8	matrix remodeling associated 8	protein_coding	NP_989967.1;XP_015152306.1	1081	.	2.36026	9.76114	2.38187e-09	2.68753e-08	1.12691	9.10136	0.399827	0.630536	-2.09445	9.81464	2.49511e-07	1.8558e-06	9.0153	10.2526	9.18736	9.0153	10.2526	9.18736	29995	70206	31115	72.2514	169.276	82.8773	180.53	431.574	223.988
395348	NM_204637	ACTR6	ARP6 actin-related protein 6 homolog	protein_coding	NP_989968.1	8785	.	-2.5134	5.97779	2.77991e-10	3.58e-09	-1.59217	6.1977	0.00124382	0.0080804	1.5786	5.53172	0.00164884	0.00522311	6.5097	5.20377	5.84802	6.5097	5.20377	5.84802	5234	2065	3026	49.9222	19.5	32.3267	124.738	49.7158	87.3678
395349	NM_204638	FSTL1	follistatin like 1	protein_coding	NP_989969.3	11120	.	2.40909	10.1338	1.00328e-09	1.19006e-08	1.13482	9.45853	0.372627	0.604929	-2.12289	10.1897	1.51025e-07	1.17109e-06	9.36653	10.6337	9.54873	9.36653	10.6337	9.54873	38279	91449	39987	130.322	308.377	152.523	325.628	786.216	412.217
395357	NM_001397991,XM_015283614,XM_015283615,XM_040696728,XM_040696729	CENPF	centromere protein F	protein_coding	NP_001384920.1;XP_015139100.2;XP_015139101.2;XP_040552662.1;XP_040552663.1	7370	.	-4.19146	5.81816	9.45182e-22	4.62378e-20	1.03786	6.53619	0.795947	0.931879	4.35015	5.86138	9.73268e-23	4.46173e-21	6.52434	4.50596	6.57739	6.52434	4.50596	6.57739	5288	1251	5052	8.1996	1.91652	8.77443	20.4879	4.88621	23.7142
395358	NM_001396099,NM_204646,XM_015291637,XM_040705448,XM_040705449,XM_040705450,XM_046898304	BCHE	butyrylcholinesterase	protein_coding	NP_001383028.1;NP_989977.2;XP_015147123.2;XP_040561382.1;XP_040561383.1;XP_040561384.1;XP_046754260.1	49281	.	1.88383	-1.20909	0.0822399	0.152354	-1.22511	-1.80378	0.860052	0.968173	-2.30752	-1.28185	0.0335099	0.0710144	0.351053	0.604914	0.292144	0.351053	0.604914	0.292144	16	30	12	0.054005	0.057832	0.044413	0.134939	0.147445	0.120033
395368	NM_204653	LOC395368	gonadotropin releasing hormone receptor	protein_coding	NP_989984.2	49286	.	2.76678	3.94247	3.55603e-11	5.3006e-10	2.23436	3.72273	1.72088e-07	3.43187e-06	-1.23828	4.35091	0.150137	0.246339	3.19286	4.55686	4.26303	3.19286	4.55686	4.26303	473	1298	973	1.28903	3.5027	2.9718	3.22082	8.93025	8.03173
395369	NM_204654,XM_015282768,XM_040675402	CRISPLD1	cysteine rich secretory protein LCCL domain containing 1	protein_coding	NP_989985.3;XP_015138254.2;XP_040531336.1	11679	.	-5.38039	1.20864	1.84002e-15	4.79853e-14	1.28104	2.14199	0.149294	0.328068	6.89179	1.50733	3.21644e-20	1.19921e-18	2.2749	0.775582	2.56545	2.2749	0.775582	2.56545	223	41	263	0.950699	0.17	1.25758	2.37546	0.433419	3.39879
395373	NM_001030540,XM_015299570,XM_015299572,XM_015299573,XM_015299574,XM_015299575,XM_015299576,XM_015299577,XM_015299578,XM_015299579,XM_015299580,XM_025143942,XM_040653068,XM_040653069,XM_040653070,XM_040653071,XM_040653072,XM_040653073,XM_046904317,XM_046904318,XM_046904319,XM_046904320	ACLY	ATP citrate lyase	protein_coding	NP_001025711.2;XP_015155056.1;XP_015155058.1;XP_015155059.1;XP_015155060.1;XP_015155061.1;XP_015155062.1;XP_015155063.1;XP_015155064.1;XP_015155065.1;XP_015155066.1;XP_024999710.1;XP_040509002.1;XP_040509003.1;XP_040509004.1;XP_040509005.1;XP_040509006.1;XP_040509007.1;XP_046760273.1;XP_046760274.1;XP_046760275.1;XP_046760276.1	2533	.	-3.74676	9.10623	2.15575e-19	8.63365e-18	-2.27593	9.29039	1.06157e-08	2.68674e-07	1.64626	8.2633	0.000479383	0.00178231	9.7665	7.86539	8.58216	9.7665	7.86539	8.58216	50527	13373	20436	177.77	46.0227	80.2616	444.185	117.336	216.919
395389	NM_204669,XM_046898888	ALDH1A3	aldehyde dehydrogenase 1 family member A3	protein_coding	NP_990000.1;XP_046754844.1	49294	.	5.60442	4.33388	1.30875e-27	1.30678e-25	1.13233	2.70789	0.447589	0.674837	-4.94941	4.36324	2.80336e-24	1.50248e-22	2.82685	5.13628	2.98224	2.82685	5.13628	2.98224	354	1968	369	1.19648	6.62637	1.4015	2.98958	16.8941	3.78777
395390	NM_204670	RBBP7	RB binding protein 7, chromatin remodeling factor	protein_coding	NP_990001.1	12390	.	-2.35717	4.54191	9.72122e-09	9.93104e-08	1.0285	5.05155	0.84961	0.961541	2.42435	4.57018	3.37606e-09	3.40126e-08	5.07309	3.89294	5.11245	5.07309	3.89294	5.11245	1897	798	1796	14.9609	6.23429	15.8671	37.3819	15.8945	42.8832
395392	NM_204672,XM_025151469,XM_040702241	SNCG	synuclein gamma	protein_coding	NP_990003.1;XP_025007237.2;XP_040558175.1	1431	.	-2.09252	-0.44589	0.00788991	0.0212134	-1.68488	-0.335652	0.0532188	0.157816	1.24182	-0.884984	0.555449	0.685576	0.961253	0.537481	0.642607	0.961253	0.537481	0.642607	55	26	30	0.464389	0.074895	0.209355	1.16034	0.190948	0.565813
395395	XM_015282054	GAD2	glutamate decarboxylase 2	protein_coding	XP_015137540.1	49295	.	3.30231	2.66288	1.04628e-12	1.90659e-11	-2.26574	1.10405	4.08053e-05	0.000437948	-7.482	2.46636	3.64267e-27	2.62885e-25	1.97346	3.41564	1.19575	1.97346	3.41564	1.19575	170	557	69	0.549984	1.78882	0.248877	1.37421	4.56065	0.672626
395402	XM_015293841,XM_015293843,XM_015293844,XM_015293845,XM_015293846,XM_040646980,XM_040646981,XM_046900433	SLC34A1	solute carrier family 34 member 1, transcript variant X3	protein_coding	XP_015149327.1;XP_015149329.1;XP_015149330.1;XP_015149331.1;XP_015149332.1;XP_040502914.1;XP_040502915.1;XP_046756389.1	2228	.	4.87593	-1.01881	1.34762e-05	7.53281e-05	8.10518	-0.430958	1.74364e-10	6.16959e-09	1.66295	0.0725254	0.0399675	0.0827035	0.207848	0.818825	1.18392	0.207848	0.818825	1.18392	9	44	68	0.052112	0.270891	0.46343	0.130208	0.690645	1.25249
395414	NM_206878	CCT4	chaperonin containing TCP1 subunit 4	protein_coding	NP_996761.1	6688	.	-2.41899	7.88359	9.45366e-10	1.12594e-08	-1.00601	8.38006	0.966664	1	2.40455	7.87746	1.22137e-09	1.31224e-08	8.38853	7.12021	8.37992	8.38853	7.12021	8.37992	19405	7955	17756	144.613	58.7152	148.25	361.336	149.696	400.668
395417	NM_204682,XM_046903105	SIK1	salt inducible kinase 1	protein_coding	NP_990013.2;XP_046759061.1	49309	.	1.08446	7.86397	0.568728	0.696657	-1.90653	7.41277	6.99422e-06	9.39739e-05	-2.06756	7.49055	4.44685e-07	3.1638e-06	7.81052	7.927	6.88538	7.81052	7.927	6.88538	12980	13959	6267	35.059	37.382	18.9791	87.5999	95.3065	51.2939
395420	NM_204685,XM_046918026,XM_046918034,XM_046918045,XM_046918054,XM_046918059	F13A1	coagulation factor XIII A chain	protein_coding	NP_990016.2;XP_046773982.1;XP_046773990.1;XP_046774001.1;XP_046774010.1;XP_046774015.1	49310	.	4.46576	1.85347	2.11792e-15	5.47429e-14	-1.34458	0.236468	0.211189	0.417283	-6.00423	1.78934	2.02936e-19	6.91215e-18	1.20701	2.77638	0.980139	1.20701	2.77638	0.980139	76	337	52	0.087832	0.529987	0.067344	0.21946	1.35122	0.182008
395423	NM_204688,XM_046905106	HINTW	histidine triad nucleotide binding protein W	protein_coding	NP_990019.1;XP_046761062.1	49311	.	-2.35682	5.89731	4.14153e-09	4.4822e-08	1.02731	6.4064	0.8518	0.963197	2.42118	5.92459	1.38715e-09	1.47713e-08	6.40337	5.18942	6.44179	6.40337	5.18942	6.44179	4858	2044	4594	81.4417	31.776	86.6784	203.494	81.0137	234.261
395424	NM_204689	HINT2	histidine triad nucleotide binding protein 2	protein_coding	NP_990020.1	49312	.	-1.78802	5.44876	6.49061e-05	0.000307607	1.26711	5.98838	0.0999799	0.24737	2.26562	5.67661	2.15742e-08	1.90958e-07	5.83229	5.0137	6.1685	5.83229	5.0137	6.1685	3251	1803	3792	77.1088	42.346	100.754	192.667	107.962	272.302
395429	NM_001030541,XM_015277591,XM_015277595,XM_015277599,XM_015277603,XM_015277605,XM_015277613,XM_015277616,XM_015277625,XM_015277627,XM_025154965,XM_040647560,XM_040647691,XM_040647903,XM_046903177,XM_046903196,XM_046903402	POSTN	periostin	protein_coding	NP_001025712.2;XP_015133077.1;XP_015133081.1;XP_015133085.1;XP_015133089.1;XP_015133091.1;XP_015133099.1;XP_015133102.1;XP_015133111.1;XP_015133113.1;XP_025010733.1;XP_040503494.1;XP_040503625.1;XP_040503837.1;XP_046759133.1;XP_046759152.1;XP_046759358.1	12805	.	30.3127	8.28398	3.27715e-92	2.38871e-88	1.69052	4.74466	0.000363259	0.00286403	-17.9309	8.31551	2.26596e-71	5.50552e-68	4.38572	9.23939	5.11479	4.38572	9.23939	5.11479	1156	34753	1799	4.51406	135.062	7.87792	11.279	344.343	21.2912
395430	NM_204694	CDC37	cell division cycle 37	protein_coding	NP_990025.2	49315	.	-2.096	7.24003	2.77322e-07	2.22621e-06	-2.01107	7.25962	1.19937e-06	1.96454e-05	1.04223	6.63994	0.773171	0.865358	7.68396	6.62398	6.68306	7.68396	6.62398	6.68306	11885	5623	5440	106.931	50.1058	54.836	267.182	127.746	148.202
395432	NM_204696,XM_040655358,XM_040655360,XM_046905204	FGF10	fibroblast growth factor 10	protein_coding	NP_990027.1;XP_040511292.1;XP_040511294.1;XP_046761160.1	49317	.	-1.388	1.60466	0.0740378	0.139881	1.76014	2.27997	0.000796631	0.00553805	2.44304	2.12652	2.71742e-07	2.00783e-06	2.16842	1.8146	2.83873	2.16842	1.8146	2.83873	203	145	329	0.743045	0.520939	1.32431	1.85661	1.32815	3.57915
395433	NM_001030542,XM_015277677,XM_015277678,XM_015277679,XM_015277680,XM_015277681,XM_015277682,XM_015277683	NPAS2	neuronal PAS domain protein 2	protein_coding	NP_001025713.2;XP_015133163.1;XP_015133164.2;XP_015133165.1;XP_015133166.1;XP_015133167.1;XP_015133168.1;XP_015133169.1	12580	.	2.24992	5.75805	2.689e-08	2.56378e-07	2.7829	5.97691	2.95744e-12	1.37743e-10	1.23689	6.38873	0.13816	0.229684	5.09941	6.24577	6.54885	5.09941	6.24577	6.54885	1933	4313	4952	6.92192	15.2871	19.8364	17.2954	38.9749	53.6109
395440	NM_001198600,NM_001396929	LRRC17	leucine rich repeat containing 17	protein_coding	NP_001185529.1;NP_001383858.1	6289	.	4.88656	1.80075	1.28489e-16	3.83834e-15	-1.78574	-0.0716587	0.0284866	0.0981513	-8.72556	1.69497	1.37376e-24	7.64376e-23	1.11825	2.75056	0.726545	1.11825	2.75056	0.726545	68	330	35	0.17271	0.836913	0.098408	0.43154	2.13374	0.265961
395444	NM_204705,XM_015280241	HABP4	hyaluronan binding protein 4	protein_coding	NP_990036.1;XP_015135727.1	9584	.	3.15639	-0.344012	4.92515e-05	0.000240613	-1.60487	-1.59789	0.333362	0.562667	-5.06464	-0.460153	3.29969e-07	2.39795e-06	0.445284	1.10162	0.292144	0.445284	1.10162	0.292144	21	66	12	0.164845	0.506496	0.099642	0.411888	1.29133	0.269297
395445	NM_204706,XM_046898310,XM_046898311,XM_046898312,XM_046898313,XM_046898314,XM_046898315,XM_046898316,XM_046898317,XM_046898318	BOK	BOK, BCL2 family apoptosis regulator	protein_coding	NP_990037.1;XP_046754266.1;XP_046754267.1;XP_046754268.1;XP_046754269.1;XP_046754270.1;XP_046754271.1;XP_046754272.1;XP_046754273.1;XP_046754274.1	4304	.	3.18884	5.3372	5.82487e-15	1.41761e-13	1.30649	4.47728	0.0705727	0.193458	-2.44076	5.43926	1.26592e-09	1.35397e-08	4.3423	5.96577	4.71125	4.3423	5.96577	4.71125	1120	3542	1347	8.53019	27.7575	8.70042	21.3139	70.7685	23.5142
395449	NM_204710,XM_015282911,XM_015282912,XM_025147029,XM_040675462	RAD54B	RAD54 homolog B (S. cerevisiae)	protein_coding	NP_990041.1;XP_015138397.2;XP_015138398.2;XP_025002797.2;XP_040531396.1	49325	.	-2.54913	4.76784	3.5934e-10	4.56312e-09	-1.04062	5.26148	0.785949	0.926463	2.44962	4.72661	1.94924e-09	2.03117e-08	5.325	4.02958	5.26901	5.325	4.02958	5.26901	2270	883	2008	8.62298	3.4059	8.52599	21.5458	8.68345	23.0427
395452	NM_204713,XM_046904947	RDH5	retinol dehydrogenase 5	protein_coding	NP_990044.2;XP_046760903.1	49327	.	2.65605	0.599496	1.14674e-05	6.5073e-05	3.41415	0.862323	1.39139e-08	3.47324e-07	1.2855	1.31918	0.192319	0.300326	0.855396	1.65673	1.91392	0.855396	1.65673	1.91392	47	124	148	0.546722	1.05928	1.93748	1.36607	2.70066	5.23633
395454	XM_025153993,XM_025153994,XM_046899172,XM_046899173,XM_046899174,XM_046899175,XR_003077022	PCSK6	proprotein convertase subtilisin/kexin type 6, transcript variant X1	protein_coding	XP_025009761.1;XP_025009762.1;XP_046755128.1;XP_046755129.1;XP_046755130.1;XP_046755131.1	49329	.	3.21025	3.30144	3.04574e-13	5.96785e-12	2.05994	2.84222	7.29738e-06	9.72405e-05	-1.5584	3.62505	0.00374808	0.01076	2.50236	3.99858	3.40794	2.50236	3.99858	3.40794	271	863	514	0.340174	1.69902	1.2813	0.849971	4.3317	3.4629
395465	NM_204718	CITED4	Cbp/p300 interacting transactivator with Glu/Asp rich carboxy-terminal domain 4	protein_coding	NP_990049.1	49333	.	-1.10287	4.97514	0.503322	0.636432	1.85933	5.55912	2.01462e-05	0.000237614	2.05059	5.51131	8.64118e-07	5.80512e-06	5.08558	4.94868	5.96063	5.08558	4.94868	5.96063	1914	1721	3276	14.0661	12.5285	26.9843	35.1462	31.9417	72.929
395466	NM_001389286,NM_001389287	CSPG5	chondroitin sulfate proteoglycan 5	protein_coding	NP_001376215.1;NP_001376216.1	20151	.	3.74226	4.80329	3.79744e-18	1.33075e-16	1.2867	3.75277	0.0965397	0.241316	-2.9084	4.88831	1.06562e-12	1.73184e-11	3.67356	5.49233	4.01188	3.67356	5.49233	4.01188	683	2535	809	4.605	16.9742	6.10819	11.5062	43.2762	16.5083
395470	XM_003640686,XM_015281861,XM_040695440,XM_040695441,XM_046933080,XM_046933087,XR_001465128	ITGB8	integrin subunit beta 8, transcript variant X3	protein_coding	XP_003640734.4;XP_015137347.2;XP_040551374.1;XP_040551375.1;XP_046789036.1;XP_046789043.1	49335	.	3.19241	4.19086	3.81607e-14	8.37812e-13	-1.14212	3.03401	0.398214	0.62874	-3.6461	4.14825	7.80425e-17	1.98552e-15	3.27727	4.84616	3.1065	3.27727	4.84616	3.1065	505	1599	407	0.918036	2.88077	0.896107	2.29384	7.34462	2.42187
395472	NM_001396199,NM_204722,XM_046941372,XM_046941373,XM_046941374	TCIRG1	T-cell immune regulator 1, ATPase H+ transporting V0 subunit a3	protein_coding	NP_001383128.1;NP_990053.2;XP_046797328.1;XP_046797329.1;XP_046797330.1	49337	.	-1.89962	6.63909	8.43969e-06	4.92135e-05	-2.454	6.52222	6.59192e-10	2.13075e-08	-1.29184	5.93067	0.0754641	0.140303	7.03945	6.12355	5.76013	7.03945	6.12355	5.76013	7582	3958	2844	32.3754	16.6805	13.6091	80.8945	42.5274	36.7806
395476	NM_204725,XM_015276122,XM_015276123	CASP3	caspase 3	protein_coding	NP_990056.1;XP_015131608.1;XP_015131609.1	8080	.	1.71066	5.07508	0.000240303	0.00099408	4.74932	6.15894	2.94671e-25	7.28088e-23	2.7763	6.32709	2.85256e-12	4.39119e-11	4.69186	5.44309	6.89493	4.69186	5.44309	6.89493	1443	2448	6309	7.26142	10.7133	31.4511	18.1437	27.314	85.0013
395483	NM_204731	SOX8	SRY-box 8	protein_coding	NP_990062.2	49341	.	-1.38445	2.17863	0.0542189	0.108527	-2.73244	1.84983	3.51265e-08	8.10243e-07	-1.97367	1.52492	0.000271219	0.00107266	2.63624	2.25331	1.53998	2.63624	2.25331	1.53998	303	217	102	2.23823	1.58823	0.846002	5.59255	4.04924	2.28645
395488	NM_204736	MARCO	macrophage receptor with collagenous structure	protein_coding	NP_990067.3	9191	.	2.09652	2.59933	6.50453e-06	3.88301e-05	1.78289	2.44556	0.000484232	0.00364625	-1.1759	2.92355	0.309636	0.437221	2.29022	3.19544	2.98905	2.29022	3.19544	2.98905	226	470	371	1.22107	2.52235	2.25331	3.05103	6.4308	6.08992
395491	NM_204739	TWIST1	twist family bHLH transcription factor 1	protein_coding	NP_990070.1	49342	.	1.89967	5.4203	1.06915e-05	6.11698e-05	-1.07112	4.83635	0.641064	0.82923	-2.03477	5.38713	1.18853e-06	7.77316e-06	4.9313	5.83453	4.83554	4.9313	5.83453	4.83554	1714	3229	1473	14.5365	27.1273	13.9999	36.3215	69.1618	37.8368
395496	NM_001293240,NM_001397792,XM_046901086,XM_046901087	SLC5A1	solute carrier family 5 member 1	protein_coding	NP_001280169.1;NP_001384721.1;XP_046757042.1;XP_046757043.1	49346	.	7.25358	2.58712	1.72762e-27	1.70171e-25	-1.13687	0.481021	0.582558	0.786127	-8.24592	2.56903	1.19907e-29	1.0104e-27	1.29062	3.52414	1.18392	1.29062	3.52414	1.18392	84	605	68	0.106051	1.18538	0.109811	0.264981	3.02215	0.296781
395498	NM_204741,XM_015288192,XM_040702242,XM_046942720	VDAC2	voltage dependent anion channel 2	protein_coding	NP_990072.1;XP_015143678.1;XP_040558176.1;XP_046798676.1	49348	.	-1.48279	8.92647	0.00564144	0.015994	1.38144	9.43462	0.0229706	0.0839895	2.04838	9.22252	5.62644e-07	3.93959e-06	9.1852	8.61808	9.65069	9.1852	8.61808	9.65069	33751	22572	42919	338.737	224.152	482.5	846.383	571.481	1304.03
395507	NM_204748,XM_015295667,XM_025141893,XM_025141897,XM_025141898,XM_040650016,XM_040650017,XM_040650019,XM_046902289,XM_046902290	P2RX5	purinergic receptor P2X 5	protein_coding	NP_990079.1;XP_015151153.1;XP_024997661.1;XP_024997665.1;XP_024997666.1;XP_040505950.1;XP_040505951.1;XP_040505953.1;XP_046758245.1;XP_046758246.1	49354	.	2.24738	2.61589	8.50668e-07	6.16661e-06	-1.42285	1.69316	0.0516231	0.154119	-3.19764	2.48038	1.21764e-11	1.73178e-10	2.24901	3.23854	1.8629	2.24901	3.23854	1.8629	218	486	141	0.616761	1.37514	0.40444	1.54107	3.50597	1.09306
395511	NM_204751,XM_015277633,XM_040649071,XM_040649097	RDX	radixin	protein_coding	NP_990082.2;XP_015133119.2;XP_040505005.1;XP_040505031.1	49356	.	-2.21478	7.70845	3.37575e-08	3.16474e-07	-1.3965	7.94999	0.0190749	0.0721534	1.58595	7.39446	0.00126045	0.00413231	8.17566	7.03453	7.69581	8.17566	7.03453	7.69581	16735	7493	11031	56.7267	25.1563	41.8899	141.74	64.1367	113.214
395512	NM_001397656,NM_001397657,NM_001397658,NM_001397659,NM_204752,XM_015293734,XM_015293735,XM_015293736,XM_015293740,XM_015293741	EBF1	EBF transcription factor 1	protein_coding	NP_001384585.1;NP_001384586.1;NP_001384587.1;NP_001384588.1;NP_990083.2;XP_015149220.1;XP_015149221.1;XP_015149222.1;XP_015149226.1;XP_015149227.1	49357	.	3.31577	1.13186	4.17097e-09	4.51015e-08	-1.44154	-0.179409	0.175827	0.366748	-4.77951	1.03388	8.76002e-13	1.4381e-11	0.99903	2.1098	0.758799	0.99903	2.1098	0.758799	58	191	37	0.13898	0.462427	0.098376	0.347263	1.17897	0.265875
395514	NM_001038496	EIF5B	eukaryotic translation initiation factor 5B	protein_coding	NP_001033585.1	12572	.	-1.55467	8.26795	0.00196978	0.00643411	2.90565	9.51688	1.89237e-13	1.07762e-11	4.51734	9.37868	2.25422e-24	1.22619e-22	8.5551	7.92061	10.0914	8.5551	7.92061	10.0914	21787	13897	58274	70.016	44.2344	209.816	174.945	112.777	567.06
395521	NM_204759	POU4F1L	POU class 4 homeobox 1 like	protein_coding	NP_990090.1	49360	.	30.8287	0.216442	1.60806e-22	8.31285e-21	4.23994	-2.20447	0.0103994	0.0451465	-7.2629	0.364249	1.29564e-13	2.3669e-12	0.0960902	1.67253	0.377711	0.0960901	1.67253	0.377711	4	126	16	0.018042	0.619819	0.087478	0.04508	1.58025	0.236424
395533	NM_204765	MEOX1	mesenchyme homeobox 1	protein_coding	NP_990096.1	810	.	3.47759	-1.89841	0.00962572	0.0251386	-2.66198	-3.22067	0.298737	0.524034	-9.25023	-2.05478	0.000243751	0.000974601	0.141837	0.448501	0.0529859	0.141837	0.448501	0.0529859	6	21	2	0.040884	0.149299	0.01647	0.102154	0.380643	0.044512
395534	NM_204766,XM_015295778	MYH15	myosin, heavy chain 15	protein_coding	NP_990097.1;XP_015151264.1	49365	.	-2.08203	8.27093	3.25516e-07	2.57341e-06	-1.56838	8.41663	0.00159762	0.00998718	1.3275	7.86588	0.0466799	0.0939657	8.70834	7.65407	8.06101	8.70834	7.65407	8.06101	24235	11543	14224	57.6383	27.2017	37.9362	144.017	69.3515	102.528
395535	NM_204767,XM_015279317,XM_046901643,XM_046901644	OLFM1	olfactomedin 1	protein_coding	NP_990098.1;XP_015134803.1;XP_046757599.1;XP_046757600.1	1803	.	2.0166	3.96508	3.54288e-06	2.24232e-05	1.95521	3.9352	9.81431e-06	0.000127063	-1.03139	4.36139	0.83891	0.916214	3.50219	4.4486	4.40608	3.50219	4.4486	4.40608	600	1200	1080	2.97261	5.83446	5.97897	7.4275	14.8751	16.1591
395538	XM_025142057	C1QBP	complement C1q binding protein	protein_coding	XP_024997825.2	1156	.	-2.05826	7.50219	5.1781e-07	3.92545e-06	-1.29261	7.75759	0.0715405	0.195413	1.59233	7.26376	0.00115003	0.00382679	7.93653	6.90131	7.56797	7.93653	6.90131	7.56797	14170	6827	10091	152.465	72.7527	121.647	380.956	185.485	328.77
395543	NM_001024826,XM_015277641,XM_015277652,XM_025141535,XM_025141546,XM_025141620,XM_025141642,XM_040649876,XM_040649941,XR_005840861	SMAD9	SMAD family member 9	protein_coding	NP_001019997.1;XP_015133127.1;XP_015133138.1;XP_024997303.1;XP_024997314.1;XP_024997388.1;XP_024997410.1;XP_040505810.1;XP_040505875.1	12809	.	3.69937	5.43581	1.93147e-18	7.00422e-17	-1.64817	3.89005	0.000979517	0.00659557	-6.09716	5.31026	2.69904e-31	2.65855e-29	4.27845	6.11056	3.60488	4.27845	6.11056	3.60488	1069	3922	597	1.24199	4.03992	0.711678	3.10329	10.2999	1.92342
395550	NM_204775	LY6E	lymphocyte antigen 6 complex, locus E	protein_coding	NP_990106.2	49371	.	1.46652	2.30451	0.0222783	0.0513963	-3.03423	1.42532	1.51694e-08	3.74813e-07	-4.44969	1.85411	3.29081e-15	7.04456e-14	2.31539	2.77272	1.20748	2.31539	2.77272	1.20748	231	336	70	3.19825	4.60917	1.08037	7.99129	11.7512	2.91987
395554	NM_204777,XM_015274261,XM_015274265,XM_025141879,XM_046904719	FGF14	fibroblast growth factor 14	protein_coding	NP_990108.1;XP_015129747.1;XP_015129751.1;XP_024997647.1;XP_046760675.1	12658	.	-3.06584	-0.498309	0.000116096	0.000519317	-2.8468	-0.461921	0.00035419	0.00280619	1.07677	-1.4019	0.88215	0.951252	1.01141	0.411313	0.438712	1.01141	0.411313	0.438712	59	19	19	0.357451	0.099412	0.129674	0.893142	0.253453	0.350462
395557	NM_204780,XM_040647317	NUDT16L1	nudix hydrolase 16 like 1	protein_coding	NP_990111.1;XP_040503251.1	20168	.	-2.50159	7.83057	2.25894e-10	2.9614e-09	-1.57437	8.05484	0.00147105	0.00931577	1.58895	7.39498	0.00120399	0.0039665	8.34961	7.03338	7.69737	8.34961	7.03338	7.69737	18887	7487	11043	175.31	68.8249	114.468	438.037	175.471	309.368
395560	NM_204782,XM_015281290,XM_040675467	NRP1	neuropilin 1	protein_coding	NP_990113.1;XP_015136776.1;XP_040531401.1	5395	.	-2.00588	6.07889	1.55129e-06	1.06223e-05	2.44315	7.27862	6.72865e-10	2.16535e-08	4.90066	7.05155	2.06169e-26	1.36615e-24	6.51051	5.52208	7.7899	6.51051	5.52208	7.7899	5237	2589	11778	11.5927	5.7728	28.4258	28.9661	14.7179	76.8249
395565	NM_204787,XM_040655380	VCAN	versican	protein_coding	NP_990118.1;XP_040511314.2	49376	.	1.82672	8.24947	2.53922e-05	0.00013225	2.56667	8.58488	6.8324e-11	2.59007e-09	1.40507	8.88563	0.0167913	0.0394049	7.75687	8.62311	9.1127	7.75687	8.62311	9.1127	12504	22651	29543	14.1144	25.2634	37.3324	35.2667	64.4098	100.896
395568	NM_204790,XM_040648943,XM_040648944	COL5A1	collagen type V alpha 1 chain	protein_coding	NP_990121.2;XP_040504877.1;XP_040504878.1	49379	.	2.16113	8.20982	8.26563e-08	7.28075e-07	1.13847	7.64604	0.362361	0.59336	-1.89827	8.27169	7.63888e-06	4.25361e-05	7.55689	8.66456	7.74306	7.55689	8.66456	7.74306	10878	23313	11400	18.3132	38.6803	21.422	45.7581	98.6167	57.8962
395570	NM_204791,XR_005841930	TOP2A	topoisomerase (DNA) II alpha	protein_coding	NP_990122.3	49380	.	-5.58922	8.63417	1.61581e-30	2.22219e-28	1.11146	9.47489	0.456261	0.682053	6.2122	8.76446	8.6841e-34	1.06384e-31	9.39872	6.92583	9.55096	9.39872	6.92583	9.55096	39144	6945	40049	97.0877	17.0634	111.341	242.587	43.5037	300.915
395579	NM_204798,XM_015280587,XM_025144651,XM_040655381,XM_040655382,XR_005842601	KCNN2	potassium calcium-activated channel subfamily N member 2	protein_coding	NP_990129.3;XP_015136073.2;XP_025000419.2;XP_040511315.1;XP_040511316.1	1822	.	3.4472	-0.623015	6.25423e-05	0.000298247	-1.46723	-1.89873	0.451618	0.678031	-5.05658	-0.707645	2.8034e-06	1.70924e-05	0.351053	0.96714	0.24738	0.351053	0.96714	0.24738	16	55	10	0.030182	0.12772	0.020833	0.075414	0.325626	0.056305
395581	NM_001290547,NM_001397883	HTR2B	5-hydroxytryptamine receptor 2B	protein_coding	NP_001277476.1;NP_001384812.1	5801	.	4.33545	0.0677215	2.53383e-08	2.42535e-07	3.24575	-0.256344	2.80672e-05	0.000316201	-1.33551	0.565141	0.196403	0.304819	0.463414	1.40571	1.15997	0.463414	1.40571	1.15997	22	95	66	0.094915	0.41656	0.338371	0.23716	1.06203	0.914498
395584	NM_001397684,NM_204800,XM_015275119,XM_015275123,XM_046905019	SPRY2	sprouty RTK signaling antagonist 2	protein_coding	NP_001384613.1;NP_990131.2;XP_015130605.2;XP_015130609.2;XP_046760975.1	49386	.	3.23695	6.45192	1.30536e-15	3.46622e-14	-1.25757	5.21388	0.115157	0.273324	-4.07069	6.38064	3.68368e-21	1.50002e-19	5.40281	7.07373	5.08091	5.40281	7.07373	5.08091	2399	7701	1756	13.4483	43.5202	11.1967	33.6024	110.956	30.2608
395586	NM_204801	TSPAN18	tetraspanin 18	protein_coding	NP_990132.1	10503	.	2.73851	2.301	3.68427e-09	4.01715e-08	-2.63628	0.884094	5.47642e-06	7.57713e-05	-7.21926	2.04488	7.58989e-24	3.86872e-22	1.85486	3.03049	0.993754	1.85486	3.03049	0.993754	152	413	53	2.31234	6.245	0.890198	5.77771	15.9218	2.40589
395594	NM_204806,XM_040675468	HAS2	hyaluronan synthase 2	protein_coding	NP_990137.2;XP_040531402.1	49391	.	2.03592	5.41318	1.12362e-06	7.93613e-06	-1.056	4.77299	0.712752	0.878103	-2.14992	5.38801	1.7346e-07	1.3281e-06	4.86039	5.86063	4.78455	4.86039	5.86063	4.78455	1629	3289	1420	5.1706	10.2745	5.21772	12.9195	26.1951	14.1017
395599	NM_204809,XM_046898890	SYNM	synemin	protein_coding	NP_990140.3;XP_046754846.1	5322	.	2.36432	4.50552	9.14781e-09	9.39132e-08	2.06568	4.37139	1.28789e-06	2.07917e-05	-1.14457	4.90216	0.356814	0.487867	3.85617	5.03907	4.85058	3.85617	5.03907	4.85058	783	1836	1489	1.29735	3.01358	2.76503	3.24162	7.68321	7.4729
395612	NM_204818,XM_015284816,XM_040696766,XM_040696767,XM_046938434	GSTA4	glutathione S-transferase alpha 4	protein_coding	NP_990149.1;XP_015140302.1;XP_040552700.1;XP_040552701.1;XP_046794390.1	49401	.	3.69714	-1.64294	0.00282728	0.00876565	1.6942	-2.33741	0.499675	0.71986	-2.18114	-1.44662	0.0678932	0.128539	0.164178	0.537481	0.269936	0.164178	0.537481	0.269936	7	26	11	0.030793	0.352415	0.173948	0.076941	0.898493	0.470121
395614	NM_001397896,NM_001397897,XM_015299506,XM_025143951,XM_025143953,XM_040653116,XM_040653117,XM_040653118,XM_040653120,XM_040653121,XM_040653122,XM_040653123,XM_040653124,XM_040653125,XM_040653127	IKZF3	IKAROS family zinc finger 3	protein_coding	NP_001384825.1;NP_001384826.1;XP_015154992.1;XP_024999719.1;XP_024999721.1;XP_040509050.1;XP_040509051.1;XP_040509052.1;XP_040509054.1;XP_040509055.1;XP_040509056.1;XP_040509057.1;XP_040509058.1;XP_040509059.1;XP_040509061.1	49403	.	1.0642	-0.568376	0.92105	0.980798	-2.74414	-1.11529	0.00557603	0.0277431	-2.92022	-1.05406	0.00297647	0.00876763	0.695865	0.731002	0.292144	0.695865	0.731002	0.292144	36	38	12	0.090512	0.118403	0.034636	0.226157	0.301873	0.093608
395620	NM_001198598,XM_015283942,XM_025148526,XM_025148531,XM_025148532,XM_040696768,XM_040696769,XM_040696771,XM_040696772,XM_040696773,XM_040696774,XM_040696775,XM_040696776,XM_040696777,XM_040696778,XM_046938436,XM_046938437,XM_046938438,XM_046938439,XM_046938440,XM_046938441,XM_046938442,XM_046938443,XM_046938444,XM_046938445,XM_046938446,XM_046938447,XM_046938448,XM_046938449,XR_005858068	RGS7	regulator of G protein signaling 7	protein_coding	NP_001185527.1;XP_015139428.1;XP_025004294.2;XP_025004299.1;XP_025004300.2;XP_040552702.1;XP_040552703.1;XP_040552705.1;XP_040552706.1;XP_040552707.1;XP_040552708.1;XP_040552709.1;XP_040552710.1;XP_040552711.1;XP_040552712.1;XP_046794392.1;XP_046794393.1;XP_046794394.1;XP_046794395.1;XP_046794396.1;XP_046794397.1;XP_046794398.1;XP_046794399.1;XP_046794400.1;XP_046794401.1;XP_046794402.1;XP_046794…	8190	.	1.06723	-1.56841	1	1	2.2272	-0.981525	0.0175335	0.0675484	2.0869	-0.951751	0.0264049	0.0578322	0.370398	0.392353	0.726545	0.370398	0.392353	0.726545	17	18	35	0.091956	0.072472	0.15231	0.229764	0.184767	0.41164
395621	XM_015294616,XM_040647633	RGS11	regulator of G-protein signaling 11, transcript variant X1	protein_coding	XP_015150102.2;XP_040503567.1	5662	.	-1.57945	-1.94751	0.356672	0.489049	-4.75927	-2.28943	0.0103193	0.0448925	-3.01341	-2.71381	0.102725	0.180577	0.351053	0.230977	0.0787666	0.351053	0.230977	0.0787666	16	10	3	0.136514	0.081077	0.026653	0.3411	0.206708	0.072034
395622	NM_204822	ADMP	anti-dorsalizing morphogenetic protein	protein_coding	NP_990153.1	49407	.	6.22062	-0.8972	4.67112e-07	3.58021e-06	2.55477	-1.83702	0.048953	0.148083	-2.4337	-0.618854	0.00405285	0.0115238	0.186178	0.901608	0.438712	0.186178	0.901608	0.438712	8	50	19	0.077641	0.495891	0.209616	0.193997	1.26429	0.566519
395625	NM_204824	EFNB2	ephrin B2	protein_coding	NP_990155.1	66205	.	-1.8402	3.77827	5.9508e-05	0.000284616	1.51449	4.48094	0.00503007	0.0254878	2.78695	4.19205	1.78804e-11	2.49198e-10	4.22764	3.41094	4.80014	4.22764	3.41094	4.80014	1030	555	1436	3.27674	1.74765	5.12122	8.1874	4.45569	13.8409
395626	NM_204825,XM_015275276,XM_046905161	UCHL3	ubiquitin C-terminal hydrolase L3	protein_coding	NP_990156.2;XP_015130762.1;XP_046761117.1	12703	.	-1.88332	6.15077	1.19065e-05	6.73027e-05	1.47889	6.84573	0.00628664	0.0303969	2.78523	6.54318	2.27138e-12	3.53762e-11	6.55108	5.6513	7.11062	6.55108	5.6513	7.11062	5388	2837	7335	85.6844	44.8448	130.86	214.095	114.333	353.668
395641	NM_204837	HSD17B1	hydroxysteroid 17-beta dehydrogenase 1	protein_coding	NP_990168.1	49420	.	2.25904	-1.04527	0.0175335	0.0418473	-3.60406	-2.22687	0.0250426	0.0893807	-8.13949	-1.35523	2.4095e-06	1.48596e-05	0.351053	0.700498	0.104095	0.351053	0.700498	0.104095	16	36	4	0.238838	0.532337	0.05485	0.596771	1.35721	0.148239
395643	NM_204839,XM_046900285	PDLIM4	PDZ and LIM domain 4	protein_coding	NP_990170.1;XP_046756241.1	66207	.	3.08789	0.0309804	1.08685e-05	6.20605e-05	1.08595	-0.893142	0.906204	0.996729	-2.84315	0.0691617	3.72848e-05	0.000179149	0.567652	1.31801	0.607614	0.567652	1.31801	0.607614	28	86	28	0.121122	0.37306	0.136236	0.302641	0.951127	0.368199
395647	NM_204843,XM_015293180,XM_025142814,XM_040652057,XM_046905546,XM_046905565,XM_046905583,XM_046905599,XM_046905607,XM_046905632,XM_046905651,XM_046905662,XM_046905677,XM_046905698,XM_046905743	RAP1GAP3	RAP1 GTPase activating protein 3	protein_coding	NP_990174.1;XP_015148666.1;XP_024998582.2;XP_040507991.1;XP_046761502.1;XP_046761521.1;XP_046761539.1;XP_046761555.1;XP_046761563.1;XP_046761588.1;XP_046761607.1;XP_046761618.1;XP_046761633.1;XP_046761654.1;XP_046761699.1	55278	.	2.1755	2.28517	4.12022e-06	2.57567e-05	1.93264	2.17036	0.000110788	0.00102805	-1.12565	2.65515	0.473493	0.60549	2.01707	2.93218	2.78493	2.01707	2.93218	2.78493	177	382	315	0.924513	2.12971	1.99505	2.31003	5.42976	5.39191
395648	NM_204844	GPRIN2	G protein regulated inducer of neurite outgrowth 2	protein_coding	NP_990175.3	1454	.	2.81594	0.0308276	4.69346e-05	0.000230142	1.19414	-0.732197	0.660914	0.843678	-2.35788	0.108111	0.000713538	0.00252904	0.600789	1.29777	0.693553	0.600789	1.29777	0.693553	30	84	33	0.141138	0.394259	0.1762	0.352653	1.00517	0.476207
395650	NM_204845,XM_015299433,XM_015299434,XM_046904333	PHOSPHO1	phosphoethanolamine/phosphocholine phosphatase	protein_coding	NP_990176.1;XP_015154919.3;XP_015154920.1;XP_046760289.1	874	.	5.40238	4.67572	3.42174e-27	3.2182e-25	1.61409	3.38584	0.0019793	0.0119331	-3.34698	4.8082	1.45514e-15	3.2337e-14	3.16543	5.46197	3.79379	3.16543	5.46197	3.79379	463	2481	688	2.69002	14.1105	4.41812	6.7214	35.9752	11.9406
395654	NM_204849	HBEGF	heparin binding EGF like growth factor	protein_coding	NP_990180.1	628	.	2.55401	2.67803	1.26651e-08	1.27421e-07	1.47254	2.15748	0.0222032	0.081651	-1.7344	2.85837	0.000612089	0.00220213	2.19578	3.34345	2.64957	2.19578	3.34345	2.64957	208	527	282	2.43214	6.09767	3.69079	6.07704	15.5462	9.97491
395657	NM_204851,XM_025150570	SPON1	spondin 1	protein_coding	NP_990182.2;XP_025006338.1	9117	.	1.30501	8.9097	0.0609779	0.119523	3.21034	9.77881	1.12692e-15	8.92843e-14	2.46002	9.87971	4.14175e-10	4.83236e-09	8.70828	9.09153	10.3886	8.70828	9.09153	10.3886	24234	31362	71616	58.0572	74.4191	192.233	145.064	189.734	519.538
395660	NM_204854,XM_015277236,XM_025144661,XM_040655390,XM_040655391,XM_040655392,XM_040655393,XM_040655394,XM_040655395,XM_040655396,XM_040655397,XM_040655398,XM_040655399,XM_040655403,XM_040655404,XM_040655405,XM_040655406,XM_040655407,XM_040655408,XM_040655410,XM_040655411,XM_040655413,XM_040655414,XM_046905216,XM_046905218,XM_046905219,XM_046905220,XM_046905221,XM_046905222,XM_046905223,XM_046905224…	PRLR	prolactin receptor	protein_coding	NP_990185.1;XP_015132722.2;XP_025000429.2;XP_040511324.1;XP_040511325.1;XP_040511326.1;XP_040511327.1;XP_040511328.1;XP_040511329.1;XP_040511330.1;XP_040511331.1;XP_040511332.1;XP_040511333.1;XP_040511337.1;XP_040511338.1;XP_040511339.1;XP_040511340.1;XP_040511341.1;XP_040511342.1;XP_040511344.1;XP_040511345.1;XP_040511347.1;XP_040511348.1;XP_046761172.1;XP_046761174.1;XP_046761175.1;XP_046761176…	2513	.	6.0307	0.982616	1.14797e-15	3.05944e-14	1.35648	-0.547835	0.316456	0.543115	-4.44526	1.05939	4.46588e-12	6.69791e-11	0.633182	2.11559	0.805867	0.633182	2.11559	0.805867	32	192	40	0.033228	0.239167	0.046095	0.083025	0.609765	0.124578
395669	NM_204863,XM_046938461,XM_046938462,XM_046938463,XM_046938464,XM_046938465,XM_046938466,XM_046938467,XM_046938468,XM_046938469,XM_046938470,XM_046938471,XM_046938472,XM_046938473,XM_046938474,XM_046938475,XM_046938476,XM_046938477,XM_046938478,XM_046938479,XM_046938480,XM_046938481	PLEK	pleckstrin	protein_coding	NP_990194.2;XP_046794417.1;XP_046794418.1;XP_046794419.1;XP_046794420.1;XP_046794421.1;XP_046794422.1;XP_046794423.1;XP_046794424.1;XP_046794425.1;XP_046794426.1;XP_046794427.1;XP_046794428.1;XP_046794429.1;XP_046794430.1;XP_046794431.1;XP_046794432.1;XP_046794433.1;XP_046794434.1;XP_046794435.1;XP_046794436.1;XP_046794437.1	6647	.	1.72112	1.95492	0.00174716	0.00579129	-1.19795	1.39359	0.345712	0.577098	-2.06178	1.86767	4.96586e-05	0.000232548	1.935	2.5513	1.74709	1.935	2.5513	1.74709	164	280	126	0.65194	1.21856	0.596936	1.62897	3.10677	1.61331
395670	NM_204864,XM_015292072,XM_015292073,XM_015292074,XM_015292075,XM_015292077,XM_015292078,XM_015292079,XM_015292080,XM_015292081,XM_025153797,XM_040706192,XM_040706193,XM_040706194,XM_040706195,XM_046898891,XM_046898892,XM_046898893	MEF2A	myocyte enhancer factor 2A	protein_coding	NP_990195.2;XP_015147558.1;XP_015147559.1;XP_015147560.1;XP_015147561.1;XP_015147563.1;XP_015147564.1;XP_015147565.1;XP_015147566.1;XP_015147567.1;XP_025009565.1;XP_040562126.1;XP_040562127.1;XP_040562128.1;XP_040562129.1;XP_046754847.1;XP_046754848.1;XP_046754849.1	49427	.	1.67355	7.23027	0.000323855	0.00129311	2.04841	7.4195	6.20123e-07	1.09445e-05	1.22399	7.70749	0.155758	0.253674	6.82397	7.56176	7.85196	6.82397	7.56176	7.85196	6522	10824	12298	17.3961	28.6938	36.9527	43.4666	73.1556	99.8701
395673	NM_204866	BCL2A1	BCL2 related protein A1	protein_coding	NP_990197.1	4909	.	4.94304	-1.76479	0.000758987	0.00277167	7.22508	-1.35312	8.72276e-06	0.000115077	1.46271	-0.812025	0.252277	0.37186	0.119145	0.520119	0.710144	0.119145	0.520119	0.710144	5	25	34	0.048829	0.255252	0.396733	0.122006	0.650772	1.07223
395675	NM_204867,XM_015277825,XM_015277826,XM_025143522,XM_040652595,XM_040652628,XR_001463996	TMCO3	transmembrane and coiled-coil domains 3	protein_coding	NP_990198.2;XP_015133311.1;XP_015133312.1;XP_024999290.1;XP_040508529.1;XP_040508562.1	12622	.	2.48133	4.26432	1.75478e-09	2.00794e-08	1.14063	3.56433	0.394231	0.625024	-2.17539	4.32186	2.36348e-07	1.7651e-06	3.58732	4.8251	3.76232	3.58732	4.8251	3.76232	640	1575	672	2.51544	6.23464	2.97843	6.28518	15.8954	8.04966
395686	NM_204873,XM_015297959	TECTA	tectorin alpha	protein_coding	NP_990204.3;XP_015153445.1	4990	.	4.67514	-0.375573	2.38606e-07	1.93567e-06	-1.71526	-2.05192	0.311691	0.538829	-8.01668	-0.463696	1.30045e-09	1.38988e-08	0.331445	1.14757	0.201181	0.331445	1.14757	0.201181	15	70	8	0.029936	0.104697	0.012503	0.0748	0.266928	0.033791
395687	NM_204874,XM_025143669,XM_025143690,XM_025143710,XM_025143740,XM_025143780,XM_025143807	LSAMP	limbic system-associated membrane protein	protein_coding	NP_990205.1;XP_024999437.2;XP_024999458.2;XP_024999478.1;XP_024999508.1;XP_024999548.1;XP_024999575.2	49431	.	-1.40313	0.715139	0.100947	0.180455	-9.03397	0.118661	9.92243e-14	5.88005e-12	-6.43829	-0.2972	2.75878e-09	2.80457e-08	1.52446	1.22462	0.269936	1.52446	1.22462	0.269936	109	77	11	0.272507	0.190254	0.027807	0.680898	0.485059	0.075152
395689	NM_204876,XM_040653031	ENO2	enolase 2	protein_coding	NP_990207.2;XP_040508965.1	10796	.	1.05177	4.78424	0.732782	0.83689	-2.18269	4.29269	2.08548e-07	4.06445e-06	-2.29568	4.34292	3.54346e-08	3.03327e-07	4.79836	4.86863	3.73217	4.79836	4.86863	3.73217	1558	1625	657	9.88563	9.95903	4.64628	24.7007	25.3908	12.5573
395690	NM_204877,XM_040652686	PGC	progastricsin	protein_coding	NP_990208.1;XP_040508620.1	2504	.	1.38355	-1.46113	0.457819	0.591359	2.63467	-0.90353	0.00349787	0.0191052	1.90441	-0.762922	0.0421421	0.0864925	0.351053	0.466741	0.790348	0.351053	0.466741	0.790348	16	22	39	0.159089	0.219428	0.444759	0.397508	0.559439	1.20203
395695	NM_207179,XM_046918326,XM_046918330,XM_046918336,XM_046918351,XR_006934693	AKAP9	A-kinase anchoring protein 9	protein_coding	NP_997062.3;XP_046774282.1;XP_046774286.1;XP_046774292.1;XP_046774307.1	49433	.	1.79948	6.66019	4.43045e-05	0.000217979	2.19726	6.85176	5.11355e-08	1.13463e-06	1.22105	7.17372	0.161614	0.261402	6.19437	7.03319	7.31932	6.19437	7.03319	7.31932	4195	7486	8485	4.75067	8.82837	10.8953	11.8702	22.5082	29.446
395701	NM_204885,XM_015284013,XM_046938482	EZR	ezrin	protein_coding	NP_990216.1;XP_015139499.1;XP_046794438.1	10288	.	-1.52792	7.03159	0.00305505	0.00940978	-2.0607	6.87605	5.37301e-07	9.59899e-06	-1.3487	6.49415	0.0369454	0.0773392	7.31392	6.70713	6.28035	7.31392	6.70713	6.28035	9183	5960	4102	41.2176	26.512	20.6451	102.988	67.5931	55.7965
395706	NM_204890	SCD	stearoyl-CoA desaturase	protein_coding	NP_990221.2	4280	.	-2.44539	9.11465	5.48557e-10	6.75981e-09	-2.17635	9.16552	6.08606e-08	1.33217e-06	1.12362	8.41656	0.412	0.543985	9.62179	8.33436	8.50203	9.62179	8.33436	8.50203	45699	18532	19329	151.786	60.9628	71.9243	379.258	155.427	194.386
395711	NM_204893	HOXC8	homeobox C8	protein_coding	NP_990224.1	49437	.	1.84781	1.50083	0.000810882	0.00294789	-1.47721	0.751578	0.061615	0.174956	-2.72954	1.33333	2.882e-07	2.1187e-06	1.567	2.21065	1.21912	1.567	2.21065	1.21912	114	209	71	0.557803	1.0173	0.388034	1.39375	2.59362	1.04872
395712	NM_204894,XM_025147035,XM_040675528,XM_046918384,XM_046918385,XM_046918396	ABCB1	ATP binding cassette subfamily B member 1	protein_coding	NP_990225.2;XP_025002803.2;XP_040531462.1;XP_046774340.1;XP_046774341.1;XP_046774352.1	49438	.	3.00279	5.7723	8.49232e-14	1.78645e-12	1.67641	5.19194	0.000400285	0.00310747	-1.7912	5.99757	5.60659e-05	0.000259882	4.82226	6.37422	5.54696	4.82226	6.37422	5.54696	1585	4720	2446	3.38968	8.58305	6.49964	8.4696	21.8827	17.5662
395713	NM_204895,XM_015285085,XM_015285086,XM_040696780,XM_040696781,XM_040696782,XM_040696783	TFAP2B	transcription factor AP-2 beta	protein_coding	NP_990226.2;XP_015140571.1;XP_015140572.1;XP_040552714.1;XP_040552715.1;XP_040552716.1;XP_040552717.1	12500	.	2.34108	3.35301	5.52905e-08	5.00948e-07	3.00359	3.61263	2.45198e-12	1.16433e-10	1.283	4.02915	0.0971547	0.172596	2.82685	3.93285	4.27143	2.82685	3.93285	4.27143	354	822	979	1.87494	2.69156	6.66013	4.6848	6.86221	18
395719	NM_204898	TK1	thymidine kinase 1	protein_coding	NP_990229.1	5434	.	-7.75569	6.69977	1.70601e-40	6.72167e-38	-1.14125	7.43247	0.353821	0.584775	6.79575	6.53215	3.97401e-36	6.29708e-34	7.53214	4.62849	7.34262	7.53214	4.62849	7.34262	10692	1367	8624	73.8957	9.35709	66.7729	184.639	23.8562	180.464
395722	NM_001396177,NM_001396178,NM_204900	CLU	clusterin	protein_coding	NP_001383106.1;NP_001383107.1;NP_990231.2	12427	.	2.28042	10.3759	9.54116e-09	9.76078e-08	-1.88564	9.27595	9.16694e-06	0.000119853	-4.30005	10.153	4.85378e-23	2.27519e-21	9.6638	10.8521	8.75032	9.6638	10.8521	8.75032	47051	106402	22969	417.631	935.37	228.426	1043.51	2384.75	617.355
395724	NM_204902,XM_015277667,XM_015277670,XM_040653291,XM_040653347,XM_046906974,XM_046907210	HMGB1	high mobility group box 1	protein_coding	NP_990233.1;XP_015133153.1;XP_015133156.1;XP_040509225.1;XP_040509281.1;XP_046762930.1;XP_046763166.1	49444	.	-2.5641	8.75854	7.05002e-11	9.99758e-10	1.06854	9.33204	0.640272	0.828758	2.73985	8.82796	3.36143e-12	5.11853e-11	9.28565	7.93081	9.38115	9.28565	7.93081	9.38115	36189	13996	35596	196.066	73.6759	216.518	489.899	187.839	585.171
395734	NM_204909	RHOB	ras homolog family member B	protein_coding	NP_990240.1	49447	.	4.16435	7.96138	4.59391e-22	2.29372e-20	-1.17234	6.48303	0.267095	0.488723	-4.88204	7.91979	1.91506e-26	1.27478e-24	6.60745	8.65428	6.3806	6.60745	8.65428	6.3806	5605	23147	4401	34.2409	140.076	30.1193	85.5558	357.127	81.4018
395736	XM_004939656,XM_046930959,XM_418946	NEDD9	neural precursor cell expressed, developmentally down-regulated 9, transcript variant X2	protein_coding	XP_004939713.1;XP_046786915.1;XP_418946.4	49448	.	4.61175	4.15904	2.22497e-22	1.13411e-20	-1.27683	2.51148	0.137125	0.308536	-5.88837	4.10328	3.54653e-28	2.77964e-26	2.87843	4.92166	2.57906	2.87843	4.92166	2.57906	369	1688	266	1.086	5.05822	0.921309	2.71352	12.8961	2.48997
395742	NM_001293093,XM_015293742,XM_015293744,XM_040646854	FLT4	fms related tyrosine kinase 4	protein_coding	NP_001280022.2;XP_015149228.2;XP_015149230.2;XP_040502788.1	49452	.	3.33312	1.13756	3.51264e-09	3.85307e-08	2.13269	0.67542	0.000445635	0.00340486	-1.56278	1.47073	0.0181215	0.0420301	0.99903	2.11559	1.64725	0.99903	2.11559	1.64725	58	192	114	0.103832	0.343588	0.230616	0.25944	0.875987	0.623273
395759	NM_001293097,XM_040700649,XM_040700650,XM_040700651	SLC8A3	solute carrier family 8 member A3	protein_coding	NP_001280026.1;XP_040556583.1;XP_040556584.1;XP_040556585.1	7148	.	6.92737	0.559077	7.99207e-15	1.90063e-13	1.39429	-1.09579	0.364482	0.595741	-4.96739	0.636356	1.33668e-11	1.8971e-10	0.445284	1.8146	0.589795	0.445284	1.8146	0.589795	21	145	27	0.0545	0.379423	0.07744	0.136176	0.967351	0.209293
395760	NM_001398209,XM_015283436,XM_015283437,XM_015283451,XM_046938492,XM_046938493,XM_046938494,XM_046938495,XM_046938496,XM_046938497,XM_046938498,XM_046938499	SLC8A1	solute carrier family 8 member A1	protein_coding	NP_001385138.1;XP_015138922.2;XP_015138923.2;XP_015138937.2;XP_046794448.1;XP_046794449.1;XP_046794450.1;XP_046794451.1;XP_046794452.1;XP_046794453.1;XP_046794454.1;XP_046794455.1	6481	.	1.35734	6.20009	0.0334219	0.0725685	2.84075	6.90401	7.95463e-13	4.074e-11	2.09288	7.03236	3.0154e-07	2.21119e-06	5.98521	6.41999	7.47668	5.98521	6.41999	7.47668	3621	4874	9469	5.38224	7.18898	15.7151	13.4483	18.3285	42.4723
395766	NM_001389342,NM_204926,XM_015298195,XM_015298196,XM_015298197,XM_040652027,XM_040652028,XM_040652029,XM_040652030,XM_040652031,XM_046903735	USP2	ubiquitin specific peptidase 2	protein_coding	NP_001376271.2;NP_990257.3;XP_015153681.2;XP_015153682.2;XP_015153683.2;XP_040507961.1;XP_040507962.1;XP_040507963.1;XP_040507964.1;XP_040507965.1;XP_046759691.1	5097	.	2.30332	3.00481	1.83729e-07	1.52355e-06	-2.11911	1.84832	2.95502e-05	0.000331116	-4.88092	2.75678	4.76029e-20	1.73056e-18	2.54555	3.60253	1.71457	2.54555	3.60253	1.71457	281	642	122	1.01591	2.30991	0.49698	2.5384	5.88917	1.34316
395782	NM_204940,XM_015284045,XR_005858069,XR_005858070	TBXT	T-box transcription factor T	protein_coding	NP_990271.3;XP_015139531.3	8730	.	1.91552	-0.298029	0.0170933	0.0409173	-1.49875	-1.05285	0.254598	0.472751	-2.87063	-0.453959	0.00035419	0.00136058	0.617077	1.0175	0.438712	0.617077	1.0175	0.438712	31	59	19	0.13892	0.26725	0.095322	0.347112	0.681362	0.25762
395787	NM_204945	PPP1RL	protein phosphatase 1 regulatory subunit like	protein_coding	NP_990276.2	49478	.	-2.37146	-0.685466	0.00405285	0.0120135	2.77894	0.672506	3.62265e-06	5.21332e-05	6.5891	0.435466	2.22118e-13	3.94882e-12	0.869061	0.430027	1.72277	0.869061	0.430027	1.72277	48	20	123	0.467252	0.188467	1.34817	1.16749	0.480503	3.64363
395792	NM_001030367,XM_046901098	TBX6	MGA, MAX dimerization protein	protein_coding	NP_001025538.1;XP_046757054.1	4798	.	-3.85142	3.08815	2.25179e-16	6.51321e-15	-8.97461	2.91055	1.7339e-33	1.09899e-30	-2.33024	1.34131	1.14077e-05	6.11854e-05	3.85274	2.1667	1.31984	3.85274	2.1667	1.31984	781	201	80	1.52177	0.387222	0.174451	3.80235	0.987233	0.47148
395799	NM_204956,XM_040700695,XM_040700696	TPH1	tryptophan hydroxylase 1	protein_coding	NP_990287.1;XP_040556629.1;XP_040556630.1	49485	.	1.77225	0.404793	0.0123728	0.0310715	-1.24197	-0.19109	0.444252	0.671608	-2.20099	0.308753	0.000868341	0.00299259	0.948438	1.40571	0.805867	0.948438	1.40571	0.805867	54	95	40	0.11456	0.198108	0.09364	0.286245	0.505083	0.253075
395805	NM_204959,XM_046918553	MYOM1	myomesin 1	protein_coding	NP_990290.3;XP_046774509.1	11015	.	3.53881	6.21488	1.21309e-17	4.01918e-16	-3.33086	4.41353	3.70128e-15	2.68444e-13	-11.7873	5.97373	5.85532e-53	3.41435e-50	5.0753	6.8676	3.43564	5.0753	6.8676	3.43564	1900	6668	525	4.82986	16.6096	1.47732	12.0681	42.3467	3.99268
395807	NM_204961	NOS2	nitric oxide synthase 2	protein_coding	NP_990292.2	49489	.	2.14383	4.1039	4.30677e-07	3.33426e-06	-1.50787	3.18845	0.00874122	0.0395621	-3.23261	3.94157	4.23721e-14	8.11696e-13	3.57487	4.60912	3.04243	3.57487	4.60912	3.04243	634	1348	387	2.03855	4.29174	1.39126	5.0936	10.9419	3.76008
395818	NM_204971,XM_046903916	CTSK	cathepsin K	protein_coding	NP_990302.3;XP_046759872.1	49496	.	1.438	9.41905	0.0106195	0.0273035	-2.36857	8.64155	2.1614e-09	6.30178e-08	-3.406	9.02885	4.85277e-17	1.26781e-15	9.13585	9.65913	7.89533	9.13585	9.65913	7.89533	32614	46508	12675	393.147	554.851	171.223	982.334	1414.61	462.755
395822	NM_001396673,XM_015279047,XM_015279051,XM_015279054,XM_040706582,XM_040706584,XM_040706585,XM_040706587,XM_040706588,XM_040706589,XM_040706591,XM_040706592,XM_040706593,XM_040706597,XM_046898894,XM_046898895,XM_046898896,XM_046898897,XM_046898898,XM_046898899,XM_046898900,XM_046898901,XM_046898902,XM_046898903,XM_046898904,XM_046898905,XM_046898906,XM_046898907,XM_046898908	NEO1	neogenin 1	protein_coding	NP_001383602.1;XP_015134533.2;XP_015134537.2;XP_015134540.2;XP_040562516.1;XP_040562518.1;XP_040562519.1;XP_040562521.1;XP_040562522.1;XP_040562523.1;XP_040562525.1;XP_040562526.1;XP_040562527.1;XP_040562531.1;XP_046754850.1;XP_046754851.1;XP_046754852.1;XP_046754853.1;XP_046754854.1;XP_046754855.1;XP_046754856.1;XP_046754857.1;XP_046754858.1;XP_046754859.1;XP_046754860.1;XP_046754861.1;XP_046754…	49497	.	-2.04803	6.88266	6.60429e-07	4.88965e-06	-1.20028	7.18328	0.200699	0.401674	1.70629	6.71111	0.000200359	0.000817245	7.31767	6.29285	7.0561	7.31767	6.29285	7.0561	9207	4458	7061	17.8676	8.52961	15.3924	44.6447	21.7465	41.6004
395823	NM_204975,XM_015278192	KIF4B	kinesin family member 4B	protein_coding	NP_990306.2;XP_015133678.1	3080	.	-4.9781	7.17415	6.82236e-27	6.17741e-25	-1.45002	7.6667	0.00920116	0.0411202	3.43312	6.74281	5.02318e-17	1.30998e-15	7.9157	5.62362	7.3823	7.9157	5.62362	7.3823	13966	2782	8866	43.8179	8.64107	31.1623	109.485	22.0307	84.2208
395827	NM_001396287	CYP24A1	cytochrome P450 family 24 subfamily A member 1	protein_coding	NP_001383216.1	49500	.	2.16971	3.22773	8.83942e-07	6.3812e-06	3.82655	3.83202	1.56292e-17	1.59331e-15	1.76363	4.145	0.000159768	0.000664506	2.78422	3.78441	4.55701	2.78422	3.78441	4.55701	342	736	1205	1.77622	3.78783	7.01478	4.43815	9.65718	18.9585
395828	NM_204980,XM_040705472,XM_040705473,XM_046898322	CHRD	chordin	protein_coding	NP_990311.3;XP_040561406.1;XP_040561407.1;XP_046754278.1	20229	.	1.18242	0.638361	0.475137	0.607432	-2.8592	-0.0270885	4.84263e-05	0.000507154	-3.38068	0.149559	1.38641e-06	8.95483e-06	1.25983	1.40571	0.571752	1.25983	1.40571	0.571752	81	95	26	0.351021	0.403735	0.126595	0.877076	1.02934	0.342143
395829	NM_204981	WNT9A	Wnt family member 9A	protein_coding	NP_990312.2	4021	.	2.63131	5.03143	6.51572e-11	9.32151e-10	-3.58817	3.52944	1.19729e-15	9.43462e-14	-9.44155	4.71301	6.72171e-43	1.84885e-40	4.2474	5.59541	2.58806	4.2474	5.59541	2.58806	1045	2727	268	3.54805	9.17591	1.01847	8.86531	23.3943	2.75256
395833	NM_204985,XM_046939915	PGK2	phosphoglycerate kinase 2	protein_coding	NP_990316.3;XP_046795871.1	49503	.	-4.06856	9.49381	1.5391e-21	7.38059e-20	-2.2881	9.69986	8.47058e-09	2.1817e-07	1.77814	8.62639	5.62894e-05	0.000260835	10.1779	8.15722	8.98538	10.1779	8.15722	8.98538	67220	16384	27043	545.656	131.776	246.044	1363.4	335.968	664.97
395844	NM_001397808,NM_204995,XM_046898910,XM_046898911	ALDH1A2	aldehyde dehydrogenase 1 family member A2	protein_coding	NP_001384737.1;NP_990326.2;XP_046754866.1;XP_046754867.1	3140	.	3.31316	-0.945181	0.000425204	0.00164989	1.3337	-1.75358	0.4885	0.709581	-2.48353	-0.830813	0.00526378	0.014514	0.291411	0.804554	0.377711	0.291411	0.804554	0.377711	13	43	16	0.03951	0.137197	0.057242	0.098722	0.349789	0.154705
395845	NM_204996	JAK3	Janus kinase 3	protein_coding	NP_990327.2	20233	.	1.49814	0.701666	0.061615	0.120664	-1.99995	-0.00806877	0.00731311	0.0342469	-2.99611	0.394038	4.82407e-06	2.80069e-05	1.18533	1.54098	0.710144	1.18533	1.54098	0.710144	74	110	34	0.295371	0.432112	0.151607	0.738026	1.10168	0.40974
395846	NM_204997	GJA8	gap junction protein alpha 8	protein_coding	NP_990328.2	11546	.	-1.94508	-0.363328	0.0139437	0.0344295	-4.72933	-0.654592	3.24674e-06	4.71894e-05	-2.43156	-1.34627	0.0285161	0.0616685	0.986547	0.588349	0.269936	0.986547	0.588349	0.269936	57	29	11	0.078197	0.039497	0.015877	0.195385	0.100699	0.042911
395847	XM_003642685,XM_004948350,XM_046903971,XR_005841846,XR_006932119,XR_006932120	MLLT11	myeloid/lymphoid or mixed-lineage leukemia; translocated to, 11, transcript variant X1	protein_coding	XP_003642733.1;XP_004948407.1;XP_046759927.1	16982	.	2.04475	2.7084	1.09983e-05	6.27282e-05	1.69486	2.53275	0.00139175	0.00888697	-1.20643	3.00421	0.237363	0.354188	2.39783	3.28297	3.04243	2.39783	3.28297	3.04243	248	503	387	2.51008	5.12115	4.43646	6.27179	13.0565	11.9902
395850	NM_205000	MMP27	matrix metallopeptidase 1	protein_coding	NP_990331.2	13741	.	-11.0308	-0.571652	2.35366e-11	3.58159e-10	-4.44163	-0.399234	8.87274e-07	1.50229e-05	2.48166	-2.20284	0.133184	0.222808	1.11825	0.142972	0.335562	1.11825	0.142972	0.335562	68	6	14	0.489712	0.039465	0.111885	1.22362	0.100618	0.302386
395851	NM_205001,NR_173700,XM_015277956,XM_046909319	HMGA2	high mobility group AT-hook 2	protein_coding	NP_990332.1;XP_015133442.2;XP_046765275.1	49510	.	-1.85908	6.69853	1.64857e-05	9.0112e-05	-2.55071	6.55493	1.24205e-10	4.48184e-09	-1.37203	5.97315	0.028123	0.0609449	7.08773	6.20221	5.75315	7.08773	6.20221	5.75315	7842	4183	2830	28.3736	14.2702	11.2866	70.8956	36.3822	30.5038
395852	NM_205002	ID2	inhibitor of DNA binding 2, HLH protein	protein_coding	NP_990333.1	12279	.	-5.14957	4.34912	2.1663e-25	1.62785e-23	-3.81838	4.42914	3.571e-18	3.88492e-16	1.34861	2.96401	0.0596663	0.115682	5.13236	2.9289	3.31067	5.13236	2.9289	3.31067	1979	381	477	20.3782	3.87797	5.50454	50.9178	9.88699	14.8768
395853	NM_205003	HSPA8	heat shock 70kDa protein 8	protein_coding	NP_990334.2	49511	.	-2.43836	10.5316	5.96376e-10	7.30586e-09	-1.92363	10.6397	4.70959e-06	6.62067e-05	1.26758	9.93101	0.0947361	0.169082	11.0364	9.75147	10.0932	11.0364	9.75147	10.0932	121925	49586	58345	754.96	304.108	404.752	1886.37	775.332	1093.9
395855	NM_205005	CALM2	calmodulin 2	protein_coding	NP_990336.2	49513	.	-2.00711	9.34134	1.14364e-06	8.05021e-06	-1.27411	9.59389	0.0879022	0.226603	1.5753	9.11771	0.00142069	0.00458507	9.75967	8.75622	9.41064	9.75967	8.75622	9.41064	50288	24846	36332	360.828	176.575	292.065	901.581	450.182	789.348
395857	NM_001167701,XM_015293223,XM_046909401	CASP2	caspase 2	protein_coding	NP_001161173.2;XP_015148709.2;XP_046765357.1	10898	.	-2.20892	4.81053	8.4014e-08	7.38695e-07	1.04223	5.30145	0.777527	0.921828	2.30219	4.85161	1.79448e-08	1.6178e-07	5.30692	4.20689	5.36512	5.30692	4.20689	5.36512	2241	1006	2150	10.0637	4.49699	10.8672	25.1456	11.4652	29.3702
395863	NM_205011,XM_046939916	HPGDS	hematopoietic prostaglandin D synthase	protein_coding	NP_990342.1;XP_046795872.1	49518	.	1.20472	7.37142	0.191272	0.300373	3.30546	8.33682	2.6568e-16	2.26496e-14	2.74376	8.40384	3.25072e-12	4.9674e-11	7.2401	7.50717	8.95829	7.2401	7.50717	8.95829	8722	10420	26539	131.997	157.153	451.721	329.814	400.665	1220.84
395865	NM_001398055,NM_001398056,NM_001398057,NM_001398058,NM_205013	LEF1	lymphoid enhancer binding factor 1	protein_coding	NP_001384984.1;NP_001384985.1;NP_001384986.1;NP_001384987.1;NP_990344.1	7997	.	1.35065	4.8496	0.0399938	0.0843625	-1.50383	4.35301	0.00603219	0.0295191	-2.03115	4.62839	1.79948e-06	1.13414e-05	4.67251	5.09144	4.11203	4.67251	5.09144	4.11203	1423	1906	871	7.82574	10.4245	5.36594	19.5537	26.5776	14.5022
395870	NM_205016,XM_025141545,XM_040649460	RAC3	ras-related C3 botulinum toxin substrate 3 (rho family, small GTP binding protein Rac3)	protein_coding	NP_990347.1;XP_024997313.1;XP_040505394.1	49522	.	2.12341	4.54859	4.20453e-07	3.25857e-06	1.34757	4.13725	0.0457465	0.140328	-1.57573	4.70088	0.00202538	0.00625683	3.99662	5.03449	4.40353	3.99662	5.03449	4.40353	869	1830	1078	7.74034	16.0077	10.7237	19.3403	40.8122	28.9824
395871	NM_205017,XM_015294138	RAC1	ras-related C3 botulinum toxin substrate 1 (rho family, small GTP binding protein Rac1)	protein_coding	NP_990348.1;XP_015149624.1	49523	.	-2.00663	8.48233	1.18528e-06	8.31874e-06	-1.19068	8.77854	0.219103	0.427609	1.68528	8.31927	0.000257378	0.00102376	8.90184	7.90009	8.65063	8.90184	7.90009	8.65063	27722	13700	21432	180.381	88.3085	156.214	450.706	225.145	422.192
395872	NM_205018	IL8L1	interleukin 8-like 1	protein_coding	NP_990349.2	49524	.	-11.5231	0.649835	2.86713e-20	1.24027e-18	-5.571	0.772819	3.51441e-13	1.90458e-11	2.06774	-1.29411	0.0444493	0.0902858	1.935	0.31392	0.589795	1.935	0.31392	0.589795	164	14	27	1.59474	0.129499	0.294909	3.98468	0.33016	0.797036
395873	NM_205019,XM_015289921,XM_025145275,XM_046909563,XM_046909598	K123	endonuclease domain containing 1	protein_coding	NP_990350.1;XP_015145407.1;XP_025001043.1;XP_046765519.1;XP_046765554.1	49525	.	-2.52766	5.00732	3.70659e-10	4.68644e-09	-1.25264	5.37281	0.120532	0.282086	2.01787	4.7822	2.0176e-06	1.26451e-05	5.55586	4.26406	5.2386	5.55586	4.26406	5.2386	2674	1049	1965	18.9858	7.43849	15.5487	47.4387	18.9647	42.0226
395875	NM_205021,XM_015284739,XM_015284742,XM_015284743,XM_015284744,XM_040696832,XM_040696833,XM_046938506,XM_046938507,XM_046938508,XM_046938509,XM_046938511	COL12A1	collagen type XII alpha 1 chain	protein_coding	NP_990352.2;XP_015140225.1;XP_015140228.1;XP_015140229.1;XP_015140230.1;XP_040552766.1;XP_040552767.1;XP_046794462.1;XP_046794463.1;XP_046794464.1;XP_046794465.1;XP_046794467.1	49526	.	1.01451	5.91123	0.921681	0.981322	3.46913	7.06029	2.50967e-17	2.54069e-15	3.41951	7.06498	5.5425e-17	1.44283e-15	5.92393	5.94437	7.70153	5.92393	5.94437	7.70153	3468	3489	11075	4.49334	4.90114	16.1033	11.2272	12.4956	43.5217
395887	NM_205030,XM_046904537,XM_046904538	AMH	anti-Mullerian hormone	protein_coding	NP_990361.2;XP_046760493.1;XP_046760494.1	537	.	-2.52291	-1.99687	0.0565323	0.112248	1.20556	-1.4065	0.656336	0.840192	3.04018	-1.83035	0.0191693	0.0441374	0.389487	0.165482	0.458485	0.389487	0.165482	0.458485	18	7	20	0.067314	0.025842	0.088536	0.168191	0.065885	0.239282
395895	NM_205034,XM_015292987,XM_015292995,XM_015292996,XM_015292998,XM_015293001,XM_015293003,XM_015293004,XM_040646099,XM_040646100,XM_040646101,XM_040646102,XM_040646103,XM_040646104,XM_040646105,XM_040646106,XM_040646107,XM_040646109,XM_040646110,XM_040646111,XM_040646112,XM_046899820	CACNA1D	calcium voltage-gated channel subunit alpha1 D	protein_coding	NP_990365.1;XP_015148473.1;XP_015148481.1;XP_015148482.1;XP_015148484.1;XP_015148487.1;XP_015148489.1;XP_015148490.1;XP_040502033.1;XP_040502034.1;XP_040502035.1;XP_040502036.1;XP_040502037.1;XP_040502038.1;XP_040502039.1;XP_040502040.1;XP_040502041.1;XP_040502043.1;XP_040502044.1;XP_040502045.1;XP_040502046.1;XP_046755776.1	49537	.	-3.99223	1.46936	1.54862e-12	2.75315e-11	1.13332	2.2327	0.473969	0.696569	4.5242	1.61059	1.25266e-14	2.52927e-13	2.42584	1.06617	2.57454	2.42584	1.06617	2.57454	254	63	265	0.415663	0.099922	0.48592	1.03859	0.254753	1.31327
395897	NM_205036	TGFBI	transforming growth factor beta induced	protein_coding	NP_990367.2	4750	.	3.3356	2.65697	7.20431e-13	1.34131e-11	-1.95611	1.15387	0.000697841	0.00494901	-6.52462	2.48824	1.6839e-24	9.22851e-23	1.96076	3.41329	1.30899	1.96076	3.41329	1.30899	168	556	79	0.780075	2.56456	0.412339	1.94913	6.53841	1.11441
395902	NM_205039,XM_015275835,XM_015275836,XM_015275837,XM_025147042,XM_040675801,XM_040675804,XM_040675808,XM_046918644,XM_046918681	KCNG2	potassium voltage-gated channel modifier subfamily G member 2	protein_coding	NP_990370.1;XP_015131321.1;XP_015131322.1;XP_015131323.1;XP_025002810.1;XP_040531735.1;XP_040531738.1;XP_040531742.1;XP_046774600.1;XP_046774637.1	49541	.	4.91905	-2.04511	0.00268218	0.00838176	2.13573	-2.79662	0.401742	0.631371	-2.30107	-1.80331	0.0682606	0.12905	0.0960902	0.430027	0.201181	0.0960901	0.430027	0.201181	4	20	8	0.007926	0.041223	0.017087	0.019803	0.105099	0.04618
395903	XM_046908016,XM_046908027,XM_416263	KCNJ4	Potassium inwardly rectifying channel subfamily J member 4, transcript variant X3	protein_coding	XP_046763972.1;XP_046763983.1;XP_416263.4	49542	.	2.22618	2.59328	1.17686e-06	8.26809e-06	-1.74336	1.56811	0.00243596	0.0142731	-3.88097	2.39249	1.26808e-14	2.5498e-13	2.23852	3.21445	1.64725	2.23852	3.21445	1.64725	216	477	114	0.698207	1.46034	0.348034	1.74457	3.72318	0.940614
395905	NM_001043349,NM_001099860	EIF4G2	eukaryotic translation initiation factor 4 gamma 2	protein_coding	NP_001036814.1;NP_001093330.1	4160	.	-1.72675	10.7693	0.000127022	0.000564723	1.17366	11.2303	0.258562	0.477673	2.02663	10.9198	7.98085e-07	5.40887e-06	11.1108	10.3232	11.3417	11.1108	10.3232	11.3417	128382	73729	138701	439.642	250.439	534.528	1098.51	638.501	1444.64
395911	NM_001396949,NM_206879,XM_046911007	CD247	CD247 molecule	protein_coding	NP_001383878.1;NP_996762.2;XP_046766963.1	11510	.	1.65272	-0.111385	0.0535234	0.107386	-1.88391	-0.857542	0.0478107	0.14548	-3.11337	-0.36997	8.66196e-05	0.000384279	0.741152	1.07808	0.438712	0.741152	1.07808	0.438712	39	64	19	0.329902	0.454224	0.113	0.824308	1.15806	0.3054
395922	NM_001389296,NR_171270,XR_001463431	CENPC	centromere protein C	protein_coding	NP_001376225.2	8878	.	-3.38801	4.83068	6.56403e-16	1.79532e-14	1.07569	5.5105	0.615223	0.811722	3.64442	4.91219	1.39192e-17	3.80703e-16	5.4883	3.80248	5.5913	5.4883	3.80248	5.5913	2549	746	2524	12.3719	3.61986	13.8485	30.9129	9.22896	37.4278
395939	NM_001122648	DIO3	deiodinase, iodothyronine type III	protein_coding	NP_001116120.1	66218	.	3.50174	3.64122	2.11525e-15	5.47429e-14	-1.96913	2.07268	0.000102152	0.000962001	-6.8953	3.47617	4.21894e-30	3.68285e-28	2.70643	4.34764	1.92818	2.70643	4.34764	1.92818	321	1115	150	3.08335	10.6281	1.61401	7.7042	27.0966	4.3621
395942	NM_205065,XM_015296830,XM_015296831,XM_015296832,XM_025142486	PAX7	paired box 7	protein_coding	NP_990396.1;XP_015152316.1;XP_015152317.1;XP_015152318.1;XP_024998254.1	49563	.	3.24214	-1.60456	0.00582377	0.0164151	1.08496	-2.47883	1	1	-2.98694	-1.55874	0.00841274	0.0218222	0.186178	0.537481	0.201181	0.186178	0.537481	0.201181	8	26	8	0.021298	0.071387	0.024762	0.053215	0.182003	0.066923
395948	NM_205067	HSPE1	heat shock protein family E (Hsp10) member 1	protein_coding	NP_990398.1	49569	.	-2.44511	8.255	5.80168e-10	7.11927e-09	-1.08931	8.69992	0.546897	0.758195	2.24465	8.1685	1.93896e-08	1.73412e-07	8.76351	7.47839	8.64039	8.76351	7.47839	8.64039	25182	10213	21280	541.502	217.511	512.678	1353.02	554.551	1385.59
395950	NM_205068	GBX2	gastrulation brain homeobox 2	protein_coding	NP_990399.1	10048	.	-2.11585	3.50376	1.32524e-06	9.19966e-06	1.02058	3.95906	0.901516	0.994122	2.15937	3.52324	6.89575e-07	4.73734e-06	4.03198	3.04574	4.05959	4.03198	3.04574	4.05959	892	418	838	6.924	3.21224	7.28917	17.3006	8.18971	19.7001
395951	NM_205069	ITGA1	integrin subunit alpha 1	protein_coding	NP_990400.2	49570	.	-1.41282	0.893441	0.0829419	0.153442	2.73157	2.00542	1.45167e-08	3.60519e-07	3.85912	1.88835	3.00471e-13	5.25212e-12	1.64849	1.32802	2.77314	1.64849	1.32802	2.77314	124	87	312	0.231977	0.161426	0.657238	0.579627	0.41156	1.77628
395956	NM_001271901,NM_001271902,XM_015289786,XM_025152142,XM_040703353,XM_040703354,XM_040703355,XM_046943465,XM_046943466,XM_046943467	GLI2	GLI family zinc finger 2	protein_coding	NP_001258830.2;NP_001258831.2;XP_015145272.2;XP_025007910.2;XP_040559287.1;XP_040559288.1;XP_040559289.1;XP_046799421.1;XP_046799422.1;XP_046799423.1	49572	.	1.95099	6.6399	3.55455e-06	2.24453e-05	-1.28957	5.90728	0.0775534	0.207762	-2.51593	6.52588	2.27573e-10	2.77621e-09	6.09938	7.05332	5.73856	6.09938	7.05332	5.73856	3924	7592	2801	7.56533	14.4794	6.03174	18.9031	36.9158	16.3017
395960	NM_205077,XM_015279332	NR5A1	nuclear receptor subfamily 5 group A member 1	protein_coding	NP_990408.2;XP_015134818.2	49576	.	4.97083	-1.32836	7.45732e-05	0.000347472	2.15128	-2.15032	0.154702	0.335803	-2.30938	-1.0783	0.0197076	0.0452152	0.164178	0.685001	0.335562	0.164178	0.685001	0.335562	7	35	14	0.029964	0.147918	0.063383	0.074868	0.377122	0.171303
395962	NM_205079,XM_025148544,XM_040696841,XM_040696843,XM_040696844	FSHR	follicle stimulating hormone receptor	protein_coding	NP_990410.2;XP_025004312.1;XP_040552775.1;XP_040552777.1;XP_040552778.1	6926	.	-3.39625	-2.39543	0.0384743	0.0817488	-1.60189	-2.10558	0.407173	0.636066	2.11833	-2.79088	0.401742	0.533582	0.311567	0.0968714	0.201181	0.311567	0.0968714	0.201181	14	4	8	0.053905	0.014572	0.03579	0.134689	0.037152	0.096729
395971	NM_205087	ADORA2B	adenosine A2b receptor	protein_coding	NP_990418.1	49582	.	4.30071	-1.68237	0.00124544	0.00429575	2.67943	-2.14848	0.0654974	0.18315	-1.60413	-1.30928	0.254666	0.374812	0.141837	0.537481	0.35679	0.141837	0.537481	0.35679	6	26	15	0.025197	0.123405	0.076555	0.062959	0.314624	0.2069
395980	NM_205093	RORB	RAR related orphan receptor B	protein_coding	NP_990424.1	49589	.	-2.21893	1.67544	1.30126e-05	7.30448e-05	-2.19573	1.68269	1.859e-05	0.000221228	1.01054	1.00599	1	1	2.42121	1.56658	1.57663	2.42121	1.56658	1.57663	253	113	106	0.598152	0.265325	0.279352	1.49457	0.676454	0.754991
395985	NM_001397698,NM_001397699,XM_015298692,XM_046904103,XM_046904104	CACNA1S	calcium voltage-gated channel subunit alpha1 S	protein_coding	NP_001384627.1;NP_001384628.1;XP_015154178.3;XP_046760059.1;XP_046760060.1	49591	.	2.23718	1.89303	5.06614e-06	3.09791e-05	-1.03849	1.18062	0.865835	0.971757	-2.32324	1.87921	2.60623e-06	1.60041e-05	1.71053	2.60581	1.67287	1.71053	2.60581	1.67287	132	293	117	0.241406	0.544623	0.237748	0.603188	1.38853	0.642549
395986	NM_001396392,NM_001396393,NM_205097,XM_015286981,XM_046941467,XM_046941468,XM_046941469,XM_046941470	RAPSN	receptor associated protein of the synapse	protein_coding	NP_001383321.1;NP_001383322.1;NP_990428.2;XP_015142467.1;XP_046797423.1;XP_046797424.1;XP_046797425.1;XP_046797426.1	6136	.	10.5071	2.37717	2.13713e-33	3.84631e-31	-11.6478	-0.921881	2.34787e-09	6.79111e-08	-122.359	2.26292	2.3061e-59	2.58602e-56	0.922461	3.3824	0.104095	0.922461	3.3824	0.104095	52	543	4	0.049474	0.519307	0.00399	0.123619	1.32399	0.010784
395993	NM_205101	GFRA2	GDNF family receptor alpha 2	protein_coding	NP_990432.1	49594	.	14.6963	-0.763289	2.70542e-11	4.087e-10	4.766	-2.08747	0.00423033	0.0221276	-3.08028	-0.454843	0.000155023	0.00064717	0.0960902	1.02982	0.418663	0.0960901	1.02982	0.418663	4	60	18	0.016425	0.285349	0.092875	0.041041	0.727507	0.251008
395994	NM_205102,XM_040702278	GFRA1	GDNF family receptor alpha 1	protein_coding	NP_990433.1;XP_040558212.1	49595	.	1.25201	4.11831	0.13129	0.22294	4.56359	5.42125	1.6399e-23	3.27486e-21	3.64501	5.48519	4.33216e-18	1.25058e-16	4.03501	4.34148	6.15493	4.03501	4.34148	6.15493	894	1110	3756	2.80317	3.36409	13.0073	7.00412	8.57686	35.1543
395997	NM_205105,XM_015276142,XM_015276146,XM_015276147,XM_015276150,XM_015276151,XM_040698730,XM_040698731,XM_040698732,XM_040698733	EPHA5	EPH receptor A5	protein_coding	NP_990436.2;XP_015131628.2;XP_015131632.2;XP_015131633.2;XP_015131636.2;XP_015131637.2;XP_040554664.1;XP_040554665.1;XP_040554666.1;XP_040554667.1	8875	.	-2.86129	4.40299	3.93994e-12	6.67089e-11	-3.51512	4.3325	3.16664e-16	2.6684e-14	-1.22852	3.31592	0.185272	0.291705	5.01358	3.57757	3.30794	5.01358	3.57757	3.30794	1818	630	476	4.31531	1.49085	1.2544	10.7824	3.80097	3.3902
395999	NM_205106,XM_040656988	HMGN1	high mobility group nucleosome binding domain 1	protein_coding	NP_990437.2;XP_040512922.1	49596	.	-1.9591	6.5013	3.16401e-06	2.03015e-05	1.23797	7.06834	0.134843	0.304578	2.4253	6.71223	1.02189e-09	1.11422e-08	6.91776	5.95894	7.22344	6.91776	5.95894	7.22344	6964	3525	7936	74.994	37.5565	95.6739	187.383	95.7514	258.573
396000	NM_205107,XM_040703356	COL6A1	collagen type VI alpha 1 chain	protein_coding	NP_990438.2;XP_040559290.1	4468	.	4.22978	9.46612	1.41254e-22	7.40197e-21	-1.63698	7.7674	0.000564014	0.00413591	-6.92405	9.3546	2.69831e-37	4.86675e-35	8.08461	10.1611	7.37695	8.08461	10.1611	7.37695	15708	65888	8833	48.434	203.186	30.7554	121.019	518.029	83.121
396005	NM_001397703,NM_205111,XM_015275309,XM_015275313,XM_040657286,XM_046912377,XM_046912387,XM_046912395,XM_046912419,XM_046912450,XM_046912456,XM_046912472,XR_005843563,XR_005843639	TSC22D1	TSC22 domain family member 1	protein_coding	NP_001384632.1;NP_990442.2;XP_015130795.1;XP_015130799.1;XP_040513220.1;XP_046768333.1;XP_046768343.1;XP_046768351.1;XP_046768375.1;XP_046768406.1;XP_046768412.1;XP_046768428.1	12737	.	1.41957	7.2859	0.0141412	0.0348521	-1.76197	6.6599	8.23219e-05	0.000793185	-2.50124	7.00197	2.61077e-10	3.13249e-09	7.02197	7.52415	6.2132	7.02197	7.52415	6.2132	7490	10544	3913	42.0732	67.9178	18.1425	105.126	173.159	49.0328
396017	NM_205120,XM_015296833,XM_015296834,XM_025142487,XM_040651102,XM_040651103,XM_040651104,XM_046903106,XM_046903107	ENO1	enolase 1, (alpha)	protein_coding	NP_990451.2;XP_015152319.3;XP_015152320.3;XP_024998255.2;XP_040507036.1;XP_040507037.1;XP_040507038.1;XP_046759062.1;XP_046759063.1	49607	.	-2.99493	11.1309	3.97236e-14	8.66903e-13	-3.4894	11.0788	1.14724e-17	1.17778e-15	-1.1651	10.0267	0.281214	0.405574	11.7156	10.134	9.91373	11.7156	10.134	9.91373	195274	64658	51514	1600.71	524.88	473.095	3999.6	1338.2	1278.61
396026	NM_205128,XM_025144247,XM_046904539,XM_046904540	OCLN	occludin	protein_coding	NP_990459.1;XP_025000015.2;XP_046760495.1;XP_046760496.1	49614	.	1.58734	-0.703318	0.13776	0.231501	-5.83842	-1.73071	0.000264517	0.00218974	-9.26592	-1.20177	2.32792e-07	1.74301e-06	0.533736	0.775582	0.104095	0.533736	0.775582	0.104095	26	41	4	0.178615	0.254369	0.022807	0.446294	0.648521	0.06164
396028	NM_001105315,NM_205130,XM_046913198	KITLG	KIT ligand	protein_coding	NP_001098785.1;NP_990461.1;XP_046769154.1	8510	.	-15.4623	-1.57085	2.70647e-07	2.17742e-06	-7.40247	-1.46413	9.86585e-06	0.000127581	2.08429	-3.47083	0.692096	0.798968	0.64911	0.0492486	0.104095	0.64911	0.0492486	0.104095	33	2	4	0.084342	0.005189	0.011506	0.210741	0.013229	0.031098
396045	NM_001305245,XM_025145279,XM_025145280,XM_025145281	GLI1	GLI family zinc finger 1	protein_coding	NP_001292174.2;XP_025001047.2;XP_025001048.2;XP_025001049.2	10848	.	8.37773	0.924848	3.89809e-19	1.51537e-17	-1.00814	-1.21658	1	1	-8.44424	0.93203	7.64469e-19	2.4227e-17	0.481318	2.11559	0.477991	0.481318	2.11559	0.477991	23	192	21	0.064141	0.55636	0.064936	0.160265	1.41846	0.175498
396048	NM_205143,NR_173699	NCALD	neurocalcin delta	protein_coding	NP_990474.1	10060	.	1.5392	5.98658	0.0027761	0.00863269	-4.09863	4.95843	2.3605e-20	3.32321e-18	-6.30859	5.47734	1.6938e-32	1.87062e-30	5.67003	6.28227	3.71994	5.67003	6.28227	3.71994	2899	4425	651	4.34388	6.57314	1.08678	10.8538	16.7584	2.93718
396049	NM_205144,XM_015284507	TOM1	target of myb1 membrane trafficking protein	protein_coding	NP_990475.1;XP_015139993.1	9530	.	1.63804	5.3156	0.000694513	0.00255995	-2.25223	4.44764	6.16813e-08	1.34609e-06	-3.68923	4.97487	7.06099e-18	1.99101e-16	4.96191	5.65578	3.84727	4.96191	5.65578	3.84727	1752	2846	716	9.04061	14.561	4.12281	22.5893	37.1236	11.1425
396055	NM_205150	HOXA2	homeobox A2	protein_coding	NP_990481.1	49629	.	2.19561	-0.0841144	0.00230502	0.00738842	-1.12452	-0.803439	0.73463	0.892899	-2.4688	-0.124202	0.000535268	0.00195764	0.64911	1.17001	0.589795	0.64911	1.17001	0.589795	33	72	27	0.277256	0.607146	0.249939	0.692764	1.54794	0.675496
396056	NM_205151	BFSP1	beaded filament structural protein 1	protein_coding	NP_990482.1	6631	.	9.03182	1.02054	1.13318e-20	5.05185e-19	-3.47914	-1.76995	0.00644454	0.0309652	-31.4147	0.925645	1.2377e-29	1.03697e-27	0.481318	2.19979	0.153454	0.481318	2.19979	0.153454	23	207	6	0.127654	1.14627	0.03174	0.318961	2.92244	0.085782
396057	NM_001001858,XM_015297603,XM_015297606,XM_040651632	STMN1	stathmin 1	protein_coding	NP_001001858.1;XP_015153089.1;XP_015153092.1;XP_040507566.1	49630	.	-3.46381	5.22329	8.8613e-17	2.73687e-15	-1.43559	5.61979	0.0124738	0.052104	2.4128	4.83613	2.90802e-09	2.94601e-08	5.88073	4.14735	5.36969	5.88073	4.14735	5.36969	3364	963	2157	51.0443	14.3973	36.7069	127.541	36.7063	99.2059
396061	NM_205155	FASN	fatty acid synthase	protein_coding	NP_990486.3	1983	.	-2.16835	8.68155	7.11151e-08	6.31374e-07	-1.82943	8.76355	2.3921e-05	0.000274151	1.18526	8.14568	0.231943	0.348297	9.13686	8.02325	8.26759	9.13686	8.02325	8.26759	32637	14926	16422	43.5205	19.7137	24.533	108.742	50.2606	66.304
396062	NM_001397708,NM_001397711,NM_206904,XM_046903737	CD3E	CD3e molecule	protein_coding	NP_001384637.1;NP_001384640.1;NP_996787.2;XP_046759693.1	5597	.	3.44854	4.75069	3.03374e-16	8.62104e-15	-1.01604	3.58829	0.921511	1	-3.50384	4.74608	1.59094e-16	3.87838e-15	3.71008	5.41577	3.68889	3.71008	5.41577	3.68889	702	2401	636	4.73017	14.8893	4.6698	11.819	37.9606	12.6208
396068	XM_001232953,XM_015297065,XM_015297066,XM_015297067,XM_025142685,XM_025142686,XM_025142687,XM_040651261,XM_046903214,XM_046903215	KCNAB2	potassium voltage-gated channel subfamily A regulatory beta subunit 2, transcript variant X2	protein_coding	XP_001232954.1;XP_015152551.1;XP_015152552.1;XP_015152553.1;XP_024998453.1;XP_024998454.1;XP_024998455.1;XP_040507195.1;XP_046759170.1;XP_046759171.1	606	.	1.2668	1.94117	0.173616	0.278895	-1.69262	1.43793	0.00545826	0.0272261	-2.1442	1.65932	3.22958e-05	0.000156936	2.12352	2.39339	1.57663	2.12352	2.39339	1.57663	195	245	106	0.911523	1.15971	0.56471	2.27757	2.95671	1.52621
396076	NM_001199313,XM_040659047,XM_040659127,XM_040659207,XM_040659283,XM_040659351	LAMB4	laminin subunit beta 4	protein_coding	NP_001186242.2;XP_040514981.1;XP_040515061.1;XP_040515141.1;XP_040515217.1;XP_040515285.1	5987	.	-1.03653	-1.23924	1	1	-2.33466	-1.64146	0.0425388	0.133075	-2.25232	-1.67434	0.0586665	0.114002	0.481318	0.466741	0.224465	0.481318	0.466741	0.224465	23	22	9	0.021074	0.020217	0.009958	0.052657	0.051545	0.026912
396084	NM_205172	ACTG2	actin, gamma 2, smooth muscle, enteric	protein_coding	NP_990503.1	49642	.	-1.16626	-0.00873914	0.54302	0.673313	5.47633	1.75573	3.72361e-18	3.99138e-16	6.38668	1.72413	1.47883e-20	5.65835e-19	1.02368	0.914954	2.73716	1.02368	0.914954	2.73716	60	51	303	0.648735	0.545658	3.66735	1.62096	1.39117	9.91155
396086	NM_205173,XM_015286146	RAD51	RAD51 recombinase	protein_coding	NP_990504.1;XP_015141632.1	3336	.	-5.80328	5.91088	6.16771e-31	8.7294e-29	-1.30674	6.50117	0.0619458	0.175587	4.441	5.58849	3.72073e-23	1.76106e-21	6.69469	4.22307	6.31296	6.69469	4.22307	6.31296	5958	1018	4197	32.8567	5.64228	25.5564	82.0971	14.3852	69.07
396090	NM_205177	CTSD	cathepsin D	protein_coding	NP_990508.1	4989	.	-1.93981	9.79738	3.60444e-06	2.27371e-05	-2.72577	9.64847	4.11238e-12	1.86761e-10	-1.40518	9.0171	0.0167507	0.0393223	10.1987	9.24399	8.7542	10.1987	9.24399	8.7542	68198	34864	23031	265.553	134.458	100.472	663.521	342.806	271.541
396099	NM_205183	ESR1	estrogen receptor 1	protein_coding	NP_990514.1	9821	.	2.44699	1.45211	2.33403e-06	1.53614e-05	1.94452	1.2263	0.000667546	0.004768	-1.25836	1.79927	0.196756	0.305269	1.36	2.27417	2.01753	1.36	2.27417	2.01753	91	221	163	0.624262	1.50046	1.24782	1.55981	3.82547	3.37242
396102	NM_205186,XM_046944254	LRP8	LDL receptor related protein 8	protein_coding	NP_990517.2;XP_046800210.1	49649	.	-3.22638	6.1916	1.76231e-15	4.60412e-14	-1.42521	6.56893	0.0134742	0.0554393	2.2638	5.81881	2.11138e-08	1.87303e-07	6.81429	5.15257	6.30855	6.81429	5.15257	6.30855	6478	1991	4184	16.4627	5.02042	11.9034	41.1345	12.7997	32.1707
396104	NM_001396047	SOX11	SRY-box 11	protein_coding	NP_001382976.1	12274	.	2.11376	5.36681	3.10767e-07	2.46886e-06	1.18804	4.85829	0.239616	0.453358	-1.77919	5.45153	7.59621e-05	0.000341046	4.78039	5.83234	5.02066	4.78039	5.83234	5.02066	1538	3224	1682	14.0218	29.1137	17.1804	35.0355	74.2262	46.4325
396107	NM_205190,XM_040702279,XM_040702280,XM_040702281	RET	ret proto-oncogene	protein_coding	NP_990521.3;XP_040558213.1;XP_040558214.1;XP_040558215.1	1837	.	-4.06395	2.12003	6.55721e-15	1.58789e-13	1.0593	2.84046	0.726768	0.889723	4.30479	2.18436	7.15325e-16	1.63705e-14	2.98581	1.4338	3.05872	2.98581	1.4338	3.05872	402	98	392	1.37017	0.334875	1.52849	3.42356	0.853773	4.13098
396110	NM_205193	FOXG1	forkhead box G1	protein_coding	NP_990524.1	49654	.	1.09895	-2.09891	1	1	-4.83319	-2.72281	0.0267805	0.0937259	-5.31017	-2.63398	0.0160841	0.0380268	0.250234	0.273045	0.0529859	0.250234	0.273045	0.0529859	11	12	2	0.081064	0.08875	0.01108	0.202549	0.226272	0.029944
396111	NM_206874,XM_015287302,XM_015287303,XM_040700711,XM_040700713,XM_040700714	RYR3	ryanodine receptor 3	protein_coding	NP_996757.3;XP_015142788.2;XP_015142789.2;XP_040556645.1;XP_040556647.1;XP_040556648.1	49655	.	3.57428	0.975498	1.59848e-09	1.84649e-08	2.34648	0.530443	0.000156131	0.00138111	-1.52315	1.34503	0.0261899	0.0574303	0.882597	2.00761	1.57663	0.882597	2.00761	1.57663	49	174	106	0.044613	0.157769	0.108786	0.111472	0.402237	0.294011
396114	NM_205195	P2RY6	pyrimidinergic receptor P2Y6	protein_coding	NP_990526.1	13017	.	7.50069	-1.29701	2.26763e-06	1.49717e-05	2.14294	-2.54779	0.319467	0.546299	-3.49732	-1.11002	0.000864433	0.00298404	0.119145	0.731002	0.24738	0.119145	0.731002	0.24738	5	38	10	0.057133	0.461378	0.12654	0.142756	1.1763	0.341993
396116	NM_205197,XM_025147058	MMP16	matrix metallopeptidase 16	protein_coding	NP_990528.2;XP_025002826.1	49658	.	2.76231	6.00379	4.06328e-12	6.84793e-11	1.12584	5.18079	0.415942	0.643489	-2.45355	6.0514	7.72593e-10	8.63054e-09	5.13307	6.57253	5.29948	5.13307	6.57253	5.29948	1980	5424	2052	4.62132	12.3954	5.34697	11.547	31.6024	14.451
396120	NM_205201,XM_025144683,XM_046905263	CHRNA8	neuronal acetylcholine receptor subunit alpha-7-like	protein_coding	NP_990532.1;XP_025000451.1;XP_046761219.1	49660	.	-4.28162	-1.90114	0.00281319	0.00873312	-6.5296	-1.95898	0.000556462	0.0040867	-1.52599	-3.21194	0.731885	0.831626	0.463414	0.120106	0.0787666	0.463414	0.120106	0.0787666	22	5	3	0.052931	0.010773	0.005482	0.132255	0.027466	0.014817
396127	NM_205207,XM_040705478,XM_040705479,XM_040705480	MELTF	melanotransferrin	protein_coding	NP_990538.3;XP_040561412.1;XP_040561413.1;XP_040561414.1	5174	.	-2.38457	0.562	7.08347e-05	0.000331928	-5.40466	0.317835	5.38066e-11	2.08615e-09	-2.2666	-0.617901	0.00795583	0.0207999	1.60015	0.888136	0.458485	1.60015	0.888136	0.458485	118	49	20	0.522422	0.270484	0.098235	1.30534	0.689606	0.265492
396129	XM_004940356,XM_004940357,XM_040697741,XM_046939179	SIM1	SIM bHLH transcription factor 1, transcript variant X2	protein_coding	XP_004940413.1;XP_004940414.1;XP_040553675.1;XP_046795135.1	49663	.	2.17685	4.4412	2.00016e-07	1.64922e-06	-1.03541	3.75024	0.824551	0.948272	-2.25393	4.42608	6.08357e-08	5.01052e-07	3.87323	4.94136	3.82649	3.87323	4.94136	3.82649	793	1712	705	1.27176	2.72646	1.26948	3.17768	6.9512	3.43095
396133	NM_001198712,XM_015289128,XM_015289129,XM_015289131,XM_015289132,XM_015289133,XM_046943491,XM_046943492,XM_046943493	FN1	fibronectin 1	protein_coding	NP_001185641.1;XP_015144614.1;XP_015144615.1;XP_015144617.1;XP_015144618.1;XP_015144619.1;XP_046799447.1;XP_046799448.1;XP_046799449.1	2613	.	3.34412	13.5463	1.17435e-16	3.52256e-15	1.267	12.608	0.0951038	0.238874	-2.6394	13.6324	1.74245e-11	2.43309e-10	12.4275	14.1689	12.7689	12.4275	14.1689	12.7689	319877	1060789	373070	566.088	1864.45	739.782	1414.45	4753.48	1999.37
396134	NM_205212,XM_015279209	MET	MET proto-oncogene, receptor tyrosine kinase	protein_coding	NP_990543.3;XP_015134695.2	7139	.	-1.43566	5.65604	0.012352	0.0310353	1.58289	6.26207	0.00141907	0.0090337	2.2725	6.0818	1.67027e-08	1.5152e-07	5.91654	5.40517	6.5703	5.91654	5.40517	6.5703	3450	2383	5027	7.70491	5.27	12.5789	19.2518	13.436	33.9962
396135	NM_001396436,NM_205213	MST1	macrophage stimulating 1 (hepatocyte growth factor-like)	protein_coding	NP_001383365.1;NP_990544.2	49667	.	9.77156	4.07276	6.45065e-42	2.84962e-39	2.17785	2.31729	4.17038e-06	5.93709e-05	-4.48669	4.22306	1.23683e-21	5.22625e-20	2.04142	4.97599	2.9616	2.04142	4.97599	2.9616	181	1755	363	1.11165	10.7278	2.50953	2.77762	27.3509	6.78238
396136	NM_001293094	LCAT	lecithin-cholesterol acyltransferase	protein_coding	NP_001280023.1	49668	.	7.2624	-0.280939	1.60824e-10	2.15883e-09	1.37815	-1.93994	0.581089	0.784798	-5.26763	-0.204853	2.39929e-08	2.10577e-07	0.250234	1.25643	0.335562	0.250234	1.25643	0.335562	11	80	14	0.078963	0.576284	0.113462	0.197299	1.46925	0.306648
396137	NM_001113186,NM_205214,XM_015277725,XM_040660512,XM_040660594,XM_040660668,XM_040660761,XM_040660819,XM_040660891,XM_040660948,XM_040661000,XM_040661078,XM_040661138,XM_040661232,XM_040661315,XR_005845305	GRIA4	glutamate ionotropic receptor AMPA type subunit 4	protein_coding	NP_001106657.2;NP_990545.2;XP_015133211.1;XP_040516446.1;XP_040516528.1;XP_040516602.1;XP_040516695.1;XP_040516753.1;XP_040516825.1;XP_040516882.1;XP_040516934.1;XP_040517012.1;XP_040517072.1;XP_040517166.1;XP_040517249.1	12904	.	-5.02835	-1.30131	4.94043e-05	0.000241117	-8.07278	-1.36358	2.4095e-06	3.61748e-05	-1.60621	-2.89078	0.559728	0.687944	0.695865	0.165482	0.104095	0.695865	0.165482	0.104095	36	7	4	0.123666	0.019856	0.011933	0.308997	0.050622	0.032252
396138	NM_001112799,NM_205215,XM_015278198,XM_040698747	GRIA3	glutamate ionotropic receptor AMPA type subunit 3	protein_coding	NP_001106270.2;NP_990546.3;XP_015133684.1;XP_040554681.1	6455	.	-1.51025	-1.1541	0.242949	0.362324	-3.30239	-1.45823	0.00275824	0.0158116	-2.18675	-1.8485	0.094398	0.168685	0.584316	0.411313	0.201181	0.584316	0.411313	0.201181	29	19	8	0.130339	0.083305	0.038567	0.32567	0.21239	0.104233
396142	NM_205219,XM_015296338	E2F1	E2F transcription factor 1	protein_coding	NP_990550.2;XP_015151824.1	2206	.	-3.38694	6.40625	1.20269e-16	3.60016e-15	1.33196	7.25429	0.0446031	0.137865	4.51125	6.7352	5.09456e-24	2.65245e-22	7.04341	5.30924	7.45423	7.04341	5.30924	7.45423	7603	2226	9322	47.0224	13.6333	64.6041	117.492	34.7586	174.602
396154	NM_205229,XM_015280076	VLDLR	very low density lipoprotein receptor	protein_coding	NP_990560.1;XP_015135562.1	7730	.	1.52446	-0.253129	0.12208	0.210365	-2.12031	-0.980123	0.0264049	0.0930233	-3.2321	-0.564532	0.000158383	0.000659687	0.711119	0.979897	0.377711	0.711119	0.979897	0.377711	37	56	16	0.157798	0.238329	0.073411	0.394282	0.607626	0.198405
396156	NM_205230,XM_040655441,XM_040655442,XM_040655443,XM_040655444	SMC2	structural maintenance of chromosomes 2	protein_coding	NP_990561.2;XP_040511375.1;XP_040511376.1;XP_040511377.1;XP_040511378.1	11704	.	-8.00235	6.72393	1.51973e-41	6.15406e-39	1.22135	7.70525	0.160211	0.343387	9.77365	6.98287	1.70738e-48	7.32066e-46	7.56123	4.61322	7.84833	7.56123	4.61322	7.84833	10911	1352	12267	37.5516	4.60074	47.3027	93.8279	11.7297	127.843
396158	NM_001397752,XM_015282736,XM_025147059,XM_040676502,XM_046919064	MYBL1	MYB proto-oncogene like 1	protein_coding	NP_001384681.1;XP_015138222.2;XP_025002827.2;XP_040532436.1;XP_046775020.1	49677	.	-4.48443	5.86468	1.45123e-23	8.70621e-22	-1.20992	6.4431	0.183663	0.378703	3.70637	5.64388	1.46125e-18	4.46586e-17	6.58847	4.47475	6.31669	6.58847	4.47475	6.31669	5531	1223	4208	14.6959	3.20252	12.4944	36.7198	8.16493	33.7681
396159	NM_205233,XM_046901971	ST6GALNAC2	ST6 N-acetylgalactosaminide alpha-2,6-sialyltransferase 2	protein_coding	NP_990564.2;XP_046757927.1	1332	.	4.82296	-0.251279	5.62395e-08	5.08209e-07	-1.46723	-1.89873	0.451618	0.678031	-7.07446	-0.313591	9.57528e-10	1.05033e-08	0.351053	1.22462	0.24738	0.351053	1.22462	0.24738	16	77	10	0.102383	0.497663	0.069834	0.25582	1.26881	0.188737
396164	NM_001397504,NM_001397505,NM_205236,XM_046902296,XM_046902297	HIC1	HIC ZBTB transcriptional repressor 1	protein_coding	NP_001384433.1;NP_001384434.1;NP_990567.1;XP_046758252.1;XP_046758253.1	49680	.	2.28329	1.42894	1.30225e-05	7.30723e-05	-1.41768	0.503465	0.129188	0.296024	-3.23687	1.29968	4.58928e-09	4.5113e-08	1.38875	2.23214	1.09828	1.38875	2.23214	1.09828	94	213	61	0.198967	0.82672	0.267117	0.497147	2.10775	0.721923
396166	NM_205238,XM_025151488	RBP4A	retinol binding protein 4 A, plasma	protein_coding	NP_990569.1;XP_025007256.1	49682	.	2.00629	-1.53105	0.0895125	0.163135	-2.71032	-2.48679	0.0884894	0.227593	-5.43606	-1.80928	0.000672116	0.00239738	0.270969	0.502545	0.104095	0.270969	0.502545	0.104095	12	24	4	0.141251	0.288867	0.048735	0.352935	0.736474	0.131714
396167	NM_205239,XM_015278199,XM_015278200,XM_040698748	CCNB3	cyclin B3	protein_coding	NP_990570.2;XP_015133685.1;XP_015133686.1;XP_040554682.1	49683	.	-2.44263	5.95054	9.38747e-10	1.11989e-08	1.10937	6.53203	0.468746	0.692619	2.70979	6.0582	9.7769e-12	1.40421e-10	6.47102	5.2058	6.61916	6.47102	5.2058	6.61916	5094	2068	5202	51.1175	20.5488	58.5018	127.725	52.3898	158.11
396168	NM_205240,XM_040649461,XM_046901972,XM_046901973,XM_046901974,XM_046901976,XM_046901977,XM_046901978,XM_046901979,XM_046901980,XM_046901981,XM_046901982,XM_046901983	ST6GALNAC1	ST6 N-acetylgalactosaminide alpha-2,6-sialyltransferase 1	protein_coding	NP_990571.2;XP_040505395.1;XP_046757928.1;XP_046757929.1;XP_046757930.1;XP_046757932.1;XP_046757933.1;XP_046757934.1;XP_046757935.1;XP_046757936.1;XP_046757937.1;XP_046757938.1;XP_046757939.1	1315	.	2.89688	3.67252	8.60182e-12	1.39796e-10	-1.18256	2.59904	0.309562	0.536344	-3.42569	3.61544	8.1121e-15	1.67268e-13	2.91183	4.31529	2.70442	2.91183	4.31529	2.70442	379	1089	295	0.747097	2.49926	0.720968	1.86673	6.37193	1.94853
396169	NM_001396066,NM_205241	ST6GAL1	ST6 beta-galactoside alpha-2,6-sialyltransferase 1	protein_coding	NP_001382995.1;NP_990572.1	4135	.	2.65447	-2.15253	0.0654974	0.126752	-1.10217	-2.89512	1	1	-2.9241	-2.15972	0.0347041	0.0731939	0.141837	0.35367	0.128986	0.141837	0.35367	0.128986	6	16	5	0.024473	0.074292	0.021349	0.06115	0.189411	0.057698
396172	NM_205244,XM_046939934	CCNA2	cyclin A2	protein_coding	NP_990575.2;XP_046795890.1	9005	.	-3.72021	6.84989	5.29698e-19	2.03209e-17	-1.02889	7.48588	0.841913	0.957039	3.61573	6.81752	2.74446e-18	8.09894e-17	7.51391	5.63979	7.47304	7.51391	5.63979	7.47304	10557	2814	9445	35.8634	9.4842	36.0546	89.6097	24.1802	97.443
396177	NM_001396682,XR_005862201,XR_006930827,XR_006930828	EPHB1	EPH receptor B1	protein_coding	NP_001383611.1	4986	.	6.38637	0.319393	1.23682e-12	2.22872e-11	1.25612	-1.30626	0.570099	0.775127	-5.08307	0.377467	1.1867e-10	1.50563e-09	0.408327	1.63269	0.497237	0.408327	1.63269	0.497237	19	121	22	0.047463	0.301521	0.058921	0.118594	0.768736	0.159242
396180	NM_205250	SNRPE	small nuclear ribonucleoprotein polypeptide E	protein_coding	NP_990581.1	49689	.	-1.86777	6.04138	1.57003e-05	8.6239e-05	1.12495	6.51	0.411163	0.639129	2.10115	6.15412	3.06218e-07	2.24212e-06	6.43874	5.55175	6.60676	6.43874	5.55175	6.60676	4980	2644	5157	125.837	66.1699	146.008	314.422	168.702	394.608
396181	NM_001396549,NM_205251,XM_015289134,XM_015289135	ITGB2	integrin subunit beta 2	protein_coding	NP_001383478.1;NP_990582.2;XP_015144620.1;XP_015144621.1	49690	.	-1.97618	-1.0736	0.0438256	0.0911788	1.62712	-0.316188	0.067924	0.188036	3.21498	-0.607724	0.00011673	0.000500496	0.664864	0.373141	0.966394	0.664864	0.373141	0.966394	34	17	51	0.122845	0.060911	0.211062	0.306946	0.155295	0.570426
396188	NM_001397317,XM_015283624,XR_005858071	HSP90AB1	heat shock protein 90 alpha family class B member 1	protein_coding	NP_001384246.1;XP_015139110.2	49691	.	-2.5518	7.8691	9.40886e-11	1.31382e-09	-1.75057	8.04398	9.03477e-05	0.000859158	1.45769	7.33794	0.00833331	0.0216509	8.39614	7.05125	7.59152	8.39614	7.05125	7.59152	19508	7581	10258	105.106	40.2566	61.2228	262.621	102.636	165.464
396190	NM_001293174	UBB	ubiquitin B	protein_coding	NP_001280103.1	49692	.	-2.14467	8.70502	1.07341e-07	9.22648e-07	-1.25841	8.99656	0.10559	0.256804	1.70428	8.48736	0.000188778	0.00077434	9.15528	8.05741	8.82433	9.15528	8.05741	8.82433	33057	15285	24181	440.312	201.648	360.835	1100.18	514.108	975.21
396191	NM_205256,XM_015291382,XM_046898330	TFRC	transferrin receptor	protein_coding	NP_990587.2;XP_015146868.2;XP_046754286.1	49693	.	-6.80752	8.03611	1.30352e-36	3.80054e-34	-2.55969	8.31416	7.90899e-11	2.95634e-09	2.6595	6.94304	1.72397e-11	2.41191e-10	8.84133	6.09232	7.49025	8.84133	6.09232	7.49025	26581	3872	9559	89.2831	10.4576	28.7535	223.087	26.6621	77.7106
396193	NM_205258,XM_046901108	RAN	RAN, member RAS oncogene family	protein_coding	NP_990589.1;XP_046757064.1	1850	.	-2.43324	8.18841	7.17453e-10	8.6725e-09	-1.42062	8.46056	0.0136443	0.0560141	1.7128	7.84865	0.000168079	0.000696492	8.69503	7.41712	8.18997	8.69503	7.41712	8.18997	24012	9786	15559	299.55	121.933	217.403	748.468	310.871	587.564
396196	NM_001190165,NM_205260,NR_073182	GCG	glucagon	protein_coding	NP_001177094.1;NP_990591.1	8432	.	1.06055	3.50493	0.702491	0.812062	-3.62331	2.81794	1.91817e-14	1.2653e-12	-3.8427	2.88437	1.10378e-15	2.48699e-14	3.58318	3.66113	2.01085	3.58318	3.66113	2.01085	638	671	162	7.20324	7.7733	2.08056	17.9983	19.8183	5.62302
396197	NM_205261,XM_040698749	ALB	albumin	protein_coding	NP_990592.2;XP_040554683.1	14106	.	-1.88318	-1.68476	0.137985	0.231664	-3.79909	-1.90726	0.00662995	0.0316409	-2.01767	-2.47805	0.227948	0.343288	0.445284	0.252164	0.128986	0.445284	0.252164	0.128986	21	11	5	0.07663	0.038865	0.017965	0.19147	0.099088	0.048553
396201	NM_205265,XM_046898331,XM_046898332,XM_046898333	NCL	nucleolin	protein_coding	NP_990596.1;XP_046754287.1;XP_046754288.1;XP_046754289.1	5823	.	-2.05689	9.1445	4.85983e-07	3.71119e-06	-1.28303	9.40429	0.0792081	0.210903	1.60315	8.9127	0.000928015	0.00317126	9.57471	8.53624	9.21569	9.57471	8.53624	9.21569	44230	21324	31733	244.969	116.844	196.925	612.09	297.898	532.22
396202	NM_205266,XM_015280785,XM_040662463,XM_040662493,XM_040662497,XM_040662499,XM_040662506,XM_040662517,XM_040662521,XM_040662526,XM_040662527,XM_040662531,XM_040662534,XM_040662538,XM_040662599,XM_040662670,XM_040662759,XM_040662844,XM_040662917,XM_040663070,XM_040663135,XM_040663204,XM_040663344,XM_040663410,XM_040663477,XM_040663785,XM_040663874,XM_040663954,XM_040664003,XM_040664086,XM_040664170…	NRCAM	neuronal cell adhesion molecule	protein_coding	NP_990597.1;XP_015136271.2;XP_040518397.1;XP_040518427.1;XP_040518431.1;XP_040518433.1;XP_040518440.1;XP_040518451.1;XP_040518455.1;XP_040518460.1;XP_040518461.1;XP_040518465.1;XP_040518468.1;XP_040518472.1;XP_040518533.1;XP_040518604.1;XP_040518693.1;XP_040518778.1;XP_040518851.1;XP_040519004.1;XP_040519069.1;XP_040519138.1;XP_040519278.1;XP_040519344.1;XP_040519411.1;XP_040519719.1;XP_040519808…	49697	.	2.25036	1.3527	2.24831e-05	0.000118495	1.14649	0.764127	0.525218	0.739271	-1.96277	1.4186	0.000379768	0.00144815	1.35029	2.1667	1.47351	1.35029	2.1667	1.47351	90	201	95	0.165204	0.377132	0.196479	0.412786	0.961508	0.531014
396205	NM_001396244,NM_001396245,NM_001396246,NM_001396247,NM_001396248,NM_001396249,NM_001396250,NM_001396251,NM_001396252,NM_001396253,XM_046917930,XM_046917982,XM_046918053,XM_046918106,XM_046918181,XM_046918254,XM_046918309,XM_046918369,XM_046918433	NFYB	nuclear transcription factor Y subunit beta	protein_coding	NP_001383173.1;NP_001383174.1;NP_001383175.1;NP_001383176.1;NP_001383177.1;NP_001383178.1;NP_001383179.1;NP_001383180.1;NP_001383181.1;NP_001383182.1;XP_046773886.1;XP_046773938.1;XP_046774009.1;XP_046774062.1;XP_046774137.1;XP_046774210.1;XP_046774265.1;XP_046774325.1;XP_046774389.1	49700	.	-1.77281	5.73104	7.80918e-05	0.000361979	1.5347	6.42716	0.00287009	0.0163247	2.72073	6.15495	7.80149e-12	1.13277e-10	6.10589	5.29592	6.71655	6.10589	5.29592	6.71655	3942	2205	5569	14.7988	7.68034	23.2855	36.977	19.5812	62.9325
396212	NM_205275	MT4	metallothionein 4	protein_coding	NP_990606.1	10835	.	1.30631	3.34778	0.0835824	0.154431	-2.09002	2.71025	6.56272e-06	8.90794e-05	-2.73021	2.98064	6.19769e-10	7.03659e-09	3.29256	3.64319	2.3809	3.29256	3.64319	2.3809	511	662	225	18.5862	23.8606	9.16414	46.4404	60.8334	24.7675
396213	NM_205276,XM_015290244,XM_015290245	TNR	tenascin R	protein_coding	NP_990607.3;XP_015145730.1;XP_015145731.1	3344	.	5.53691	-1.20788	1.43018e-05	7.93345e-05	-1.07249	-2.71444	1	1	-5.93468	-1.19935	7.45832e-06	4.1642e-05	0.164178	0.746015	0.153454	0.164178	0.746015	0.153454	7	39	6	0.011798	0.067611	0.011784	0.029478	0.172377	0.031848
396216	NM_205279	CSF3	colony stimulating factor 3	protein_coding	NP_990610.2	49706	.	-5.5877	0.0972236	1.32894e-10	1.81738e-09	-3.34329	0.24099	1.60479e-06	2.50746e-05	1.67095	-1.1443	0.14239	0.235695	1.46271	0.392353	0.607614	1.46271	0.392353	0.607614	102	18	28	1.13555	0.189526	0.340294	2.83733	0.483202	0.919695
396217	NM_205280,XM_040676543,XM_040676554,XM_040676564,XM_040676573,XM_040676583,XM_040676588,XM_040676596,XM_040676617,XM_040676626,XM_046919081,XM_046919086,XM_046919091	MBP	myelin basic protein	protein_coding	NP_990611.1;XP_040532477.1;XP_040532488.1;XP_040532498.1;XP_040532507.1;XP_040532517.1;XP_040532522.1;XP_040532530.1;XP_040532551.1;XP_040532560.1;XP_046775037.1;XP_046775042.1;XP_046775047.1	10221	.	1.15071	3.22466	0.372318	0.506831	-4.92075	2.39356	7.97342e-19	9.29892e-17	-5.66231	2.56245	3.32701e-22	1.4742e-20	3.27214	3.45501	1.46376	3.27214	3.45501	1.46376	503	574	94	2.44767	2.72171	0.465819	6.11586	6.93908	1.25894
396221	NM_205284,XM_015286580	LDHA	lactate dehydrogenase A	protein_coding	NP_990615.2;XP_015142066.1	49707	.	-2.42955	11.6346	6.87237e-10	8.34183e-09	-2.54766	11.615	8.70544e-11	3.21286e-09	-1.04861	10.8228	0.737649	0.836975	12.1376	10.8573	10.7889	12.1376	10.8573	10.7889	261633	106790	94533	2237.4	904.544	905.726	5590.46	2306.16	2447.86
396222	NM_205285,XM_046904543	LMNB2	lamin B2	protein_coding	NP_990616.2;XP_046760499.1	49708	.	-3.77981	8.31147	1.42326e-19	5.73155e-18	1.20608	9.11425	0.186843	0.383634	4.55875	8.52923	1.40674e-24	7.79753e-23	8.97554	7.06515	9.24538	8.97554	7.06515	9.24538	29178	7655	32394	60.8249	15.8132	75.7054	151.98	40.3161	204.605
396225	NM_205288,XM_015281310	ITGA8	integrin subunit alpha 8	protein_coding	NP_990619.2;XP_015136796.2	6640	.	1.63858	4.53071	0.000832508	0.00301298	-3.89541	3.46412	3.36063e-17	3.288e-15	-6.38292	4.05513	4.00997e-30	3.52152e-28	4.20896	4.89075	2.45659	4.20896	4.89075	2.45659	1016	1651	240	2.59104	4.19058	0.697322	6.47408	10.684	1.88462
396228	NM_001396972,NM_205291,XM_040665757	SERPINH1	serpin family H member 1	protein_coding	NP_001383901.1;NP_990622.1;XP_040521691.1	8518	.	2.52794	10.4718	1.24537e-10	1.71112e-09	2.13635	10.3021	1.19124e-07	2.45627e-06	-1.1833	10.8747	0.235114	0.351771	9.65476	10.9916	10.749	9.65476	10.9916	10.749	46757	117214	91950	201.195	499.171	443.76	502.714	1272.65	1199.33
396235	NM_205298,XM_015297968,XM_015297969,XM_040652037,XM_040652038	ETS1	v-ets avian erythroblastosis virus E26 oncogene homolog 1	protein_coding	NP_990629.3;XP_015153454.2;XP_015153455.2;XP_040507971.1;XP_040507972.1	3319	.	-2.00053	6.49117	1.5721e-06	1.07445e-05	-1.31929	6.72021	0.0528589	0.157023	1.51636	6.23736	0.00380729	0.0108978	6.91776	5.92924	6.52179	6.91776	5.92924	6.52179	6964	3452	4859	16.8624	8.27951	13.1799	42.133	21.1089	35.6206
396242	NM_205305	COL9A3	collagen type IX alpha 3 chain	protein_coding	NP_990636.1	4190	.	2.55535	-1.68285	0.0306351	0.06734	1.68004	-2.04122	0.335094	0.564544	-1.52052	-1.44265	0.36518	0.496975	0.207848	0.484754	0.335562	0.207848	0.484754	0.335562	9	23	14	0.038148	0.106795	0.074	0.095318	0.272277	0.199995
396243	NM_001079714	COL1A2	collagen type I alpha 2 chain	protein_coding	NP_001073182.2	49716	.	2.40058	9.77044	1.17461e-09	1.38204e-08	1.44956	9.2972	0.00903902	0.0406199	-1.65607	9.94958	0.000399292	0.00151283	9.00741	10.2692	9.54216	9.00741	10.2692	9.54216	29831	71015	39805	84.3283	198.84	126.068	210.706	506.949	340.718
396244	NM_001396511,NM_001396512,NM_205306,XM_046938530,XM_046938531,XM_046938532,XM_046938533	MYB	MYB proto-oncogene, transcription factor	protein_coding	NP_001383440.1;NP_001383441.1;NP_990637.2;XP_046794486.1;XP_046794487.1;XP_046794488.1;XP_046794489.1	10436	.	-6.09103	2.74192	1.26127e-24	8.673e-23	-1.20078	3.39424	0.239873	0.453609	5.07234	2.51742	4.33395e-20	1.58347e-18	3.63609	1.52366	3.39517	3.63609	1.52366	3.39517	664	108	509	2.71156	0.453209	2.40005	6.77522	1.15547	6.48649
396246	NM_205308	FABP7	fatty acid binding protein 7	protein_coding	NP_990639.1	49717	.	-3.05947	8.99093	1.45154e-14	3.36417e-13	-2.86898	9.01436	3.6456e-13	1.96835e-11	1.06639	8.01685	0.651353	0.76576	9.58471	7.97528	8.06767	9.58471	7.97528	8.06767	44538	14436	14290	862.879	277.014	310.165	2156.03	706.255	838.267
396248	NM_205310,XM_015287304,XM_046941482,XM_046941483	CKB	creatine kinase B	protein_coding	NP_990641.1;XP_015142790.1;XP_046797438.1;XP_046797439.1	49719	.	-2.71761	4.33689	4.09612e-11	6.03774e-10	-3.70076	4.2308	3.0399e-17	3.01467e-15	-1.36177	3.24002	0.0476564	0.09572	4.93049	3.56704	3.16483	4.93049	3.56704	3.16483	1713	625	426	17.1927	6.21401	4.77166	42.9584	15.8428	12.8961
396250	NM_205312,XM_040666281,XM_046920440	ETS2	ETS proto-oncogene 2, transcription factor	protein_coding	NP_990643.1;XP_040522215.1;XP_046776396.1	11997	.	-1.34671	5.19234	0.0406548	0.0855094	2.21679	6.07608	4.3306e-08	9.78783e-07	2.98539	5.95577	1.03885e-13	1.90735e-12	5.42379	5.00593	6.55374	5.42379	5.00593	6.55374	2435	1793	4969	10.7203	7.8561	24.4705	26.7863	20.0294	66.1351
396252	NM_205314,XM_015288063,XM_015288064	CDK1	cyclin dependent kinase 1	protein_coding	NP_990645.2;XP_015143549.1;XP_015143550.1	2236	.	-4.26322	7.19324	1.37449e-22	7.24156e-21	1.00167	7.89032	0.991057	1	4.27034	7.19512	1.25133e-22	5.64766e-21	7.89497	5.82263	7.89737	7.89497	5.82263	7.89737	13766	3202	12693	164.149	37.2533	169.88	410.15	94.9783	459.125
396255	NM_205316,XM_040707011	CALB2	calbindin 2	protein_coding	NP_990647.1;XP_040562945.1	66223	.	4.77449	4.08661	4.1e-23	2.29884e-21	-4.97492	1.83578	7.20573e-17	6.64842e-15	-23.7523	3.8736	3.85872e-63	6.25027e-60	2.78061	4.86003	1.12328	2.78061	4.86003	1.12328	341	1615	63	4.36346	20.5657	0.893332	10.9027	52.4329	2.41436
396258	NM_205318,XM_015296340	MYBL2	MYB proto-oncogene like 2	protein_coding	NP_990649.2;XP_015151826.1	2555	.	-2.72464	6.09988	7.36124e-12	1.20575e-10	-1.11942	6.5696	0.430885	0.659815	2.43398	5.98262	1.09088e-09	1.18325e-08	6.66243	5.24067	6.50138	6.66243	5.24067	6.50138	5825	2120	4790	30.8087	11.0881	28.386	76.98	28.2695	76.7173
396262	NM_205322	RPLP1	ribosomal protein lateral stalk subunit P1	protein_coding	NP_990653.1	49724	.	1.11938	9.36175	0.426606	0.562547	-2.22543	8.81357	2.61804e-08	6.21593e-07	-2.4911	8.92775	2.50089e-10	3.02556e-09	9.28035	9.44281	8.1291	9.28035	9.44281	8.1291	36056	40024	14914	1086.14	1194.17	503.323	2713.88	3044.57	1360.3
396263	NM_205323,XM_046938534	ACTN2	actinin alpha 2	protein_coding	NP_990654.1;XP_046794490.1	10755	.	-2.56317	0.314012	5.0379e-05	0.000245299	-2.10998	0.401566	0.00118799	0.00778713	1.21469	-0.348778	0.522052	0.652979	1.45367	0.746015	0.866327	1.45367	0.746015	0.866327	101	39	44	0.32282	0.123232	0.15621	0.806611	0.314185	0.42218
396266	NM_205326,XM_015281314,XM_015281315,XM_015281316,XM_015281317,XM_025147067,XM_040676707,XM_040676713,XM_040676732,XM_040676766,XM_046919124	RARB	retinoic acid receptor beta	protein_coding	NP_990657.1;XP_015136800.1;XP_015136801.1;XP_015136802.1;XP_015136803.1;XP_025002835.1;XP_040532641.1;XP_040532647.1;XP_040532666.1;XP_040532700.1;XP_046775080.1	8589	.	1.73342	-1.76577	0.232679	0.350521	2.7446	-1.36175	0.00718023	0.0337485	1.5836	-1.11637	0.188481	0.295704	0.250234	0.411313	0.607614	0.250234	0.411313	0.607614	11	19	28	0.046815	0.083665	0.137072	0.116974	0.213308	0.370458
396270	NM_205330,XM_015286759,XM_015286760,XM_046941485	INCENP	inner centromere protein	protein_coding	NP_990661.1;XP_015142245.2;XP_015142246.2;XP_046797441.1	5686	.	-3.11276	6.15302	1.1379e-14	2.67121e-13	-1.03861	6.72383	0.791699	0.930532	2.99703	6.11174	7.89537e-14	1.47373e-12	6.76375	5.15328	6.7096	6.76375	5.15328	6.7096	6253	1992	5542	18.136	5.73231	18.2054	45.3155	14.6147	49.2028
396272	NM_207178	SLC2A2	solute carrier family 2 member 2	protein_coding	NP_997061.2	49728	.	-2.77293	-2.09999	0.0452806	0.093406	-1.94199	-1.95033	0.175453	0.366201	1.42716	-2.62288	0.797512	0.88329	0.370398	0.142972	0.201181	0.370398	0.142972	0.201181	17	6	8	0.066781	0.022008	0.036094	0.166863	0.05611	0.09755
396277	NM_001281498,NM_205335	TTR	transthyretin	protein_coding	NP_001268427.1;NP_990666.1	49731	.	-5.44272	-1.64624	0.000200837	0.000849375	-1.8339	-1.28638	0.121317	0.283379	2.96545	-2.2633	0.0760833	0.14104	0.567652	0.120106	0.335562	0.567652	0.120106	0.335562	28	5	14	0.528039	0.094113	0.298077	1.31938	0.239945	0.805597
396282	NM_205339,XM_040676897	BCL2	BCL2, apoptosis regulator	protein_coding	NP_990670.2;XP_040532831.1	9759	.	1.2023	3.841	0.222382	0.338613	-2.02317	3.2839	7.14041e-06	9.55858e-05	-2.43245	3.46649	1.44337e-08	1.31839e-07	3.80555	4.05392	2.8906	3.80555	4.05392	2.8906	754	899	343	1.66877	1.97144	0.846463	4.16966	5.02624	2.28769
396283	NM_205340	PNAT10	N-acetyltransferase, pineal gland isozyme NAT-10	protein_coding	NP_990671.2	93367	.	11.7272	0.0446208	1.31704e-15	3.49088e-14	-2.04001	-2.71863	0.282135	0.50612	-23.9095	0.00339346	4.99272e-18	1.42994e-16	0.207848	1.50613	0.104095	0.207848	1.50613	0.104095	9	106	4	0.062274	0.72814	0.025651	0.1556	1.85641	0.069326
396285	NM_001396139,XM_015283626,XM_015283628,XM_015283629,XM_040696869,XM_040696870,XM_040696871,XM_046938535	LBR	lamin B receptor	protein_coding	NP_001383068.1;XP_015139112.1;XP_015139114.1;XP_015139115.1;XP_040552803.1;XP_040552804.1;XP_040552805.1;XP_046794491.1	49736	.	-3.09611	7.44352	9.63766e-15	2.27711e-13	-1.27462	7.87522	0.0882912	0.227445	2.42904	7.18707	8.73341e-10	9.67444e-09	8.04491	6.42583	7.69633	8.04491	6.42583	7.69633	15280	4894	11035	51.2437	16.2718	41.3604	128.04	41.4854	111.783
396287	NM_205344,XM_046921508	HMOX1	heme oxygenase 1	protein_coding	NP_990675.2;XP_046777464.1	49737	.	-2.16554	7.69463	7.95598e-08	7.02497e-07	-2.6622	7.60707	1.46103e-11	6.08541e-10	-1.22935	6.89111	0.148486	0.244039	8.15175	7.04291	6.74752	8.15175	7.04291	6.74752	16459	7537	5691	147.911	66.9301	57.5458	369.576	170.64	155.526
396291	NM_001396115,NM_001396116,NM_001396117,NM_001396118,NM_205347,XM_040705483,XM_040705484,XM_040705486,XM_046898335,XM_046898336,XM_046898337,XM_046898338,XM_046898339,XM_046898340	PLS1	plastin 1	protein_coding	NP_001383044.1;NP_001383045.1;NP_001383046.1;NP_001383047.1;NP_990678.1;XP_040561417.1;XP_040561418.1;XP_040561420.1;XP_046754291.1;XP_046754292.1;XP_046754293.1;XP_046754294.1;XP_046754295.1;XP_046754296.1	1904	.	-2.74213	0.231457	2.25786e-05	0.00011887	1.20926	0.910615	0.377145	0.609807	3.31563	0.426937	2.7933e-07	2.0566e-06	1.41693	0.685001	1.59461	1.41693	0.685001	1.59461	97	35	108	0.455526	0.117454	0.590825	1.1382	0.299452	1.59679
396292	NM_205348,XM_015289137	COL6A2	collagen type VI alpha 2 chain	protein_coding	NP_990679.1;XP_015144623.1	4597	.	3.35422	11.0145	1.02068e-16	3.09989e-15	1.27127	10.0756	0.0907391	0.231137	-2.63848	11.1017	1.79978e-11	2.50594e-10	9.89358	11.6385	10.2395	9.89358	11.6385	10.2395	55185	183560	64579	187.329	617.11	245.605	468.068	1573.34	663.783
396297	NM_205351,XM_015278763,XM_025153801,XM_025153803,XM_040706203	ANXA2	annexin A2	protein_coding	NP_990682.1;XP_015134249.1;XP_025009569.1;XP_025009571.1;XP_040562137.1	49740	.	-2.44279	9.74612	5.6133e-10	6.89972e-09	-1.10418	10.1813	0.484503	0.70676	2.21232	9.64615	3.19657e-08	2.76555e-07	10.2522	8.96536	10.1093	10.2522	8.96536	10.1093	70774	28731	59002	729.001	291.991	681.985	1821.51	744.441	1843.16
396311	XM_015297389,XM_015297390,XM_015297391,XM_015297393,XM_015297394,XM_015297395,XM_015297396,XM_015297397,XM_015297399,XM_015297401,XM_015297402,XM_040651543,XM_040651545,XM_040651546,XM_040651547,XM_046903421,XR_005841551	ANK1	ankyrin 1, transcript variant X17	protein_coding	XP_015152875.2;XP_015152876.2;XP_015152877.2;XP_015152879.2;XP_015152880.2;XP_015152881.2;XP_015152882.2;XP_015152883.2;XP_015152885.2;XP_015152887.1;XP_015152888.1;XP_040507477.1;XP_040507479.1;XP_040507480.1;XP_040507481.1;XP_046759377.1	2624	.	6.57667	-0.0693807	6.73707e-11	9.58175e-10	2.46941	-1.14435	0.0103064	0.0448852	-2.66248	0.187086	8.64523e-05	0.000383653	0.311567	1.37706	0.67677	0.311567	1.37706	0.67677	14	92	32	0.021909	0.159753	0.056555	0.054743	0.407295	0.152848
396314	NM_001293098,XM_015279337	PRRX2	paired related homeobox 2	protein_coding	NP_001280027.1;XP_015134823.1	66225	.	1.28246	6.73814	0.081949	0.151972	-1.88366	6.16225	1.19592e-05	0.000150554	-2.41571	6.40643	1.31588e-09	1.40431e-08	6.56243	6.91798	5.66229	6.56243	6.91798	5.66229	5431	6907	2654	25.7408	32.3803	14.098	64.3171	82.5545	38.1019
396315	NM_205359,XM_015289789,XM_025152151,XM_025152152,XM_025152153,XM_046943496,XM_046943497,XM_046943498,XM_046943499	IGFBP2	insulin like growth factor binding protein 2	protein_coding	NP_990690.2;XP_015145275.1;XP_025007919.1;XP_025007920.2;XP_025007921.1;XP_046799452.1;XP_046799453.1;XP_046799454.1;XP_046799455.1	8714	.	-2.67209	3.62927	2.66333e-10	3.4512e-09	-2.34131	3.68431	3.83083e-08	8.79463e-07	1.14127	2.85388	0.41918	0.551368	4.24478	2.9485	3.11587	4.24478	2.9485	3.11587	1043	387	410	4.25663	1.33894	2.378	10.6358	3.41367	6.42689
396318	NM_205361	GPR50	G protein-coupled receptor 50	protein_coding	NP_990692.1	49751	.	1.67753	-0.605017	0.0845039	0.1557	-1.37826	-1.1915	0.419497	0.647272	-2.31187	-0.741446	0.00749061	0.0197429	0.550794	0.832956	0.418663	0.550794	0.832956	0.418663	27	45	18	0.081408	0.133845	0.059354	0.20341	0.341241	0.160413
396321	NM_205364,XM_025144691,XM_040655452,XM_046905272,XM_046905273,XR_005842616	CHRNA6	cholinergic receptor nicotinic alpha 6 subunit	protein_coding	NP_990695.1;XP_025000459.2;XP_040511386.1;XP_046761228.1;XP_046761229.1	49753	.	1.81986	2.75695	0.000209454	0.000880708	-1.87411	1.8862	0.000390912	0.00304419	-3.41057	2.49966	9.91737e-13	1.6208e-11	2.52843	3.27523	1.82532	2.52843	3.27523	1.82532	277	500	136	0.172997	0.380577	0.209148	0.432256	0.970293	0.565253
396322	NM_001396288,NM_001396289,NM_205365	GSTT1	glutathione S-transferase theta 1	protein_coding	NP_001383217.1;NP_001383218.1;NP_990696.1	4772	.	3.8372	4.29041	3.29871e-18	1.16437e-16	-1.62886	2.71266	0.00276036	0.0158116	-6.2502	4.17155	7.08815e-30	6.0783e-28	3.18195	4.99968	2.57454	3.18195	4.99968	2.57454	469	1785	265	2.27104	8.57981	1.43439	5.67452	21.8745	3.87665
396323	NM_001177309,NM_205366	VIP	vasoactive intestinal peptide	protein_coding	NP_001170780.1;NP_990697.3	10201	.	-7.04457	4.83119	8.13353e-35	1.71841e-32	-6.70391	4.84082	2.89953e-33	1.76123e-30	1.0508	2.86433	0.76515	0.85882	5.66662	3.01198	3.07482	5.66662	3.01198	3.07482	2892	407	397	41.6846	5.82965	6.40353	104.155	14.8629	17.3065
396329	NM_205371,XM_046938556,XM_046938557,XM_046938558	CTSB	cathepsin B	protein_coding	NP_990702.3;XP_046794512.1;XP_046794513.1;XP_046794514.1	12486	.	3.18935	11.2526	1.52832e-15	4.00717e-14	-1.5024	9.92198	0.00420773	0.0220808	-4.79167	11.1326	4.43061e-26	2.85794e-24	10.1871	11.8595	9.60047	10.1871	11.8595	9.60047	67650	213961	41449	403.68	1265.71	277.673	1008.65	3226.98	750.451
396332	NM_205373,XM_015295302,XM_015295369,XM_040668203,XM_046921810	SEMA3D	semaphorin 3D	protein_coding	NP_990704.2;XP_015150788.2;XP_015150855.2;XP_040524137.1;XP_046777766.1	4949	.	2.94183	6.33208	1.75038e-13	3.53911e-12	1.35139	5.58711	0.0373745	0.121211	-2.17689	6.45535	7.89209e-08	6.40239e-07	5.38746	6.92129	5.81293	5.38746	6.92129	5.81293	2373	6923	2952	8.86037	25.6392	12.3102	22.1389	65.3679	33.2702
396340	NM_205380,XM_015289138,XM_025152154,XM_040703362,XM_040703363,XM_040703364,XM_040703365,XM_046943502,XM_046943503,XM_046943504,XM_046943505,XM_046943506,XM_046943507,XM_046943508,XM_046943509,XM_046943510,XM_046943511,XM_046943512,XM_046943513,XM_046943514,XM_046943515,XM_046943516,XM_046943517,XM_046943518,XM_046943519	COL3A1	collagen type III alpha 1 chain	protein_coding	NP_990711.2;XP_015144624.1;XP_025007922.1;XP_040559296.1;XP_040559297.1;XP_040559298.1;XP_040559299.1;XP_046799458.1;XP_046799459.1;XP_046799460.1;XP_046799461.1;XP_046799462.1;XP_046799463.1;XP_046799464.1;XP_046799465.1;XP_046799466.1;XP_046799467.1;XP_046799468.1;XP_046799469.1;XP_046799470.1;XP_046799471.1;XP_046799472.1;XP_046799473.1;XP_046799474.1;XP_046799475.1	49759	.	9.69902	10.718	7.91929e-49	5.77237e-46	5.31009	9.95623	4.70018e-29	1.48955e-26	-1.82653	11.2063	2.42963e-05	0.000121382	8.3031	11.5769	10.7081	8.3031	11.5769	10.7081	18286	175879	89383	47.2097	450.65	259.014	117.96	1148.95	700.024
396348	NM_205387	BGLAP	bone gamma-carboxyglutamate protein	protein_coding	NP_990718.2	49764	.	3.88722	3.18982	9.03798e-17	2.78553e-15	-1.23481	1.76662	0.246931	0.462913	-4.79987	3.13452	8.34551e-21	3.27045e-19	2.23852	3.95078	2.00414	2.23852	3.95078	2.00414	216	833	161	4.24767	16.2311	3.53437	10.6134	41.3817	9.55216
396353	NM_001397037,NM_001397038,NM_001397039,NM_001397040,NM_001397041,NM_001397042,NM_205391,NR_173397	NREP	neuronal regeneration related protein	protein_coding	NP_001383966.1;NP_001383967.1;NP_001383968.1;NP_001383969.1;NP_001383970.1;NP_001383971.1;NP_990722.1	135	.	3.43077	5.20195	1.49977e-16	4.44383e-15	-1.20564	3.92788	0.214311	0.42142	-4.13628	5.14579	9.62338e-21	3.74106e-19	4.13737	5.85675	3.88429	4.13737	5.85675	3.88429	964	3280	736	7.01832	23.7111	5.98051	17.5363	60.4522	16.1632
396361	NM_001396543,NM_205396	INHBA	inhibin beta A subunit	protein_coding	NP_001383472.1;NP_990727.2	9365	.	2.17168	9.31122	6.55658e-08	5.84956e-07	2.62214	9.50279	2.48204e-11	9.91321e-10	1.20742	9.90712	0.18392	0.290046	8.64949	9.76636	10.038	8.64949	9.76636	10.038	23264	50101	56153	44.2989	94.7042	119.695	110.687	241.451	323.492
396371	NM_205406	YBX3	Y-box binding protein 3	protein_coding	NP_990737.2	49776	.	-2.58083	8.32199	5.44085e-11	7.87654e-10	-2.00314	8.43375	1.26507e-06	2.05141e-05	1.28839	7.67611	0.0752855	0.140025	8.8525	7.48958	7.85336	8.8525	7.48958	7.85336	26788	10293	12310	256.019	97.4336	131.806	639.701	248.41	356.226
396379	NM_205411,XM_015277252,XM_015277253,XM_015277254,XM_015277255,XM_040655463,XM_040655464	HMGCS1	3-hydroxy-3-methylglutaryl-CoA synthase 1	protein_coding	NP_990742.2;XP_015132738.4;XP_015132739.4;XP_015132740.4;XP_015132741.1;XP_040511397.1;XP_040511398.1	49779	.	-2.47542	8.71962	3.3122e-10	4.22968e-09	-3.5781	8.5857	3.24486e-18	3.56066e-16	-1.44545	7.68115	0.00980686	0.0248331	9.23238	7.92824	7.39935	9.23238	7.92824	7.39935	34875	13971	8972	137.189	53.47	38.5328	342.785	136.323	104.141
396384	NM_205415,XM_015294015,XM_046900312	IRF1	interferon regulatory factor 1	protein_coding	NP_990746.1;XP_015149501.2;XP_046756268.1	5120	.	2.28303	2.39623	8.36128e-07	6.07328e-06	1.11562	1.76756	0.542789	0.755757	-2.04638	2.44753	1.99707e-05	0.000101617	2.06535	3.04877	2.18711	2.06535	3.04877	2.18711	185	419	190	1.33596	2.99675	1.53331	3.33808	7.6403	4.14399
396394	NM_205423,XM_015290572,XM_025152766,XM_025152767,XM_025152768,XM_040704510,XM_040704511,XM_040704512,XM_040704513,XM_040704514,XM_046944305,XM_046944306,XM_046944307,XM_046944308,XM_046944309,XM_046944310,XM_046944311,XM_046944312,XM_046944313,XM_046944314,XM_046944315,XM_046944316,XM_046944317	PLA2G4A	phospholipase A2 group IVA	protein_coding	NP_990754.1;XP_015146058.1;XP_025008534.1;XP_025008535.1;XP_025008536.1;XP_040560444.1;XP_040560445.1;XP_040560446.1;XP_040560447.1;XP_040560448.1;XP_046800261.1;XP_046800262.1;XP_046800263.1;XP_046800264.1;XP_046800265.1;XP_046800266.1;XP_046800267.1;XP_046800268.1;XP_046800269.1;XP_046800270.1;XP_046800271.1;XP_046800272.1;XP_046800273.1	3767	.	5.53327	-1.64263	0.000200837	0.000849375	17.1776	-0.273161	1.10421e-15	8.79628e-14	3.10669	0.0450085	1.06852e-05	5.7543e-05	0.119145	0.571591	1.33061	0.119145	0.571591	1.33061	5	28	81	0.002853	0.025701	0.06465	0.007128	0.065527	0.174726
396406	NM_001321517	CSF1R	colony stimulating factor 1 receptor	protein_coding	NP_001308446.2	4271	.	1.71046	0.854768	0.00895351	0.023702	-1.45635	0.190433	0.117649	0.277726	-2.49095	0.686537	2.80496e-05	0.000138144	1.20701	1.69591	0.924355	1.20701	1.69591	0.924355	76	129	48	0.252018	0.423744	0.177915	0.629703	1.08035	0.480842
396407	NM_001030372,XM_015285420,XM_015285421,XM_015285422,XM_025149535,XM_046939935,XM_046939936,XM_046939937,XM_046939938,XM_046939939,XM_046939940	TEC	tec protein tyrosine kinase	protein_coding	NP_001025543.2;XP_015140906.1;XP_015140907.1;XP_015140908.1;XP_025005303.1;XP_046795891.1;XP_046795892.1;XP_046795893.1;XP_046795894.1;XP_046795895.1;XP_046795896.1	10536	.	-1.86082	2.74244	0.000119673	0.000534821	-2.13311	2.67825	4.16567e-06	5.93617e-05	-1.14634	2.1352	0.430972	0.56337	3.27214	2.49908	2.33884	3.27214	2.49908	2.33884	503	268	217	1.95704	0.872187	0.46214	4.88996	2.22367	1.249
396413	NM_205433,XM_046939941	FGF2	fibroblast growth factor 2	protein_coding	NP_990764.1;XP_046795897.1	8970	.	1.56206	6.29447	0.00192655	0.0063042	3.11419	6.97748	8.0924e-15	5.57815e-13	1.99365	7.16222	1.62718e-06	1.03631e-05	5.95989	6.59499	7.58296	5.95989	6.59499	7.58296	3557	5510	10197	13.5971	20.4411	44.2751	33.9743	52.1152	119.66
396416	NM_001396550,NM_001396551,NM_001396552,NM_001396553,NM_001396554,NM_001396555,NM_001396556,NM_001396557,XM_046919265,XM_046919276,XM_046919287,XM_046919288,XM_046919290,XM_046919291,XM_046919292,XM_046919294,XM_046919296,XM_046919297,XM_046919298,XM_046919300,XM_046919302,XM_046919308,XM_046919313,XM_046919318,XM_046919323,XM_046919327,XM_046919330,XM_046919340,XM_046919351,XM_046919359,XM_046919…	PTK2	protein tyrosine kinase 2	protein_coding	NP_001383479.1;NP_001383480.1;NP_001383481.1;NP_001383482.1;NP_001383483.1;NP_001383484.1;NP_001383485.1;NP_001383486.1;XP_046775221.1;XP_046775232.1;XP_046775243.1;XP_046775244.1;XP_046775246.1;XP_046775247.1;XP_046775248.1;XP_046775250.1;XP_046775252.1;XP_046775253.1;XP_046775254.1;XP_046775256.1;XP_046775258.1;XP_046775264.1;XP_046775269.1;XP_046775274.1;XP_046775279.1;XP_046775283.1;XP_046775…	12089	.	2.19071	7.15556	5.44602e-08	4.94347e-07	1.7705	6.95184	6.95194e-05	0.000686157	-1.23734	7.46758	0.135112	0.225569	6.49738	7.62009	7.31458	6.49738	7.62009	7.31458	5189	11273	8457	16.6331	36.67	30.313	41.5603	93.4914	81.9255
396423	NM_001396564,NM_001396565,NM_205442	VIL1	villin 1	protein_coding	NP_001383493.1;NP_001383494.1;NP_990773.2	49795	.	2.61174	-0.604288	0.00139798	0.0047472	-1.22555	-1.5187	0.755864	0.9086	-3.2003	-0.662123	0.000294925	0.00115514	0.426924	0.928179	0.35679	0.426924	0.928179	0.35679	20	52	15	0.104171	0.271526	0.085328	0.260285	0.692263	0.230611
396424	NM_205443	PLAU	plasminogen activator, urokinase	protein_coding	NP_990774.3	3784	.	2.11976	1.07275	0.000164099	0.000711974	-3.91834	-0.195826	1.37932e-06	2.19757e-05	-8.30545	0.695238	5.55846e-17	1.44441e-15	1.21773	1.93085	0.418663	1.21773	1.93085	0.418663	77	162	18	0.461018	0.960154	0.115997	1.15192	2.44794	0.313498
396435	NM_205451	TPI1	triosephosphate isomerase 1	protein_coding	NP_990782.1	49803	.	-2.3257	8.38057	4.62678e-09	4.97046e-08	-1.6053	8.56319	0.000903594	0.00615953	1.44876	7.93901	0.00930597	0.0237837	8.86752	7.65394	8.18655	8.86752	7.65394	8.18655	27069	11542	15522	296.626	125.272	190.563	741.162	319.384	515.025
396438	NM_205454	TGFB3	transforming growth factor beta 3	protein_coding	NP_990785.2	7874	.	-1.31167	7.33689	0.057154	0.113406	-2.84069	6.95467	7.96467e-13	4.074e-11	-2.16571	6.6759	9.1505e-08	7.33393e-07	7.52689	7.13792	6.03495	7.52689	7.13792	6.03495	10653	8054	3452	67.8455	50.8002	24.6247	169.522	129.517	66.5519
396441	NM_001293107,NM_001397329,NM_001397330,NM_001397331,NM_001397332,NM_001397333,XM_025141904,XM_025141906,XM_025141907,XM_025141909,XM_025141910,XM_025141911,XM_025141912,XM_025141913,XM_025141914,XM_025141916,XM_025141917,XM_025141918,XM_025141919,XM_025141920,XM_025141922,XM_025141923,XM_025141924,XM_025141925,XM_040650027,XM_040650029,XM_040650031,XM_040650032,XM_040650033,XM_046902299	ELN	elastin	protein_coding	NP_001280036.2;NP_001384258.1;NP_001384259.1;NP_001384260.1;NP_001384261.1;NP_001384262.1;XP_024997672.2;XP_024997674.2;XP_024997675.2;XP_024997677.2;XP_024997678.2;XP_024997679.2;XP_024997680.2;XP_024997681.2;XP_024997682.2;XP_024997684.2;XP_024997685.2;XP_024997686.2;XP_024997687.2;XP_024997688.2;XP_024997690.2;XP_024997691.2;XP_024997692.2;XP_024997693.2;XP_040505961.1;XP_040505963.1;XP_040505…	726	.	3.67304	8.28775	7.50364e-19	2.82657e-17	-1.17748	6.95061	0.252704	0.470207	-4.32491	8.2405	4.23676e-23	1.99882e-21	7.07397	8.94314	6.84016	7.07397	8.94314	6.84016	7767	28291	6072	39.8351	143.479	34.3822	99.5338	365.804	92.923
396445	NM_001322361,NM_205459,XM_040703368,XM_040703369,XM_046943539	MYLK	myosin light chain kinase	protein_coding	NP_001309290.2;NP_990790.3;XP_040559302.1;XP_040559303.1;XP_046799495.1	8898	.	11.5008	1.06329	9.64127e-24	5.98087e-22	-2.47333	-1.90385	0.0565323	0.164925	-28.4368	1.00318	4.63963e-30	4.02598e-28	0.408327	2.25855	0.177515	0.408327	2.25855	0.177515	19	218	7	0.032622	0.384134	0.012403	0.08151	0.979362	0.033521
396452	NM_205465,XM_015297300	PRNP	prion protein	protein_coding	NP_990796.2;XP_015152786.1	118	.	8.52432	4.26518	8.28003e-39	2.85241e-36	-1.619	1.72133	0.0074753	0.034872	-13.8006	4.20726	1.30737e-51	6.80674e-49	2.33029	5.1441	1.8023	2.33029	5.1441	1.8023	234	1979	133	0.999675	8.41131	0.64068	2.49783	21.4449	1.73153
396456	NM_205469,XM_015278795,XM_015278796,XM_025153808,XM_046898944,XM_046898945	PKLR	pyruvate kinase, liver and RBC	protein_coding	NP_990800.1;XP_015134281.1;XP_015134282.1;XP_025009576.1;XP_046754900.1;XP_046754901.1	1412	.	-3.53259	11.0493	5.73846e-18	1.96836e-16	-1.58093	11.3968	0.00128399	0.008297	2.23449	10.5625	2.13077e-08	1.88829e-07	11.6901	9.87044	11.0295	11.6901	9.87044	11.0295	191840	53853	111701	1152.6	320.12	751.1	2879.94	816.156	2029.96
396466	NM_001293108,NM_001293109,XM_015298897,XM_046904106	NGF	nerve growth factor	protein_coding	NP_001280037.1;NP_001280038.1;XP_015154383.1;XP_046760062.1	1838	.	1.4676	3.36395	0.0129537	0.0322913	2.38824	3.81971	1.47531e-08	3.65146e-07	1.62731	4.00614	0.00122146	0.00401742	3.21977	3.72314	4.38299	3.21977	3.72314	4.38299	483	703	1062	4.7965	6.85884	11.4235	11.9847	17.4868	30.8738
396474	NM_001398389	LOX	lysyl oxidase	protein_coding	NP_001385318.1	49824	.	1.10254	-0.703971	0.832868	0.913723	-2.25433	-1.19822	0.0294307	0.100643	-2.4854	-1.10651	0.0124967	0.0306347	0.633182	0.685001	0.314016	0.633182	0.685001	0.314016	32	35	13	0.083887	0.089495	0.037617	0.209604	0.22817	0.101665
396478	NM_001396477,XM_046924255	LAMB1	laminin subunit beta 1	protein_coding	NP_001383406.2;XP_046780211.1	49827	.	-5.75192	-0.317582	5.29731e-09	5.65331e-08	-1.18537	0.313709	0.506434	0.725939	4.85083	-0.524723	3.87196e-07	2.77919e-06	1.20701	0.293627	1.07285	1.20701	0.293627	1.07285	76	13	59	0.174436	0.028691	0.152793	0.435854	0.073149	0.412945
396481	NM_205485,XM_040671932,XM_040671940	IL1R1	interleukin 1 receptor type 1	protein_coding	NP_990816.1;XP_040527866.1;XP_040527874.1	49830	.	1.96774	6.36693	2.79257e-06	1.80452e-05	-9.31459	4.94626	4.06606e-43	4.93958e-40	-18.3287	5.85133	1.56946e-67	2.85994e-64	5.82267	6.78665	2.80051	5.82267	6.78665	2.80051	3229	6301	319	8.44696	16.4397	0.942572	21.1059	41.9134	2.54744
396482	NM_205486	HMGB2	high mobility group box 2	protein_coding	NP_990817.2	8169	.	-2.16006	5.87437	1.19663e-07	1.02074e-06	1.2602	6.50164	0.106482	0.258369	2.72211	6.11031	7.76606e-12	1.12875e-10	6.34253	5.25189	6.67252	6.34253	5.25189	6.67252	4655	2137	5400	57.1403	25.9819	74.2769	142.773	66.2416	200.744
396483	NM_205487	TIMP3	TIMP metallopeptidase inhibitor 3	protein_coding	NP_990818.1	9540	.	1.39262	10.5945	0.0196882	0.0462255	-5.61621	9.57239	1.01254e-30	3.98939e-28	-7.82126	9.98734	2.30593e-41	5.60264e-39	10.337	10.8145	7.85254	10.337	10.8145	7.85254	75063	103663	12303	199.778	273.265	36.6839	499.173	696.698	99.1436
396488	NM_205492,XM_046941525	CNTF	ciliary neurotrophic factor	protein_coding	NP_990823.1;XP_046797481.1	49832	.	2.59631	1.15962	1.62736e-06	1.10806e-05	3.30072	1.41159	1.2542e-09	3.85731e-08	1.27136	1.86529	0.174371	0.278238	1.15218	2.06261	2.3335	1.15218	2.06261	2.3335	71	183	216	0.364426	0.934466	1.25159	0.910571	2.38245	3.38261
396491	NM_205495,XM_046924539	LGALS1A	galectin 1A	protein_coding	NP_990826.1;XP_046780495.1	49833	.	1.11744	10.8655	0.433287	0.568775	-1.81332	10.4168	3.04707e-05	0.000340385	-2.02628	10.5221	8.06175e-07	5.46116e-06	10.7839	10.944	9.92596	10.7839	10.944	9.92596	102342	113408	51953	2716.31	2981.41	1544.84	6787.1	7601.19	4175.17
396494	NM_205497,XM_015281328,XM_025147075,XM_025147076,XM_046919476,XM_046919477,XM_046919479,XM_046919483,XM_046919485	EGFR	epidermal growth factor receptor	protein_coding	NP_990828.2;XP_015136814.1;XP_025002843.1;XP_025002844.1;XP_046775432.1;XP_046775433.1;XP_046775435.1;XP_046775439.1;XP_046775441.1	9391	.	6.63836	2.88844	2.68213e-27	2.55556e-25	4.33181	2.37072	1.30594e-16	1.16085e-14	-1.53241	3.40955	0.00578101	0.0157348	1.55013	3.78804	3.22668	1.55013	3.78804	3.22668	112	738	447	0.135352	0.910657	0.609664	0.338198	2.32175	1.64771
396495	NM_205498	IL8L2	interleukin 8-like 2	protein_coding	NP_990829.1	49835	.	-7.89431	3.95292	1.19781e-35	2.81639e-33	-3.68357	4.1277	5.19684e-17	4.9516e-15	2.14307	2.45681	4.80334e-06	2.79087e-05	4.82927	2.16111	3.07802	4.82927	2.16111	3.07802	1593	200	398	19.0963	2.37381	5.3339	47.7148	6.05211	14.4156
396497	NM_205500,XM_046938584	CST3	cystatin C	protein_coding	NP_990831.2;XP_046794540.1	49837	.	1.82468	7.99756	2.65452e-05	0.000137714	-1.28252	7.33126	0.0810773	0.213656	-2.34019	7.88048	3.76311e-09	3.7523e-08	7.50723	8.37129	7.15048	7.50723	8.37129	7.15048	10508	19014	7542	187.733	337.234	150.519	469.077	859.788	406.801
396499	NM_205502,XM_015295687,XM_015295690,XM_025141929,XM_040650036,XM_040650037,XM_046902300,XM_046902301,XM_046902302	CRYBA1	crystallin beta A1	protein_coding	NP_990833.2;XP_015151173.1;XP_015151176.1;XP_024997697.1;XP_040505970.1;XP_040505971.1;XP_046758256.1;XP_046758257.1;XP_046758258.1	2960	.	3.21911	3.14774	4.62513e-13	8.79076e-12	2.56079	2.90316	6.74726e-09	1.77869e-07	-1.25706	3.6009	0.134758	0.225131	2.37407	3.85536	3.55064	2.37407	3.85536	3.55064	243	776	573	0.678415	1.61664	1.96227	1.69512	4.12167	5.30334
396503	NM_001305202	COL17A1	collagen type XVII alpha 1 chain	protein_coding	NP_001292131.2	6309	.	-3.67771	2.4648	4.56599e-14	9.89049e-13	-1.16749	3.00797	0.330389	0.559462	3.15001	2.29154	3.76118e-11	5.09103e-10	3.26698	1.74157	3.0684	3.26698	1.74157	3.0684	501	135	395	1.27964	0.339698	1.13088	3.19735	0.86607	3.05636
396512	NM_205508	FOS	Fos proto-oncogene, AP-1 transcription factor subunit	protein_coding	NP_990839.1	49845	.	3.7949	5.21198	8.95406e-19	3.33842e-17	-2.28053	3.4789	1.29753e-07	2.64181e-06	-8.65433	5.03302	4.0145e-41	9.43925e-39	4.03955	5.89766	2.95813	4.03955	5.89766	2.95813	897	3376	362	5.70639	21.2737	2.57566	14.2582	54.238	6.9611
396518	NM_205512	CD3D	CD3d molecule	protein_coding	NP_990843.2	49849	.	-2.23619	-0.810855	0.00971496	0.025349	-1.97328	-0.746731	0.033558	0.111437	1.13308	-1.36729	0.770192	0.862686	0.799404	0.411313	0.458485	0.799404	0.411313	0.458485	43	19	20	0.711832	0.301344	0.363461	1.77861	0.768287	0.982308
396521	NM_205515	CAPZA1	capping actin protein of muscle Z-line alpha subunit 1	protein_coding	NP_990846.1	1070	.	-2.34911	7.07903	3.53217e-09	3.86287e-08	-1.3624	7.36143	0.030235	0.102935	1.72425	6.78115	0.000149357	0.000626209	7.57459	6.35262	7.13117	7.57459	6.35262	7.13117	11013	4649	7441	71.3782	29.8409	54.0285	178.349	76.0803	146.02
396524	NM_001271988,XM_015297640	COL9A2	collagen type IX alpha 2 chain	protein_coding	NP_001258917.1;XP_015153126.2	49853	.	1.5074	1.25568	0.0327061	0.0713222	-1.82251	0.577289	0.00692539	0.0328106	-2.74719	0.978684	9.89305e-07	6.55252e-06	1.52446	1.9374	1.02061	1.52446	1.9374	1.02061	109	163	55	0.234773	0.841009	0.132302	0.586615	2.14418	0.357566
396526	NM_205518	ACTB	actin, beta	protein_coding	NP_990849.1	49855	.	-2.24599	12.6844	1.71516e-08	1.68601e-07	-1.77521	12.7977	5.68968e-05	0.000579624	1.2652	12.1654	0.0971162	0.172569	13.1532	11.9861	12.3254	13.1532	11.9861	12.3254	529038	233584	274328	4155.13	1817.11	2413.92	10382.2	4632.77	6523.97
396529	NM_205520	ATP1B1	ATPase Na+/K+ transporting subunit beta 1	protein_coding	NP_990851.2	11333	.	1.06312	4.19885	0.684151	0.798076	-2.97723	3.57423	4.11191e-12	1.86761e-10	-3.16514	3.64058	2.65279e-13	4.66495e-12	4.23029	4.31403	2.80051	4.23029	4.31403	2.80051	1032	1088	319	6.4791	6.76086	2.23841	16.189	17.237	6.04963
396533	NM_205523,XM_015279123	GOT2	glutamic-oxaloacetic transaminase 2	protein_coding	NP_990854.2;XP_015134609.3	1656	.	-2.85583	8.38303	4.77145e-13	9.04528e-12	-1.76659	8.59703	6.81853e-05	0.000675862	1.61657	7.82371	0.000773395	0.00271218	8.95266	7.44413	8.13391	8.95266	7.44413	8.13391	28718	9972	14964	202.196	69.5084	117.991	505.216	177.214	318.888
396537	NM_205526	NAT	N-acetyltransferase, liver isozyme	protein_coding	NP_990857.2	.	.	5.53327	-1.64263	0.000200837	0.000849375	-1.51368	-3.21837	0.731885	0.890157	-8.36813	-1.68293	2.84737e-05	0.000140091	0.119145	0.571591	0.0787666	0.119145	0.571591	0.0787666	5	28	3	0.046221	0.307166	0.0319	0.115489	0.78313	0.086213
396542	NM_205530,XM_040650038	RFC2	replication factor C subunit 2	protein_coding	NP_990861.1;XP_040505972.1	884	.	-6.34802	5.42107	1.01533e-32	1.70133e-30	-1.37166	5.99968	0.0282058	0.0973909	4.62795	5.03632	1.61841e-23	7.97069e-22	6.22823	3.66113	5.77942	6.22823	3.66113	5.77942	4296	671	2883	46.5822	7.19155	34.9715	116.392	18.3351	94.5156
396546	NM_205533	HMX1	H6 family homeobox 1	protein_coding	NP_990864.2	11629	.	-2.0649	0.363661	0.00133355	0.00456134	-2.30907	0.320458	0.000426635	0.00327859	-1.1183	-0.305273	0.787134	0.876343	1.4262	0.86081	0.790348	1.4262	0.86081	0.790348	98	47	39	1.37014	0.646214	0.601661	3.42348	1.64754	1.62608
396547	NM_001167728	NAGA	alpha-N-acetylgalactosaminidase	protein_coding	NP_001161200.2	9022	.	-1.46751	6.37544	0.00755305	0.0204739	-3.05034	6.03516	3.50971e-14	2.25332e-12	-2.07857	5.63959	5.23256e-07	3.6886e-06	6.63969	6.09305	5.06003	6.63969	6.09305	5.06003	5733	3874	1730	33.6429	22.5146	11.3693	84.0617	57.4016	30.7272
396548	NM_205534,XM_015289143,XM_015289145,XM_015289146,XM_015289147,XM_015289148,XM_015289149,XM_015289150,XM_015289152,XM_015289153,XM_015289154,XM_015289155,XM_040703374,XM_040703377,XM_040703378,XM_046943540,XM_046943541	COL6A3	collagen type VI alpha 3 chain	protein_coding	NP_990865.3;XP_015144629.2;XP_015144631.2;XP_015144632.2;XP_015144633.2;XP_015144634.2;XP_015144635.2;XP_015144636.2;XP_015144638.2;XP_015144639.2;XP_015144640.2;XP_015144641.2;XP_040559308.1;XP_040559311.1;XP_040559312.1;XP_046799496.1;XP_046799497.1	2875	.	2.21936	10.8559	2.76706e-08	2.63132e-07	2.22406	10.858	2.54907e-08	6.08189e-07	1.00212	11.3208	0.988117	1	10.1704	11.3198	11.3229	10.1704	11.3198	11.3229	66868	147167	136898	98.4799	226.415	222.936	246.066	577.251	602.519
396549	NM_205535	ATP1B3	ATPase Na+/K+ transporting subunit beta 3	protein_coding	NP_990866.1	1995	.	-2.30419	7.67882	7.13585e-09	7.44642e-08	-1.44208	7.91873	0.0102255	0.0446577	1.59782	7.33187	0.00105382	0.00354877	8.16358	6.96585	7.63765	8.16358	6.96585	7.63765	16595	7142	10593	123.537	52.6614	88.3499	308.676	134.262	238.779
396550	NM_001305200	SCP2	sterol carrier protein 2	protein_coding	NP_001292129.1	49864	.	4.54154	8.78432	1.71266e-24	1.15056e-22	1.02815	7.3344	0.846	0.959741	-4.41718	8.79167	1.01746e-23	5.11466e-22	7.32295	9.4991	7.36276	7.32295	9.4991	7.36276	9241	41619	8746	53.9399	240.639	57.1956	134.776	613.517	154.58
403121	NM_001002856,NM_001397376,NM_001397377,NM_001397378,XM_040651678,XM_040651679,XM_046903544,XM_046903545	IFI27L2	interferon, alpha-inducible protein 27-like 2	protein_coding	NP_001002856.2;NP_001384305.1;NP_001384306.1;NP_001384307.1;XP_040507612.1;XP_040507613.1;XP_046759500.1;XP_046759501.1	49867	.	4.72311	2.16096	1.6996e-17	5.54289e-16	11.8617	3.32213	8.09224e-43	9.07451e-40	2.51151	3.68894	2.72471e-09	2.7738e-08	1.35029	3.05782	4.2784	1.35029	3.05782	4.2784	90	422	984	2.41141	11.2226	29.7096	6.02526	28.6124	80.2946
404292	NM_001396478,XM_040706967,XM_046898946,XR_003077115	POLG	DNA polymerase gamma, catalytic subunit	protein_coding	NP_001383407.1;XP_040562901.1;XP_046754902.1	49871	.	2.06818	5.15976	7.23298e-07	5.32538e-06	1.24622	4.71036	0.134218	0.303306	-1.65956	5.27123	0.000512389	0.00188293	4.60164	5.61904	4.90743	4.60164	5.61904	4.90743	1352	2773	1551	4.0856	8.36167	5.26082	10.2085	21.3183	14.2181
404295	NM_206978	ZCCHC17	zinc finger CCHC-type containing 17	protein_coding	NP_996861.1	383	.	-1.7817	3.00091	0.000254184	0.00104616	1.29695	3.55591	0.0897129	0.229687	2.31076	3.25056	1.10634e-07	8.75586e-07	3.48676	2.75056	3.83219	3.48676	2.75056	3.83219	593	330	708	5.37537	2.96494	7.19725	13.4311	7.5592	19.4516
404299	NM_001079475	HIST1H2A4	histone cluster 1, H2A, IV (similar to human histone cluster 2, class H2A, member C)	protein_coding	NP_001072943.1	49875	.	-2.02847	1.51062	0.000124891	0.000556096	-2.45633	1.42954	2.63716e-06	3.92692e-05	-1.21095	0.793167	0.373527	0.50569	2.25423	1.51492	1.3413	2.25423	1.51492	1.3413	219	107	82	5.67474	2.74923	2.38126	14.1791	7.00925	6.43572
404304	NM_001396566,NM_206983	PLA2R1	phospholipase A2 receptor 1	protein_coding	NP_001383495.1;NP_996866.2	8467	.	2.87578	6.09884	5.82238e-13	1.09662e-11	1.81917	5.6398	3.79727e-05	0.000411268	-1.58082	6.37543	0.00145299	0.00467587	5.18384	6.68173	6.02918	5.18384	6.68173	6.02918	2053	5855	3438	5.31115	15.006	9.9676	13.2707	38.2584	26.9389
404533	NM_206988	GDF9	growth differentiation factor 9	protein_coding	NP_996871.3	5353	.	16.5444	0.642254	2.73147e-23	1.58014e-21	-4.39894	-2.80941	0.0443061	0.137104	-72.7289	0.59079	1.33602e-28	1.05851e-26	0.229197	1.95689	0.0529859	0.229197	1.95689	0.0529859	10	166	2	0.078431	1.36959	0.018743	0.195971	3.49181	0.050656
404671	NM_213571,XM_040646862	IL12B	interleukin 12B	protein_coding	NP_998736.1;XP_040502796.2	966	.	-1.78059	1.93573	0.000966824	0.003441	2.1529	2.94232	1.79558e-06	2.77876e-05	3.83336	2.72674	2.45561e-15	5.31916e-14	2.5498	1.89762	3.51804	2.5498	1.89762	3.51804	282	157	559	0.799623	0.437799	1.772	1.99797	1.11618	4.78909
404750	NM_001398435,NM_213573,XM_015276847	ATG4B	autophagy related 4B cysteine peptidase	protein_coding	NP_001385364.1;NP_998738.1;XP_015132333.1	49878	.	1.62828	6.56539	0.000688737	0.00254252	-1.33036	5.98034	0.0474425	0.144617	-2.1662	6.42237	9.5483e-08	7.61878e-07	6.19063	6.88635	5.78531	6.19063	6.88635	5.78531	4184	6756	2895	18.2121	29.9253	13.745	45.5055	76.2955	37.1479
404755	NM_213577	THRSP	thyroid hormone responsive	protein_coding	NP_998742.2	12971	.	3.05302	-0.0315298	1.77254e-05	9.57903e-05	3.44841	0.0930945	1.70133e-06	2.64414e-05	1.12964	0.63372	0.60913	0.731346	0.550794	1.27725	1.38329	0.550794	1.27725	1.38329	27	82	86	0.47101	1.45995	1.73349	1.17689	3.72219	4.68502
404771	NM_213579	GEM	GTP binding protein overexpressed in skeletal muscle	protein_coding	NP_998744.2	11908	.	2.82515	2.94651	1.57651e-10	2.12603e-09	-11.224	1.15703	2.53029e-23	4.83669e-21	-31.7082	2.55937	3.16856e-52	1.77659e-49	2.32534	3.62504	0.438712	2.32534	3.62504	0.438712	233	653	19	1.67147	4.63659	0.150187	4.17642	11.8211	0.405903
404775	NM_213581	NUCKS1	nuclear casein kinase and cyclin dependent kinase substrate 1	protein_coding	NP_998746.1	448	.	-2.38489	7.66223	1.75267e-09	2.00711e-08	-1.23814	8.01114	0.133258	0.301813	1.92619	7.45216	4.99023e-06	2.88796e-05	8.16185	6.91487	7.85487	8.16185	6.91487	7.85487	16575	6892	12323	74.1443	30.532	61.7559	185.26	77.8421	166.904
407088	NM_213586,XM_015291383	MASP1	mannan binding lectin serine peptidase 1	protein_coding	NP_998751.2;XP_015146869.2	5600	.	-3.05758	2.64903	2.32512e-11	3.54556e-10	-1.54627	2.95959	0.00615661	0.0299155	1.97736	2.20418	6.39193e-05	0.000292564	3.37867	2.02618	2.82357	3.37867	2.02618	2.82357	546	177	325	2.17327	0.694201	1.44807	5.43023	1.76988	3.91361
407089	NM_001395911,XM_025142493,XM_025142494,XM_040651109,XM_040651110,XM_040651111,XM_040651112,XM_040651113,XM_040651114,XM_040651116,XM_040651117,XR_005841373,XR_005841374,XR_005841375,XR_005841376	MASP2	mannan binding lectin serine peptidase 2	protein_coding	NP_001382840.1;XP_024998261.2;XP_024998262.2;XP_040507043.1;XP_040507044.1;XP_040507045.1;XP_040507046.1;XP_040507047.1;XP_040507048.1;XP_040507050.1;XP_040507051.1	2181	.	-1.77534	-1.85456	0.214446	0.329073	-2.72706	-2.00373	0.0452806	0.13935	-1.53633	-2.47626	0.472	0.603792	0.389487	0.230977	0.153454	0.389487	0.230977	0.153454	18	10	6	0.075975	0.020192	0.014187	0.189836	0.05148	0.038343
408048	NM_001396866,NM_001396867,NM_214672,XM_015285363,XM_015285364,XM_015285366,XM_040698767,XM_040698768	PCDH10	protocadherin 10	protein_coding	NP_001383795.1;NP_001383796.1;NP_999837.1;XP_015140849.1;XP_015140850.1;XP_015140852.1;XP_040554701.1;XP_040554702.1	49901	.	4.30071	-1.68237	0.00124544	0.00429575	5.16041	-1.49752	0.00023063	0.00194321	1.20059	-0.909761	0.633545	0.749904	0.141837	0.537481	0.625217	0.141837	0.537481	0.625217	6	26	29	0.00758	0.032047	0.04174	0.018939	0.081704	0.112809
408184	NM_001001293,NM_001397092,XM_046905278,XM_046905279,XM_046905280,XM_046905281	GHR	growth hormone receptor	protein_coding	NP_001001293.2;NP_001384021.1;XP_046761234.1;XP_046761235.1;XP_046761236.1;XP_046761237.1	11022	.	4.36678	0.461947	8.70379e-10	1.04403e-08	1.86911	-0.4146	0.0285292	0.0982517	-2.33599	0.679683	9.27462e-05	0.000408229	0.584316	1.67253	0.952517	0.584316	1.67253	0.952517	29	126	50	0.016638	0.07386	0.061528	0.041572	0.188309	0.166287
408185	NM_001001131	GHRL	ghrelin/obestatin prepropeptide	protein_coding	NP_001001131.2	6373	.	8.17502	-3.04564	0.0246349	0.0560017	2.03762	-3.99263	1	1	-3.99682	-2.89468	0.0727117	0.136071	0.0246292	0.209474	0.0529859	0.0246292	0.209474	0.0529859	1	9	2	0.015289	0.147724	0.021041	0.038202	0.376626	0.056865
414139	NM_001001528,NM_001396347,XM_040704524,XM_046944328	AMY1A	amylase, alpha 1A; hepatic	protein_coding	NP_001001528.3;NP_001383276.1;XP_040560458.1;XP_046800284.1	49907	.	2.32384	1.12543	2.18605e-05	0.000115969	1.15849	0.514893	0.546984	0.758195	-2.00584	1.1953	0.00037485	0.00143014	1.19621	2.00137	1.31984	1.19621	2.00137	1.31984	75	173	80	0.093721	0.441703	0.112291	0.234175	1.12614	0.303484
414142	NM_001001529	P3H1	prolyl 3-hydroxylase 1	protein_coding	NP_001001529.1	3587	.	2.61816	7.39465	3.18425e-11	4.77571e-10	1.08091	6.59683	0.58706	0.790738	-2.42217	7.42662	9.53842e-10	1.04707e-08	6.55452	7.93357	6.66562	6.55452	7.93357	6.66562	5401	14023	5374	29.3879	75.5763	32.7599	73.4299	192.684	88.5386
414344	NM_001030383,XM_040646165,XM_040646169,XM_040646170,XM_040646171	TRH	thyrotropin releasing hormone	protein_coding	NP_001025554.1;XP_040502099.1;XP_040502103.1;XP_040502104.1;XP_040502105.1	6439	.	1.33748	-2.68376	0.797512	0.88722	3.03385	-2.03586	0.0310526	0.104885	2.26868	-1.92943	0.094398	0.168685	0.141837	0.187645	0.398332	0.141837	0.187645	0.398332	6	8	17	0.019327	0.026737	0.064089	0.048292	0.068168	0.173209
414741	NM_001001613,XM_015293754	CD74	CD74 molecule	protein_coding	NP_001001613.1;XP_015149240.1	3398	.	-1.44661	1.77082	0.0386103	0.0819542	5.26545	3.64902	2.16389e-24	4.8531e-22	7.61694	3.57627	3.11099e-33	3.59936e-31	2.32038	1.911	4.46225	2.32038	1.911	4.46225	232	159	1125	2.59641	1.74064	14.0966	6.48751	4.4378	38.0983
414781	XM_015294533,XM_015294534	XYLT1	xylosyltransferase 1, transcript variant X1	protein_coding	XP_015150019.2;XP_015150020.2	5099	.	2.43611	-1.15213	0.0124967	0.0313223	-1.42624	-2.05014	0.545091	0.757443	-3.47366	-1.25501	0.00179023	0.00560052	0.311567	0.669335	0.224465	0.311567	0.669335	0.224465	14	34	9	0.062639	0.155606	0.041633	0.156512	0.396721	0.112518
414797	NM_001001747,NM_001396463,XM_004949029,XM_004949032,XM_015277412,XM_015277415,XM_040655476,XM_046905282,XM_046905283,XM_046905284,XM_046905285	ST8SIA5	ST8 alpha-N-acetyl-neuraminide alpha-2,8-sialyltransferase 5	protein_coding	NP_001001747.2;NP_001383392.1;XP_004949086.1;XP_004949089.1;XP_015132898.1;XP_015132901.1;XP_040511410.1;XP_046761238.1;XP_046761239.1;XP_046761240.1;XP_046761241.1	1273	.	9.65991	2.51922	8.19105e-33	1.40481e-30	-1.24007	0.0013992	0.393922	0.624685	-11.9781	2.49628	5.2962e-36	8.12716e-34	1.04791	3.5022	0.895633	1.04791	3.5022	0.895633	62	595	46	0.111449	1.09153	0.091963	0.278472	2.7829	0.248543
414832	NM_001001751	CYP3A5	cytochrome P450 family 3 subfamily A member 5	protein_coding	NP_001001751.2	49925	.	-1.4098	0.939664	0.0896878	0.163372	-6.88944	0.384316	2.64594e-13	1.46108e-11	-4.88678	-0.0253839	1.26578e-08	1.16494e-07	1.67984	1.35764	0.398332	1.67984	1.35764	0.398332	128	90	17	0.863613	0.599085	0.127774	2.15786	1.52738	0.345329
414835	NM_001001754,XM_015282913,XM_015282914,XM_025147081,XM_040677318	LOC414835	cHz-cadherin	protein_coding	NP_001001754.2;XP_015138399.2;XP_015138400.2;XP_025002849.2;XP_040533252.1	49927	.	1.62628	2.56952	0.00288286	0.00891902	-3.42806	1.55811	2.11985e-10	7.37547e-09	-5.57493	2.12238	5.12683e-20	1.85918e-18	2.45784	3.05481	1.20748	2.45784	3.05481	1.20748	261	421	70	0.336838	0.523809	0.095798	0.841637	1.33547	0.258909
414837	NM_001397325	THBS2	thrombospondin 2	protein_coding	NP_001384254.1	49928	.	2.08306	5.68057	4.67066e-07	3.58021e-06	-1.28431	4.8878	0.0874311	0.225701	-2.6753	5.57338	2.29041e-11	3.16189e-10	5.09796	6.13465	4.74887	5.09796	6.13465	4.74887	1931	3989	1384	6.21318	12.7126	4.9899	15.5245	32.4111	13.4859
414842	NM_001001758,NM_001397653,NM_001397654,XM_025147082,XM_040677344,XM_040677352,XM_040677378,XM_040677389,XM_040677399,XM_046919630,XM_046919635,XM_046919636	CDH6	cadherin 6	protein_coding	NP_001001758.1;NP_001384582.1;NP_001384583.1;XP_025002850.1;XP_040533278.1;XP_040533286.1;XP_040533312.1;XP_040533323.1;XP_040533333.1;XP_046775586.1;XP_046775591.1;XP_046775592.1	9782	.	-2.0931	0.766417	0.000444552	0.00171719	-5.45699	0.461844	1.03057e-11	4.41874e-10	-2.6072	-0.35122	0.000693457	0.00246506	1.70292	1.05416	0.497237	1.70292	1.05416	0.497237	131	62	22	0.218397	0.101376	0.049339	0.545699	0.258462	0.133346
414849	NM_001001760,NM_001396286,XM_015292521,XM_040707016,XM_040707017,XM_040707019,XM_046899390	CDH13	cadherin 13	protein_coding	NP_001001760.2;NP_001383215.1;XP_015148007.1;XP_040562950.2;XP_040562951.2;XP_040562953.1;XP_046755346.1	4087	.	3.03319	9.77737	2.15979e-14	4.91959e-13	1.73403	9.2165	0.00011464	0.00105905	-1.74921	10.0186	8.84971e-05	0.00039118	8.7687	10.3673	9.56143	8.7687	10.3673	9.56143	25273	76019	40341	45.6931	136.123	81.3481	114.171	347.05	219.855
414871	NM_001305113,XM_015299309	KCNH6	potassium voltage-gated channel subfamily H member 6	protein_coding	NP_001292042.3;XP_015154795.2	49933	.	-1.21582	-1.12629	0.609275	0.733263	2.16706	-0.377538	0.00629561	0.0304302	2.63462	-0.457648	0.000770035	0.002703	0.550794	0.466741	1.00724	0.550794	0.466741	1.00724	27	22	54	0.079029	0.063619	0.178072	0.197466	0.1622	0.481266
414873	NM_001001764,XM_015285427,XM_015285428	PDLIM3	PDZ and LIM domain 3	protein_coding	NP_001001764.2;XP_015140913.2;XP_015140914.2	10092	.	-2.18702	4.22804	2.00566e-07	1.65189e-06	1.09435	4.75054	0.540623	0.753822	2.39336	4.31808	7.3808e-09	7.02332e-08	4.73727	3.67099	4.86269	4.73727	3.67099	4.86269	1491	676	1502	7.56166	3.39175	8.53188	18.8939	8.64736	23.0587
414884	NM_001001741,XM_015281332	CCK	cholecystokinin	protein_coding	NP_001001741.1;XP_015136818.2	9050	.	1.28278	0.157885	0.325981	0.456148	-3.14819	-0.591379	0.000214124	0.00181906	-4.03826	-0.324343	2.11258e-06	1.31891e-05	0.961253	1.14757	0.377711	0.961253	1.14757	0.377711	55	70	16	1.08609	1.41688	0.357808	2.71374	3.61239	0.96703
414885	NM_001001742	CCKBR	cholecystokinin B receptor	protein_coding	NP_001001742.1	66234	.	3.36206	1.09725	3.57272e-09	3.90136e-08	1.91837	0.526267	0.00291314	0.016518	-1.75246	1.37213	0.00330597	0.00960047	0.973956	2.0864	1.51187	0.973956	2.0864	1.51187	56	187	99	0.560176	1.86978	1.11997	1.39968	4.76705	3.02689
414896	NM_001001777	GSTA3	glutathione S-transferase alpha 3	protein_coding	NP_001001777.1	49941	.	-3.21429	0.272989	1.08515e-06	7.69331e-06	-2.22296	0.419738	0.000510379	0.0038132	1.4458	-0.485139	0.203736	0.313894	1.48062	0.637484	0.851448	1.48062	0.637484	0.851448	104	32	43	1.56656	0.476314	0.726886	3.91428	1.21438	1.96452
415298	NM_001199749,XM_015278803,XM_015278806,XM_040706244,XM_040706246,XM_040706248,XM_040706249,XM_040706250,XM_046898952,XM_046898953,XM_046898954,XM_046898955,XM_046898956,XM_046898958,XM_046898959,XM_046898960,XM_046898961,XM_046898962,XM_046898963	SEMA7A	semaphorin 7A (John Milton Hagen blood group)	protein_coding	NP_001186678.1;XP_015134289.1;XP_015134292.1;XP_040562178.1;XP_040562180.1;XP_040562182.1;XP_040562183.1;XP_040562184.1;XP_046754908.1;XP_046754909.1;XP_046754910.1;XP_046754911.1;XP_046754912.1;XP_046754914.1;XP_046754915.1;XP_046754916.1;XP_046754917.1;XP_046754918.1;XP_046754919.1	969	.	5.79207	2.49883	1.37599e-22	7.24156e-21	-1.17798	0.645919	0.463844	0.687879	-6.82262	2.46961	3.23166e-25	1.95482e-23	1.4076	3.40386	1.26476	1.4076	3.40386	1.26476	96	552	75	0.180467	1.60398	0.142507	0.450923	4.08938	0.385148
415302	XM_015279031,XM_046899097,XM_046899098	PML	PML nuclear body scaffold, transcript variant X1	protein_coding	XP_015134517.2;XP_046755053.1;XP_046755054.1	49947	.	1.50351	4.27077	0.00604664	0.0169548	-1.41148	3.72108	0.0235132	0.0855015	-2.12218	4.09302	6.83182e-07	4.70006e-06	4.03501	4.59364	3.57349	4.03501	4.59364	3.57349	894	1333	583	5.20819	7.7216	3.82452	13.0134	19.6865	10.3363
415318	NM_001277458,XM_040706255,XM_040706256,XM_040706257,XM_040706258,XM_046898967,XM_046898968,XM_046898969,XM_046898970	BBS4	Bardet-Biedl syndrome 4	protein_coding	NP_001264387.2;XP_040562189.1;XP_040562190.1;XP_040562191.1;XP_040562192.1;XP_046754923.1;XP_046754924.1;XP_046754925.1;XP_046754926.1	1264	.	2.51896	4.6525	6.30144e-10	7.68722e-09	1.00903	3.8454	0.953486	1	-2.49641	4.65663	1.0156e-09	1.10819e-08	3.933	5.20784	3.94512	3.933	5.20784	3.94512	829	2071	770	3.13251	7.77887	3.26389	7.82703	19.8325	8.82116
415320	NM_001030390,XM_046898972	HEXA	hexosaminidase subunit alpha	protein_coding	NP_001025561.2;XP_046754928.1	49954	.	2.08191	7.07461	3.60177e-07	2.8275e-06	1.26558	6.63079	0.0998926	0.247196	-1.64502	7.19389	0.00051091	0.0018794	6.46681	7.51623	6.80319	6.46681	7.51623	6.80319	5079	10486	5917	25.8906	53.7421	33.5904	64.6914	137.017	90.783
415326	NM_001293219,NM_001398086,XM_004943630,XM_025153815,XM_025153816,XM_025153817,XM_040706267	CPEB1	cytoplasmic polyadenylation element binding protein 1	protein_coding	NP_001280148.1;NP_001385015.1;XP_004943687.1;XP_025009583.1;XP_025009584.1;XP_025009585.1;XP_040562201.1	1535	.	-1.79642	4.60077	7.38349e-05	0.000344547	-2.43649	4.4591	3.32171e-09	9.2236e-08	-1.3563	3.9155	0.0430327	0.0880712	5.00587	4.19599	3.78403	5.00587	4.19599	3.78403	1808	998	683	8.09009	4.42713	3.39928	20.2142	11.2871	9.18705
415327	XM_015279080,XM_015279081,XM_040706555,XM_046899219	PATL2	PAT1 homolog 2, transcript variant X2	protein_coding	XP_015134566.1;XP_015134567.1;XP_040562489.1;XP_046755175.1	49958	.	-3.78166	1.96309	2.52509e-13	5.00826e-12	1.35551	2.85461	0.0572289	0.166324	5.12585	2.31561	1.87325e-19	6.44063e-18	2.83035	1.38667	3.2151	2.83035	1.38667	3.2151	355	93	443	2.12949	0.547535	2.98955	5.32085	1.39596	8.0797
415336	XM_004943611,XM_015279092,XM_015279093,XM_015279094,XM_015279096,XM_040706547,XM_046899331,XR_001464405,XR_001464406,XR_001464407	PCASP3	paracaspase 3, transcript variant X3	protein_coding	XP_004943668.2;XP_015134578.2;XP_015134579.2;XP_015134580.2;XP_015134582.2;XP_040562481.1;XP_046755287.1	66235	.	-3.11506	1.46079	2.93152e-09	3.25482e-08	-3.05219	1.47165	9.3465e-09	2.37789e-07	1.02056	0.453207	0.95039	1	2.35478	1.21387	1.23067	2.35478	1.21387	1.23067	239	76	72	0.927634	0.286693	0.289207	2.31783	0.730932	0.781625
415344	NM_001024577,XM_040706282,XM_040706283,XM_040706284,XM_046898994,XM_046898995,XM_046898996,XM_046898997,XM_046898998,XM_046898999,XM_046899000,XM_046899001,XM_046899002	LINGO1	leucine rich repeat and Ig domain containing 1	protein_coding	NP_001019748.1;XP_040562216.1;XP_040562217.1;XP_040562218.1;XP_046754950.1;XP_046754951.1;XP_046754952.1;XP_046754953.1;XP_046754954.1;XP_046754955.1;XP_046754956.1;XP_046754957.1;XP_046754958.1	1953	.	1.0334	7.67325	0.817723	0.902542	-1.95292	7.246	3.23594e-06	4.70793e-05	-2.01815	7.27752	1.06101e-06	6.98932e-06	7.65628	7.70345	6.69743	7.65628	7.70345	6.69743	11658	11947	5495	64.6291	64.6395	33.4831	161.485	164.8	90.4932
415349	XM_015279028,XM_025154128	PSTPIP1	proline-serine-threonine phosphatase interacting protein 1, transcript variant X2	protein_coding	XP_015134514.2;XP_025009896.2	2009	.	6.31248	-0.721964	8.80985e-08	7.71815e-07	-2.69389	-2.80728	0.157928	0.340473	-16.9952	-0.82194	4.08836e-11	5.4931e-10	0.207848	0.992542	0.0787666	0.207848	0.992542	0.0787666	9	57	3	0.008549	0.056096	0.00335	0.021361	0.14302	0.009055
415355	NM_001030545	FBXO22	F-box protein 22	protein_coding	NP_001025716.1	66237	.	-1.91155	6.14897	7.4482e-06	4.37999e-05	1.04979	6.57724	0.734866	0.892963	2.00672	6.19529	1.5062e-06	9.67286e-06	6.55663	5.63577	6.62601	6.55663	5.63577	6.62601	5409	2806	5227	22.6261	11.6245	24.4973	56.5346	29.6371	66.2075
415360	XM_015278955,XM_040706774,XM_046899246,XM_046899247,XM_413746	DNAJA4	DnaJ heat shock protein family (Hsp40) member A4, transcript variant X2	protein_coding	XP_015134441.1;XP_040562708.1;XP_046755202.1;XP_046755203.1;XP_413746.5	2362	.	-1.63176	5.296	0.000767007	0.00279956	1.81874	6.10087	3.50109e-05	0.000383752	2.96773	5.88775	1.44379e-13	2.61786e-12	5.63447	4.94624	6.4843	5.63447	4.94624	6.4843	2827	1718	4733	21.1075	12.7144	42.4065	52.74	32.4158	114.61
415361	XM_004943717,XM_015278945,XM_015278946,XM_015278947,XM_025153911,XM_025153912,XM_025153916,XM_040706799,XM_046899236,XM_046899237,XM_046899238,XM_413747	ACSBG1	acyl-CoA synthetase bubblegum family member 1, transcript variant X7	protein_coding	XP_004943774.1;XP_015134431.1;XP_015134432.1;XP_015134433.1;XP_025009679.1;XP_025009680.1;XP_025009684.1;XP_040562733.1;XP_046755192.1;XP_046755193.1;XP_046755194.1;XP_413747.3	2386	.	1.09007	1.02284	0.720257	0.827351	3.50078	2.11506	2.50957e-12	1.18781e-10	3.21153	2.14388	4.2003e-11	5.63312e-10	1.54162	1.62459	2.94418	1.54162	1.62459	2.94418	111	120	358	0.155441	0.177255	0.709864	0.388389	0.451917	1.91851
415363	XM_004943720,XM_004943721,XM_004943722,XM_040706814,XM_040706815,XM_040706816,XM_040706817,XM_040706818,XM_040706819,XM_413749	CIB2	calcium and integrin binding family member 2, transcript variant X10	protein_coding	XP_004943777.1;XP_004943778.1;XP_004943779.1;XP_040562748.1;XP_040562749.1;XP_040562750.1;XP_040562751.1;XP_040562752.1;XP_040562753.1;XP_413749.1	66238	.	-2.30196	2.37751	7.67892e-07	5.63095e-06	-1.60293	2.55638	0.00432859	0.0224821	1.43607	1.94152	0.0375866	0.078546	3.03513	2.04451	2.45659	3.03513	2.04451	2.45659	418	180	240	0.849359	0.375861	0.64731	2.12224	0.958269	1.74945
415377	NM_001289887,NM_001397360,XM_004943750,XM_046899012,XM_046899013	RORA	RAR related orphan receptor A	protein_coding	NP_001276816.1;NP_001384289.1;XP_004943807.3;XP_046754968.1;XP_046754969.1	2749	.	4.60728	-1.23721	8.39027e-05	0.000385846	1.21858	-2.40743	1	1	-3.779	-1.16699	0.000612799	0.0022036	0.186178	0.715831	0.224465	0.186178	0.715831	0.224465	8	37	9	0.009054	0.042738	0.011284	0.022624	0.108962	0.030498
415378	XM_040706822,XM_040706823,XM_040706825,XM_046899264,XM_046899265,XM_046899266,XM_046899267,XM_046899268	ICE2	interactor of little elongation complex ELL subunit 2, transcript variant X8	protein_coding	XP_040562756.2;XP_040562757.2;XP_040562759.1;XP_046755220.1;XP_046755221.1;XP_046755222.1;XP_046755223.1;XP_046755224.1	2751	.	-2.02094	3.04351	9.12173e-06	5.28734e-05	-1.24157	3.31524	0.16413	0.349335	1.62772	2.84278	0.00230825	0.00703673	3.58318	2.68585	3.29975	3.58318	2.68585	3.29975	638	313	473	1.98701	0.908899	1.1107	4.96482	2.31726	3.00182
415384	XM_015278997,XM_025154008,XM_025154009,XM_040706894,XM_046899309	MPHOSPH10	M-phase phosphoprotein 10, transcript variant X1	protein_coding	XP_015134483.1;XP_025009776.1;XP_025009777.1;XP_040562828.1;XP_046755265.1	2860	.	-1.98779	5.5047	2.43497e-06	1.59394e-05	1.447	6.20736	0.0101855	0.0444962	2.87633	5.87994	6.57227e-13	1.10001e-11	5.93939	4.97121	6.46519	5.93939	4.97121	6.46519	3506	1749	4670	23.1098	11.4118	34.4962	57.7431	29.0946	93.2311
415386	XM_015278988,XM_015278989,XM_015278990,XM_015278991,XM_040706879,XM_040706880,XM_040706881,XM_040706882,XM_040706883,XM_040706884,XM_040706885,XM_046899297,XM_046899298,XM_046899299,XM_046899300,XM_046899301,XM_413771	APBA2	amyloid beta precursor protein binding family A member 2, transcript variant X7	protein_coding	XP_015134474.1;XP_015134475.1;XP_015134476.1;XP_015134477.1;XP_040562813.1;XP_040562814.1;XP_040562815.1;XP_040562816.1;XP_040562817.1;XP_040562818.1;XP_040562819.1;XP_046755253.1;XP_046755254.1;XP_046755255.1;XP_046755256.1;XP_046755257.1;XP_413771.2	2881	.	-4.16585	-2.53297	0.0264707	0.0595142	1.91286	-1.47091	0.0895125	0.229335	7.9585	-1.87215	0.000126105	0.000537532	0.291411	0.0732565	0.51623	0.291411	0.0732565	0.51623	13	3	23	0.045247	0.007818	0.095377	0.113057	0.019933	0.257771
415396	XM_015278919,XM_015278920,XM_015278924,XM_025154019,XM_046899318,XR_005862808	FAM81A	family with sequence similarity 81 member A, transcript variant X1	protein_coding	XP_015134405.1;XP_015134406.1;XP_015134410.1;XP_025009787.1;XP_046755274.1	3009	.	1.37087	-1.94665	0.581089	0.707873	-4.83319	-2.72281	0.0267805	0.0937259	-6.62352	-2.4137	0.00339444	0.00983388	0.250234	0.333932	0.0529859	0.250234	0.333932	0.0529859	11	15	2	0.037126	0.050646	0.006455	0.092765	0.129125	0.017446
415398	XM_004943766,XM_046899260,XM_046899261,XM_413782	MYO1E	myosin IE, transcript variant X4	protein_coding	XP_004943823.2;XP_046755216.1;XP_046755217.1;XP_413782.4	3042	.	-1.13452	6.1867	0.379433	0.514547	-2.10565	5.83584	3.11254e-07	5.83972e-06	-1.85599	5.71499	2.06668e-05	0.000104611	6.2927	6.1131	5.2386	6.2927	6.1131	5.2386	4495	3929	1965	11.4464	9.96222	5.52654	28.6005	25.399	14.9363
415400	NM_001004369,XM_015278892	CCNB1	cyclin B1	protein_coding	NP_001004369.1;XP_015134378.3	3052	.	-3.63006	6.59738	2.39357e-18	8.59444e-17	1.12011	7.33028	0.426244	0.654565	4.06607	6.72707	3.08035e-21	1.27572e-19	7.2553	5.41987	7.41793	7.2553	5.41987	7.41793	8815	2408	9089	83.9084	22.6971	96.9316	209.657	57.867	261.972
415402	NM_001293238,NM_001293239	AQP9	aquaporin 9	protein_coding	NP_001280167.1;NP_001280168.1	3133	.	9.61305	0.299583	5.66248e-16	1.55457e-14	2.16107	-1.36463	0.0383018	0.123477	-4.44681	0.455113	7.90025e-10	8.81851e-09	0.291411	1.66465	0.571752	0.291411	1.66465	0.571752	13	125	26	0.040767	0.408428	0.092071	0.101861	1.0413	0.248835
415405	XM_015278900,XM_040706837,XM_040706838,XM_040706839,XM_040706840,XM_040706841,XM_040706843,XM_046899259	CGNL1	cingulin like 1, transcript variant X2	protein_coding	XP_015134386.3;XP_040562771.1;XP_040562772.1;XP_040562773.1;XP_040562774.1;XP_040562775.1;XP_040562777.1;XP_046755215.1	3158	.	2.00834	1.80971	8.33485e-05	0.000383661	2.00147	1.80532	0.000101853	0.000959801	-1.00342	2.22158	1	1	1.72563	2.49465	2.4906	1.72563	2.49465	2.4906	134	267	247	0.323187	0.64229	0.655591	0.807531	1.63754	1.77183
415407	NM_001030548,XM_025153830,XM_040706297	PRTG	protogenin	protein_coding	NP_001025719.2;XP_025009598.1;XP_040562231.1	3210	.	3.46318	1.89732	1.196e-11	1.8972e-10	1.10883	0.830457	0.645633	0.831476	-3.12315	1.93497	3.35573e-10	3.97399e-09	1.4076	2.75056	1.50237	1.4076	2.75056	1.50237	96	330	98	0.084629	0.290285	0.097526	0.211458	0.740091	0.263577
415413	XM_040706919,XM_040706923	UNC13C	unc-13 homolog C, transcript variant X2	protein_coding	XP_040562853.1;XP_040562857.1	3345	.	2.02728	1.15348	0.000318818	0.00127545	4.37894	1.97122	1.88402e-15	1.43048e-13	2.16006	2.22315	6.57194e-06	3.7134e-05	1.29062	1.97612	2.87597	1.29062	1.97612	2.87597	84	169	339	0.139693	0.28143	0.64292	0.349043	0.717515	1.73759
415414	XM_040706927	LOC415414	unc-13-like, transcript variant X1	protein_coding	XP_040562861.2	66239	.	1.82406	-1.72388	0.180027	0.286823	5.18469	-0.6893	5.27277e-07	9.43147e-06	2.84287	-0.511984	0.000366334	0.00140021	0.250234	0.430027	0.993754	0.250234	0.430027	0.993754	11	20	53	0.076839	0.143519	0.424547	0.191992	0.365905	1.1474
415430	XM_015291938,XM_015291939,XM_040706507,XM_040706508,XM_040706509,XM_040706511,XM_040706512,XM_040706513,XM_040706515,XM_040706517,XM_040706518,XM_040706519,XM_040706520,XM_046899132,XM_046899133,XM_046899134,XM_046899135,XM_046899136,XM_046899137,XM_046899138,XM_046899139	SEMA6D	semaphorin 6D, transcript variant X4	protein_coding	XP_015147424.1;XP_015147425.1;XP_040562441.1;XP_040562442.1;XP_040562443.1;XP_040562445.1;XP_040562446.1;XP_040562447.1;XP_040562449.1;XP_040562451.1;XP_040562452.1;XP_040562453.1;XP_040562454.1;XP_046755088.1;XP_046755089.1;XP_046755090.1;XP_046755091.1;XP_046755092.1;XP_046755093.1;XP_046755094.1;XP_046755095.1	3595	.	2.38771	-0.442896	0.00228741	0.00734005	1.31098	-0.964096	0.464237	0.687943	-1.82109	-0.313553	0.0280176	0.0607451	0.499003	0.992542	0.625217	0.499003	0.992542	0.625217	24	57	29	0.024776	0.092744	0.073417	0.061905	0.236455	0.19842
415442	NM_001389557,NM_001389558	C10H15ORF48	chromosome 10 open reading frame, human C15orf48	protein_coding	NP_001376486.2;NP_001376487.2	17248	.	1.51164	0.547956	0.0641795	0.12475	-1.89521	-0.141622	0.0154611	0.0616837	-2.86478	0.262529	1.8129e-05	9.28943e-05	1.09518	1.44304	0.67677	1.09518	1.44304	0.67677	66	99	32	0.447161	0.67231	0.237608	1.11729	1.71408	0.64217
415455	XM_040706766,XM_040706767,XM_040706768,XM_046899145,XM_046899146,XM_046899147,XM_046899148,XM_046899149,XM_046899150,XM_046899151,XM_046899152	PDE8A	phosphodiesterase 8A, transcript variant X6	protein_coding	XP_040562700.1;XP_040562701.1;XP_040562702.1;XP_046755101.1;XP_046755102.1;XP_046755103.1;XP_046755104.1;XP_046755105.1;XP_046755106.1;XP_046755107.1;XP_046755108.1	4485	.	2.78435	6.35824	2.42473e-12	4.24852e-11	-1.28006	5.27183	0.0893332	0.22926	-3.56412	6.27254	8.3469e-18	2.3266e-16	5.47048	6.92686	5.12333	5.47048	6.92686	5.12333	2517	6950	1810	3.17588	9.69196	1.65393	7.93538	24.7099	4.46999
415458	XM_015292025,XM_046899155	HOMER2	homer scaffolding protein 2, transcript variant X1	protein_coding	XP_015147511.1;XP_046755111.1	4499	.	-1.1775	2.09402	0.342915	0.474966	1.71493	2.64391	0.000968922	0.00653929	2.01933	2.5618	2.05536e-05	0.000104227	2.48028	2.28963	3.14667	2.48028	2.28963	3.14667	266	224	420	2.96022	2.47029	5.23949	7.39652	6.29807	14.1605
415467	NM_001039256	EFL1	elongation factor like GTPase 1	protein_coding	NP_001034345.3	49990	.	-1.34482	6.56952	0.0386042	0.0819532	1.50318	7.09104	0.00438474	0.0227152	2.02151	6.93516	1.03827e-06	6.86333e-06	6.78011	6.35721	7.36374	6.78011	6.35721	7.36374	6325	4664	8752	23.568	17.2112	36.5338	58.8881	43.8804	98.7379
415476	XM_004943834,XM_015292039,XM_040706932,XM_040706933,XM_040706934,XM_040706935	CEMIP	cell migration inducing hyaluronan binding protein, transcript variant X1	protein_coding	XP_004943891.2;XP_015147525.2;XP_040562866.1;XP_040562867.1;XP_040562868.1;XP_040562869.1	4831	.	1.56572	2.27146	0.00761574	0.0206131	-1.39654	1.69761	0.0649871	0.182559	-2.18657	2.10556	7.16326e-06	4.02413e-05	2.24378	2.77638	1.87767	2.24378	2.77638	1.87767	217	337	143	0.230331	0.35507	0.169518	0.575514	0.905263	0.458147
415481	XM_004943837,XM_015292040,XM_015292042,XM_015292043,XM_025153947,XM_413854	ARNT2	aryl hydrocarbon receptor nuclear translocator 2, transcript variant X3	protein_coding	XP_004943894.1;XP_015147526.1;XP_015147528.1;XP_015147529.1;XP_025009715.2;XP_413854.3	4856	.	4.04245	1.64121	3.63486e-13	7.01841e-12	-1.86438	-0.0326826	0.0168121	0.0654962	-7.53618	1.50922	3.14652e-21	1.29943e-19	1.15218	2.57251	0.726545	1.15218	2.57251	0.726545	71	285	35	0.13997	0.562595	0.078031	0.349736	1.43435	0.210891
415482	NM_001277473	FAH	fumarylacetoacetate hydrolase	protein_coding	NP_001264402.2	4886	.	1.34168	-1.5681	0.533661	0.663967	-4.46422	-2.35282	0.016576	0.0649657	-5.98826	-2.05318	0.00148807	0.004774	0.331445	0.430027	0.0787666	0.331445	0.430027	0.0787666	15	20	3	0.137274	0.183687	0.026102	0.342998	0.468316	0.070546
415485	NM_001007827,XM_015292000	MINAR1	membrane integral NOTCH2 associated receptor 1	protein_coding	NP_001007828.1;XP_015147486.2	49995	.	14.0391	0.115746	2.59042e-17	8.35468e-16	2.28753	-1.93474	0.094398	0.237839	-6.13382	0.242646	1.63221e-11	2.29454e-10	0.186178	1.56658	0.398332	0.186178	1.56658	0.398332	8	113	17	0.00799	0.125082	0.02068	0.019965	0.318901	0.055891
415487	NM_001127439,XM_015292004,XM_015292005,XM_046899058,XM_046899059,XM_046899060	PLIN1	perilipin 1	protein_coding	NP_001120911.1;XP_015147490.2;XP_015147491.2;XP_046755014.1;XP_046755015.1;XP_046755016.1	49996	.	3.39847	-1.26727	0.00125538	0.00432072	-1.30972	-2.41135	0.643095	0.829649	-4.44936	-1.31939	0.00016937	0.000701245	0.229197	0.669335	0.177515	0.229197	0.669335	0.177515	10	34	7	0.051863	0.188051	0.038566	0.129587	0.479441	0.10423
415489	NM_001285869	TICRR	TOPBP1 interacting checkpoint and replication regulator	protein_coding	NP_001272798.2	16325	.	-3.48548	6.31458	2.65222e-17	8.53512e-16	1.35985	7.18908	0.0313573	0.105621	4.73973	6.67006	2.26806e-25	1.38923e-23	6.96167	5.18874	7.40206	6.96167	5.18874	7.40206	7181	2043	8989	16.4981	4.64894	23.1369	41.2229	11.8526	62.531
415491	NM_001114851,XM_015292007	FANCI	Fanconi anemia complementation group I	protein_coding	NP_001108323.2;XP_015147493.2	5028	.	-3.14368	6.24202	6.57176e-15	1.58878e-13	1.0593	6.88548	0.687186	0.862281	3.33008	6.30536	3.187e-16	7.65405e-15	6.85541	5.22937	6.93782	6.85541	5.22937	6.93782	6667	2103	6501	19.4011	6.06074	21.1945	48.4763	15.4521	57.2813
415492	NM_001024694,XM_025153846,XM_046899061	RLBP1	retinaldehyde binding protein 1	protein_coding	NP_001019865.1;XP_025009614.1;XP_046755017.1	5041	.	5.10369	-1.12382	1.71074e-05	9.30913e-05	1.08496	-2.47883	1	1	-4.70162	-1.08525	6.27333e-05	0.000287677	0.186178	0.775582	0.201181	0.186178	0.775582	0.201181	8	41	8	0.065392	0.356535	0.060845	0.163392	0.908997	0.164444
415494	NM_001277110,NM_001277111	MFGE8	milk fat globule EGF and factor V/VIII domain containing	protein_coding	NP_001264039.1;NP_001264040.1	5060	.	2.05268	9.43519	5.18842e-07	3.93123e-06	-1.27191	8.66209	0.0905546	0.230828	-2.61082	9.33047	3.04951e-11	4.16252e-10	8.82822	9.86411	8.48209	8.82822	9.86411	8.48209	26340	53617	19063	146.698	295.842	118.906	366.546	754.258	321.363
415495	XM_413868	HAPLN3	hyaluronan and proteoglycan link protein 3	protein_coding	XP_413868.4	49998	.	14.928	3.36916	1.75522e-48	1.16307e-45	1.83809	0.899704	0.00329314	0.0181664	-8.12097	3.44462	6.47779e-34	8.21158e-32	1.19621	4.34395	1.75511	1.19621	4.34395	1.75511	75	1112	127	0.620481	9.16363	1.18011	1.55036	23.363	3.18944
415496	XM_004943851,XM_413869	AEN	apoptosis enhancing nuclease, transcript variant X2	protein_coding	XP_004943908.2;XP_413869.4	5085	.	-2.05846	3.77161	2.22822e-06	1.47382e-05	-1.39446	3.98018	0.0271329	0.094537	1.47617	3.46753	0.0115512	0.0286433	4.27332	3.30848	3.82268	4.27332	3.30848	3.82268	1065	513	703	9.90475	4.71953	7.31639	24.7484	12.0326	19.7736
415499	NM_001277112	MRPL46	mitochondrial ribosomal protein L46	protein_coding	NP_001264041.1	5117	.	-2.06966	4.5207	1.04476e-06	7.42593e-06	1.20374	5.09127	0.203404	0.405694	2.49132	4.70589	1.00411e-09	1.09647e-08	4.99579	3.99387	5.25565	4.99579	3.99387	5.25565	1795	860	1989	24.0986	11.4366	29.92	60.2137	29.158	80.8634
415504	XM_046899111,XM_413876	SLCO3A1	solute carrier organic anion transporter family member 3A1, transcript variant X1	protein_coding	XP_046755067.1;XP_413876.2	5187	.	-2.84968	3.89816	1.10001e-11	1.76218e-10	-1.99192	4.05129	5.31982e-06	7.39298e-05	1.43061	3.23638	0.0213423	0.0483342	4.52495	3.1254	3.59151	4.52495	3.1254	3.59151	1279	445	591	6.23785	2.13429	3.20358	15.5862	5.44144	8.65816
415509	XM_015292275	ARRDC4	arrestin domain containing 4	protein_coding	XP_015147761.1	5290	.	5.0605	5.63997	8.5762e-27	7.6234e-25	2.02126	4.63645	2.05673e-06	3.1363e-05	-2.50363	5.86471	3.5522e-10	4.1795e-09	4.12461	6.3961	5.09755	4.12461	6.3961	5.09755	955	4793	1777	3.3433	16.621	6.96701	8.35371	42.3758	18.8294
415515	XM_015292260,XM_015292261,XM_015292262,XM_025154066,XM_040706475	ADAMTS17	ADAM metallopeptidase with thrombospondin type 1 motif 17, transcript variant X5	protein_coding	XP_015147746.2;XP_015147747.2;XP_015147748.2;XP_025009834.1;XP_040562409.1	5339	.	9.62851	4.7762	6.90699e-44	3.47207e-41	1.29695	2.57216	0.113661	0.270833	-7.42388	4.81656	4.24588e-36	6.65553e-34	2.62017	5.66074	2.94067	2.62017	5.66074	2.94067	299	2856	357	0.607712	5.74651	0.803991	1.51845	14.6509	2.1729
415520	NM_001389393,XM_040706366,XM_040706367,XM_040706368,XM_040706369,XM_040706370,XM_040706371	LRRK1	leucine rich repeat kinase 1	protein_coding	NP_001376322.2;XP_040562300.1;XP_040562301.1;XP_040562302.1;XP_040562303.1;XP_040562304.1;XP_040562305.1	5396	.	2.34685	6.63285	3.99139e-09	4.32613e-08	1.00967	5.89736	0.948252	1	-2.32436	6.63711	5.98489e-09	5.77417e-08	5.91366	7.13061	5.92732	5.91366	7.13061	5.92732	3443	8013	3200	6.8178	15.5186	7.1538	17.0353	39.565	19.3342
415523	NM_001005823	SNRPA1	small nuclear ribonucleoprotein A'	protein_coding	NP_001005823.2	50006	.	-3.76116	6.35906	3.61824e-19	1.41711e-17	1.73491	7.47008	0.000119671	0.00109524	6.52525	7.01918	5.04772e-35	6.94204e-33	7.02941	5.14834	7.81959	7.02941	5.14834	7.81959	7529	1985	12024	115.713	30.2163	207.041	289.124	77.0373	559.56
415533	XM_025154129,XM_413902	CILP	cartilage intermediate layer protein, transcript variant X2	protein_coding	XP_025009897.2;XP_413902.3	5560	.	3.34326	1.44817	5.0641e-10	6.27759e-09	1.86936	0.857363	0.00263336	0.0152641	-1.78837	1.71104	0.00127646	0.00417413	1.16331	2.3645	1.73093	1.16331	2.3645	1.73093	72	239	124	0.241504	0.791363	0.465156	0.603431	2.0176	1.25715
415534	XM_015292254,XM_015292255	PARP16	poly(ADP-ribose) polymerase family member 16, transcript variant X1	protein_coding	XP_015147740.1;XP_015147741.1	5565	.	3.17347	5.89133	4.90633e-15	1.20209e-13	1.14819	4.93397	0.345147	0.576285	-2.7639	5.94184	4.24632e-12	6.37517e-11	4.87908	6.51124	5.07211	4.87908	6.51124	5.07211	1651	5196	1745	15.5993	48.6706	18.4859	38.9772	124.087	49.961
415537	XM_003641826,XM_004943893,XM_025154131,XM_040706662	IGDCC4	immunoglobulin superfamily DCC subclass member 4, transcript variant X4	protein_coding	XP_003641874.3;XP_004943950.3;XP_025009899.2;XP_040562596.1	50009	.	2.93583	-0.969593	0.00149235	0.00503482	-1.60189	-2.10558	0.407173	0.636066	-4.70162	-1.08525	6.27333e-05	0.000287677	0.311567	0.775582	0.201181	0.311567	0.775582	0.201181	14	41	8	0.038749	0.119927	0.025946	0.09682	0.305757	0.070123
415540	NM_001005825,XM_015292093,XM_040706376,XM_046899067,XM_046899068,XM_046899069	VWA9	von Willebrand factor A domain containing 9	protein_coding	NP_001005825.1;XP_015147579.1;XP_040562310.1;XP_046755023.1;XP_046755024.1;XP_046755025.1	5651	.	-1.63756	5.22781	0.000711767	0.00261693	1.27584	5.72616	0.0914933	0.232643	2.08926	5.45556	4.61123e-07	3.27276e-06	5.56953	4.87717	5.9144	5.56953	4.87717	5.9144	2700	1635	3171	17.099	10.3614	22.4683	42.7244	26.4168	60.7239
415545	XM_004943899,XM_004943900,XM_040706664,XM_040706665,XM_040706666,XM_040706667,XM_040706668,XM_040706669,XM_040706670,XM_040706671,XM_040706672	MEGF11	multiple EGF like domains 11, transcript variant X2	protein_coding	XP_004943956.2;XP_004943957.2;XP_040562598.1;XP_040562599.1;XP_040562600.1;XP_040562601.1;XP_040562602.1;XP_040562603.1;XP_040562604.1;XP_040562605.1;XP_040562606.1	5761	.	-1.61282	-0.269894	0.0687827	0.131822	1.90381	0.544178	0.00319124	0.0177076	3.0703	0.344736	2.2783e-06	1.41272e-05	0.986547	0.685001	1.5213	0.986547	0.685001	1.5213	57	35	100	0.09146	0.055291	0.182165	0.228527	0.140966	0.492327
415548	NM_001012690,XM_015292095	TIPIN	TIMELESS interacting protein	protein_coding	NP_001012708.2;XP_015147581.2	5773	.	-2.23829	6.23986	2.84207e-08	2.69913e-07	1.25274	6.87847	0.114876	0.273056	2.80399	6.47197	1.69565e-12	2.6898e-11	6.72012	5.57453	7.04245	6.72012	5.57453	7.04245	6065	2687	6994	53.4823	25.4371	69.8275	133.633	64.8527	188.719
415550	NM_001007829	SNAPC5	small nuclear RNA activating complex polypeptide 5	protein_coding	NP_001007830.1	5814	.	-1.44761	5.28168	0.0109031	0.0279538	1.79101	6.00422	5.58664e-05	0.000570723	2.59269	5.83486	7.81694e-11	1.01564e-09	5.55375	5.03372	6.38092	5.55375	5.03372	6.38092	2670	1829	4402	17.1674	11.6499	31.7191	42.8951	29.7017	85.7256
415552	XM_046899177,XM_413922	ZWILCH	zwilch kinetochore protein, transcript variant X2	protein_coding	XP_046755133.1;XP_413922.3	5850	.	-2.78056	5.05394	5.512e-12	9.16236e-11	1.26835	5.79175	0.0993272	0.246299	3.52671	5.31333	3.15786e-17	8.37004e-16	5.63847	4.21365	5.97529	5.63847	4.21365	5.97529	2835	1011	3310	19.1291	6.75338	25.0171	47.7967	17.218	67.6123
415567	NM_001030554,XM_015292104,XM_015292105,XM_015292106,XM_015292107,XM_015292108,XM_015292109,XM_015292110,XM_015292111,XM_015292112,XM_040706377,XM_040706378,XM_040706379,XM_040706380,XM_040706381,XM_040706382,XM_040706383,XM_040706384,XM_040706385,XM_040706386,XM_040706387,XM_040706388,XM_046899072	KIF23	kinesin family member 23	protein_coding	NP_001025725.1;XP_015147590.1;XP_015147591.1;XP_015147592.1;XP_015147593.1;XP_015147594.1;XP_015147595.1;XP_015147596.1;XP_015147597.1;XP_015147598.1;XP_040562311.1;XP_040562312.1;XP_040562313.1;XP_040562314.1;XP_040562315.1;XP_040562316.1;XP_040562317.1;XP_040562318.1;XP_040562319.1;XP_040562320.1;XP_040562321.1;XP_040562322.1;XP_046755028.1	6131	.	-3.37702	7.27999	1.01776e-16	3.09746e-15	1.16717	8.02147	0.277079	0.501336	3.94154	7.4549	1.47007e-20	5.63964e-19	7.91147	6.16987	8.13363	7.91147	6.16987	8.13363	13925	4089	14961	55.254	16.0166	65.9393	138.06	40.8348	178.211
415568	XM_015292202,XM_015292203,XM_015292204,XM_015292205,XM_015292206,XM_015292207,XM_025153951,XM_025153952,XM_025153953,XM_025153954,XM_040706536,XM_040706537,XM_046899121	TLE3	transducin like enhancer of split 3, transcript variant X2	protein_coding	XP_015147688.3;XP_015147689.2;XP_015147690.2;XP_015147691.2;XP_015147692.2;XP_015147693.2;XP_025009719.2;XP_025009720.2;XP_025009721.2;XP_025009722.1;XP_040562470.1;XP_040562471.1;XP_046755077.1	6155	.	-1.84914	5.17981	2.6115e-05	0.000135627	-2.57461	5.03003	1.77255e-10	6.2567e-09	-1.39233	4.45127	0.0253982	0.0560228	5.58513	4.72352	4.26724	5.58513	4.72352	4.26724	2730	1464	976	9.56593	5.07233	3.82693	23.9018	12.9321	10.3428
415570	XM_003641830	ADAMTS7	ADAM metallopeptidase with thrombospondin type 1 motif 7	protein_coding	XP_003641878.3	6190	.	2.86973	4.89172	1.78077e-12	3.14667e-11	1.72462	4.38606	0.000248755	0.00206984	-1.66397	5.13933	0.00049323	0.00182541	4.02894	5.49122	4.77768	4.02894	5.49122	4.77768	890	2533	1413	1.78026	5.01775	3.16583	4.44824	12.7929	8.55612
415573	NM_001012771,XM_015292113	EIF3J	eukaryotic translation initiation factor 3 subunit J	protein_coding	NP_001012789.1;XP_015147599.1	6209	.	-2.22425	7.55672	2.9055e-08	2.7522e-07	-1.16222	7.91666	0.290634	0.515496	1.91379	7.41065	6.1755e-06	3.50707e-05	8.02635	6.87978	7.81036	8.02635	6.87978	7.81036	15084	6725	11947	124.927	55.1692	110.838	312.147	140.655	299.556
415577	NM_001007087	BLM	Bloom syndrome RecQ like helicase	protein_coding	NP_001007088.3	6254	.	-2.90536	5.83623	4.08221e-13	7.84064e-12	1.0291	6.43006	0.842227	0.957086	2.9899	5.86697	1.01476e-13	1.86547e-12	6.4255	4.91835	6.46641	6.4255	4.91835	6.46641	4934	1684	4674	15.963	5.39495	16.9434	39.8859	13.7546	45.792
415580	NM_001397460,NM_001397461	TMED3	transmembrane p24 trafficking protein 3	protein_coding	NP_001384389.1;NP_001384390.1	6267	.	1.59498	6.15223	0.00118951	0.00413562	-1.29834	5.60084	0.0710278	0.194527	-2.07082	6.01867	5.34067e-07	3.75573e-06	5.80189	6.46577	5.4329	5.80189	6.46577	5.4329	3182	5033	2256	34.9321	54.746	27.7638	87.2829	139.577	75.0358
415581	NM_001291731,NM_001291734,NM_001291735,NM_001291736,XM_040706390,XM_040706391,XM_040706392,XM_046899074,XM_046899075,XM_046899076,XM_046899077	AP3S2	adaptor related protein complex 3 sigma 2 subunit	protein_coding	NP_001278660.1;NP_001278663.1;NP_001278664.1;NP_001278665.1;XP_040562324.1;XP_040562325.1;XP_040562326.1;XP_046755030.1;XP_046755031.1;XP_046755032.1;XP_046755033.1	6283	.	2.80246	3.03911	1.66949e-10	2.23283e-09	1.85069	2.62483	0.000157862	0.00139558	-1.51426	3.33005	0.00739351	0.0195082	2.40723	3.70788	3.16483	2.40723	3.70788	3.16483	250	695	426	3.60044	9.91853	7.14408	8.9962	25.2876	19.3079
415585	XM_015292183,XM_046899209	MAN2A2	mannosidase alpha class 2A member 2, transcript variant X1	protein_coding	XP_015147669.2;XP_046755165.1	6316	.	2.06609	7.32047	4.60142e-07	3.53908e-06	-1.13684	6.61474	0.370281	0.602466	-2.34882	7.26277	3.49188e-09	3.51308e-08	6.71753	7.75736	6.53436	6.71753	7.75736	6.53436	6054	12404	4902	21.4313	43.4939	19.3903	53.5492	110.889	52.4052
415587	XM_004943988,XM_015292144,XM_015292145,XM_015292147,XM_015292148,XM_046899197,XM_046899198,XM_046899199,XM_046899200,XM_046899201,XM_046899202,XM_046899203,XM_046899204,XM_046899205,XM_046899206,XM_046899207,XM_046899208,XR_006931102	PPIP5K1	diphosphoinositol pentakisphosphate kinase 1, transcript variant X16	protein_coding	XP_004944045.2;XP_015147630.2;XP_015147631.2;XP_015147633.2;XP_015147634.2;XP_046755153.1;XP_046755154.1;XP_046755155.1;XP_046755156.1;XP_046755157.1;XP_046755158.1;XP_046755159.1;XP_046755160.1;XP_046755161.1;XP_046755162.1;XP_046755163.1;XP_046755164.1	6353	.	1.4248	6.13033	0.0138239	0.0341741	-1.45974	5.60567	0.008983	0.040418	-2.07984	5.92985	4.69334e-07	3.32295e-06	5.87651	6.37995	5.34202	5.87651	6.37995	5.34202	3354	4739	2115	8.94143	12.456	6.33564	22.3414	31.757	17.123
415588	XM_015292137,XM_015292138,XM_025153935,XM_046899195,XM_046899196	MAP1A	microtubule associated protein 1A, transcript variant X2	protein_coding	XP_015147623.3;XP_015147624.2;XP_025009703.2;XP_046755151.1;XP_046755152.1	50020	.	2.22368	8.88891	2.68151e-08	2.55831e-07	2.34835	8.94364	3.02325e-09	8.47556e-08	1.05607	9.39302	0.700589	0.806856	8.205	9.35526	9.43384	8.205	9.35526	9.43384	17080	37664	36922	18.6396	41.3431	44.7959	46.5738	105.406	121.068
415609	NM_001044634	WDR36	WD repeat domain 36	protein_coding	NP_001038099.1	143	.	-1.81112	5.34067	4.60192e-05	0.000225958	1.36634	5.94863	0.0302555	0.10298	2.4746	5.64602	6.30533e-10	7.14767e-09	5.73257	4.89749	6.17561	5.73257	4.89749	6.17561	3030	1659	3811	12.6934	6.88278	17.8853	31.7162	17.5479	48.3377
415619	XM_025154293,XM_040645965,XM_040645966,XM_040645967,XM_046899561	SMPD3	sphingomyelin phosphodiesterase 3, transcript variant X2	protein_coding	XP_025010061.2;XP_040501899.1;XP_040501900.1;XP_040501901.1;XP_046755517.1	498	.	-1.8065	-0.74641	0.0509644	0.103332	2.40114	0.336356	0.00016617	0.00146282	4.33719	0.136599	1.91045e-08	1.71493e-07	0.78506	0.484754	1.45394	0.78506	0.484754	1.45394	42	23	93	0.077522	0.041022	0.208765	0.1937	0.104587	0.56422
415620	NM_001005831,XM_015292284,XM_015292285,XM_040707020,XM_040707021	PRMT7	protein arginine methyltransferase 7	protein_coding	NP_001005831.2;XP_015147770.2;XP_015147771.2;XP_040562954.1;XP_040562955.1	513	.	-2.22222	4.96601	6.14515e-08	5.51286e-07	1.18885	5.5596	0.231816	0.444309	2.64187	5.14226	5.18988e-11	6.87175e-10	5.46149	4.34887	5.70585	5.46149	4.34887	5.70585	2501	1116	2737	15.9114	7.07117	19.6841	39.757	18.0282	53.1993
415623	NM_001030558,XM_040707022,XM_040707023,XM_040707024,XM_040707025	TLR21	toll like receptor 21	protein_coding	NP_001025729.3;XP_040562956.1;XP_040562957.1;XP_040562958.1;XP_040562959.1	50030	.	1.36022	4.94953	0.0351828	0.0757488	2.19476	5.38578	8.0308e-08	1.71564e-06	1.61353	5.5399	0.000976757	0.0033207	4.76312	5.19285	5.86803	4.76312	5.19285	5.86803	1519	2049	3069	4.92904	6.93375	11.574	12.3159	17.6778	31.2805
415630	XM_015292320,XM_015292321,XM_015292323,XM_015292325,XM_025154271,XM_025154272,XM_025154273,XM_046899572,XM_046899573,XM_046899574,XM_046899575,XM_413996	KIFC2	kinesin family member C2, transcript variant X3	protein_coding	XP_015147806.2;XP_015147807.2;XP_015147809.3;XP_015147811.2;XP_025010039.2;XP_025010040.2;XP_025010041.2;XP_046755528.1;XP_046755529.1;XP_046755530.1;XP_046755531.1;XP_413996.6	684	.	1.8928	5.83708	1.08013e-05	6.17739e-05	-1.62931	4.99591	0.000858944	0.00590843	-3.08396	5.6307	2.64765e-14	5.167e-13	5.3398	6.24346	4.65773	5.3398	6.24346	4.65773	2294	4306	1296	8.41101	15.6839	5.23001	21.0161	39.9866	14.1349
415633	XM_015292329,XM_015292330,XM_015292331	ADGRG1	adhesion G protein-coupled receptor G1, transcript variant X1	protein_coding	XP_015147815.2;XP_015147816.2;XP_015147817.2	737	.	1.22686	5.02284	0.1609	0.262615	-2.66068	4.32961	1.1318e-10	4.11456e-09	-3.26427	4.54943	7.62639e-15	1.57699e-13	4.91493	5.20105	3.58028	4.91493	5.20105	3.58028	1694	2061	586	9.0053	10.8688	3.49067	22.501	27.7104	9.43407
415644	NM_001389552,NM_001389553,XM_040707032,XM_040707033	HERPUD1	homocysteine inducible ER protein with ubiquitin like domain 1	protein_coding	NP_001376481.2;NP_001376482.2;XP_040562966.1;XP_040562967.1	833	.	1.76339	6.84506	7.85044e-05	0.00036366	2.01008	6.96836	1.25549e-06	2.04174e-05	1.1399	7.29442	0.358439	0.489731	6.39542	7.20635	7.39406	6.39542	7.20635	7.39406	4831	8448	8939	35.3996	61.3222	73.3824	88.4509	156.343	198.327
415645	NM_001034814	CETP	cholesteryl ester transfer protein	protein_coding	NP_001029986.3	841	.	4.09561	-1.07055	9.86843e-05	0.000447889	2.15762	-1.70487	0.0925345	0.234685	-1.89752	-0.782365	0.0421421	0.0864925	0.229197	0.775582	0.458485	0.229197	0.775582	0.458485	10	41	20	0.070771	0.287416	0.153911	0.176832	0.732776	0.415967
415654	NM_001276313,XM_015279124	CENPT	centromere protein T	protein_coding	NP_001263242.2;XP_015134610.2	1063	.	-4.57081	5.64659	5.65508e-24	3.58434e-22	1.06881	6.40956	0.642952	0.829649	4.88531	5.72555	7.78059e-26	4.95308e-24	6.37761	4.2457	6.4725	6.37761	4.2457	6.4725	4771	1035	4694	30.8534	6.62744	34.0114	77.0915	16.8969	91.9209
415664	NM_001277118,NM_001277135,XM_040707041,XM_046899408	LOC415664	uncharacterized oxidoreductase-like	protein_coding	NP_001264047.1;NP_001264064.1;XP_040562975.1;XP_046755364.1	50042	.	3.42478	0.0910432	1.38641e-06	9.58324e-06	1.00585	-0.993968	1	1	-3.4044	0.102737	1.70133e-06	1.07725e-05	0.550794	1.37706	0.553481	0.550794	1.37706	0.553481	27	92	25	0.037424	0.184347	0.039054	0.093508	0.469997	0.105548
415668	NM_001005836,XM_015279131,XM_046899409	AARS1	alanyl-tRNA synthetase 1	protein_coding	NP_001005836.2;XP_015134617.1;XP_046755365.1	50043	.	-1.37917	8.73617	0.0237802	0.0543197	1.48102	9.26041	0.00577079	0.02845	2.04259	9.09097	6.2439e-07	4.31596e-06	8.95231	8.48961	9.51796	8.95231	8.48961	9.51796	28711	20644	39142	132.076	94.1279	201.807	330.01	239.982	545.414
415678	NM_001030564,XM_025154155,XM_046899411,XM_046899412	VAC14	Vac14, PIKFYVE complex component	protein_coding	NP_001025735.2;XP_025009923.2;XP_046755367.1;XP_046755368.1	1758	.	1.30374	8.52099	0.0620825	0.121368	-1.87669	7.93333	1.11774e-05	0.000141937	-2.44672	8.19411	5.70676e-10	6.51474e-09	8.32139	8.703	7.41714	8.32139	8.703	7.41714	18520	23944	9084	91.3473	116.875	50.1989	228.244	297.976	135.67
415679	XM_015279207,XM_015279210,XM_015279213,XM_040646022	MTSS1L	MTSS1L, I-BAR domain containing, transcript variant X1	protein_coding	XP_015134693.1;XP_015134696.1;XP_015134699.1;XP_040501956.1	50047	.	1.89789	6.70244	8.61559e-06	5.01389e-05	-2.17507	5.71379	9.99807e-08	2.08515e-06	-4.12805	6.40505	1.56544e-21	6.59566e-20	6.18689	7.10191	5.08886	6.18689	7.10191	5.08886	4173	7854	1766	14.8005	27.5688	7.01432	36.9811	70.2875	18.9573
415684	XM_025154257,XM_040646025,XM_040646026,XM_046899598,XM_046899599,XM_046899600,XM_046899601,XM_046899602,XR_005839131	RFWD3	ring finger and WD repeat domain 3, transcript variant X1	protein_coding	XP_025010025.2;XP_040501959.1;XP_040501960.1;XP_046755554.1;XP_046755555.1;XP_046755556.1;XP_046755557.1;XP_046755558.1	1988	.	-2.44009	4.79914	1.84925e-09	2.10942e-08	1.05552	5.34261	0.711111	0.876962	2.57556	4.85455	2.18769e-10	2.67776e-09	5.33796	4.10139	5.41404	5.33796	4.10139	5.41404	2291	931	2226	8.40531	3.39317	9.27177	21.0019	8.65101	25.0583
415687	XM_015279227,XM_046899603	FA2H	fatty acid 2-hydroxylase, transcript variant X2	protein_coding	XP_015134713.1;XP_046755559.1	2002	.	1.46074	-0.180689	0.158729	0.259877	-1.41427	-0.678261	0.281076	0.505992	-2.06579	-0.34785	0.00895696	0.0230347	0.755937	1.00508	0.571752	0.755937	1.00508	0.571752	40	58	26	0.275007	0.419074	0.204476	0.687144	1.06844	0.552628
415692	XM_004944134,XM_015279235,XM_040646028,XM_040646029,XM_040646030,XM_414059	SLC12A3	solute carrier family 12 member 3, transcript variant X6	protein_coding	XP_004944191.2;XP_015134721.2;XP_040501962.1;XP_040501963.1;XP_040501964.1;XP_414059.5	2136	.	-2.94805	-1.53332	0.00778622	0.0209888	1.20606	-0.867509	0.640866	0.829179	3.55417	-1.35435	0.0018476	0.00576752	0.550794	0.209474	0.642607	0.550794	0.209474	0.642607	27	9	30	0.121434	0.03991	0.146223	0.303421	0.101752	0.395189
415693	NM_001012526,XM_015279139,XM_015279141,XM_040707045,XM_040707046	NUP93	nucleoporin 93	protein_coding	NP_001012544.2;XP_015134625.1;XP_015134627.1;XP_040562979.1;XP_040562980.1	2176	.	-2.0318	6.85476	8.75032e-07	6.33063e-06	-1.3702	7.06794	0.0275274	0.0956601	1.48285	6.56665	0.0060298	0.0163327	7.28618	6.27291	6.83521	7.28618	6.27291	6.83521	9007	4396	6051	47.0188	22.6883	36.0153	117.483	57.8446	97.3368
415698	NM_001277550,XM_015279145,XM_046899415	GNAO1	G protein subunit alpha o1	protein_coding	NP_001264479.1;XP_015134631.1;XP_046755371.1	50053	.	2.60794	6.5903	4.51193e-11	6.58408e-10	1.58553	6.10975	0.00138396	0.00884884	-1.64484	6.80728	0.000525571	0.00192652	5.76537	7.13186	6.42052	5.76537	7.13186	6.42052	3101	8020	4526	9.41063	27.6279	18.3774	23.5138	70.4382	49.6677
415702	NM_001389554,XM_040707047	DNAAF1	dynein axonemal assembly factor 1	protein_coding	NP_001376483.1;XP_040562981.1	2366	.	2.02218	3.81609	3.91655e-06	2.45572e-05	1.99542	3.80298	6.20612e-06	8.47124e-05	-1.01341	4.22618	0.933641	0.990944	3.36427	4.30772	4.28949	3.36427	4.30772	4.28949	540	1083	992	2.33651	5.10636	5.32442	5.83812	13.0188	14.39
415705	XM_004944143,XM_040646039,XM_414072	NECAB2	N-terminal EF-hand calcium binding protein 2, transcript variant X3	protein_coding	XP_004944200.1;XP_040501973.2;XP_414072.1	2404	.	-3.01829	0.518758	9.48623e-07	6.79559e-06	-3.39443	0.486525	2.00336e-07	3.9254e-06	-1.1247	-0.530323	0.689157	0.798548	1.63256	0.760874	0.693553	1.63256	0.760874	0.693553	122	40	33	1.04642	0.363775	0.31063	2.61463	0.927456	0.839524
415706	XM_015279240,XM_015279242,XM_015279243,XM_025154267,XM_025154268,XM_040646041,XM_040646043,XM_040646044,XM_040646045,XM_040646046,XM_040646047,XM_046899606,XM_046899607,XM_046899608,XM_046899609,XM_046899610,XM_046899611,XM_046899613,XM_046899614,XM_046899615,XM_046899616,XM_414073	OSGIN1	oxidative stress induced growth inhibitor 1, transcript variant X3	protein_coding	XP_015134726.1;XP_015134728.1;XP_015134729.1;XP_025010035.1;XP_025010036.1;XP_040501975.1;XP_040501977.1;XP_040501978.1;XP_040501979.1;XP_040501980.1;XP_040501981.1;XP_046755562.1;XP_046755563.1;XP_046755564.1;XP_046755565.1;XP_046755566.1;XP_046755567.1;XP_046755569.1;XP_046755570.1;XP_046755571.1;XP_046755572.1;XP_414073.2	2416	.	-2.34144	5.71142	5.77308e-09	6.11627e-08	-2.19905	5.73926	6.60029e-08	1.43396e-06	1.06475	5.0175	0.669082	0.78052	6.21692	5.01525	5.10306	6.21692	5.01525	5.10306	4262	1805	1784	27.5005	11.4268	12.8404	68.7138	29.1329	34.7031
415708	XM_001232871,XM_004944149,XM_046899617,XR_001464422,XR_006931194	RIPK3	receptor-interacting serine-threonine kinase 3, transcript variant X3	protein_coding	XP_001232872.2;XP_004944206.1;XP_046755573.1	50054	.	1.16019	6.27841	0.300286	0.428668	-5.03926	5.42926	3.89343e-26	1.03197e-23	-5.84651	5.61008	1.88211e-30	1.70419e-28	6.18655	6.39818	3.93103	6.18655	6.39818	3.93103	4172	4800	762	29.7429	33.0986	5.8657	74.317	84.386	15.8529
415712	XM_004944165,XM_040707154,XM_040707155,XM_046899621,XM_046899622,XM_414079	DUS2	dihydrouridine synthase 2, transcript variant X6	protein_coding	XP_004944222.2;XP_040563088.2;XP_040563089.2;XP_046755577.1;XP_046755578.1;XP_414079.7	2482	.	-1.9972	4.69198	2.89084e-06	1.86307e-05	1.07818	5.16117	0.606359	0.805568	2.15334	4.76496	2.21636e-07	1.66632e-06	5.14576	4.18777	5.25141	5.14576	4.18777	5.25141	1998	992	1983	16.2324	7.9471	17.986	40.559	20.2614	48.6099
415718	NM_001185147,XM_040707054	FTO	FTO, alpha-ketoglutarate dependent dioxygenase	protein_coding	NP_001172076.1;XP_040562988.2	2623	.	2.30392	3.1228	1.49604e-07	1.2592e-06	1.73784	2.85237	0.000567482	0.00415717	-1.32573	3.41316	0.0681064	0.128875	2.64421	3.71171	3.34028	2.64421	3.71171	3.34028	305	697	488	1.57951	3.56888	2.82794	3.94663	9.09897	7.64292
415724	NM_001277137,NM_001277138,XM_046899430,XM_046899431,XM_046899432	TOX3	TOX high mobility group box family member 3	protein_coding	NP_001264066.1;NP_001264067.2;XP_046755386.1;XP_046755387.1;XP_046755388.1	2730	.	-3.73429	-1.15528	0.000296643	0.00120024	-1.29424	-0.697452	0.388953	0.619689	2.88425	-1.4254	0.0100683	0.0253893	0.726213	0.230977	0.589795	0.726213	0.230977	0.589795	38	10	27	0.130078	0.033358	0.102023	0.325018	0.085046	0.275733
415738	XM_004944183,XM_004944184,XM_004944185,XM_046899701,XM_046899702,XM_046899703,XM_046899704,XM_046899705,XM_414103,XR_005862958	ZNF423	zinc finger protein 423, transcript variant X3	protein_coding	XP_004944240.3;XP_004944241.2;XP_004944242.2;XP_046755657.1;XP_046755658.1;XP_046755659.1;XP_046755660.1;XP_046755661.1;XP_414103.4	2850	.	-1.13164	1.72697	0.506897	0.639907	-2.41267	1.32212	6.785e-06	9.16699e-05	-2.13201	1.19969	0.00011471	0.000492851	2.16288	2.02618	1.28705	2.16288	2.02618	1.28705	202	177	77	0.615373	0.520438	0.252614	1.5376	1.32687	0.682728
415741	NM_001007831,XM_015292390,XM_015292391,XM_040707058,XM_040707059,XM_046899440,XM_046899441,XM_046899442	PHKB	phosphorylase kinase regulatory subunit beta	protein_coding	NP_001007832.1;XP_015147876.1;XP_015147877.1;XP_040562992.1;XP_040562993.1;XP_046755396.1;XP_046755397.1;XP_046755398.1	2942	.	1.04606	6.29153	0.754254	0.854552	2.01503	6.85062	1.17142e-06	1.92308e-05	1.92629	6.8725	5.2682e-06	3.03317e-05	6.27677	6.34093	7.27819	6.27677	6.34093	7.27819	4445	4611	8245	14.5875	15.0727	30.2213	36.4491	38.4284	81.6776
415742	NM_001005840,XM_040707061,XM_040707062,XM_046899443,XM_046899444,XM_046899445,XM_046899446	ITFG1	integrin alpha FG-GAP repeat containing 1	protein_coding	NP_001005840.2;XP_040562995.1;XP_040562996.1;XP_046755399.1;XP_046755400.1;XP_046755401.1;XP_046755402.1	2973	.	-1.20413	7.36312	0.192462	0.301949	1.75853	7.95469	7.95185e-05	0.000769224	2.11749	7.8632	1.81232e-07	1.3818e-06	7.4986	7.23224	8.30953	7.4986	7.23224	8.30953	10445	8602	16908	38.0439	31.2126	68.9354	95.0581	79.5774	186.308
415743	XM_004944188,XM_004944189,XM_004944190,XM_015292420	NETO2	neuropilin and tolloid like 2, transcript variant X1	protein_coding	XP_004944245.2;XP_004944246.2;XP_004944247.1;XP_015147906.1	2988	.	-1.79138	2.0634	0.000705132	0.00259385	1.18119	2.54531	0.310618	0.537788	2.11593	2.21988	1.14045e-05	6.11854e-05	2.66002	1.9888	2.8649	2.66002	1.9888	2.8649	309	171	336	1.16132	0.630915	1.39418	2.90172	1.60853	3.76797
415745	NM_001276338	CDCA9	cell division cycle associated 9	protein_coding	NP_001263267.1	50063	.	-2.15295	2.68124	2.65359e-06	1.72216e-05	1.0713	3.17926	0.662482	0.843859	2.30643	2.7486	3.31476e-07	2.4077e-06	3.27983	2.33502	3.36929	3.27983	2.33502	3.36929	506	233	499	4.974	2.267	5.49082	12.4283	5.77978	14.8398
415746	XM_015292423	GPT2	glutamic--pyruvic transaminase 2	protein_coding	XP_015147909.1	3049	.	2.68143	3.7487	1.74504e-10	2.32747e-09	2.28273	3.5833	9.77837e-08	2.04225e-06	-1.17465	4.17936	0.281676	0.405998	3.05021	4.35989	4.13985	3.05021	4.35989	4.13985	423	1125	889	1.28775	3.39811	3.03607	3.21762	8.66357	8.20544
415748	XM_004944194,XM_040645947,XM_040645949,XM_040645950,XM_040645952,XM_414113	MYLK3	myosin light chain kinase 3, transcript variant X4	protein_coding	XP_004944251.2;XP_040501881.1;XP_040501883.1;XP_040501884.1;XP_040501886.1;XP_414113.5	50065	.	1.0363	2.35077	0.851419	0.927263	-3.36388	1.70925	1.26625e-10	4.55788e-09	-3.48598	1.74841	3.7375e-11	5.06369e-10	2.57919	2.62218	1.30899	2.57919	2.62218	1.30899	289	297	79	1.01659	1.02496	0.304296	2.54009	2.61316	0.822405
415749	NM_001277719,NM_001277720	ORC6	origin recognition complex subunit 6	protein_coding	NP_001264648.1;NP_001264649.1	3194	.	-2.49316	3.76473	3.05943e-09	3.38908e-08	-1.11975	4.1981	0.450046	0.677346	2.22653	3.65	2.16342e-07	1.62988e-06	4.34719	3.13113	4.19246	4.34719	3.13113	4.19246	1124	447	924	11.8069	4.67358	10.8709	29.5013	11.9154	29.3803
415750	NM_001005842	VPS35	VPS35 retromer complex component	protein_coding	NP_001005842.2	3222	.	-2.77438	7.81934	2.04552e-12	3.60575e-11	-1.72776	8.03407	0.000131048	0.00118659	1.60576	7.28488	0.000934755	0.00319055	8.37938	6.91487	7.59362	8.37938	6.91487	7.59362	19282	6892	10273	86.7126	30.698	51.7585	216.664	78.2655	139.885
415751	XM_003641935	SHCBP1	SHC binding and spindle associated 1	protein_coding	XP_003641983.2	3277	.	-5.17506	5.38732	6.68609e-27	6.13018e-25	-1.09927	6.06537	0.510791	0.729366	4.70769	5.27357	3.41278e-24	1.80259e-22	6.15168	3.86226	6.01714	6.15168	3.86226	6.01714	4071	780	3409	9.0037	1.70778	8.44509	22.497	4.35404	22.8241
415768	NM_001199133,XM_046899464,XM_046899465,XM_046899466,XM_046899467	SLC7A9	solute carrier family 7 member 9	protein_coding	NP_001186062.2;XP_046755420.1;XP_046755421.1;XP_046755422.1;XP_046755423.1	14458	.	-1.14959	-0.996148	0.717749	0.82538	-2.94028	-1.42253	0.0100683	0.0441578	-2.55766	-1.55736	0.0219259	0.0493876	0.584316	0.520119	0.224465	0.584316	0.520119	0.224465	29	25	9	0.171351	0.121849	0.047392	0.428145	0.310658	0.128085
415770	NM_001277595,XM_040707075,XM_040707076,XM_046899468	FAAP24	Fanconi anemia core complex associated protein 24	protein_coding	NP_001264524.1;XP_040563009.1;XP_040563010.1;XP_046755424.1	3534	.	-3.44916	4.04372	1.35408e-15	3.58252e-14	2.19165	5.34883	8.60041e-08	1.81866e-06	7.55926	4.98586	3.63609e-37	6.31035e-35	4.72887	3.06981	5.83106	4.72887	3.06981	5.83106	1482	426	2990	11.3156	2.76208	29.2344	28.2736	7.042	79.0104
415773	XM_015292474,XM_040707292	LRP3	LDL receptor related protein 3, transcript variant X1	protein_coding	XP_015147960.1;XP_040563226.1	3603	.	1.08195	5.31626	0.588154	0.714331	-1.94701	4.85706	6.22173e-06	8.4846e-05	-2.10657	4.93304	4.42959e-07	3.15306e-06	5.29431	5.40517	4.36738	5.29431	5.40517	4.36738	2221	2383	1050	5.1058	5.42547	2.70694	12.7576	13.8324	7.31591
415780	XM_046899655,XM_046899656,XM_046899657,XR_006931208,XR_006931209	LOC415780	transcription initiation factor TFIID subunit 4-like, transcript variant X1	protein_coding	XP_046755611.1;XP_046755612.1;XP_046755613.1	50073	.	1.34939	3.27238	0.052944	0.106428	-1.99113	2.63133	2.90054e-05	0.000326015	-2.6868	2.93159	1.38919e-09	1.47822e-08	3.20098	3.59218	2.35476	3.20098	3.59218	2.35476	476	637	220	1.29567	1.67365	0.571881	3.23741	4.26702	1.5456
415783	NM_001006128	GPI	glucose-6-phosphate isomerase	protein_coding	NP_001006128.2	3683	.	-2.39135	9.18681	1.40763e-09	1.6364e-08	-2.19758	9.22385	4.1916e-08	9.5167e-07	1.08817	8.48724	0.551951	0.68224	9.68444	8.42905	8.55062	9.68444	8.42905	8.55062	47730	19793	19993	336.053	138.027	157.705	839.676	351.904	426.222
415784	NM_001030571,XM_046899472	UBA2	ubiquitin like modifier activating enzyme 2	protein_coding	NP_001025742.2;XP_046755428.1	3721	.	-1.91935	6.77709	5.95776e-06	3.59488e-05	1.18612	7.30029	0.23127	0.443496	2.27656	6.94353	1.27884e-08	1.17547e-07	7.18158	6.25005	7.42627	7.18158	6.25005	7.42627	8373	4326	9142	41.2879	21.1332	50.4652	103.164	53.8797	136.39
415790	NM_001277606	RRAD	RRAD, Ras related glycolysis inhibitor and calcium channel regulator	protein_coding	NP_001264535.3	3828	.	5.45307	-1.42566	6.40444e-05	0.000304315	-1.10217	-2.89512	1	1	-6.00599	-1.42024	3.35545e-05	0.000162457	0.141837	0.653497	0.128986	0.141837	0.653497	0.128986	6	33	5	0.020358	0.130404	0.021182	0.050866	0.332469	0.057247
415792	NM_001006129,XM_015292494,XM_046899473,XM_046899475	NAE1	NEDD8 activating enzyme E1 subunit 1	protein_coding	NP_001006129.2;XP_015147980.2;XP_046755429.1;XP_046755431.1	50078	.	-2.20628	5.36181	6.58644e-08	5.86902e-07	1.03242	5.84541	0.826066	0.949341	2.27782	5.39347	1.98155e-08	1.77004e-07	5.84661	4.73486	5.89186	5.84661	4.73486	5.89186	3284	1476	3121	26.0154	11.5753	27.688	65.0033	29.5116	74.8309
415796	NM_001141926,XM_046899476	BEAN1	brain expressed associated with NEDD4 1	protein_coding	NP_001135398.1;XP_046755432.1	50081	.	1.7033	2.35945	0.00133953	0.00457752	-2.18968	1.47847	2.93097e-05	0.000328801	-3.72963	2.04112	5.11784e-13	8.68543e-12	2.25423	2.89225	1.44406	2.25423	2.89225	1.44406	219	370	92	1.06428	1.89655	0.573822	2.65925	4.8353	1.55084
415800	NM_001252066,NR_073539,XM_015292509	NUDT7	nudix hydrolase 7	protein_coding	NP_001238995.3;XP_015147995.3	50084	.	-1.71463	4.0878	0.000324881	0.0012965	1.29486	4.62242	0.0793422	0.211106	2.22019	4.33348	1.10084e-07	8.71706e-07	4.48779	3.75503	4.8459	4.48779	3.75503	4.8459	1245	720	1484	13.5129	7.75399	18.2418	33.764	19.769	49.3013
415809	NM_001004373,XM_015292528,XM_015292529,XM_025154182,XM_025154183,XM_040707089,XM_046899486	PNAT3	N-acetyltransferase, pineal gland isozyme NAT-3	protein_coding	NP_001004373.1;XP_015148014.1;XP_015148015.1;XP_025009950.1;XP_025009951.1;XP_040563023.1;XP_046755442.1	.	.	3.82027	2.48481	6.99283e-15	1.6822e-13	-2.08846	0.803662	0.000516984	0.00385055	-7.9782	2.32413	2.00064e-27	1.48803e-25	1.72563	3.29578	1.07285	1.72563	3.29578	1.07285	134	508	59	0.951054	3.59895	0.470037	2.37634	9.17563	1.27035
415817	NM_001006130	USP10	ubiquitin specific peptidase 10	protein_coding	NP_001006130.2	4228	.	-2.13639	7.73667	1.31474e-07	1.11238e-06	-1.10958	8.10964	0.464581	0.688278	1.92541	7.63619	4.98887e-06	2.88796e-05	8.18746	7.09789	8.03799	8.18746	7.09789	8.03799	16873	7832	13998	70.6494	32.4797	65.6669	176.528	82.8078	177.475
415818	XM_025154302,XM_040707241	CRISPLD2	cysteine rich secretory protein LCCL domain containing 2, transcript variant X1	protein_coding	XP_025010070.2;XP_040563175.1	4242	.	-1.02332	6.91979	0.872355	0.943062	-2.58209	6.40888	7.59203e-11	2.86142e-09	-2.52324	6.38499	2.09445e-10	2.56578e-09	6.94765	6.91466	5.59744	6.94765	6.91466	5.59744	7111	6891	2535	20.1616	19.359	8.04678	50.3765	49.3563	21.7476
415820	NM_001030576,XM_040707091,XM_040707092,XM_040707093,XM_046899487,XM_046899488,XM_046899489	HNF4beta	hepatic nuclear factor 4beta	protein_coding	NP_001025747.4;XP_040563025.1;XP_040563026.1;XP_040563027.1;XP_046755443.1;XP_046755444.1;XP_046755445.1	50093	.	1.21514	4.35735	0.188632	0.297284	-3.07622	3.61858	9.12144e-13	4.60112e-11	-3.73802	3.835	6.13121e-17	1.58477e-15	4.28356	4.55153	2.80824	4.28356	4.55153	2.80824	1073	1293	321	4.05331	4.93537	1.35921	10.1278	12.5829	3.67347
415824	XM_015292643,XM_040707260,XM_046899641,XM_414187,XR_005863049	GINS2	GINS complex subunit 2, transcript variant X3	protein_coding	XP_015148129.1;XP_040563194.1;XP_046755597.1;XP_414187.3	20633	.	-7.09809	5.42382	5.02016e-36	1.2404e-33	-1.99592	5.81948	1.98363e-06	3.03434e-05	3.55628	4.59456	9.20182e-17	2.32423e-15	6.25156	3.53498	5.27321	6.25156	3.53498	5.27321	4367	610	2014	42.0711	5.71835	21.7829	105.121	14.5791	58.8715
415832	NM_001030579	SLC7A5	solute carrier family 7 member 5	protein_coding	NP_001025750.3	50095	.	1.74181	8.67906	0.000101984	0.000461717	2.16092	8.88425	8.03802e-08	1.71564e-06	1.24062	9.18838	0.128847	0.217853	8.22862	9.02716	9.33769	8.22862	9.02716	9.33769	17363	29991	34538	62.9556	107.706	140.3	157.304	274.601	379.181
415846	NM_001030580,XM_025154189,XM_025154190,XM_025154191,XM_025154192,XM_025154193	CBFA2T3	CBFA2/RUNX1 translocation partner 3	protein_coding	NP_001025751.2;XP_025009957.2;XP_025009958.2;XP_025009959.2;XP_025009960.2;XP_025009961.2	4681	.	-1.15195	4.06976	0.345306	0.477597	-2.40957	3.6707	1.41183e-08	3.51823e-07	-2.09174	3.52984	1.9963e-06	1.2517e-05	4.24347	4.0509	3.07802	4.24347	4.0509	3.07802	1042	897	398	2.57493	2.22798	1.0939	6.43383	5.68031	2.95643
415848	NM_001389560	GALNS	galactosamine (N-acetyl)-6-sulfatase	protein_coding	NP_001376489.1	4720	.	-2.02293	8.28294	9.03349e-07	6.49681e-06	-3.0113	8.11718	3.5833e-14	2.2811e-12	-1.48859	7.42853	0.00535302	0.014735	8.70673	7.69381	7.12326	8.70673	7.69381	7.12326	24208	11867	7400	89.3385	43.3765	30.5957	223.225	110.59	82.6895
415855	XM_015292677,XM_414215	SPIRE2	spire-type actin nucleation factor 2, transcript variant X2	protein_coding	XP_015148163.2;XP_414215.5	320	.	8.47937	2.15331	6.70936e-28	6.98574e-26	1.02593	-0.0326932	1	1	-8.26435	2.16115	7.54866e-27	5.1664e-25	0.948438	3.15383	0.966394	0.948438	3.15383	0.966394	54	455	51	0.301067	2.57662	0.320569	0.75226	6.56918	0.866386
415857	XM_001232717,XM_003641947,XM_004944325,XM_004944326,XM_004944327,XM_015292688,XM_040707214,XM_040707215,XM_046899668,XM_046899669,XM_046899670,XM_046899672,XM_046899673,XM_046899674,XM_046899675,XM_046899676,XM_046899677,XM_046899678,XM_046899679,XM_046899680,XM_046899681,XM_046899682,XM_046899683,XM_046899684	DBNDD1	dysbindin (dystrobrevin binding protein 1) domain containing 1, transcript variant X24	protein_coding	XP_001232718.2;XP_003641995.1;XP_004944382.1;XP_004944383.1;XP_004944384.1;XP_015148174.1;XP_040563148.1;XP_040563149.1;XP_046755624.1;XP_046755625.1;XP_046755626.1;XP_046755628.1;XP_046755629.1;XP_046755630.1;XP_046755631.1;XP_046755632.1;XP_046755633.1;XP_046755634.1;XP_046755635.1;XP_046755636.1;XP_046755637.1;XP_046755638.1;XP_046755639.1;XP_046755640.1	326	.	2.00678	3.02915	1.15936e-05	6.57038e-05	-1.18451	2.32834	0.314904	0.541864	-2.37702	2.95404	8.60065e-08	6.94243e-07	2.67954	3.56704	2.47612	2.67954	3.56704	2.47612	314	625	244	4.26107	8.3643	3.61969	10.6469	21.325	9.78275
415863	NM_001277489	NIP7	NIP7, nucleolar pre-rRNA processing protein	protein_coding	NP_001264418.1	410	.	-2.69883	5.92122	1.2304e-11	1.94331e-10	-1.19017	6.34619	0.22482	0.435711	2.26759	5.74237	2.03496e-08	1.81441e-07	6.4819	5.07667	6.23378	6.4819	5.07667	6.23378	5133	1886	3970	95.2921	34.6709	82.5708	238.101	88.3946	223.16
415876	NM_001006131	DHODH	dihydroorotate dehydrogenase (quinone)	protein_coding	NP_001006131.1	514	.	-2.00998	6.41759	1.35585e-06	9.38984e-06	-1.1236	6.75331	0.415153	0.642611	1.78886	6.30751	5.53199e-05	0.000256669	6.84702	5.85242	6.68043	6.84702	5.85242	6.68043	6628	3270	5430	53.2218	26.0074	48.8526	132.982	66.3065	132.031
415883	XM_025154356	MARVELD3	MARVEL domain containing 3	protein_coding	XP_025010124.2	50108	.	3.6118	5.53266	6.61608e-18	2.24301e-16	1.94692	4.88697	6.06092e-06	8.31978e-05	-1.85513	5.80208	2.05562e-05	0.000104227	4.39638	6.1988	5.32394	4.39638	6.1988	5.32394	1165	4173	2088	8.76663	31.1108	17.6	21.9047	79.3178	47.5666
415891	NM_001318409,XM_015292746	DUSP7	dual specificity phosphatase 7	protein_coding	NP_001305338.1;XP_015148232.1	50110	.	1.83943	6.92164	2.23153e-05	0.000117867	-1.57701	6.12493	0.00157407	0.00986956	-2.9008	6.72279	3.10604e-13	5.41624e-12	6.43242	7.30406	5.78482	6.43242	7.30406	5.78482	4958	9044	2894	20.516	37.1187	13.4347	51.2621	94.6353	36.3092
415894	XM_046900193,XM_046900194,XM_046900195	STAB1	stabilin 1, transcript variant X2	protein_coding	XP_046756149.1;XP_046756150.1;XP_046756151.1	1060	.	1.29014	2.33417	0.128838	0.219801	-1.7706	1.79111	0.00143382	0.00911172	-2.28431	2.0345	2.32665e-06	1.43903e-05	2.42584	2.73182	1.79454	2.42584	2.73182	1.79454	254	325	132	0.305029	0.499466	0.238975	0.762159	1.2734	0.645865
415897	XM_015292755,XM_015292756	GNL3	G protein nucleolar 3, transcript variant X1	protein_coding	XP_015148241.1;XP_015148242.1	1121	.	-2.21199	6.68045	4.06168e-08	3.75944e-07	1.23151	7.30017	0.144228	0.319441	2.72407	6.89373	5.79043e-12	8.56983e-11	7.15202	6.01889	7.45054	7.15202	6.01889	7.45054	8202	3677	9298	59.8562	26.5813	76.0302	149.559	67.7699	205.483
415917	NM_001321558,XM_025154457,XM_025154458,XM_040646180	MAPKAPK3	MAPK activated protein kinase 3	protein_coding	NP_001308487.1;XP_025010225.1;XP_025010226.1;XP_040502114.1	1627	.	2.01243	-0.344749	0.0113306	0.028872	-1.66347	-1.19419	0.177052	0.368251	-3.34727	-0.527645	8.63371e-05	0.000383259	0.584316	1.00508	0.377711	0.584316	1.00508	0.377711	29	58	16	0.121464	0.244404	0.074309	0.303494	0.623116	0.200831
415922	XM_015292901	GBP4L	guanylate-binding protein 4-like, transcript variant X1	protein_coding	XP_015148387.3	84221	.	2.14474	1.77379	1.92143e-05	0.00010317	1.25121	1.29709	0.249401	0.466603	-1.7141	1.88566	0.00229491	0.00700192	1.65639	2.4902	1.88499	1.65639	2.4902	1.88499	125	266	144	0.839477	1.76917	1.08333	2.09755	4.51054	2.92787
415927	NM_001030586,XM_015292819	TRAIP	TRAF interacting protein	protein_coding	NP_001025757.2;XP_015148305.2	2101	.	-4.51379	5.00067	6.97828e-23	3.83884e-21	-1.33234	5.51941	0.0475341	0.144787	3.38784	4.67115	9.24417e-16	2.09257e-14	5.7377	3.65517	5.33267	5.7377	3.65517	5.33267	3041	668	2101	18.5995	4.00877	14.3393	46.4736	10.2205	38.754
415932	XM_414276	SEMA3DL	semaphorin 3D	protein_coding	XP_414276.4	50117	.	1.7417	-1.36125	0.153582	0.253213	-2.72032	-2.22501	0.0760833	0.204525	-4.73698	-1.68007	0.000758987	0.00267065	0.331445	0.537481	0.128986	0.331445	0.537481	0.128986	15	26	5	0.045326	0.076406	0.016086	0.113254	0.194798	0.043475
415935	NM_001039261	FANCD2	Fanconi anemia complementation group D2	protein_coding	NP_001034350.3	2720	.	-2.42206	5.49235	1.62151e-09	1.87012e-08	1.02583	6.01192	0.860521	0.968402	2.48461	5.51831	5.67578e-10	6.48445e-09	6.01509	4.77017	6.05132	6.01509	4.77017	6.05132	3698	1514	3492	11.8121	4.78998	12.4942	29.5143	12.2122	33.7673
415943	XM_040646516,XM_040646517,XM_040646518,XM_040646519	DNAH1	dynein axonemal heavy chain 1, transcript variant X4	protein_coding	XP_040502450.1;XP_040502451.1;XP_040502452.1;XP_040502453.1	50123	.	1.89487	-0.180178	0.0154611	0.0375904	-10.0702	-1.46561	1.46665e-06	2.31537e-05	-19.0776	-0.673789	1.71351e-12	2.70635e-11	0.664864	1.07808	0.0787666	0.664864	1.07808	0.0787666	34	64	3	0.036323	0.068883	0.002439	0.090757	0.17562	0.006591
415945	XM_015292849	SEMA3G	semaphorin 3G	protein_coding	XP_015148335.2	3302	.	12.4192	-0.68083	3.96543e-11	5.8748e-10	1.08415	-2.9936	1	1	-11.4446	-0.651894	9.28127e-11	1.19737e-09	0.119145	1.06617	0.128986	0.119145	1.06617	0.128986	5	63	5	0.026546	0.345303	0.025174	0.066329	0.88036	0.068036
415950	XM_015293486,XR_006931336	BTG1L	protein BTG1-like, transcript variant X1	protein_coding	XP_015148972.1	.	.	3.54526	2.45305	1.65585e-13	3.36665e-12	3.21007	2.34174	1.82996e-11	7.42795e-10	-1.10439	3.0225	0.540585	0.670833	1.7627	3.24648	3.11898	1.7627	3.24648	3.11898	139	489	411	2.04298	7.41751	6.95747	5.10468	18.9112	18.8036
415952	NM_001044635,NM_001398184,NM_001398185,NM_001398186,NM_001398187,XM_046899877,XM_046899878,XM_046899879,XM_046899880,XM_046899881	CENPP	centromere protein P	protein_coding	NP_001038100.2;NP_001385113.1;NP_001385114.1;NP_001385115.1;NP_001385116.1;XP_046755833.1;XP_046755834.1;XP_046755835.1;XP_046755836.1;XP_046755837.1	3472	.	-3.12945	3.00577	2.44629e-12	4.28115e-11	1.24678	3.77103	0.145209	0.321125	3.90168	3.25113	6.47143e-17	1.66679e-15	3.71387	2.28449	4.0102	3.71387	2.28449	4.0102	704	223	808	7.65319	2.3771	10.1242	19.1226	6.06047	27.3621
415954	XM_414298	BGN	biglycan	protein_coding	XP_414298.2	3500	.	89.3009	2.83296	3.00803e-70	8.77022e-67	7.86721	-0.46755	3.78887e-10	1.27562e-08	-11.3452	2.94084	1.0945e-38	2.18571e-36	0.207848	3.9097	1.15997	0.207848	3.9097	1.15997	9	808	66	0.047656	4.76413	0.434463	0.119076	12.1463	1.1742
415965	NM_001030594,XM_015293061,XM_015293062,XM_015293063,XM_040646217,XM_040646219,XM_046899886,XM_046899887,XM_046899888,XR_003077328	TSEN2	tRNA splicing endonuclease subunit 2	protein_coding	NP_001025765.2;XP_015148547.2;XP_015148548.2;XP_015148549.2;XP_040502151.1;XP_040502153.1;XP_046755842.1;XP_046755843.1;XP_046755844.1	3702	.	-2.00407	4.95629	2.27821e-06	1.5032e-05	1.0122	5.38071	0.93551	1	2.02853	4.96781	1.5477e-06	9.90883e-06	5.40515	4.43593	5.42224	5.40515	4.43593	5.42224	2403	1189	2239	13.6504	7.18814	14.1456	34.1076	18.3264	38.2307
415970	NM_001277902,XM_015293064	RAB43	RAB43, member RAS oncogene family	protein_coding	NP_001264831.1;XP_015148550.1	50128	.	3.24782	6.01714	1.37157e-15	3.61569e-14	2.03391	5.53179	1.13167e-06	1.86624e-05	-1.59684	6.33139	0.00114489	0.00381143	4.97619	6.64366	5.97701	4.97619	6.64366	5.97701	1770	5701	3314	3.67369	11.3414	8.23436	9.17924	28.9151	22.2546
415972	XM_004944524,XM_004944525,XM_004944526,XM_015293470,XM_040646673,XM_414315	EFCC1	EF-hand and coiled-coil domain containing 1, transcript variant X1	protein_coding	XP_004944581.2;XP_004944582.2;XP_004944583.2;XP_015148956.2;XP_040502607.1;XP_414315.3	50129	.	14.2919	-1.68174	1.27658e-06	8.90432e-06	9.24075	-2.20072	0.00041343	0.00319226	-1.54346	-1.10067	0.242949	0.3607	0.0488449	0.604914	0.418663	0.0488449	0.604914	0.418663	2	30	18	0.006399	0.094972	0.060935	0.015988	0.242135	0.164687
415979	XM_004944540,XM_004944544,XM_004944547,XM_040646678,XM_040646679,XM_046900113,XM_046900114,XM_046900115,XM_414322	PTPDC1	protein tyrosine phosphatase domain containing 1, transcript variant X2	protein_coding	XP_004944597.2;XP_004944601.2;XP_004944604.1;XP_040502612.1;XP_040502613.1;XP_046756069.1;XP_046756070.1;XP_046756071.1;XP_414322.2	3818	.	2.44371	2.56211	7.16957e-08	6.35754e-07	2.4351	2.55756	8.65492e-08	1.82592e-06	-1.00352	3.06275	1	1	2.14052	3.22253	3.218	2.14052	3.22253	3.218	198	480	444	0.838896	2.21098	2.21368	2.0961	5.63696	5.98279
415992	XM_004944566,XM_004944567,XM_015293406	DCP1A	decapping mRNA 1A, transcript variant X1	protein_coding	XP_004944623.1;XP_004944624.1;XP_015148892.1	3963	.	-1.08983	5.25372	0.55454	0.684048	1.85789	5.8289	1.93928e-05	0.000230031	2.02479	5.7867	1.22435e-06	7.98952e-06	5.34897	5.22803	6.22623	5.34897	5.22803	6.22623	2309	2101	3949	5.8694	5.2922	11.249	14.6655	13.4926	30.402
415993	XM_025154540,XM_414335	CHDH	choline dehydrogenase, transcript variant X2	protein_coding	XP_025010308.1;XP_414335.5	3994	.	2.24931	-1.94613	0.094398	0.170482	-1.2229	-2.63296	0.797512	0.931879	-2.74967	-1.99655	0.0452806	0.09149	0.186178	0.392353	0.153454	0.186178	0.392353	0.153454	8	18	6	0.028514	0.069915	0.026911	0.071245	0.17825	0.07273
415995	NM_001025441	SELENOK	selenoprotein K	protein_coding	NP_001020612.1	50134	.	-1.39312	5.23656	0.022548	0.0519526	1.54781	5.80478	0.00250467	0.0146234	2.15628	5.63548	1.39784e-07	1.08797e-06	5.48719	5.02144	6.10602	5.48719	5.02144	6.10602	2547	1813	3629	56.6403	39.9292	90.4235	141.524	101.801	244.383
416003	XM_040646770,XM_046900176,XM_046900177,XM_414345	ASB14	ankyrin repeat and SOCS box containing 14, transcript variant X3	protein_coding	XP_040502704.1;XP_046756132.1;XP_046756133.1;XP_414345.4	4125	.	2.39921	-0.830077	0.00631844	0.0175883	2.04443	-0.982769	0.0340935	0.112791	-1.17336	-0.458017	0.625935	0.745375	0.389487	0.804554	0.710144	0.389487	0.804554	0.710144	18	43	34	0.087208	0.21142	0.184232	0.217902	0.53902	0.497915
416004	XM_015293383,XM_015293384,XM_015293386,XM_040646765,XR_003077518,XR_005839459	DNAH12	dynein, axonemal, heavy chain 12, transcript variant X2	protein_coding	XP_015148869.2;XP_015148870.2;XP_015148872.2;XP_040502699.1	4170	.	2.91177	1.63255	1.09333e-08	1.10761e-07	2.54056	1.48835	9.29155e-07	1.56519e-05	-1.14607	2.10841	0.438202	0.570954	1.36	2.47676	2.31735	1.36	2.47676	2.31735	91	263	213	0.095642	0.274952	0.27	0.238975	0.700998	0.729716
416013	XM_414356	UQCRC1	ubiquinol-cytochrome c reductase core protein 1	protein_coding	XP_414356.5	4319	.	1.91838	8.11784	5.45117e-06	3.31017e-05	-1.11582	7.49589	0.441752	0.669632	-2.14057	8.06563	1.19935e-07	9.46112e-07	7.58005	8.51633	7.42281	7.58005	8.51633	7.42281	11055	21031	9120	96.7219	182.249	89.3889	241.673	464.648	241.587
416015	NM_001006137,XM_046899902	HMCES	5-hydroxymethylcytosine binding, ES cell specific	protein_coding	NP_001006137.1;XP_046755858.1	4404	.	1.53139	5.73303	0.00319217	0.00978047	-1.42817	5.15939	0.0144623	0.0586293	-2.1871	5.55149	8.68126e-08	6.99201e-07	5.4261	6.02928	4.92619	5.4261	6.02928	4.92619	2439	3704	1572	27.3712	41.1603	19.7101	68.3908	104.939	53.2695
416022	NM_001006138,XM_046899903	RUVBL1	RuvB like AAA ATPase 1	protein_coding	NP_001006138.2;XP_046755859.1	4431	.	-1.98745	6.53657	1.94829e-06	1.30645e-05	1.03696	6.97486	0.799888	0.933174	2.0609	6.57154	5.59063e-07	3.9164e-06	6.95967	5.98013	7.01162	6.95967	5.98013	7.01162	7171	3578	6845	54.9513	27.2021	58.8674	137.304	69.3526	159.098
416026	NM_001030598	ABTB1	ankyrin repeat and BTB domain containing 1	protein_coding	NP_001025769.2	4491	.	1.98694	5.58167	2.4115e-06	1.57999e-05	-1.0258	4.98533	0.86419	0.970732	-2.0382	5.56968	1.05358e-06	6.94573e-06	5.04628	6.01502	5.01065	5.04628	6.01502	5.01065	1861	3667	1670	5.38728	10.5178	5.41883	13.4609	26.8156	14.6452
416027	NM_001006139	MCM2	minichromosome maintenance complex component 2	protein_coding	NP_001006139.2	4524	.	-5.42538	6.56022	3.13595e-29	3.80966e-27	-1.87754	6.93209	1.18986e-05	0.00014992	2.88962	5.83624	5.40266e-13	9.11573e-12	7.32466	4.92413	6.42367	7.32466	4.92413	6.42367	9252	1691	4536	36.2314	6.55916	19.8993	90.5294	16.7228	53.7807
416032	XM_004944602,XM_040646705,XM_040646706,XM_046900035	CHST13	carbohydrate sulfotransferase 13, transcript variant X4	protein_coding	XP_004944659.1;XP_040502639.1;XP_040502640.1;XP_046755991.1	50139	.	1.83333	1.21909	0.0017425	0.0057811	-12.17	-0.121497	6.36067e-14	3.92906e-12	-22.3096	0.674234	1.23041e-24	6.8988e-23	1.38875	1.9888	0.177515	1.38875	1.9888	0.177515	94	171	7	0.299837	0.528875	0.009816	0.749187	1.34838	0.026528
416034	XM_414374	ZXDC	ZXD family zinc finger C	protein_coding	XP_414374.5	50141	.	-1.04778	4.88574	0.751742	0.852236	-2.2978	4.44131	2.91643e-08	6.87955e-07	-2.19301	4.39476	1.65654e-07	1.27184e-06	4.9643	4.89917	3.82268	4.9643	4.89917	3.82268	1755	1661	703	5.11685	4.79767	2.29493	12.7852	12.2318	6.20238
416035	XM_040646710,XM_040646712,XM_040646713,XM_046900036	UROC1	urocanate hydratase 1, transcript variant X1	protein_coding	XP_040502644.1;XP_040502646.1;XP_040502647.1;XP_046755992.1	4738	.	-2.03409	-1.04766	0.0340935	0.0738837	2.84866	0.253684	1.44345e-05	0.000177875	5.79348	0.0526735	1.83189e-10	2.26496e-09	0.680448	0.373141	1.44406	0.680448	0.373141	1.44406	35	17	92	0.13925	0.059329	0.366752	0.347937	0.15126	0.991202
416036	XM_003642010	NTN4L	netrin-4-like	protein_coding	XP_003642058.2	50142	.	1.08408	6.7531	0.572477	0.700081	-2.53535	6.17373	1.82769e-10	6.42026e-09	-2.74851	6.25815	4.76601e-12	7.13336e-11	6.7071	6.8225	5.38592	6.7071	6.8225	5.38592	6010	6461	2182	21.9584	23.3793	8.92937	54.8663	59.6062	24.1329
416037	NM_001113759	CHCHD4	coiled-coil-helix-coiled-coil-helix domain containing 4	protein_coding	NP_001107231.1	4759	.	-2.673	4.85592	3.81642e-11	5.67133e-10	1.15609	5.50523	0.316562	0.543178	3.09023	5.01071	5.08051e-14	9.65628e-13	5.42957	4.06593	5.63431	5.42957	4.06593	5.63431	2445	907	2602	24.438	8.97973	29.1458	61.0618	22.8941	78.7709
416040	NM_001277862	LSM3	LSM3 homolog, U6 small nuclear RNA and mRNA degradation associated	protein_coding	NP_001264791.1	66246	.	-3.14166	4.23316	7.31294e-14	1.55405e-12	-1.52705	4.56088	0.00416791	0.0219349	2.05732	3.79573	2.32769e-06	1.43906e-05	4.88161	3.33105	4.29637	4.88161	3.33105	4.29637	1654	522	997	37.0159	11.5516	24.9885	92.4896	29.451	67.5351
416041	NM_001397468,XM_015293091,XM_015293092,XM_015293093,XM_015293094,XM_025154472,XM_025154473,XM_025154474,XM_025154476,XM_025154478,XM_040646237,XM_040646238,XM_040646239,XM_040646240,XM_040646241,XM_040646242,XM_040646244,XM_040646245,XM_046899913,XM_046899914,XM_046899915,XM_046899916,XM_046899917,XM_046899918,XM_046899919,XM_046899920,XM_046899921,XM_046899922,XM_046899923,XM_046899924,XM_046899…	SLC6A6	solute carrier family 6 member 6	protein_coding	NP_001384397.1;XP_015148577.1;XP_015148578.1;XP_015148579.1;XP_015148580.1;XP_025010240.1;XP_025010241.1;XP_025010242.1;XP_025010244.1;XP_025010246.1;XP_040502171.1;XP_040502172.1;XP_040502173.1;XP_040502174.1;XP_040502175.1;XP_040502176.1;XP_040502178.1;XP_040502179.1;XP_046755869.1;XP_046755870.1;XP_046755871.1;XP_046755872.1;XP_046755873.1;XP_046755874.1;XP_046755875.1;XP_046755876.1;XP_046755…	4841	.	-1.49657	4.55908	0.00626185	0.0174694	-2.75277	4.26889	2.90812e-11	1.15832e-09	-1.83939	3.86721	5.99749e-05	0.000276419	4.86892	4.31151	3.49189	4.86892	4.31151	3.49189	1639	1086	548	2.54946	1.66585	0.934668	6.37019	4.24713	2.52608
416045	XM_004944615,XM_414385	CCDC51	coiled-coil domain containing 51, transcript variant X1	protein_coding	XP_004944672.2;XP_414385.3	4873	.	-2.10311	4.49383	6.2573e-07	4.65402e-06	-1.17961	4.81808	0.260211	0.479792	1.78289	4.33674	0.000106432	0.000461776	4.97698	3.95401	4.74686	4.97698	3.95401	4.74686	1771	835	1382	13.7457	6.55434	12.0831	34.3456	16.7105	32.6563
416054	NM_001390855,XM_046899948	KLHDC8B	kelch domain containing 8B	protein_coding	NP_001377784.2;XP_046755904.1	5112	.	2.18554	-0.267408	0.0038877	0.0116141	1.94369	-0.379444	0.018981	0.0718527	-1.12433	0.0974037	0.656171	0.76981	0.584316	1.06617	0.980139	0.584316	1.06617	0.980139	29	63	52	0.211247	0.546958	0.511792	0.527831	1.39448	1.38319
416057	NM_001012782	QARS	glutaminyl-tRNA synthetase	protein_coding	NP_001012800.2	5185	.	1.13684	6.95877	0.369058	0.503097	2.77481	7.77949	2.04977e-12	9.83972e-11	2.44081	7.83087	6.52744e-10	7.38008e-09	6.87523	7.05878	8.33975	6.87523	7.05878	8.33975	6760	7621	17267	37.9418	42.3637	108.577	94.8031	108.008	293.445
416064	XM_414402	RPP14	ribonuclease P/MRP subunit p14	protein_coding	XP_414402.2	15572	.	-2.79352	3.1532	1.33867e-10	1.82897e-09	-1.80273	3.34838	0.000155093	0.0013736	1.54959	2.58208	0.00764068	0.0200731	3.81264	2.50351	3.04243	3.81264	2.50351	3.04243	758	269	387	10.8406	3.80899	6.19532	27.0868	9.71114	16.7438
416071	NM_001277802,NM_001277804,XM_046899951,XM_046899952,XM_046899953,XM_046899954,XM_046899955,XM_046899956,XM_046899957,XM_046899958,XM_046899959,XM_046899960,XR_006931286	FHIT	fragile histidine triad	protein_coding	NP_001264731.2;NP_001264733.1;XP_046755907.1;XP_046755908.1;XP_046755909.1;XP_046755910.1;XP_046755911.1;XP_046755912.1;XP_046755913.1;XP_046755914.1;XP_046755915.1;XP_046755916.1	5420	.	1.24331	1.67025	0.223199	0.339751	-3.56517	0.878751	4.67798e-09	1.26055e-07	-4.43253	1.12495	2.91221e-12	4.47357e-11	1.92849	2.1667	0.836414	1.92849	2.1667	0.836414	163	201	42	1.96537	2.33551	0.359462	4.91076	5.95444	0.971501
416075	XM_003642029,XM_003642030,XM_004944652,XM_015293297,XM_015293298,XM_015293300,XM_015293301,XM_015293303,XM_015293304,XM_025154721,XM_025154722,XM_025154723,XM_025154724,XM_025154725,XM_025154726,XM_025154727,XM_025154728,XM_025154729,XM_025154730,XM_025154731,XM_040646337,XM_040646338,XM_040646341,XM_414412	CADPS	calcium dependent secretion activator, transcript variant X13	protein_coding	XP_003642077.2;XP_003642078.1;XP_004944709.1;XP_015148783.1;XP_015148784.1;XP_015148786.1;XP_015148787.1;XP_015148789.1;XP_015148790.1;XP_025010489.2;XP_025010490.2;XP_025010491.2;XP_025010492.2;XP_025010493.2;XP_025010494.2;XP_025010495.2;XP_025010496.2;XP_025010497.2;XP_025010498.2;XP_025010499.2;XP_040502271.1;XP_040502272.1;XP_040502275.1;XP_414412.2	5494	.	5.78261	4.87823	2.45565e-29	3.0597e-27	-6.08436	2.34679	1.44618e-22	2.54006e-20	-35.1829	4.6896	2.27727e-80	1.1066e-76	3.27214	5.67503	1.27594	3.27214	5.67503	1.27594	503	2885	76	1.41878	8.08961	0.222563	3.54503	20.6247	0.601509
416079	XM_414416	PSMD6	proteasome 26S subunit, non-ATPase 6	protein_coding	XP_414416.2	5531	.	-2.04449	6.22002	7.83418e-07	5.72465e-06	-1.18969	6.52562	0.225253	0.436203	1.71851	6.05666	0.000177617	0.000731854	6.65924	5.6423	6.41136	6.65924	5.6423	6.41136	5812	2819	4497	57.1525	27.4501	49.5403	142.804	69.9849	133.89
416080	XM_004944664,XM_004944666,XM_015293287,XM_040646356,XM_414417,XR_001468662,XR_003077366	ADAMTS9	ADAM metallopeptidase with thrombospondin type 1 motif 9, transcript variant X7	protein_coding	XP_004944721.3;XP_004944723.3;XP_015148773.2;XP_040502290.1;XP_414417.4	5584	.	4.09946	5.52913	4.78292e-21	2.2135e-19	1.0698	4.22984	0.653634	0.838649	-3.83197	5.54904	2.59969e-19	8.73233e-18	4.25522	6.2325	4.34764	4.25522	6.2325	4.34764	1051	4273	1035	1.72374	7.29906	1.96007	4.30701	18.6092	5.29738
416083	XM_015293264,XM_015293265,XM_015293268,XM_015293269,XM_015293270,XM_015293280,XM_015293281,XM_015293282,XM_015293283,XM_015293284,XM_015293286,XM_025154745,XM_025154746,XM_040646358,XM_040646359,XM_040646360,XM_040646362,XM_040646363,XM_040646364,XM_040646365,XM_040646366,XM_040646368,XM_040646369,XM_040646371,XM_040646373,XM_040646374,XM_040646375,XM_040646376,XM_040646377,XM_040646378,XM_040646…	MAGI1	membrane associated guanylate kinase, WW and PDZ domain containing 1, transcript variant X34	protein_coding	XP_015148750.2;XP_015148751.2;XP_015148754.2;XP_015148755.2;XP_015148756.2;XP_015148766.2;XP_015148767.2;XP_015148768.2;XP_015148769.2;XP_015148770.2;XP_015148772.2;XP_025010513.2;XP_025010514.2;XP_040502292.1;XP_040502293.1;XP_040502294.1;XP_040502296.1;XP_040502297.1;XP_040502298.1;XP_040502299.1;XP_040502300.1;XP_040502302.1;XP_040502303.1;XP_040502305.1;XP_040502307.1;XP_040502308.1;XP_040502…	5607	.	2.01923	4.95989	1.77091e-06	1.19797e-05	2.06994	4.98374	7.74147e-07	1.32615e-05	1.02511	5.39719	0.866134	0.937797	4.43249	5.41225	5.4472	4.43249	5.41225	5.4472	1196	2395	2279	2.48572	4.90842	5.30386	6.21094	12.5142	14.3345
416096	XM_004944692,XM_004944693,XM_015293230,XM_046900018,XM_414429	SHQ1	SHQ1, H/ACA ribonucleoprotein assembly factor, transcript variant X3	protein_coding	XP_004944749.2;XP_004944750.2;XP_015148716.2;XP_046755974.1;XP_414429.5	50160	.	-1.60154	4.19254	0.00157816	0.00528518	1.34437	4.72098	0.0440057	0.136493	2.15306	4.46924	2.90516e-07	2.13358e-06	4.55273	3.9097	4.96386	4.55273	3.9097	4.96386	1305	808	1615	7.03222	4.37879	10.1237	17.571	11.1639	27.3609
416098	NM_001006142,XM_046899986,XM_046899987	PPP4R2	protein phosphatase 4 regulatory subunit 2	protein_coding	NP_001006142.2;XP_046755942.1;XP_046755943.1	5906	.	-1.73824	6.56957	0.0001211	0.000540538	1.26789	7.09514	0.0964095	0.24116	2.2039	6.79602	4.60845e-08	3.8677e-07	6.92534	6.13643	7.26527	6.92534	6.13643	7.26527	7001	3994	8171	28.0513	16.1821	28.4093	70.0902	41.2569	76.7804
416108	NM_001277144	BHLHE40	basic helix-loop-helix family member e40	protein_coding	NP_001264073.1	6296	.	1.78328	7.09297	5.55648e-05	0.000267777	-3.82138	5.95218	2.06151e-19	2.56861e-17	-6.81459	6.64855	3.1512e-36	5.04815e-34	6.63045	7.45859	4.73677	6.63045	7.45859	4.73677	5696	10073	1372	29.8446	52.2786	8.05358	74.571	133.286	21.766
416113	XM_046900245,XM_414443	LMCD1	LIM and cysteine rich domains 1, transcript variant X2	protein_coding	XP_046756201.1;XP_414443.4	6326	.	4.82674	6.5312	7.54155e-26	6.00769e-24	1.46827	5.29266	0.00825551	0.0377861	-3.28735	6.64282	5.53184e-16	1.29029e-14	5.03268	7.26843	5.57271	5.03268	7.26843	5.57271	1843	8822	2491	5.97464	28.339	9.04896	14.9285	72.2512	24.4562
416114	NM_001030603	RAD18	RAD18, E3 ubiquitin protein ligase	protein_coding	NP_001025774.2	6341	.	-3.02848	4.31992	3.3177e-13	6.44013e-12	-1.05089	4.8722	0.736848	0.894477	2.88179	4.26608	3.6223e-12	5.47779e-11	4.95312	3.44584	4.88386	4.95312	3.44584	4.88386	1741	570	1525	14.5948	4.73181	14.3197	36.4673	12.0639	38.7012
416132	NM_001396876,NM_001396877,NM_001396878,NM_001396879	HARS1	histidyl-tRNA synthetase 1	protein_coding	NP_001383805.1;NP_001383806.1;NP_001383807.1;NP_001383808.1	93371	.	1.09403	6.93957	0.529247	0.659546	2.14953	7.52826	1.07018e-07	2.22425e-06	1.96478	7.57071	2.56616e-06	1.57647e-05	6.88514	7.01374	7.98263	6.88514	7.01374	7.98263	6807	7385	13469	48.9513	52.5898	108.557	122.312	134.079	293.39
416147	NM_001389739	LOC416147	E3 ubiquitin/ISG15 ligase TRIM25-like	protein_coding	NP_001376668.2	50175	.	2.30951	-0.313132	0.00231748	0.00742185	-4.0808	-1.6072	0.00124544	0.00808374	-9.42302	-0.65093	2.49496e-09	2.55597e-08	0.550794	1.05416	0.153454	0.550794	1.05416	0.153454	27	62	6	0.232153	0.527466	0.048876	0.580069	1.34479	0.132095
416149	XM_040647121,XM_040647122,XM_040647123,XM_040647124,XM_040647126	ARHGEF37	Rho guanine nucleotide exchange factor 37, transcript variant X4	protein_coding	XP_040503055.1;XP_040503056.1;XP_040503057.1;XP_040503058.1;XP_040503060.1	50176	.	-4.55403	-1.60766	0.000538084	0.00203851	-4.23122	-1.56926	0.000819566	0.00566238	1.07566	-2.79471	1	1	0.567652	0.142972	0.153454	0.567652	0.142972	0.153454	28	6	6	0.087426	0.016238	0.021282	0.218448	0.0414	0.057519
416150	XM_015293658,XM_015293659,XM_040647127,XM_040647128,XM_046900519,XM_046900520,XR_001468808	HTR4	5-hydroxytryptamine receptor 4, transcript variant X1	protein_coding	XP_015149144.1;XP_015149145.1;XP_040503061.1;XP_040503062.1;XP_046756475.1;XP_046756476.1	948	.	2.13705	1.85889	1.73662e-05	9.42533e-05	1.02914	1.23824	0.934711	1	-2.0765	1.87453	4.11611e-05	0.000195902	1.7181	2.55982	1.74709	1.7181	2.55982	1.74709	133	282	126	0.427303	0.910098	0.32987	1.06768	2.32032	0.891521
416158	NM_001277740,NM_001277741	PTTG2	pituitary tumor-transforming 2	protein_coding	NP_001264669.2;NP_001264670.2	50178	.	-2.16234	4.05233	3.52091e-07	2.767e-06	1.44071	4.78998	0.0128542	0.0533416	3.11529	4.43128	8.11427e-14	1.51073e-12	4.56328	3.51977	5.07131	4.56328	3.51977	5.07131	1315	603	1744	24.793	11.2402	36.8087	61.9489	28.6573	99.481
416162	XM_414494	NUDCD2	NudC domain containing 2	protein_coding	XP_414494.6	1211	.	-2.03478	6.34357	9.01696e-07	6.48812e-06	1.04699	6.80021	0.748509	0.902584	2.13041	6.38825	1.76345e-07	1.34806e-06	6.77944	5.76806	6.8451	6.77944	5.76806	6.8451	6322	3081	6093	38.1819	18.4284	41.2284	95.4028	46.9838	111.426
416163	XM_015293666,XM_040647027,XM_046900503	HMMR	hyaluronan mediated motility receptor, transcript variant X1	protein_coding	XP_015149152.2;XP_040502961.1;XP_046756459.1	66251	.	-5.27249	4.63641	1.74548e-26	1.50566e-24	1.01915	5.39882	0.897944	0.992211	5.37339	4.65893	5.37077e-27	3.78237e-25	5.41799	3.15664	5.44472	5.41799	3.15664	5.44472	2425	456	2275	11.0858	2.05846	11.6478	27.6994	5.24811	31.4798
416167	NM_001277150,XM_025154832,XM_040646882,XM_040646883,XM_040646884,XM_040646885,XM_046900334	WWC1	WW and C2 domain containing 1	protein_coding	NP_001264079.2;XP_025010600.2;XP_040502816.1;XP_040502817.1;XP_040502818.1;XP_040502819.1;XP_046756290.1	1284	.	-1.11502	5.63312	0.451327	0.585998	-2.00107	5.29469	2.14705e-06	3.26038e-05	-1.79465	5.19195	6.35905e-05	0.000291242	5.73584	5.58187	4.76186	5.73584	5.58187	4.76186	3037	2701	1397	10.4692	9.16826	4.59653	26.1587	23.3747	12.4228
416172	XM_004944787,XM_025154966,XM_025154967,XM_040647101,XM_040647107,XM_414505	SPDL1	spindle apparatus coiled-coil protein 1, transcript variant X5	protein_coding	XP_004944844.3;XP_025010734.2;XP_025010735.2;XP_040503035.1;XP_040503041.1;XP_414505.4	1371	.	-2.12475	4.95493	3.11833e-07	2.47598e-06	1.08057	5.45502	0.593693	0.795703	2.29593	5.03161	1.77449e-08	1.60375e-07	5.43072	4.38048	5.54002	5.43072	4.38048	5.54002	2447	1142	2434	11.6592	5.68944	12.5351	29.1321	14.5054	33.8779
416173	XM_003642075,XM_003642076,XM_040647085,XM_040647086,XM_040647087,XM_040647088,XM_046900497,XM_046900498,XM_046900499,XM_046900500,XM_046900501,XM_046900502	KCNIP1	potassium voltage-gated channel interacting protein 1, transcript variant X5	protein_coding	XP_003642123.1;XP_003642124.1;XP_040503019.1;XP_040503020.1;XP_040503021.1;XP_040503022.1;XP_046756453.1;XP_046756454.1;XP_046756455.1;XP_046756456.1;XP_046756457.1;XP_046756458.1	1522	.	1.00838	-0.330318	1	1	-6.63787	-1.0694	8.65672e-07	1.47255e-05	-6.69301	-1.06093	8.65672e-07	5.81001e-06	0.813607	0.818825	0.153454	0.813607	0.818825	0.153454	44	44	6	0.112101	0.111562	0.014986	0.2801	0.284431	0.040501
416174	XM_025155029,XM_025155031,XM_040647081,XM_040647082,XM_046900496	GABRP	gamma-aminobutyric acid type A receptor pi subunit, transcript variant X5	protein_coding	XP_025010797.2;XP_025010799.2;XP_040503015.1;XP_040503016.1;XP_046756452.1	1537	.	-3.51134	0.231045	2.68966e-07	2.16749e-06	-3.63452	0.228986	4.1282e-07	7.53202e-06	-1.0352	-0.913016	1	1	1.47169	0.588349	0.571752	1.47169	0.588349	0.571752	103	29	26	0.222626	0.03872	0.037943	0.556263	0.098717	0.102546
416183	NM_001006147	HSPA9	heat shock protein family A (Hsp70) member 9	protein_coding	NP_001006147.2	1687	.	-1.67664	8.16369	0.000296481	0.00120024	1.62738	8.88239	0.000636327	0.00458545	2.72852	8.64181	4.14074e-12	6.22307e-11	8.49268	7.74981	9.19369	8.49268	7.74981	9.19369	20862	12339	31252	107.033	62.7012	179.638	267.436	159.859	485.499
416196	XM_015293628,XM_015293629,XM_015293630,XM_015293631,XM_015293632,XM_040647068	ARAP3	ArfGAP with RhoGAP domain, ankyrin repeat and PH domain 3, transcript variant X1	protein_coding	XP_015149114.2;XP_015149115.2;XP_015149116.2;XP_015149117.2;XP_015149118.2;XP_040503002.1	1844	.	1.75496	1.7363	0.00155818	0.00522429	-1.63943	0.974534	0.0153921	0.0615261	-2.87708	1.52211	2.75108e-08	2.39577e-07	1.7627	2.37902	1.29806	1.7627	2.37902	1.29806	139	242	78	0.324077	0.489774	0.178652	0.809753	1.24869	0.482834
416197	XM_004944760	LOC416197	proteinase-activated receptor 2-like	protein_coding	XP_004944817.4	50188	.	2.07217	-0.097523	0.00482304	0.0139588	-3.44496	-1.26279	0.00179023	0.0109886	-7.13769	-0.445541	4.09275e-09	4.05603e-08	0.664864	1.14757	0.224465	0.664864	1.14757	0.224465	34	70	9	0.442766	0.898762	0.118937	1.10631	2.29142	0.321445
416202	XM_429403,XR_005839615	UBTD2	ubiquitin domain containing 2, transcript variant X1	protein_coding	XP_429403.3	2027	.	1.65661	5.9783	0.000471291	0.0018085	-1.2407	5.42196	0.136827	0.307961	-2.05536	5.86912	7.21641e-07	4.94597e-06	5.59801	6.31442	5.29399	5.59801	6.31442	5.29399	2755	4526	2044	6.41329	10.2398	5.32629	16.0245	26.1067	14.3951
416208	XM_414534	STC2	stanniocalcin 2, transcript variant X1	protein_coding	XP_414534.3	2088	.	-2.31336	4.75891	1.54675e-08	1.52975e-07	-1.00935	5.23345	0.951463	1	2.29193	4.74934	2.2832e-08	2.0148e-07	5.27648	4.11446	5.2634	5.27648	4.11446	5.2634	2193	940	2000	24.8072	10.532	25.3514	61.9843	26.8516	68.516
416220	NM_001012783,XM_040646891,XM_040646892	KIF20A	kinesin family member 20A	protein_coding	NP_001012801.2;XP_040502825.1;XP_040502826.1	50196	.	-4.88983	6.97176	2.46074e-26	2.04987e-24	-1.12733	7.61932	0.399963	0.630683	4.33752	6.82964	5.64415e-23	2.6204e-21	7.70982	5.44654	7.53779	7.70982	5.44654	7.53779	12101	2454	9881	41.3218	8.07197	36.7593	103.248	20.5797	99.3475
416221	NM_001277743,XM_025154842,XM_040646893,XM_046900346,XM_046900347	SFXN1	sideroflexin 1	protein_coding	NP_001264672.1;XP_025010610.3;XP_040502827.1;XP_046756302.1;XP_046756303.1	2371	.	2.168	6.7114	8.61911e-08	7.56013e-07	2.82144	6.98181	1.08069e-12	5.37688e-11	1.30141	7.36655	0.0647429	0.123796	6.069	7.17376	7.55152	6.069	7.17376	7.55152	3841	8258	9976	38.4866	79.0273	111.258	96.1643	201.483	300.691
416223	XM_015293880	CDHR2	cadherin related family member 2, transcript variant X1	protein_coding	XP_015149366.3	50197	.	7.22351	1.20531	3.3989e-19	1.33917e-17	1.35648	-0.547835	0.316456	0.543115	-5.32446	1.27184	3.56593e-15	7.61114e-14	0.633182	2.32004	0.805867	0.633182	2.32004	0.805867	32	230	40	0.109341	0.781325	0.150685	0.273205	1.99201	0.407249
416228	XM_414551	NOP16	NOP16 nucleolar protein	protein_coding	XP_414551.3	50201	.	-2.12117	4.70764	3.79281e-07	2.95993e-06	1.07421	5.20246	0.62394	0.817747	2.27858	4.77832	2.78825e-08	2.42669e-07	5.18862	4.14735	5.28917	5.18862	4.14735	5.28917	2060	963	2037	34.5902	16.007	38.3351	86.4287	40.8104	103.606
416232	NM_001030611	THOC3	THO complex 3	protein_coding	NP_001025782.2	50202	.	-1.91154	4.96122	1.02717e-05	5.90228e-05	1.14036	5.45158	0.364953	0.596445	2.17983	5.0881	1.19154e-07	9.40459e-07	5.38746	4.48374	5.57271	5.38746	4.48374	5.57271	2373	1231	2491	21.1886	10.8795	24.9115	52.9428	27.7377	67.327
416249	NM_001030617,NM_001305578,NM_001305579,XM_040646898,XM_040646900,XM_040646901,XM_040646902,XM_040646903,XM_040646904	HAVCR1	hepatitis A virus cellular receptor 1	protein_coding	NP_001025788.3;NP_001292507.1;NP_001292508.1;XP_040502832.1;XP_040502834.1;XP_040502835.1;XP_040502836.1;XP_040502837.1;XP_040502838.1	50208	.	-5.65996	-2.68501	0.0160841	0.0389103	-2.71032	-2.48679	0.0884894	0.227593	2.08429	-3.47083	0.692096	0.798968	0.270969	0.0492486	0.104095	0.270969	0.0492486	0.104095	12	2	4	0.053464	0.013886	0.017138	0.133588	0.035402	0.046318
416251	XM_015293900,XM_015293901,XM_015293902,XM_015293905,XM_025154986,XM_040647161,XM_040647162,XM_040647163,XM_040647164,XM_040647165,XM_046900441,XM_046900442,XM_046900443	SGCD	sarcoglycan delta, transcript variant X11	protein_coding	XP_015149386.1;XP_015149387.1;XP_015149388.1;XP_015149391.1;XP_025010754.1;XP_040503095.1;XP_040503096.1;XP_040503097.1;XP_040503098.1;XP_040503099.1;XP_046756397.1;XP_046756398.1;XP_046756399.1	2846	.	1.2495	5.7949	0.122267	0.210587	-2.04272	5.20085	1.11841e-06	1.85274e-05	-2.55238	5.42408	1.95951e-10	2.40858e-09	5.65335	5.96898	4.65237	5.65335	5.96898	4.65237	2865	3550	1291	4.65236	5.6087	2.31392	11.6246	14.2995	6.25372
416260	XM_046900446	GALNT10	polypeptide N-acetylgalactosaminyltransferase 10, transcript variant X1	protein_coding	XP_046756402.1	2958	.	-1.58279	4.80832	0.00175392	0.00580792	1.36609	5.34379	0.0316596	0.106392	2.16223	5.09986	1.58819e-07	1.22566e-06	5.14154	4.50264	5.58062	5.14154	4.50264	5.58062	1992	1248	2505	3.79693	2.35493	5.35021	9.48717	6.00397	14.4597
416262	XM_040647168,XM_046900447,XM_414580	FAM114A2	family with sequence similarity 114 member A2, transcript variant X2	protein_coding	XP_040503102.1;XP_046756403.1;XP_414580.2	2985	.	1.31232	5.26585	0.0612468	0.120007	2.10117	5.68891	3.47425e-07	6.44371e-06	1.60111	5.82733	0.00113084	0.00377328	5.09796	5.48004	6.14696	5.09796	5.48004	6.14696	1931	2513	3735	4.66564	6.06585	10.1862	11.6578	15.4651	27.5298
416271	XM_414589	MYOZ3	myozenin 3, transcript variant X1	protein_coding	XP_414589.2	3371	.	1.23499	2.74662	0.191648	0.300801	2.2411	3.28008	2.79348e-07	5.30252e-06	1.81467	3.38104	0.000123422	0.000527328	2.80213	3.06682	3.84727	2.80213	3.06682	3.84727	347	425	716	2.03066	2.46389	4.69953	5.0739	6.28177	12.7012
416276	NM_001012785,XM_015293787,XM_015293790	TCOF1	treacle ribosome biogenesis factor 1	protein_coding	NP_001012803.3;XP_015149273.2;XP_015149276.2	4124	.	-1.51299	7.02522	0.00380479	0.0113987	1.46663	7.59563	0.00728827	0.0341635	2.21898	7.38231	3.26092e-08	2.81455e-07	7.30201	6.70928	7.8516	7.30201	6.70928	7.8516	9107	5969	12295	34.9722	21.9482	52.5843	87.383	55.9577	142.117
416277	XM_040647181,XM_040647182,XM_414596	SLC6A7	solute carrier family 6 member 7, transcript variant X3	protein_coding	XP_040503115.1;XP_040503116.1;XP_414596.2	4226	.	-2.94805	-1.53332	0.00778622	0.0209888	-2.46781	-1.45528	0.0324684	0.108529	1.19419	-2.27012	1	1	0.550794	0.209474	0.24738	0.550794	0.209474	0.24738	27	9	10	0.150467	0.045358	0.059442	0.375963	0.115641	0.160652
416283	XM_004944955,XM_414603	MRNIP	MRN complex interacting protein, transcript variant X2	protein_coding	XP_004945012.2;XP_414603.3	50214	.	-5.13726	3.26761	7.13344e-23	3.90945e-21	1.54386	4.35518	0.00348363	0.0190561	7.93104	3.80631	3.34884e-35	4.73975e-33	4.09293	2.04451	4.68945	4.09293	2.04451	4.68945	933	180	1326	10.9975	2.04785	17.2841	27.4789	5.22106	46.7128
416288	NM_001030620,XM_015293792,XM_040646911,XM_046900364	CANX	calnexin	protein_coding	NP_001025791.2;XP_015149278.1;XP_040502845.1;XP_046756320.1	4443	.	-2.85108	9.65225	4.76495e-13	9.04473e-12	-1.69666	9.88697	0.000208529	0.00177774	1.68041	9.12946	0.000273397	0.00107996	10.2196	8.71037	9.45779	10.2196	8.71037	9.45779	69194	24067	37541	236.107	81.3538	143.212	589.947	207.414	387.051
416291	XM_040647187,XM_040647189,XM_040647190,XM_414611	ADAMTS2	ADAM metallopeptidase with thrombospondin type 1 motif 2, transcript variant X4	protein_coding	XP_040503121.1;XP_040503123.1;XP_040503124.1;XP_414611.7	4492	.	3.00622	6.6074	5.40133e-14	1.1648e-12	1.50033	5.92754	0.00491932	0.0250356	-2.0037	6.77722	1.44265e-06	9.28932e-06	5.63397	7.20244	6.20956	5.63397	7.20244	6.20956	2826	8425	3903	2.80489	8.23764	4.33782	7.00841	21.0021	11.7236
416296	NM_001277274,XM_015293795,XM_025154852,XM_040646914,XM_046900365,XM_046900367,XM_046900368,XM_046900369	RASGEF1C	RasGEF domain family member 1C	protein_coding	NP_001264203.1;XP_015149281.1;XP_025010620.1;XP_040502848.1;XP_046756321.1;XP_046756323.1;XP_046756324.1;XP_046756325.1	4557	.	1.43666	-1.60549	0.428549	0.564404	2.31565	-1.20436	0.0187538	0.0711961	1.61197	-1.03348	0.163084	0.26337	0.311567	0.430027	0.642607	0.311567	0.430027	0.642607	14	20	30	0.011785	0.01691	0.028919	0.029446	0.043114	0.078159
416297	NM_001277745	FAM13B	family with sequence similarity 13, member B	protein_coding	NP_001264674.1	4564	.	-3.8247	4.90624	9.76539e-19	3.62239e-17	-1.53862	5.29331	0.00307213	0.0171921	2.48578	4.43757	1.42542e-09	1.51456e-08	5.59955	3.74572	4.99381	5.59955	3.74572	4.99381	2758	715	1650	12.1385	3.1147	8.13258	30.3297	7.94101	21.9795
416320	NM_001033869,XM_015294017,XM_025154858,XM_040646922,XM_040646923,XM_046900378,XM_046900379	VDAC1	voltage dependent anion channel 1	protein_coding	NP_001029041.1;XP_015149503.1;XP_025010626.1;XP_040502856.1;XP_040502857.1;XP_046756334.1;XP_046756335.1	50221	.	1.7072	4.59577	0.000291807	0.00118462	-2.52242	3.64343	2.73365e-09	7.79866e-08	-4.30625	4.23318	1.04035e-20	4.02288e-19	4.23558	4.9752	3.01265	4.23558	4.9752	3.01265	1036	1754	378	7.86512	13.1763	3.26822	19.6521	33.5934	8.83286
416324	XM_015294076,XM_015294077,XM_015294080	ACSL6	acyl-CoA synthetase long-chain family member 6, transcript variant X1	protein_coding	XP_015149562.2;XP_015149563.2;XP_015149566.2	50224	.	-3.73429	-1.15528	0.000296643	0.00120024	1.02907	-0.515477	0.92105	1	3.8414	-1.13476	0.000196752	0.000804106	0.726213	0.230977	0.742762	0.726213	0.230977	0.742762	38	10	36	0.07471	0.0192	0.078587	0.186674	0.048951	0.212393
416326	NM_001006155,XM_015294022,XM_015294023,XM_015294026,XM_025154859,XM_025154860,XM_025154861,XM_040646924,XM_040646925,XM_040646926,XM_040646927,XM_046900380,XM_046900381,XM_046900383	P4HA2	prolyl 4-hydroxylase subunit alpha 2	protein_coding	NP_001006155.1;XP_015149508.2;XP_015149509.2;XP_015149512.2;XP_025010627.2;XP_025010628.2;XP_025010629.2;XP_040502858.1;XP_040502859.1;XP_040502860.1;XP_040502861.1;XP_046756336.1;XP_046756337.1;XP_046756339.1	50226	.	1.5596	6.94761	0.00191432	0.00627685	2.19652	7.26809	4.87755e-08	1.09057e-06	1.40839	7.50082	0.0163938	0.0386089	6.60617	7.24203	7.73333	6.60617	7.24203	7.73333	5600	8661	11323	36.1287	56.366	82.8679	90.2727	143.707	223.963
416327	NM_001146131	SLC22A4	solute carrier family 22 member 4	protein_coding	NP_001139603.2	66256	.	1.68246	6.27466	0.000303806	0.00122582	-1.32786	5.66143	0.04976	0.149845	-2.23406	6.13555	3.20778e-08	2.77361e-07	5.87524	6.61583	5.47416	5.87524	6.61583	5.47416	3351	5591	2323	10.9885	18.1602	8.53196	27.4563	46.2999	23.0589
416328	NM_001045828,XR_005839486	SLC22A5	solute carrier family 22 member 5	protein_coding	NP_001039293.2	14432	.	1.66795	1.93538	0.00322413	0.00985975	-2.487	1.023	8.74314e-06	0.000115242	-4.14811	1.57714	4.33301e-13	7.42144e-12	1.94148	2.52107	1.09828	1.94148	2.52107	1.09828	165	273	61	0.414906	0.678595	0.16944	1.0367	1.7301	0.457935
416332	NM_001030622,XM_015294028,XM_025154865	KIF3A	kinesin family member 3A	protein_coding	NP_001025793.2;XP_015149514.1;XP_025010633.1	5179	.	2.65694	6.04629	2.35818e-11	3.58473e-10	1.11275	5.25533	0.462986	0.686963	-2.38773	6.09024	2.34565e-09	2.4166e-08	5.21427	6.59965	5.36446	5.21427	6.59965	5.36446	2098	5528	2149	5.72389	14.9413	6.56773	14.302	38.0933	17.7503
416353	XM_046900430	GFRA3	GDNF family receptor alpha 3	protein_coding	XP_046756386.1	5752	.	1.7529	-2.1529	0.311691	0.441192	-1.81657	-2.80515	0.401742	0.631371	-3.18321	-2.34379	0.0384743	0.0801141	0.186178	0.31392	0.104095	0.186178	0.31392	0.104095	8	14	4	0.01884	0.033171	0.009609	0.047074	0.084571	0.025971
416363	XM_004944878,XM_414678	CPEB4	cytoplasmic polyadenylation element binding protein 4, transcript variant X2	protein_coding	XP_004944935.1;XP_414678.3	10504	.	2.04088	4.12469	2.1434e-06	1.42223e-05	2.45829	4.30963	2.51053e-09	7.23289e-08	1.20453	4.68905	0.205907	0.316536	3.63809	4.60706	4.86547	3.63809	4.60706	4.86547	665	1346	1505	1.25982	2.5228	3.19231	3.14784	6.43197	8.6277
416370	XM_003642954,XM_040656319,XM_046905580	DMGDH	dimethylglycine dehydrogenase, transcript variant X1	protein_coding	XP_003643002.2;XP_040512253.1;XP_046761536.1	3314	.	-3.098	-0.901462	0.000577021	0.00216967	1.08609	-0.276206	0.790221	0.929544	3.36388	-0.824029	0.000218753	0.000882153	0.813607	0.31392	0.866327	0.813607	0.31392	0.866327	44	14	44	0.190951	0.057813	0.212762	0.477119	0.147395	0.575022
416374	XM_040647222,XM_040647223,XM_040647224,XR_005839642	PHYKPL	5-phosphohydroxy-L-lysine phospho-lyase, transcript variant X4	protein_coding	XP_040503156.1;XP_040503157.1;XP_040503158.1	50235	.	-3.56854	3.82755	4.9083e-16	1.35517e-14	-1.02059	4.45537	0.894383	0.990309	3.49651	3.80401	1.45266e-15	3.23311e-14	4.53141	2.84771	4.50328	4.53141	2.84771	4.50328	1285	357	1159	10.1733	3.09755	10.0026	25.4194	7.89731	27.0335
416380	NM_001030625,XM_015277278	HAUS1	HAUS augmin like complex subunit 1	protein_coding	NP_001025796.1;XP_015132764.1	1236	.	-5.03473	3.73277	1.20175e-23	7.33017e-22	1.24188	4.63435	0.14127	0.314947	6.2524	3.99654	1.50612e-29	1.25464e-27	4.53141	2.43104	4.83175	4.53141	2.43104	4.83175	1285	253	1469	15.907	3.04871	20.4063	39.7459	7.77277	55.1511
416384	XM_004949027,XM_015277411,XM_040656626,XM_040656627,XM_040656628,XM_040656629,XM_040656630,XM_414699	KATNAL2	katanin catalytic subunit A1 like 2, transcript variant X1	protein_coding	XP_004949084.2;XP_015132897.2;XP_040512560.1;XP_040512561.1;XP_040512562.1;XP_040512563.1;XP_040512564.1;XP_414699.4	1306	.	2.42852	0.62385	5.62763e-05	0.000270937	1.34109	0.0875446	0.234164	0.447067	-1.81076	0.762277	0.00538018	0.0148041	0.909295	1.64876	1.12328	0.909295	1.64876	1.12328	51	123	63	0.170753	0.592535	0.234746	0.426651	1.51069	0.634434
416392	NM_001030627	EEF2KMT	eukaryotic elongation factor 2 lysine methyltransferase	protein_coding	NP_001025798.2	50242	.	1.67793	4.35645	0.000498196	0.00189875	-1.6903	3.60799	0.000634431	0.00457405	-2.8362	4.11881	1.02901e-11	1.47356e-10	4.02437	4.73486	3.32689	4.02437	4.73486	3.32689	887	1476	483	8.07052	13.3023	4.92063	20.1653	33.9147	13.2987
416396	XM_004945423,XM_414710	SEC14L5	SEC14 like lipid binding 5, transcript variant X1	protein_coding	XP_004945480.2;XP_414710.4	1504	.	-2.33438	3.51989	4.9752e-08	4.55009e-07	1.62242	4.39434	0.00113887	0.00752603	3.78733	4.03985	1.4719e-17	4.01073e-16	4.08856	2.97423	4.75388	4.08856	2.97423	4.75388	930	395	1389	2.21757	0.931402	3.71384	5.54092	2.37464	10.0372
416404	NM_001277151,NM_001277152,NM_001277153,NM_001277162,NM_001396916,XM_046900575	FAM173A	family with sequence similarity 173 member A	protein_coding	NP_001264080.2;NP_001264081.2;NP_001264082.2;NP_001264091.2;NP_001383845.1;XP_046756531.1	14542	.	-5.9127	1.39029	1.13634e-17	3.79076e-16	1.79608	2.63673	0.000341262	0.00271409	10.6186	2.12892	2.3084e-31	2.28924e-29	2.43964	0.804554	3.16182	2.43964	0.804554	3.16182	257	43	425	3.60891	0.595748	6.84575	9.01738	1.51888	18.5017
416416	NM_001039263,XM_015294144	RSL1D1	ribosomal L1 domain containing 1	protein_coding	NP_001034352.3;XP_015149630.2	2075	.	-2.72735	5.9543	7.49775e-12	1.22674e-10	1.06902	6.55233	0.641557	0.829649	2.91558	6.02521	3.17327e-13	5.52027e-12	6.51866	5.09803	6.61394	6.51866	5.09803	6.61394	5267	1915	5183	48.8222	17.5739	53.8134	121.989	44.8052	145.439
416419	XM_015294307,XM_040647665,XM_040647667	SHISA9	shisa family member 9, transcript variant X3	protein_coding	XP_015149793.1;XP_040503599.1;XP_040503601.1	50251	.	-1.16788	3.27365	0.320444	0.449843	-2.33156	2.89892	1.86641e-07	3.70184e-06	-1.99642	2.74653	2.06443e-05	0.000104534	3.50875	3.30594	2.44672	3.50875	3.30594	2.44672	603	512	238	2.15042	1.82837	0.985464	5.37314	4.66148	2.66336
416423	NM_001030629,NM_001396919,NM_001396920,NM_001396921,NM_001396922	PARN	poly(A)-specific ribonuclease	protein_coding	NP_001025800.2;NP_001383848.1;NP_001383849.1;NP_001383850.1;NP_001383851.1	50253	.	-2.96414	5.92059	1.47526e-13	3.01631e-12	-1.30389	6.3223	0.0644727	0.181375	2.2733	5.64437	1.91801e-08	1.71998e-07	6.51622	4.97917	6.13817	6.51622	4.97917	6.13817	5258	1759	3712	19.6543	6.47678	15.5396	49.109	16.5127	41.998
416436	NM_001396501,XM_015294267,XM_015294269,XM_025155314,XM_040647641,XM_046900593,XM_046900594,XM_046900595	TECPR1	tectonin beta-propeller repeat containing 1	protein_coding	NP_001383430.1;XP_015149753.2;XP_015149755.2;XP_025011082.2;XP_040503575.1;XP_046756549.1;XP_046756550.1;XP_046756551.1	50257	.	1.35859	5.29739	0.0347801	0.0750857	-1.53944	4.78232	0.0033329	0.0183555	-2.09147	5.06583	5.31332e-07	3.7401e-06	5.10086	5.53185	4.5009	5.10086	5.53185	4.5009	1935	2607	1157	4.91441	6.0778	3.4378	12.2794	15.4955	9.29118
416440	XM_004945110,XM_015294312,XM_040647678,XM_040647679,XM_040647680	TRRAP	transformation/transcription domain associated protein, transcript variant X3	protein_coding	XP_004945167.2;XP_015149798.2;XP_040503612.1;XP_040503613.1;XP_040503614.1	2626	.	-2.4773	7.04328	3.85684e-10	4.87218e-09	-1.24965	7.4022	0.118006	0.278357	1.9824	6.8218	2.05097e-06	1.28267e-05	7.56136	6.26381	7.24175	7.56136	6.26381	7.24175	10912	4368	8038	12.13	4.82562	9.95378	30.3084	12.3031	26.9016
416446	XM_004945114,XM_414754	PRKAR1B	protein kinase cAMP-dependent type I regulatory subunit beta, transcript variant X2	protein_coding	XP_004945171.1;XP_414754.1	2686	.	4.75498	4.64435	8.17173e-24	5.1348e-22	-1.02189	3.10786	0.89322	0.989743	-4.85903	4.63961	2.97752e-24	1.58417e-22	3.2747	5.40162	3.24672	3.2747	5.40162	3.24672	504	2377	454	2.01268	9.41915	2.04712	5.02897	24.0144	5.53264
416454	XM_004945126,XM_040647832,XM_040647833,XM_414762,XR_005839936,XR_005839937,XR_005839938	CYP2W2	cytochrome P450, family 2, subfamily W, polypeptide 2, transcript variant X4	protein_coding	XP_004945183.2;XP_040503766.1;XP_040503767.1;XP_414762.4	.	.	-1.36418	2.69597	0.0538413	0.107934	-3.25732	2.29375	1.59343e-11	6.56188e-10	-2.38775	1.96642	9.57857e-07	6.35867e-06	3.07695	2.68974	1.71457	3.07695	2.68974	1.71457	432	314	122	0.636848	0.586687	0.185533	1.59126	1.49578	0.501432
416455	XM_040647834	C7orf50	C7orf50 homolog	protein_coding	XP_040503768.1	2976	.	-2.62236	5.2477	6.4807e-11	9.28052e-10	-1.23508	5.63712	0.144043	0.319321	2.12322	5.03383	3.13978e-07	2.29662e-06	5.80634	4.45661	5.50776	5.80634	4.45661	5.50776	3192	1207	2379	25.3465	9.49108	21.1656	63.3319	24.1978	57.2032
416457	NM_001162405,XM_004945130	GPER1	G protein-coupled estrogen receptor 1	protein_coding	NP_001155877.1;XP_004945187.2	2982	.	4.3716	3.88197	1.33617e-20	5.92058e-19	1.5234	2.79532	0.00911596	0.0408649	-2.86959	4.01661	7.95369e-12	1.15372e-10	2.69497	4.64059	3.22379	2.69497	4.64059	3.22379	318	1379	446	0.301179	1.29202	0.473298	0.752539	3.29406	1.27916
416460	XM_004945133,XM_015294333,XM_046900987,XM_046900988,XM_046900989,XM_046900990,XM_046900991,XM_046900992,XM_414767	MICALL2	MICAL like 2, transcript variant X9	protein_coding	XP_004945190.1;XP_015149819.1;XP_046756943.1;XP_046756944.1;XP_046756945.1;XP_046756946.1;XP_046756947.1;XP_046756948.1;XP_414767.4	50260	.	1.2673	6.10355	0.0992253	0.177958	-2.03709	5.49931	1.09721e-06	1.82177e-05	-2.58161	5.73707	1.00837e-10	1.29859e-09	5.94545	6.28227	4.94296	5.94545	6.28227	4.94296	3521	4425	1591	11.4372	14.3389	5.97084	28.5775	36.5576	16.1371
416463	NM_001277539,XM_046900604	PSMG3	proteasome assembly chaperone 3	protein_coding	NP_001264468.1;XP_046756560.1	3088	.	-2.26922	4.89492	2.9356e-08	2.77711e-07	-2.28539	4.89211	2.35659e-08	5.65039e-07	-1.00713	4.18195	0.967199	1	5.40104	4.26145	4.25174	5.40104	4.26145	4.25174	2396	1047	965	31.2116	13.5012	14.078	77.9866	34.4217	38.0478
416465	XM_015294341,XM_040647847,XM_040647848,XM_040647849,XM_046900993,XR_005839952	ELFN1	extracellular leucine rich repeat and fibronectin type III domain containing 1, transcript variant X6	protein_coding	XP_015149827.1;XP_040503781.1;XP_040503782.1;XP_040503783.1;XP_046756949.1	3092	.	1.36282	6.87612	0.0303973	0.0669383	-1.49777	6.37368	0.00493432	0.0250811	-2.04118	6.65758	7.75675e-07	5.27662e-06	6.64962	7.09239	6.07393	6.64962	7.09239	6.07393	5773	7802	3548	17.9006	22.6406	11.0778	44.7272	57.7229	29.9394
416467	NM_001006160	NUDT1	nudix hydrolase 1	protein_coding	NP_001006160.2	3119	.	-4.47458	5.77711	1.82547e-23	1.07305e-21	-1.34458	6.28807	0.0392195	0.125327	3.32784	5.43803	6.09901e-16	1.41579e-14	6.50122	4.39365	6.07953	6.50122	4.39365	6.07953	5203	1153	3562	70.475	15.471	54.0619	176.092	39.4437	146.11
416468	XM_015294345,XM_015294346,XM_025155200,XM_025155201,XM_025155202,XM_046900997,XM_046900998,XM_046900999,XM_046901000,XM_414774	SNX8	sorting nexin 8, transcript variant X10	protein_coding	XP_015149831.1;XP_015149832.1;XP_025010968.2;XP_025010969.1;XP_025010970.1;XP_046756953.1;XP_046756954.1;XP_046756955.1;XP_046756956.1;XP_414774.6	3128	.	-1.51931	7.62211	0.00339287	0.0103044	-2.02474	7.47165	9.29798e-07	1.56519e-05	-1.33267	7.09689	0.0443806	0.0901715	7.89831	7.29802	6.88674	7.89831	7.29802	6.88674	13798	9006	6273	33.2943	21.7208	17.0779	83.1906	55.3779	46.1556
416477	NM_001329508,XM_046900606	CYP3A4	cytochrome P450 family 3 subfamily A member 4	protein_coding	NP_001316437.2;XP_046756562.1	50264	.	-1.3746	1.3152	0.100163	0.179207	-5.40562	0.787842	5.88267e-13	3.06277e-11	-3.93248	0.419083	1.3458e-08	1.2339e-07	1.94148	1.61645	0.607614	1.94148	1.61645	0.607614	165	119	28	1.10127	0.631029	0.201689	2.75168	1.60883	0.545095
416480	XM_414787	MMD2	monocyte to macrophage differentiation associated 2	protein_coding	XP_414787.2	3348	.	3.27509	-0.764518	0.000218654	0.000915697	1.5164	-1.47389	0.282622	0.506283	-2.15929	-0.597672	0.0117205	0.0290136	0.331445	0.888136	0.477991	0.331445	0.888136	0.477991	15	49	21	0.070132	0.23419	0.11305	0.175236	0.597075	0.305535
416490	NM_001030632	ARPC1B	actin related protein 2/3 complex subunit 1B	protein_coding	NP_001025803.1	15421	.	-1.35678	8.05916	0.0320937	0.0702179	-2.12994	7.81792	1.46915e-07	2.9705e-06	-1.56985	7.53351	0.00160255	0.00509754	8.26703	7.82851	7.18149	8.26703	7.82851	7.18149	17833	13034	7707	166.64	120.633	80.6838	416.373	307.559	218.06
416491	XM_414797	PDAP1	PDGFA associated protein 1	protein_coding	XP_414797.1	3481	.	-2.09581	7.53555	2.70111e-07	2.17431e-06	-1.18744	7.85409	0.227318	0.438571	1.76498	7.37251	7.37874e-05	0.000332717	7.97821	6.91694	7.73142	7.97821	6.91694	7.73142	14587	6902	11308	94.9769	44.5066	82.482	237.313	113.471	222.92
416494	NM_001277551	CPSF4	cleavage and polyadenylation specific factor 4	protein_coding	NP_001264480.1	3494	.	-2.78795	6.39726	2.2537e-12	3.96313e-11	-1.4389	6.71625	0.0110926	0.0474358	1.93756	6.03055	4.9801e-06	2.88438e-05	6.96605	5.50728	6.44613	6.96605	5.50728	6.44613	7203	2562	4608	42.9976	15.1445	30.8172	107.436	38.6114	83.2879
416497	NM_001030633	NATD1	N-acetyltransferase domain containing 1	protein_coding	NP_001025804.1	50269	.	2.43601	4.3786	3.26174e-09	3.59679e-08	1.55668	3.95279	0.00331535	0.0182658	-1.56486	4.59522	0.0024299	0.00735683	3.71008	4.92825	4.30868	3.71008	4.92825	4.30868	702	1696	1006	3.06111	7.32541	4.91155	7.64862	18.6763	13.2742
416504	NM_001006163,XM_015294174,XM_015294175	COPS3	COP9 signalosome subunit 3	protein_coding	NP_001006163.1;XP_015149660.1;XP_015149661.1	3588	.	-3.19607	6.92943	2.12494e-15	5.48273e-14	-1.77945	7.18004	5.90913e-05	0.000597388	1.7961	6.34395	4.89263e-05	0.000229414	7.54403	5.88457	6.7186	7.54403	5.88457	6.7186	10781	3345	5577	70.0093	21.8807	40.6644	174.928	55.7856	109.902
416505	XM_414809,XR_003077757	NT5M	5',3'-nucleotidase, mitochondrial, transcript variant X1	protein_coding	XP_414809.2	3594	.	1.15852	5.17928	0.311811	0.441319	-1.80753	4.70533	6.11674e-05	0.000615814	-2.09406	4.84536	5.70738e-07	3.99243e-06	5.11024	5.31681	4.28949	5.11024	5.31681	4.28949	1948	2238	992	7.77945	8.86603	4.43773	19.4381	22.6042	11.9936
416507	NM_001044636	RASD1	ras related dexamethasone induced 1	protein_coding	NP_001038101.1	3609	.	3.60891	1.53283	2.98163e-11	4.47643e-10	1.11631	0.429931	0.660018	0.843347	-3.23272	1.57248	8.56238e-10	9.4922e-09	1.16331	2.45408	1.25348	1.16331	2.45408	1.25348	72	258	74	0.614288	2.18246	0.708054	1.53489	5.56424	1.91362
416511	XM_015294421,XM_414815	ATPAF2	ATP synthase mitochondrial F1 complex assembly factor 2, transcript variant X1	protein_coding	XP_015149907.1;XP_414815.1	3657	.	-2.14989	4.17668	3.81455e-07	2.97531e-06	-1.46194	4.37746	0.010511	0.0455226	1.47057	3.82679	0.0109586	0.0273319	4.68028	3.63918	4.1581	4.68028	3.63918	4.1581	1431	660	901	14.2604	6.50622	10.0524	35.6317	16.5878	27.1682
416517	NM_001256490,NM_001256491,NM_001256492,NM_001396176,XM_046900609,XM_046900610,XM_046900611	TOP3A	topoisomerase (DNA) III alpha	protein_coding	NP_001243419.1;NP_001243420.1;NP_001243421.1;NP_001383105.1;XP_046756565.1;XP_046756566.1;XP_046756567.1	3738	.	-2.5952	4.68505	1.89459e-10	2.50768e-09	-1.25175	5.06159	0.123761	0.287382	2.07325	4.45881	1.04837e-06	6.91546e-06	5.25126	3.93449	4.93681	5.25126	3.93449	4.93681	2154	823	1584	11.8361	3.29191	11.6235	29.5741	8.39282	31.4141
416520	XM_414824	SHMT1	serine hydroxymethyltransferase 1	protein_coding	XP_414824.5	3751	.	-4.95272	5.36372	1.08806e-25	8.43711e-24	-1.0478	6.06467	0.746297	0.901219	4.72675	5.30764	2.41564e-24	1.30912e-22	6.1181	3.88956	6.05173	6.1181	3.88956	6.05173	3976	796	3493	22.7545	4.50909	22.3909	56.8553	11.4961	60.5149
416521	NM_001006165,XM_015294183,XM_040647362,XM_046900612	PRPSAP2	phosphoribosyl pyrophosphate synthetase associated protein 2	protein_coding	NP_001006165.2;XP_015149669.1;XP_040503296.1;XP_046756568.1	50275	.	-2.98243	6.18204	9.55274e-14	1.99227e-12	-1.31564	6.5804	0.0554936	0.162774	2.2669	5.89635	1.94968e-08	1.74264e-07	6.7774	5.22669	6.38577	6.7774	5.22669	6.38577	6313	2099	4417	48.0004	15.6871	37.6163	119.936	39.9947	101.664
416527	XM_414831	MAFIP	MAFF interacting protein (pseudogene)	protein_coding	XP_414831.1	3904	.	3.79417	1.12638	1.14542e-10	1.57676e-09	1.96137	0.442473	0.00302528	0.0169887	-1.93431	1.3898	0.000548362	0.0020005	0.922461	2.13853	1.46376	0.922461	2.13853	1.46376	52	196	94	0.467658	1.76629	0.957636	1.16851	4.50322	2.58815
416528	XM_015294430,XM_015294431,XM_025155172,XM_040647489,XM_046900817,XM_046900818	LMF1	lipase maturation factor 1, transcript variant X1	protein_coding	XP_015149916.4;XP_015149917.4;XP_025010940.3;XP_040503423.1;XP_046756773.1;XP_046756774.1	3930	.	-2.21721	4.9508	6.7374e-08	5.99255e-07	-1.7924	5.05346	6.86099e-05	0.000679019	1.237	4.4272	0.151043	0.24758	5.44561	4.33653	4.62966	5.44561	4.33653	4.62966	2473	1106	1270	12.0547	5.33735	6.90064	30.1204	13.6077	18.65
416530	XM_004945219,XM_040647604,XM_040647605,XM_040647607,XM_046900942,XM_046900943,XM_429439	LOC416530	uncharacterized LOC416530, transcript variant X4	protein_coding	XP_004945276.1;XP_040503538.1;XP_040503539.1;XP_040503541.1;XP_046756898.1;XP_046756899.1;XP_429439.3	50279	.	-4.04195	4.75031	6.71299e-20	2.78017e-18	1.05292	5.46836	0.723172	0.886959	4.25584	4.80979	3.53944e-21	1.44938e-19	5.46261	3.5436	5.53537	5.46261	3.5436	5.53537	2503	614	2426	10.6399	2.54582	11.3405	26.5854	6.49065	30.6494
416531	NM_001278060,XM_046900620	CHTF18	chromosome transmission fidelity factor 18	protein_coding	NP_001264989.3;XP_046756576.1	3952	.	-1.6928	5.73515	0.000277634	0.00113118	-2.16188	5.61421	1.29527e-07	2.64089e-06	-1.2771	5.14093	0.0931543	0.166892	6.08592	5.34111	4.99804	6.08592	5.34111	4.99804	3887	2277	1655	17.9142	10.3958	8.54652	44.7611	26.5045	23.0982
416534	XM_004945223,XM_025155219,XM_040647859	MSLN	mesothelin, transcript variant X3	protein_coding	XP_004945280.2;XP_025010987.2;XP_040503793.1	3982	.	-2.61287	2.0625	4.40668e-08	4.0566e-07	-4.92108	1.86734	1.19263e-16	1.06663e-14	-1.88344	0.842563	0.0027878	0.00829445	2.80569	1.71892	1.14784	2.80569	1.71892	1.14784	348	132	65	1.43825	0.525109	0.292257	3.59368	1.33878	0.789869
416540	NM_001135558,NM_001346746	MSRB1	methionine sulfoxide reductase B1	protein_coding	NP_001129030.1;NP_001333675.2	4033	.	-1.66307	6.46216	0.000404329	0.00157728	-2.31317	6.30145	7.8802e-09	2.04045e-07	-1.3909	5.83098	0.022223	0.0499641	6.7954	6.07012	5.60245	6.7954	6.07012	5.60245	6393	3812	2544	63.0093	37.5198	28.0572	157.438	95.6579	75.8287
416541	XM_414842	TEX2L	testis expressed 2	protein_coding	XP_414842.4	50280	.	2.29888	2.06416	1.61171e-06	1.09844e-05	-2.2753	0.887004	9.55693e-05	0.000902337	-5.23051	1.80194	2.12336e-17	5.7217e-16	1.81306	2.76168	1.07285	1.81306	2.76168	1.07285	146	333	59	0.609345	1.37948	0.275368	1.52254	3.51702	0.744224
416542	NM_001277559,XM_046900640	RPL3L	ribosomal protein L3 like	protein_coding	NP_001264488.2;XP_046756596.1	4065	.	-1.64607	-1.6846	0.250097	0.370783	-2.60262	-1.85722	0.0397031	0.126126	-1.5813	-2.27524	0.381255	0.51243	0.426924	0.273045	0.177515	0.426924	0.273045	0.177515	20	12	7	0.211098	0.115621	0.070808	0.527458	0.294779	0.191369
416545	NM_001006166,NM_001396928,XM_040647375	TBL3	transducin beta like 3	protein_coding	NP_001006166.2;NP_001383857.1;XP_040503309.1	4142	.	-2.11774	6.4639	2.13952e-07	1.75056e-06	-1.37024	6.6965	0.0278356	0.0963638	1.54553	6.17145	0.00249895	0.00753769	6.91735	5.84808	6.46733	6.91735	5.84808	6.46733	6962	3260	4677	29.0516	13.6314	22.4631	72.5895	34.7537	60.7098
416546	XM_414847	NOXO1	NADPH oxidase organizer 1	protein_coding	XP_414847.5	4149	.	23.7494	1.49973	4.32275e-36	1.10556e-33	4.64316	-0.587397	1.12187e-06	1.85427e-05	-5.11314	1.7006	1.40727e-16	3.44793e-15	0.291411	2.67019	1.03385	0.291411	2.67019	1.03385	13	309	56	0.077948	1.85644	0.379554	0.194764	4.73305	1.0258
416553	XM_040647871,XM_414854	PKD1	polycystin 1, transient receptor potential channel interacting, transcript variant X2	protein_coding	XP_040503805.1;XP_414854.5	50282	.	1.94343	8.26795	3.534e-06	2.23799e-05	-1.16932	7.60214	0.272036	0.494913	-2.27249	8.19522	1.1935e-08	1.10119e-07	7.71716	8.67244	7.49265	7.71716	8.67244	7.49265	12163	23441	9575	10.4884	20.0043	9.24797	26.2068	51.0017	24.994
416554	XM_015294454	RAB26	RAB26, member RAS oncogene family	protein_coding	XP_015149940.2	4287	.	-1.51899	4.74665	0.00441913	0.0129051	-2.48713	4.50525	1.34408e-09	4.11638e-08	-1.63736	4.10288	0.00102659	0.00346748	5.059	4.47813	3.80735	5.059	4.47813	3.80735	1878	1226	695	12.1739	7.86796	5.04624	30.4183	20.0596	13.6382
416555	NM_001012528,XM_015294204,XM_015294205,XM_025155097,XM_040647377,XM_040647378,XM_040647379,XM_046900641	TRAF7	TNF receptor associated factor 7	protein_coding	NP_001012546.2;XP_015149690.1;XP_015149691.1;XP_025010865.1;XP_040503311.1;XP_040503312.1;XP_040503313.1;XP_046756597.1	4299	.	-1.90812	7.67585	6.6481e-06	3.95576e-05	-2.33301	7.58261	4.40169e-09	1.19493e-07	-1.22267	6.99818	0.159234	0.258183	8.07304	7.14573	6.85795	8.07304	7.14573	6.85795	15582	8098	6148	78.2539	40.4205	34.6155	195.528	103.053	93.5534
416556	XM_015294456,XM_015294458	CASKIN1	CASK interacting protein 1, transcript variant X1	protein_coding	XP_015149942.2;XP_015149944.2	50283	.	5.93417	-0.192714	1.31681e-09	1.53942e-08	-3.15719	-2.3509	0.0384743	0.123575	-18.7279	-0.31855	5.60708e-15	1.16938e-13	0.311567	1.28755	0.104095	0.311567	1.28755	0.104095	14	83	4	0.025802	0.154021	0.008387	0.064469	0.39268	0.022666
416559	NM_001030638	PGP	phosphoglycolate phosphatase	protein_coding	NP_001025809.2	50285	.	-3.02404	6.51839	4.16145e-14	9.04108e-13	-2.52418	6.58778	1.93962e-10	6.76453e-09	1.19803	5.64638	0.211185	0.323388	7.11612	5.54049	5.79603	7.11612	5.54049	5.79603	7999	2623	2917	38.8319	12.6128	15.8651	97.0271	32.1568	42.8777
416565	NM_001006167	LCMT1	leucine carboxyl methyltransferase 1	protein_coding	NP_001006167.2	4467	.	-2.29152	5.20884	1.69029e-08	1.66381e-07	-1.25822	5.53001	0.112527	0.268633	1.82123	4.98649	4.40921e-05	0.000208897	5.71281	4.55153	5.3885	5.71281	4.55153	5.3885	2988	1293	2186	22.4049	9.60222	18.3624	55.9818	24.4811	49.627
416567	XM_015294480,XM_015294481	PRKCB	protein kinase C beta, transcript variant X1	protein_coding	XP_015149966.1;XP_015149967.1	50286	.	3.51317	4.83374	1.01729e-16	3.09746e-15	-4.71534	2.94353	7.34938e-20	9.82929e-18	-16.5657	4.55812	8.71014e-59	9.06974e-56	3.76775	5.50287	1.87767	3.76775	5.50287	1.87767	733	2554	143	3.07974	10.3268	0.658023	7.69517	26.3285	1.7784
416575	NM_001030639	PLK1	polo like kinase 1	protein_coding	NP_001025810.2	4585	.	-5.5614	6.84323	4.66489e-30	6.29674e-28	-1.7822	7.24718	5.62111e-05	0.000573841	3.12053	6.17218	1.00937e-14	2.05798e-13	7.61164	5.16938	6.78373	7.61164	5.16938	6.78373	11301	2015	5837	65.7281	11.6079	38.0313	164.231	29.5947	102.785
416577	XM_004945270,XM_414878,XR_005839806	GGA2	golgi associated, gamma adaptin ear containing, ARF binding protein 2, transcript variant X3	protein_coding	XP_004945327.1;XP_414878.2	4608	.	-1.54086	4.71374	0.00326962	0.00997165	-2.38304	4.49841	7.30002e-09	1.90716e-07	-1.54657	4.08922	0.00362538	0.0104428	5.03495	4.43477	3.84163	5.03495	4.43477	3.84163	1846	1188	713	11.8881	7.57791	5.14462	29.704	19.3201	13.9041
416584	XM_414884	NSMCE1	NSE1 homolog, SMC5-SMC6 complex component	protein_coding	XP_414884.1	4739	.	-1.67368	3.94066	0.000645492	0.00239928	1.51926	4.59661	0.00458538	0.0235621	2.54275	4.34562	6.49601e-10	7.3524e-09	4.33493	3.63918	4.91372	4.33493	3.63918	4.91372	1114	660	1558	14.0473	8.23801	22.0052	35.0991	21.0031	59.4724
416586	NM_001030640,XM_025155100,XM_040647381,XM_046900642	IL21R	interleukin 21 receptor	protein_coding	NP_001025811.2;XP_025010868.1;XP_040503315.1;XP_046756598.1	4749	.	1.00837	-0.946992	1	1	-2.55877	-1.42107	0.023845	0.0862775	-2.5801	-1.41369	0.023845	0.0530867	0.567652	0.571591	0.24738	0.567652	0.571591	0.24738	28	28	10	0.100607	0.0986	0.040241	0.25138	0.251385	0.108756
416597	NM_001006169,XM_040647392,XM_046900649,XM_046900650,XM_046900651,XM_046900652	NDE1	nudE neurodevelopment protein 1	protein_coding	NP_001006169.1;XP_040503326.1;XP_046756605.1;XP_046756606.1;XP_046756607.1;XP_046756608.1	4900	.	-1.78454	6.48426	5.77073e-05	0.000276911	1.96362	7.40945	2.65e-06	3.94161e-05	3.50416	7.17781	1.38956e-17	3.80703e-16	6.85434	6.02852	7.82174	6.85434	6.02852	7.82174	6662	3702	12042	24.3883	13.3997	49.4075	60.9377	34.163	133.531
416598	NM_001006170,XM_015294217,XM_025155101	FOPNL	FGFR1OP N-terminal like	protein_coding	NP_001006170.1;XP_015149703.1;XP_025010869.1	4927	.	-2.04913	5.0997	1.01898e-06	7.25327e-06	-1.22277	5.38835	0.165581	0.350951	1.67581	4.91136	0.000433751	0.00163012	5.55586	4.5526	5.27251	5.55586	4.5526	5.27251	2674	1294	2013	42.4873	21.1381	37.4067	106.161	53.8923	101.097
416602	XM_004945285,XM_046900836,XM_046900837	PM5	pM5 protein, transcript variant X3	protein_coding	XP_004945342.3;XP_046756792.1;XP_046756793.1	50291	.	-2.18357	7.17686	6.14994e-08	5.51377e-07	-1.20092	7.50682	0.198771	0.398746	1.81824	7.00102	3.16133e-05	0.000154133	7.63981	6.52164	7.37712	7.63981	6.52164	7.37712	11525	5234	8834	31.7466	14.4968	27.3024	79.3235	36.96	73.7887
416604	NM_001006171	ARL6IP1	ADP ribosylation factor like GTPase 6 interacting protein 1	protein_coding	NP_001006171.1	5116	.	-2.08622	6.65772	3.54828e-07	2.787e-06	-1.36586	6.88529	0.0292743	0.100296	1.52741	6.3696	0.00320926	0.00934571	7.10281	6.05325	6.65682	7.10281	6.05325	6.65682	7925	3767	5341	71.2535	33.5482	53.7978	178.037	85.532	145.397
416608	XM_015294542,XM_015294543,XM_046900866	SYT17	synaptotagmin 17, transcript variant X1	protein_coding	XP_015150028.1;XP_015150029.1;XP_046756822.1	5168	.	1.5603	2.98657	0.00481305	0.0139381	-2.69952	2.0926	1.94889e-08	4.73514e-07	-4.21202	2.58359	1.08818e-16	2.69788e-15	2.84079	3.40858	1.71457	2.84079	3.40858	1.71457	358	554	122	2.0892	3.2006	0.787884	5.22016	8.16003	2.12938
416610	NM_001030641,XM_015294224,XM_025155107	TMC7	transmembrane channel like 7	protein_coding	NP_001025812.3;XP_015149710.2;XP_025010875.2	5200	.	4.25064	0.278222	6.90293e-09	7.22405e-08	2.33315	-0.359342	0.00269915	0.0155527	-1.82159	0.601979	0.00599672	0.0162521	0.533736	1.54098	1.03385	0.533736	1.54098	1.03385	26	110	56	0.10718	0.477057	0.256899	0.267805	1.21627	0.694309
416618	NM_001195157,XM_015294226,XM_040647394,XM_040647395	SDR42E2	short chain dehydrogenase/reductase family 42E, member 2	protein_coding	NP_001182086.1;XP_015149712.1;XP_040503328.1;XP_040503329.1	50299	.	2.42346	-2.04564	0.0798343	0.148675	-1.59314	-2.89729	0.559728	0.767395	-3.85906	-2.16137	0.0161862	0.0382002	0.164178	0.373141	0.104095	0.164178	0.373141	0.104095	7	17	4	0.040256	0.098968	0.021275	0.100585	0.252322	0.057499
416623	NM_001006172,XM_015294230	METTL9	methyltransferase like 9	protein_coding	NP_001006172.2;XP_015149716.1	5318	.	-1.19079	4.20966	0.24116	0.360171	-4.06423	3.64983	1.91936e-18	2.16903e-16	-3.41305	3.45178	1.74405e-14	3.46387e-13	4.39756	4.15861	2.57	4.39756	4.15861	2.57	1166	971	264	10.2124	8.41821	2.5914	25.5171	21.4625	7.00364
416624	XM_015294557,XM_046900847,XM_046900848,XM_046900849,XM_046900850,XM_046900851,XM_046900852	OTOA	otoancorin, transcript variant X2	protein_coding	XP_015150043.2;XP_046756803.1;XP_046756804.1;XP_046756805.1;XP_046756806.1;XP_046756807.1;XP_046756808.1	5340	.	2.90519	0.599664	1.95028e-06	1.30718e-05	-1.75705	-0.661495	0.0681784	0.188633	-5.10411	0.444232	5.14056e-11	6.82505e-10	0.813607	1.68037	0.51623	0.813607	1.68037	0.51623	44	127	23	0.074726	0.21439	0.041044	0.186714	0.546591	0.110927
416633	XM_004945316,XM_025155251,XM_040647910,XM_040647911,XM_040647912,XM_040647913,XM_040647914,XM_046900873,XM_414932,XR_005839988	CIITA	class II major histocompatibility complex transactivator, transcript variant X4	protein_coding	XP_004945373.2;XP_025011019.2;XP_040503844.1;XP_040503845.1;XP_040503846.1;XP_040503847.1;XP_040503848.1;XP_046756829.1;XP_414932.3	50302	.	-8.36894	-0.707018	2.49496e-09	2.79996e-08	1.51976	0.417546	0.0643412	0.18111	12.7106	-0.193438	1.26724e-14	2.5498e-13	1.02368	0.165482	1.36245	1.02368	0.165482	1.36245	60	7	84	0.094295	0.010226	0.147238	0.235611	0.026071	0.397932
416635	XM_046900876,XM_414934	TEKT5	tektin 5, transcript variant X1	protein_coding	XP_046756832.1;XP_414934.3	5485	.	-2.76301	3.69025	6.08603e-11	8.75836e-10	1.47413	4.54973	0.00858525	0.0390136	4.073	4.11966	2.74436e-19	9.15498e-18	4.3151	2.97104	4.85152	4.3151	2.97104	4.85152	1098	394	1490	4.83617	1.71867	7.35712	12.0839	4.3818	19.8837
416636	XM_414935	EMP2	epithelial membrane protein 2	protein_coding	XP_414935.1	5488	.	-2.11917	6.71937	1.99584e-07	1.64659e-06	-1.41813	6.93158	0.0146144	0.0590654	1.49434	6.39695	0.00517031	0.0142995	7.17128	6.09891	6.67146	7.17128	6.09891	6.67146	8313	3890	5396	38.5719	17.8786	28.0529	96.3773	45.582	75.8172
416641	XM_015294585,XR_005839769,XR_005839770,XR_005839771,XR_005839772,XR_005839774	TMEM186	transmembrane protein 186, transcript variant X1	protein_coding	XP_015150071.3	50305	.	-2.80689	4.79523	5.66194e-12	9.40088e-11	-1.58303	5.06184	0.00167908	0.0104401	1.77311	4.33856	0.000123872	0.000529097	5.38864	3.96047	4.74585	5.38864	3.96047	4.74585	2375	839	1381	11.7418	3.87544	7.80934	29.3385	9.88056	21.1059
416647	XM_004945356,XM_015294608,XM_040647478,XM_040647479,XM_046900701,XM_046900702,XM_046900703,XM_046900704,XM_046900705	RHBDF1	rhomboid 5 homolog 1, transcript variant X4	protein_coding	XP_004945413.1;XP_015150094.1;XP_040503412.1;XP_040503413.1;XP_046756657.1;XP_046756658.1;XP_046756659.1;XP_046756660.1;XP_046756661.1	5609	.	1.43071	4.69019	0.0147854	0.0362254	-1.53869	4.13242	0.00410292	0.0216476	-2.20142	4.46656	1.40296e-07	1.09137e-06	4.47332	4.97041	3.88611	4.47332	4.97041	3.88611	1232	1748	737	5.73228	8.0427	3.85958	14.3229	20.5051	10.4311
416649	XM_025155297,XM_040647482,XM_040647485,XM_046900708,XM_046900709,XM_046900710,XM_046900711	NPRL3	nitrogen permease regulator-like 3 (S. cerevisiae), transcript variant X7	protein_coding	XP_025011065.1;XP_040503416.1;XP_040503419.1;XP_046756664.1;XP_046756665.1;XP_046756666.1;XP_046756667.1	5623	.	1.59697	2.68463	0.00381995	0.0114301	-2.28794	1.83949	3.94778e-06	5.64776e-05	-3.65374	2.33667	1.7887e-13	3.21525e-12	2.56667	3.14819	1.65584	2.56667	3.14819	1.65584	286	453	115	1.68678	2.70908	0.613911	4.21467	6.90687	1.65918
416656	NM_001030644,XM_015294235	CLCN7	chloride voltage-gated channel 7	protein_coding	NP_001025815.2;XP_015149721.1	5706	.	-1.43179	6.05287	0.0126354	0.0316221	-2.0073	5.87212	1.61682e-06	2.52086e-05	-1.40195	5.54802	0.019656	0.0451187	6.30627	5.79628	5.31922	6.30627	5.79628	5.31922	4538	3143	2081	17.8683	12.2566	9.17173	44.6466	31.2485	24.788
416660	XM_004945374,XM_004945375,XM_015294634,XM_015294635,XM_046900716,XM_046900717,XM_414957	MGRN1	mahogunin ring finger 1, transcript variant X1	protein_coding	XP_004945431.2;XP_004945432.2;XP_015150120.1;XP_015150121.1;XP_046756672.1;XP_046756673.1;XP_414957.5	5748	.	-1.20933	6.40292	0.184728	0.292424	-2.07217	6.1019	5.10844e-07	9.17128e-06	-1.71349	5.92286	0.000196863	0.000804337	6.54843	6.27744	5.51368	6.54843	6.27744	5.51368	5378	4410	2389	36.8942	29.8886	18.6345	92.1855	76.2019	50.3626
416672	NM_001030645	NMRAL1	NmrA like redox sensor 1	protein_coding	NP_001025816.2	5919	.	1.0017	7.83305	0.990899	1	-2.20222	7.37207	4.38329e-08	9.89158e-07	-2.20596	7.37375	4.10899e-08	3.48261e-07	7.83792	7.84036	6.70651	7.83792	7.84036	6.70651	13230	13142	5530	83.3987	82.054	39.0544	208.384	209.199	105.55
416681	XM_040663259,XM_414977	TMEM209	transmembrane protein 209, transcript variant X2	protein_coding	XP_040519193.1;XP_414977.3	50319	.	-1.64838	5.32921	0.000592234	0.00222114	1.2947	5.84307	0.0732027	0.198872	2.13415	5.57188	2.07802e-07	1.57042e-06	5.67247	4.96961	6.03865	5.67247	4.96961	6.03865	2904	1747	3461	12.752	7.72391	15.6041	31.8626	19.6923	42.1725
416691	NM_001199294,XM_015284112,XM_040679281,XM_046929204,XR_006936488	ASB13	ankyrin repeat and SOCS box containing 13	protein_coding	NP_001186223.1;XP_015139598.2;XP_040535215.1;XP_046785160.1	6365	.	2.01041	3.12389	9.88025e-06	5.6908e-05	-1.10524	2.46726	0.561047	0.768626	-2.22196	3.07885	5.75445e-07	4.01957e-06	2.75875	3.65517	2.63661	2.75875	3.65517	2.63661	335	668	279	1.69874	3.25815	1.55629	4.24453	8.30674	4.2061
416699	XM_025153161,XM_025153166,XM_040663456,XM_040663464,XM_040663469,XM_040663478,XM_040663491,XM_414995,XR_005846404	LRGUK	leucine rich repeats and guanylate kinase domain containing, transcript variant X5	protein_coding	XP_025008929.2;XP_025008934.2;XP_040519390.1;XP_040519398.1;XP_040519403.1;XP_040519412.1;XP_040519425.1;XP_414995.4	66265	.	3.85702	0.842518	5.99083e-10	7.32939e-09	4.10298	0.90843	1.05595e-10	3.8484e-09	1.06386	1.54617	0.755316	0.852112	0.78506	1.92426	1.99062	0.78506	1.92426	1.99062	42	161	159	0.178335	0.649632	0.765783	0.445595	1.65625	2.06964
416706	NM_001199390,XM_040696919	MRPS5	mitochondrial ribosomal protein S5	protein_coding	NP_001186319.1;XP_040552853.1	6487	.	-1.94912	5.32936	4.88036e-06	2.99814e-05	1.21878	5.88128	0.169663	0.357732	2.37555	5.52392	3.57346e-09	3.59021e-08	5.75758	4.81979	6.03824	5.75758	4.81979	6.03824	3084	1569	3460	27.4193	13.8151	34.4643	68.5111	35.2219	93.1448
416719	NM_001277518,XM_015283466,XM_015283468,XM_040696931,XM_040696932,XM_040696933,XM_040696934,XM_040696935,XM_046938592,XM_046938593,XM_046938594,XM_046938595,XM_046938596,XM_046938597,XM_046938598,XM_046938599,XM_046938600	MGME1	mitochondrial genome maintenance exonuclease 1	protein_coding	NP_001264447.1;XP_015138952.1;XP_015138954.1;XP_040552865.1;XP_040552866.1;XP_040552867.1;XP_040552868.1;XP_040552869.1;XP_046794548.1;XP_046794549.1;XP_046794550.1;XP_046794551.1;XP_046794552.1;XP_046794553.1;XP_046794554.1;XP_046794555.1;XP_046794556.1	6603	.	-2.8912	3.22144	2.84653e-11	4.29129e-10	1.11884	3.87427	0.456439	0.682178	3.23473	3.34223	2.15516e-13	3.84082e-12	3.8884	2.52977	4.04004	3.8884	2.52977	4.04004	802	275	826	4.1695	1.41264	4.95469	10.4181	3.60158	13.3908
416726	NM_001199402	DTD1	D-tyrosyl-tRNA deacylase 1	protein_coding	NP_001186331.1	6685	.	-1.42803	3.87214	0.0180915	0.042968	1.52822	4.44331	0.00419905	0.0220431	2.18234	4.2614	2.14267e-07	1.6176e-06	4.18458	3.70404	4.7688	4.18458	3.70404	4.7688	998	693	1404	11.0028	7.56386	17.3328	27.4921	19.2843	46.8445
416730	NM_001398213,XM_015283481,XM_015283484,XM_015283486,XM_015283487,XM_015283488,XM_015283491,XM_040696944,XM_040696945,XM_040696946,XM_046938618,XM_046938619,XM_046938620,XM_046938621,XM_046938622,XM_046938623,XM_046938624,XM_046938625,XM_046938626,XR_005858073,XR_005858074,XR_006938644	PLCB4	phospholipase C beta 4	protein_coding	NP_001385142.1;XP_015138967.1;XP_015138970.1;XP_015138972.1;XP_015138973.1;XP_015138974.1;XP_015138977.1;XP_040552878.1;XP_040552879.1;XP_040552880.1;XP_046794574.1;XP_046794575.1;XP_046794576.1;XP_046794577.1;XP_046794578.1;XP_046794579.1;XP_046794580.1;XP_046794581.1;XP_046794582.1	6764	.	1.30559	3.65071	0.0795755	0.148363	2.51842	4.25886	1.07986e-09	3.34941e-08	1.92895	4.37901	1.10488e-05	5.93693e-05	3.5686	3.92462	4.82605	3.5686	3.92462	4.82605	631	817	1463	1.52267	1.94535	3.96788	3.8046	4.95973	10.7238
416732	XM_015283531,XR_005858762,XR_005858763	LAMP5	lysosomal associated membrane protein family member 5, transcript variant X3	protein_coding	XP_015139017.1	6773	.	1.57944	-1.53135	0.282622	0.408751	2.85382	-1.00427	0.00216503	0.0128614	1.80705	-0.808899	0.0656553	0.125147	0.311567	0.466741	0.758799	0.311567	0.466741	0.758799	14	22	37	0.052524	0.086606	0.155221	0.131239	0.220804	0.419507
416738	NM_001199412,XM_040696951,XM_040696952,XR_005858076,XR_005858077,XR_005858078	SLX4IP	SLX4 interacting protein	protein_coding	NP_001186341.1;XP_040552885.1;XP_040552886.1	6852	.	-2.22696	3.19239	3.76856e-07	2.94574e-06	1.23958	3.8186	0.155526	0.337138	2.76047	3.4117	1.17976e-10	1.49813e-09	3.76227	2.73182	4.05148	3.76227	2.73182	4.05148	730	325	833	3.68034	1.60027	4.61095	9.19587	4.07994	12.4618
416749	XM_415043	CCNF	cyclin F, transcript variant X1	protein_coding	XP_415043.7	6992	.	-2.99283	6.10745	8.33894e-14	1.75926e-12	-1.8596	6.31237	1.7371e-05	0.00020894	1.60939	5.49405	0.00104717	0.00353127	6.70472	5.15046	5.82155	6.70472	5.15046	5.82155	6000	1988	2970	22.7912	7.47942	12.6356	56.9471	19.069	34.1496
416750	NR_036657	C16orf59	C16orf59 homolog	lncRNA	.	6994	.	-1.65119	3.96723	0.000876247	0.00315639	-2.23947	3.81768	1.44428e-07	2.93242e-06	-1.35628	3.35946	0.0499807	0.0997561	4.35328	3.67492	3.27487	4.35328	3.67492	3.27487	1129	678	464	12.4174	7.38297	5.70689	31.0267	18.8231	15.4237
416754	NM_001345995,XR_001469161,XR_001469162	AMDHD2	amidohydrolase domain containing 2	protein_coding	NP_001332924.1	7016	.	1.06697	5.61645	0.654568	0.771968	-1.98118	5.15906	3.13808e-06	4.58386e-05	-2.11385	5.22181	3.40782e-07	2.46547e-06	5.59801	5.68966	4.64052	5.59801	5.68966	4.64052	2755	2915	1280	15.2516	15.614	7.77666	38.1083	39.8084	21.0176
416755	XM_040647772,XM_040647773,XM_046900775,XM_046900776	LOC416755	uncharacterized LOC416755, transcript variant X4	protein_coding	XP_040503706.1;XP_040503707.1;XP_046756731.1;XP_046756732.1	50337	.	2.32165	6.55244	6.27616e-09	6.60605e-08	-1.20808	5.69111	0.190585	0.388201	-2.80473	6.47579	1.6999e-12	2.69068e-11	5.84531	7.04614	5.5778	5.84531	7.04614	5.5778	3281	7554	2500	12.3956	28.5087	10.6013	30.9721	72.6837	28.6515
416759	XM_415054	TMEM204	transmembrane protein 204	protein_coding	XP_415054.1	7088	.	-2.05456	-0.462927	0.0098652	0.0256766	-6.13656	-0.781565	6.09387e-07	1.08074e-05	-2.98694	-1.55874	0.00841274	0.0218222	0.948438	0.537481	0.201181	0.948438	0.537481	0.201181	54	26	8	0.227001	0.105794	0.035933	0.567194	0.269724	0.097115
416769	NM_001006180	UBE2L3	ubiquitin conjugating enzyme E2 L3	protein_coding	NP_001006180.1	50341	.	-1.59966	7.39768	0.00101923	0.00361253	1.3257	7.91469	0.0477041	0.145275	2.12067	7.66113	1.74394e-07	1.33385e-06	7.70376	7.03013	8.10882	7.70376	7.03013	8.10882	12050	7470	14705	162.311	99.663	221.922	405.558	254.094	599.777
416774	XM_015275692,XM_415068	YPEL1	yippee like 1, transcript variant X1	protein_coding	XP_015131178.1;XP_415068.1	66266	.	4.21581	5.33808	1.89473e-21	8.96796e-20	1.20943	4.10046	0.203758	0.406124	-3.48575	5.39516	5.75485e-17	1.49013e-15	4.04408	6.05174	4.30322	4.04408	6.05174	4.30322	900	3763	1002	2.46987	10.1524	3.05708	6.17133	25.884	8.2622
416776	XM_004945485,XM_004945486,XM_025155526,XM_046901197,XM_046901198,XM_046901199,XM_415070	CDC45	cell division cycle 45, transcript variant X2	protein_coding	XP_004945542.2;XP_004945543.1;XP_025011294.1;XP_046757153.1;XP_046757154.1;XP_046757155.1;XP_415070.3	1124	.	-2.60158	4.73918	1.59621e-10	2.14862e-09	1.33583	5.4931	0.0455903	0.14007	3.47524	5.05189	1.35567e-16	3.32711e-15	5.30503	3.98282	5.71358	5.30503	3.98282	5.71358	2238	853	2752	11.6635	4.4034	16.0514	29.1428	11.2266	43.3814
416783	XM_001233013,XM_004945487,XM_004945488,XM_004945489,XM_015275680,XM_046901206,XM_415077	COMT	catechol-O-methyltransferase, transcript variant X2	protein_coding	XP_001233014.1;XP_004945544.1;XP_004945545.1;XP_004945546.1;XP_015131166.1;XP_046757162.1;XP_415077.1	1439	.	-1.94518	3.23568	2.2142e-05	0.000117121	1.42575	3.9136	0.0182925	0.0698998	2.77332	3.59145	7.0223e-11	9.19776e-10	3.74385	2.88209	4.22312	3.74385	2.88209	4.22312	720	367	945	4.55226	2.29348	6.53269	11.3745	5.8473	17.6556
416787	NM_001006183,NM_001396322,NM_001396323,NM_001396324,NM_001396325	RANBP1	RAN binding protein 1	protein_coding	NP_001006183.1;NP_001383251.1;NP_001383252.1;NP_001383253.1;NP_001383254.1	50345	.	-2.97864	7.29769	7.05177e-14	1.50513e-12	-1.14878	7.78341	0.329775	0.558683	2.59288	7.15054	5.17836e-11	6.86275e-10	7.88587	6.3232	7.68667	7.88587	6.3232	7.68667	13679	4554	10961	81.7847	26.9645	73.4257	204.351	68.7469	198.444
416796	XM_025155561,XM_025155562,XM_046901216,XM_046901217,XM_046901218,XM_046901220,XM_046901221,XM_046901222,XM_046901223,XM_415088	GALNT9	polypeptide N-acetylgalactosaminyltransferase 9, transcript variant X5	protein_coding	XP_025011329.2;XP_025011330.2;XP_046757172.1;XP_046757173.1;XP_046757174.1;XP_046757176.1;XP_046757177.1;XP_046757178.1;XP_046757179.1;XP_415088.3	1602	.	1.84453	0.702142	0.00437328	0.0128019	-1.1962	0.0895474	0.501527	0.721245	-2.20634	0.62361	0.000309213	0.00120398	1.08351	1.61645	0.952517	1.08351	1.61645	0.952517	65	119	50	0.164363	0.29025	0.137245	0.410683	0.740001	0.370925
416798	NM_001030655	NOC4L	nucleolar complex associated 4 homolog	protein_coding	NP_001025826.2	1666	.	-2.04033	5.08548	1.18578e-06	8.31874e-06	-1.03129	5.48769	0.83323	0.952922	1.97843	5.05568	3.38753e-06	2.03559e-05	5.53993	4.54296	5.49645	5.53993	4.54296	5.49645	2644	1285	2360	11.2064	5.39523	11.2069	28.0009	13.7553	30.2882
416799	XM_004945515,XM_415090	PUS1	pseudouridylate synthase 1, transcript variant X2	protein_coding	XP_004945572.3;XP_415090.2	1681	.	-2.18287	5.54556	9.07594e-08	7.92744e-07	-1.05178	5.96527	0.726758	0.889723	2.07541	5.49593	5.73283e-07	4.00638e-06	6.02275	4.92248	5.95107	6.02275	4.92248	5.95107	3718	1689	3254	18.6776	8.37278	18.3609	46.6686	21.3467	49.6231
416800	XM_015275647,XM_415091	ULK1	unc-51 like autophagy activating kinase 1, transcript variant X2	protein_coding	XP_015131133.2;XP_415091.5	1714	.	2.40566	5.69282	1.94901e-09	2.21455e-08	-1.31831	4.74031	0.0599522	0.171436	-3.17139	5.58707	6.70936e-15	1.39329e-13	4.97065	6.21001	4.58651	4.97065	6.21001	4.58651	1763	4206	1231	3.77689	8.69079	2.95654	9.4371	22.1574	7.99049
416803	XM_025155657,XM_046901245,XM_415094	ADGRD1	adhesion G protein-coupled receptor D1, transcript variant X1	protein_coding	XP_025011425.2;XP_046757201.1;XP_415094.5	1839	.	3.62047	-0.851908	0.000111871	0.000502265	1.49917	-1.66713	0.316045	0.542929	-2.41432	-0.699735	0.00575891	0.0156866	0.291411	0.86081	0.418663	0.291411	0.86081	0.418663	13	47	18	0.027104	0.098965	0.042492	0.067722	0.252315	0.114841
416807	NM_001030656,NM_001397458,XM_040647997,XM_046901124,XM_046901125	GLT1D1	glycosyltransferase 1 domain containing 1	protein_coding	NP_001025827.1;NP_001384387.1;XP_040503931.1;XP_046757080.1;XP_046757081.1	1930	.	-1.80858	0.652503	0.00496166	0.0143032	2.93567	1.97375	2.06039e-09	6.01931e-08	5.30918	1.80046	7.0516e-18	1.99101e-16	1.57536	1.06617	2.76919	1.57536	1.06617	2.76919	115	63	311	0.545908	0.293873	1.65589	1.36403	0.749238	4.4753
416810	XM_015275628,XM_025155604,XM_025155606,XM_040648343	TMEM132B	transmembrane protein 132B, transcript variant X4	protein_coding	XP_015131114.1;XP_025011372.2;XP_025011374.2;XP_040504277.1	1978	.	-2.68446	2.86116	1.31937e-09	1.54117e-08	-5.92386	2.63297	2.62039e-23	4.89744e-21	-2.20674	1.53154	2.47945e-05	0.000123574	3.52826	2.29984	1.47351	3.52826	2.29984	1.47351	612	226	95	1.18489	0.429422	0.199467	2.96062	1.09483	0.539087
416811	NM_001006184	AACS	acetoacetyl-CoA synthetase	protein_coding	NP_001006184.2	2093	.	-2.65124	7.51018	1.76985e-11	2.73024e-10	-2.97038	7.46717	7.94467e-14	4.78584e-12	-1.12037	6.5624	0.427443	0.560162	8.05363	6.65588	6.49362	8.05363	6.65588	6.49362	15373	5750	4764	51.6097	19.1207	17.9179	128.954	48.7487	48.4258
416812	NM_001040120	BRI3BP	BRI3 binding protein	protein_coding	NP_001035209.1	2105	.	-2.22157	6.21512	3.81032e-08	3.55159e-07	-1.07126	6.62999	0.630889	0.821463	2.07378	6.14733	4.88541e-07	3.45223e-06	6.69229	5.55761	6.59396	6.69229	5.55761	6.59396	5948	2655	5111	81.8941	36.202	78.8364	204.624	92.2981	213.067
416814	XM_015275624,XM_015275625,XM_015275626,XM_015275627,XM_415106	SCARB1	scavenger receptor class B member 1, transcript variant X2	protein_coding	XP_015131110.1;XP_015131111.1;XP_015131112.1;XP_015131113.1;XP_415106.2	2183	.	2.4043	5.71416	1.97663e-09	2.24418e-08	1.35275	5.18152	0.0379248	0.122696	-1.77734	5.85646	7.18853e-05	0.000325146	4.99189	6.23084	5.41594	4.99189	6.23084	5.41594	1790	4268	2229	14.0173	32.9529	19.6519	35.0242	84.0145	53.1121
416824	XM_046901249	RILPL2	Rab interacting lysosomal protein like 2	protein_coding	XP_046757205.1	50352	.	-2.47537	3.73794	4.20475e-09	4.54051e-08	-1.32477	4.05928	0.0608354	0.173053	1.86851	3.46143	5.16054e-05	0.000241123	4.31884	3.11388	3.93633	4.31884	3.11388	3.93633	1101	441	765	17.5044	6.93991	13.6134	43.7372	17.6935	36.7921
416834	XM_015275604,XM_415125	ABCB9	ATP binding cassette subfamily B member 9, transcript variant X2	protein_coding	XP_015131090.1;XP_415125.2	2729	.	1.27898	3.30795	0.111617	0.1955	-1.79428	2.76196	0.00030016	0.00243773	-2.29485	2.99869	2.36301e-07	1.7651e-06	3.27214	3.59426	2.54247	3.27214	3.59426	2.54247	503	638	258	1.82278	2.30936	1.05072	4.55447	5.88778	2.83974
416838	XM_025155653,XM_040648386,XM_040648387,XM_040648388,XM_040648389	ANAPC7	anaphase promoting complex subunit 7, transcript variant X2	protein_coding	XP_025011421.1;XP_040504320.1;XP_040504321.1;XP_040504322.1;XP_040504323.1	2801	.	-1.65942	5.19038	0.000514614	0.00195569	1.6073	5.89195	0.00102065	0.00682525	2.66718	5.65345	2.44406e-11	3.3581e-10	5.53993	4.82952	6.21283	5.53993	4.82952	6.21283	2644	1580	3912	2.58824	1.52237	4.29503	6.46708	3.88132	11.608
416842	NM_001006187	ANAPC5	anaphase promoting complex subunit 5	protein_coding	NP_001006187.1	3068	.	-2.20161	4.75028	9.84304e-08	8.52827e-07	1.22952	5.36613	0.154366	0.335803	2.70692	4.96122	2.05971e-11	2.85694e-10	5.24669	4.15299	5.5377	5.24669	4.15299	5.5377	2147	967	2430	12.736	5.68255	16.1548	31.8227	14.4878	43.6607
416852	NM_001277491	HPD	4-hydroxyphenylpyruvate dioxygenase	protein_coding	NP_001264420.1	3195	.	-2.57959	3.87822	6.69306e-10	8.13774e-09	-3.80491	3.74351	3.32944e-17	3.2795e-15	-1.47501	2.78948	0.016215	0.0382372	4.46884	3.2009	2.71267	4.46884	3.2009	2.71267	1228	472	297	10.2394	3.89229	2.76755	25.5846	9.92351	7.47973
416855	XM_040648246	WDR66	WD repeat domain 66	protein_coding	XP_040504180.2	3214	.	4.60858	2.64762	8.10318e-19	3.03671e-17	4.77948	2.68918	1.60809e-19	2.09311e-17	1.03711	3.3882	0.81301	0.894833	1.68757	3.4911	3.53908	1.68757	3.4911	3.53908	129	590	568	0.50235	2.28547	2.49017	1.25519	5.82687	6.73004
416859	NM_001389518	LRRC43	leucine rich repeat containing 43	protein_coding	NP_001376447.2	3243	.	-1.82696	-2.26949	0.286221	0.412632	1.83012	-1.50811	0.117167	0.276787	3.34238	-1.73891	0.00903825	0.0232012	0.291411	0.165482	0.497237	0.291411	0.165482	0.497237	13	7	22	0.094818	0.052094	0.182765	0.236916	0.132815	0.49395
416865	XM_015275578,XM_025155680,XM_415157	KNTC1	kinetochore associated 1, transcript variant X2	protein_coding	XP_015131064.2;XP_025011448.2;XP_415157.5	3335	.	-6.97111	5.24394	2.92476e-35	6.46017e-33	1.47726	6.35855	0.00660815	0.0315848	10.298	5.7465	3.40693e-48	1.37962e-45	6.07084	3.39198	6.62683	6.07084	3.39198	6.62683	3846	547	5230	7.59835	1.07172	11.5767	18.9856	2.73237	31.2878
416867	NM_001007837,NM_001389283,XM_046901138,XM_046901139,XM_046901140,XM_046901141	VPS29	VPS29 retromer complex component	protein_coding	NP_001007838.1;NP_001376212.1;XP_046757094.1;XP_046757095.1;XP_046757096.1;XP_046757097.1	50361	.	-2.31531	6.25974	7.53076e-09	7.82873e-08	-1.16078	6.63814	0.297522	0.523891	1.99462	6.11296	1.87951e-06	1.18152e-05	6.75458	5.5608	6.54162	6.75458	5.5608	6.54162	6213	2661	4927	41.273	17.4854	36.5007	103.126	44.5795	98.6485
416868	XM_015275584,XM_025155684,XM_040648428,XM_040648429,XM_040648430,XM_040648431	RAD9B	RAD9 checkpoint clamp component B, transcript variant X4	protein_coding	XP_015131070.3;XP_025011452.2;XP_040504362.1;XP_040504363.1;XP_040504364.1;XP_040504365.1	50362	.	-1.40277	-0.900278	0.298038	0.426588	-2.0779	-1.08441	0.0388023	0.124296	-1.48135	-1.37376	0.37983	0.511942	0.664864	0.502545	0.35679	0.664864	0.502545	0.35679	34	24	15	0.19211	0.13391	0.091734	0.480015	0.341408	0.247925
416870	XM_004945580,XM_040648427,XM_415162	TCTN1	tectonic family member 1, transcript variant X2	protein_coding	XP_004945637.2;XP_040504361.1;XP_415162.4	66267	.	1.64183	3.89153	0.00102376	0.00362759	2.34764	4.23216	1.614e-08	3.97448e-07	1.4299	4.4851	0.0156105	0.0370272	3.60988	4.27833	4.77177	3.60988	4.27833	4.77177	651	1060	1407	3.86008	6.04629	9.24284	9.64495	15.4152	24.9802
416871	NM_001030663,NM_001396350,NM_001396351,NM_001396352,NM_001396353,NM_001396354,NM_001396355	HVCN1	hydrogen voltage gated channel 1	protein_coding	NP_001025834.2;NP_001383279.1;NP_001383280.1;NP_001383281.1;NP_001383282.1;NP_001383283.1;NP_001383284.1	3373	.	6.55986	4.50803	3.37444e-32	5.17817e-30	1.74286	3.04858	0.000438891	0.00335861	-3.76381	4.64366	4.65675e-18	1.33898e-16	2.80924	5.3374	3.52039	2.80924	5.3374	3.52039	349	2271	560	0.836634	5.40063	1.5075	2.09045	13.7691	4.07423
416872	NM_001006190	PPP1CC	protein phosphatase 1 catalytic subunit gamma	protein_coding	NP_001006190.1	50363	.	-1.11059	6.46009	0.464152	0.597053	2.20558	7.21409	4.19758e-08	9.5167e-07	2.44949	7.16858	6.14627e-10	6.98911e-09	6.54869	6.39907	7.68142	6.54869	6.39907	7.68142	5379	4803	10921	33.9698	30.0418	77.2667	84.8784	76.5925	208.825
416880	NM_001389472	ALDH2	aldehyde dehydrogenase 2 family (mitochondrial)	protein_coding	NP_001376401.1	3502	.	2.03802	6.44163	8.37825e-07	6.07955e-06	1.30576	6.04391	0.0636792	0.179477	-1.56079	6.58	0.00193162	0.00599974	5.86292	6.87743	6.24201	5.86292	6.87743	6.24201	3322	6714	3993	22.0516	44.1399	29.6962	55.0991	112.536	80.2583
416881	XM_004945604,XM_015275547	TMEM116	transmembrane protein 116, transcript variant X2	protein_coding	XP_004945661.1;XP_015131033.2	3531	.	1.82944	6.08377	2.92649e-05	0.00015022	-2.02825	5.16238	1.44377e-06	2.28526e-05	-3.71056	5.79931	1.25375e-18	3.86409e-17	5.6123	6.4703	4.62201	5.6123	6.4703	4.62201	2783	5049	1263	16.8771	36.2765	10.1096	42.1697	92.488	27.3226
416886	XM_004945609,XM_015275537,XM_025155594,XM_040648477,XM_046901286,XM_046901287,XM_046901288,XM_046901289,XM_046901290,XM_046901291,XM_046901292,XM_046901293	RPH3A	rabphilin 3A, transcript variant X7	protein_coding	XP_004945666.1;XP_015131023.2;XP_025011362.1;XP_040504411.1;XP_046757242.1;XP_046757243.1;XP_046757244.1;XP_046757245.1;XP_046757246.1;XP_046757247.1;XP_046757248.1;XP_046757249.1	3592	.	1.84287	-1.07157	0.0785181	0.146598	-1.18196	-1.6336	0.870082	0.974273	-2.1779	-1.1329	0.0339961	0.0719297	0.389487	0.653497	0.335562	0.389487	0.653497	0.335562	18	33	14	0.034402	0.063968	0.030794	0.085959	0.163088	0.083226
416893	NM_001277868,NM_001277869,XM_025155467,XM_046901145,XM_046901146,XM_046901147	CORO1C	coronin 1C	protein_coding	NP_001264797.2;NP_001264798.1;XP_025011235.1;XP_046757101.1;XP_046757102.1;XP_046757103.1	50369	.	-2.34026	6.94307	4.21342e-09	4.5465e-08	-1.26775	7.26872	0.0963176	0.24105	1.84599	6.71207	2.05623e-05	0.000104227	7.43772	6.22214	7.09767	7.43772	6.22214	7.09767	10011	4242	7269	35.588	15.0612	29.3207	88.9216	38.3991	79.2437
416905	XM_025155534	MYO18B	myosin XVIIIB	protein_coding	XP_025011302.2	4126	.	-2.39171	0.132962	0.00029373	0.00119043	-1.63284	0.317091	0.0323189	0.10816	1.46464	-0.312682	0.175485	0.279379	1.32076	0.700498	0.938505	1.32076	0.700498	0.938505	87	36	49	0.148375	0.060779	0.092887	0.370736	0.154957	0.251042
416910	NM_001012794,NM_001396369,NM_001396370,XM_025155471,XM_046901148,XM_046901149,XM_046901150,XM_046901151,XM_046901152	TPST2	tyrosylprotein sulfotransferase 2	protein_coding	NP_001012812.2;NP_001383298.1;NP_001383299.1;XP_025011239.1;XP_046757104.1;XP_046757105.1;XP_046757106.1;XP_046757107.1;XP_046757108.1	4189	.	9.07536	0.681393	2.85747e-18	1.01353e-16	-1.37701	-1.7178	0.610546	0.808038	-12.4935	0.652942	3.07108e-20	1.14795e-18	0.389487	1.9374	0.292144	0.389487	1.9374	0.292144	18	163	12	0.090553	1.20973	0.063663	0.226259	3.08425	0.17206
416916	XM_004945642,XM_004945643,XM_015275482,XM_015275484,XM_015275485,XM_040648549,XM_046901314,XM_415207	SLC2A11L5	solute carrier family 2 member 11-like 5, transcript variant X7	protein_coding	XP_004945699.1;XP_004945700.1;XP_015130968.1;XP_015130970.1;XP_015130971.1;XP_040504483.1;XP_046757270.1;XP_415207.2	84251	.	2.35087	2.82261	1.40583e-07	1.18532e-06	1.49124	2.39693	0.016356	0.0643983	-1.57644	3.02001	0.00400543	0.011409	2.37886	3.44354	2.86119	2.37886	3.44354	2.86119	244	569	335	1.5272	3.40591	2.34905	3.81594	8.68347	6.34866
416920	XM_015275481	KREMEN1	kringle containing transmembrane protein 1	protein_coding	XP_015130967.1	4334	.	1.11835	3.15345	0.479992	0.61235	-6.76788	2.27719	5.10091e-24	1.10044e-21	-7.56877	2.41742	4.87605e-27	3.46747e-25	3.22775	3.37276	1.15997	3.22775	3.37276	1.15997	486	539	66	0.882925	0.97106	0.133541	2.20612	2.47575	0.360914
416923	NM_001277502,XM_040648026,XM_040648027	SBSPONL	somatomedin B and thrombospondin type 1 domain containing	protein_coding	NP_001264431.2;XP_040503960.1;XP_040503961.1	50378	.	-2.18728	-1.8104	0.0803044	0.149397	-3.6193	-1.95552	0.0101133	0.0442564	-1.65509	-2.62844	0.439814	0.572108	0.426924	0.209474	0.128986	0.426924	0.209474	0.128986	20	9	5	0.123189	0.038795	0.023667	0.307806	0.098908	0.063963
416934	NM_001270716,XM_015275319,XM_040648074,XM_046901158	DERL3	derlin 3	protein_coding	NP_001257645.1;XP_015130805.1;XP_040504008.2;XP_046757114.1	50385	.	4.99887	3.91822	7.62746e-24	4.81355e-22	1.33174	2.55972	0.0804811	0.2127	-3.75358	3.99662	2.8384e-17	7.56456e-16	2.59161	4.70827	2.94418	2.59161	4.70827	2.94418	292	1448	358	3.21298	15.8734	4.41615	8.02807	40.4696	11.9353
416939	XM_415233	CRKL	CRK like proto-oncogene, adaptor protein	protein_coding	XP_415233.1	4810	.	-2.00146	6.48576	1.54871e-06	1.06095e-05	-1.42927	6.66637	0.0126893	0.0527925	1.40034	6.16343	0.0192101	0.0442129	6.91261	5.92348	6.40245	6.91261	5.92348	6.40245	6939	3438	4469	26.7477	13.1248	19.298	66.833	33.462	52.1557
416953	XM_004934351,XM_004934352,XM_025155523,XM_040648140,XM_046901337,XM_046901338,XM_046901339,XM_415245	RAB36	RAB36, member RAS oncogene family, transcript variant X8	protein_coding	XP_004934408.2;XP_004934409.2;XP_025011291.2;XP_040504074.1;XP_046757293.1;XP_046757294.1;XP_046757295.1;XP_415245.4	5067	.	2.22383	-1.80858	0.0803044	0.149397	21.3124	0.82889	3.97585e-27	1.09358e-24	9.58608	0.906682	3.80522e-20	1.40082e-18	0.207848	0.430027	2.12041	0.207848	0.430027	2.12041	9	20	179	0.023481	0.055256	0.646637	0.05867	0.140876	1.74763
416959	XM_025155728,XR_005840064,XR_005840065,XR_006931575	SXPH	saxiphilin, transcript variant X2	protein_coding	XP_025011496.2	50394	.	1.55085	4.44028	0.00302753	0.00933093	4.40437	5.52206	6.64115e-23	1.18067e-20	2.83997	5.66211	1.36324e-12	2.1791e-11	4.16947	4.77383	6.24521	4.16947	4.77383	6.24521	987	1518	4002	3.70539	5.67049	17.4844	9.25844	14.4571	47.2542
416960	XM_004934365,XM_015275438,XM_040648156,XM_046901382,XM_415253	PISD	phosphatidylserine decarboxylase, transcript variant X3	protein_coding	XP_004934422.1;XP_015130924.1;XP_040504090.1;XP_046757338.1;XP_415253.3	5188	.	-1.69375	6.45772	0.000249393	0.00102818	1.6218	7.17865	0.000733193	0.00516602	2.74693	6.9336	3.88424e-12	5.85568e-11	6.80076	6.04947	7.4934	6.80076	6.04947	7.4934	6417	3757	9580	22.924	13.4782	39.256	57.2788	34.3632	106.095
416962	NM_001032362	DRG1	developmentally regulated GTP binding protein 1	protein_coding	NP_001027533.1	5225	.	-2.37613	5.39159	3.70316e-09	4.02956e-08	1.06607	5.93138	0.657592	0.841058	2.53311	5.45695	2.59339e-10	3.11677e-09	5.90788	4.69189	5.99869	5.90788	4.69189	5.99869	3429	1431	3365	38.759	16.0154	42.6096	96.8449	40.8319	115.159
416964	XM_415257	PIK3IP1	phosphoinositide-3-kinase interacting protein 1	protein_coding	XP_415257.3	5241	.	4.54325	3.23861	3.6766e-20	1.56718e-18	1.55471	2.12641	0.00988999	0.0435973	-2.9222	3.37697	1.51311e-11	2.13328e-10	2.13487	4.03723	2.64957	2.13487	4.03723	2.64957	197	888	282	1.22646	5.47575	1.96631	3.06448	13.9606	5.31426
416980	NM_001145489,XM_040648080	PLA2G1B	phospholipase A2 group IB	protein_coding	NP_001138961.2;XP_040504014.1	50397	.	1.91026	-0.89862	0.0478107	0.0978774	-1.31235	-1.55701	0.635239	0.824917	-2.5066	-1.00014	0.00843262	0.0218621	0.426924	0.731002	0.335562	0.426924	0.731002	0.335562	20	38	14	0.066704	0.127109	0.053087	0.166669	0.324067	0.143476
416984	XM_004934401,XM_004934402,XM_004934403,XM_004934404,XM_004934405,XM_004934406,XM_015275389,XM_015275391,XM_015275392,XM_015275393,XM_015275394,XM_025155543,XM_025155544,XM_025155545,XM_040648177,XM_040648178	CIT	citron rho-interacting serine/threonine kinase, transcript variant X1	protein_coding	XP_004934458.2;XP_004934459.2;XP_004934460.2;XP_004934461.2;XP_004934462.2;XP_004934463.2;XP_015130875.2;XP_015130877.2;XP_015130878.2;XP_015130879.2;XP_015130880.2;XP_025011311.2;XP_025011312.2;XP_025011313.2;XP_040504111.1;XP_040504112.1	5556	.	-4.41337	5.84233	3.99062e-23	2.24615e-21	1.10515	6.62125	0.484976	0.707281	4.87742	5.96073	6.54855e-26	4.2055e-24	6.56216	4.47137	6.70495	6.56216	4.47137	6.70495	5430	1220	5524	9.18817	2.03525	10.4716	22.958	5.18892	28.301
416990	NM_001198642	PEBP1	phosphatidylethanolamine binding protein 1	protein_coding	NP_001185571.1	5589	.	-3.53176	5.7616	1.86296e-17	6.04861e-16	-1.33035	6.21047	0.0469649	0.14338	2.65476	5.45134	3.38795e-11	4.60723e-10	6.41797	4.63959	6.01172	6.41797	4.63959	6.01172	4908	1378	3396	95.4769	26.5513	73.9963	238.563	67.6933	199.986
416992	NM_001389680	DDX54	DEAD-box helicase 54	protein_coding	NP_001376609.2	5650	.	-2.15322	5.46838	1.54138e-07	1.29269e-06	-1.15773	5.81608	0.309859	0.536667	1.85986	5.32749	2.1304e-05	0.000107463	5.9406	4.86089	5.73299	5.9406	4.86089	5.73299	3509	1616	2790	19.4998	8.89487	17.3696	48.7229	22.6777	46.9439
416997	XM_001233984,XM_040648208	POLE	DNA polymerase epsilon, catalytic subunit, transcript variant X2	protein_coding	XP_001233985.4;XP_040504142.1	5787	.	-3.34653	5.90774	3.05207e-16	8.63944e-15	-1.47182	6.27839	0.00718121	0.0337485	2.27372	5.49893	2.02389e-08	1.80565e-07	6.54524	4.8383	5.99489	6.54524	4.8383	5.99489	5366	1590	3356	10.7404	3.15168	7.52684	26.8364	8.03531	20.3424
417010	XM_040648255,XM_040648256,XM_040648257,XM_040648258,XM_040648259,XM_040648260,XM_040648261,XM_046901412	CCDC157	coiled-coil domain containing 157, transcript variant X1	protein_coding	XP_040504189.1;XP_040504190.1;XP_040504191.1;XP_040504192.1;XP_040504193.1;XP_040504194.1;XP_040504195.1;XP_046757368.1	50406	.	2.12838	0.769933	0.000328173	0.00130821	1.17359	0.257436	0.492796	0.714042	-1.81349	0.850457	0.00479334	0.013343	1.04791	1.71129	1.17199	1.04791	1.71129	1.17199	62	131	67	0.325849	0.716164	0.402129	0.814182	1.82588	1.08681
417012	XM_015294908,XM_015294911,XM_015294914,XM_015294915,XM_025155699,XM_025155700,XM_025155704,XM_040648269,XM_040648270,XM_040648271,XM_040648272,XM_040648274,XM_040648275,XM_040648276,XM_040648277,XM_040648278,XM_040648279,XM_040648281,XM_040648282,XR_005840098,XR_005840099,XR_005840100	HORMAD2	HORMA domain containing 2, transcript variant X6	protein_coding	XP_015150394.1;XP_015150397.1;XP_015150400.1;XP_015150401.1;XP_025011467.1;XP_025011468.1;XP_025011472.1;XP_040504203.1;XP_040504204.1;XP_040504205.1;XP_040504206.1;XP_040504208.1;XP_040504209.1;XP_040504210.1;XP_040504211.1;XP_040504212.1;XP_040504213.1;XP_040504215.1;XP_040504216.1	6081	.	-1.33014	1.30018	0.143179	0.238736	2.68414	2.36117	7.46109e-09	1.93586e-07	3.57023	2.26096	5.2491e-13	8.8875e-12	1.91538	1.62459	3.07802	1.91538	1.62459	3.07802	161	120	398	0.608594	0.570673	2.16173	1.52066	1.45495	5.8424
417018	NM_001277515	NIPSNAP1	nipsnap homolog 1	protein_coding	NP_001264444.2	66271	.	2.93041	3.8598	3.54091e-12	6.0303e-11	1.96427	3.45348	1.33667e-05	0.000165979	-1.49185	4.1761	0.00751616	0.0197888	3.06512	4.49822	3.95211	3.06512	4.49822	3.95211	428	1244	774	5.25646	15.1331	10.6436	13.134	38.5822	28.7658
417020	XM_415310	NEFH	neurofilament heavy polypeptide, transcript variant X1	protein_coding	XP_415310.5	50408	.	3.03275	1.81063	1.4068e-09	1.6364e-08	-1.7031	0.490368	0.019887	0.0746741	-5.16488	1.66093	1.64963e-16	4.01474e-15	1.44457	2.63836	1.00724	1.44457	2.63836	1.00724	100	301	54	0.431779	1.29385	0.260737	1.07886	3.29872	0.704681
417031	XM_015294865,XM_015294866	PLBD2	phospholipase B domain containing 2, transcript variant X1	protein_coding	XP_015150351.1;XP_015150352.1	50411	.	2.68892	5.3476	1.99574e-11	3.05929e-10	1.11686	4.54723	0.455185	0.681072	-2.40756	5.39282	2.27014e-09	2.34521e-08	4.5271	5.91437	4.68001	4.5271	5.91437	4.68001	1281	3416	1317	8.87808	23.4605	10.2415	22.1832	59.8133	27.6793
417048	NM_001034816,NM_001206611	TAPBP	TAP binding protein	protein_coding	NP_001029988.2;NP_001193540.1	6070	.	2.46031	5.52828	8.32625e-10	1.00149e-08	1.40983	5.00672	0.0187107	0.0711437	-1.74511	5.68982	0.000124165	0.000530191	4.7894	6.05701	5.26971	4.7894	6.05701	5.26971	1548	3777	2009	16.3158	39.5619	23.6216	40.7674	100.864	63.8409
417050	NM_001099353	DMA	major histocompatibility complex, class II, DM alpha	protein_coding	NP_001092823.1	50421	.	2.27316	4.37482	4.44484e-08	4.08555e-07	1.78827	4.14371	0.000108583	0.00101146	-1.27115	4.6859	0.10292	0.180898	3.7714	4.89581	4.56273	3.7714	4.89581	4.56273	735	1657	1210	11.4569	25.6063	21.1548	28.6267	65.2841	57.1741
417051	NM_001135166,XM_015294966,XM_015294967	DMB2	major histocompatibility complex, class II, DM beta 2	protein_coding	NP_001128638.1;XP_015150452.2;XP_015150453.1	50422	.	3.63405	3.76139	2.19715e-16	6.36781e-15	1.48032	2.86244	0.014291	0.0580009	-2.45488	3.90411	4.83585e-09	4.74089e-08	2.77336	4.47362	3.26928	2.77336	4.47362	3.26928	339	1222	462	5.10654	17.7331	7.92799	12.7594	45.2111	21.4266
417098	XM_015279850,XM_015279851,XM_040649153,XM_046901845	OLFML2A	olfactomedin like 2A, transcript variant X1	protein_coding	XP_015135336.2;XP_015135337.1;XP_040505087.1;XP_046757801.1	709	.	1.60016	5.45867	0.00119972	0.00416213	-1.55366	4.79782	0.00271385	0.0156312	-2.4861	5.24646	6.63295e-10	7.47835e-09	5.12099	5.7836	4.50804	5.12099	5.7836	4.50804	1963	3115	1163	9.7225	14.4242	5.5556	24.2931	36.7748	15.0148
417104	XM_004946009,XM_004946010,XM_015279573,XM_040649129,XR_003070956,XR_005840395	CRB2	crumbs 2, cell polarity complex component, transcript variant X3	protein_coding	XP_004946066.1;XP_004946067.1;XP_015135059.1;XP_040505063.1	50440	.	3.27509	-0.764518	0.000218654	0.000915697	-1.37627	-1.94687	0.564053	0.769922	-4.50625	-0.837087	2.47454e-05	0.000123372	0.331445	0.888136	0.24738	0.331445	0.888136	0.24738	15	49	10	0.022827	0.074944	0.017597	0.057038	0.191073	0.047558
417110	NM_001305673,XM_004946001,XM_040649050,XM_046901763,XM_046901764,XM_046901765,XM_046901766,XM_046901767,XR_006931665	MRRFP1	mitochondrial ribosome recycling factor pseudogene 1	protein_coding	NP_001292602.1;XP_004946058.1;XP_040504984.1;XP_046757719.1;XP_046757720.1;XP_046757721.1;XP_046757722.1;XP_046757723.1	50442	.	1.30636	3.42184	0.0827986	0.1532	-1.82708	2.84924	0.000180105	0.00157032	-2.38682	3.10882	5.50778e-08	4.55173e-07	3.35944	3.71171	2.60147	3.35944	3.71171	2.60147	538	697	271	4.27345	5.68544	2.55739	10.6778	14.4952	6.91172
417122	XM_025141494,XM_025141495,XM_025141496,XM_046901812,XM_415405	C5	complement component 5, transcript variant X4	protein_coding	XP_024997262.2;XP_024997263.2;XP_024997264.2;XP_046757768.1;XP_415405.5	1085	.	1.29487	1.97336	0.135467	0.228596	2.01761	2.36463	3.13178e-05	0.000348246	1.55816	2.49894	0.00677028	0.0180566	2.13487	2.43104	2.97196	2.13487	2.43104	2.97196	197	253	366	0.441732	0.481246	0.806523	1.10373	1.22695	2.17975
417124	XM_415407	CUTAL	cutA divalent cation tolerance like	protein_coding	XP_415407.6	1128	.	1.23779	0.638471	0.350101	0.48322	-1.68926	0.164693	0.0302966	0.103096	-2.09092	0.360494	0.00150725	0.00482705	1.23893	1.42449	0.851448	1.23893	1.42449	0.851448	79	97	43	1.05505	1.284	0.640871	2.63618	3.27359	1.73205
417139	XM_001234219,XM_415423	FAM69B	family with sequence similarity 69 member B, transcript variant X1	protein_coding	XP_001234220.2;XP_415423.3	1739	.	3.42115	1.39217	3.62134e-10	4.59059e-09	-2.40105	-0.203256	0.000907958	0.00618225	-8.2138	1.19756	5.34226e-20	1.93249e-18	1.11825	2.32505	0.571752	1.11825	2.32505	0.571752	68	231	26	0.518576	1.81707	0.223312	1.29574	4.63267	0.603535
417144	NM_001006198,XM_040649056	WDR5B	WD repeat domain 5B	protein_coding	NP_001006198.2;XP_040504990.1	50449	.	-2.22507	6.33148	3.48754e-08	3.26744e-07	-1.0858	6.73772	0.565127	0.770739	2.04924	6.25057	7.24643e-07	4.96422e-06	6.80832	5.67012	6.69066	6.80832	5.67012	6.69066	6451	2875	5469	40.3238	17.8298	38.3508	100.755	45.4576	103.649
417146	XM_015279787	SARDH	sarcosine dehydrogenase, transcript variant X1	protein_coding	XP_015135273.4	2060	.	-1.79438	0.872606	0.00429775	0.0126163	-2.2001	0.780501	0.000232343	0.00195334	-1.22614	0.266879	0.410324	0.542165	1.72563	1.1921	1.03385	1.72563	1.1921	1.03385	134	74	56	0.338919	0.184073	0.159539	0.846837	0.469301	0.431179
417151	NM_001277657,XM_040649057,XM_040649058	CACFD1	calcium channel flower domain containing 1	protein_coding	NP_001264586.1;XP_040504991.1;XP_040504992.1	50452	.	-2.06633	5.65997	6.2375e-07	4.64404e-06	-1.09164	6.02848	0.542617	0.755589	1.89286	5.57591	1.1611e-05	6.21613e-05	6.11057	5.08555	5.98598	6.11057	5.08555	5.98598	3955	1898	3335	11.2789	5.36056	10.6621	28.1819	13.6669	28.8159
417153	XM_415436	REXO4	REX4 homolog, 3'-5' exonuclease	protein_coding	XP_415436.4	50453	.	-2.39848	4.62999	4.73273e-09	5.07307e-08	1.07133	5.17718	0.637261	0.826584	2.56957	4.70049	2.90532e-10	3.4631e-09	5.16596	3.95886	5.2627	5.16596	3.95886	5.2627	2027	838	1999	10.9833	4.49264	12.1316	27.4434	11.4541	32.7874
417154	XM_004945935,XM_004945936,XM_004945937,XM_004945939,XM_025141408,XM_040649407,XM_040649408,XM_046901877,XM_046901878,XM_046901879,XR_003070977	STKLD1	serine/threonine kinase like domain containing 1, transcript variant X6	protein_coding	XP_004945992.2;XP_004945993.2;XP_004945994.2;XP_004945996.2;XP_024997176.2;XP_040505341.1;XP_040505342.1;XP_046757833.1;XP_046757834.1;XP_046757835.1	2304	.	4.33787	2.32204	1.0564e-16	3.2017e-15	-1.02488	0.905338	0.921916	1	-4.44561	2.31844	7.95941e-17	2.02147e-15	1.5158	3.1817	1.49282	1.5158	3.1817	1.49282	108	465	97	0.54631	2.33999	0.536693	1.36503	5.96588	1.45049
417160	NM_001030682,XM_046901769	SURF6	surfeit 6	protein_coding	NP_001025853.3;XP_046757725.1	50455	.	-3.02121	5.38508	8.29614e-14	1.75277e-12	-1.25725	5.81664	0.112408	0.268424	2.40303	5.14429	2.76812e-09	2.8121e-08	5.9942	4.44401	5.66973	5.9942	4.44401	5.66973	3644	1196	2668	38.1425	12.4601	31.509	95.3045	31.7673	85.1576
417164	NM_001389298,XM_025156064,XM_040649059,XM_046901770	GTF3C5	general transcription factor IIIC subunit 5	protein_coding	NP_001376227.1;XP_025011832.1;XP_040504993.1;XP_046757726.1	2509	.	-1.61357	4.04709	0.00143023	0.0048443	1.27181	4.5343	0.10337	0.253053	2.05215	4.27023	1.69831e-06	1.07597e-05	4.41746	3.76796	4.74987	4.41746	3.76796	4.74987	1183	727	1385	4.6995	2.78099	6.04395	11.7424	7.09022	16.3347
417171	XM_015279756,XM_015279758	NTNG2	netrin G2, transcript variant X1	protein_coding	XP_015135242.2;XP_015135244.2	21041	.	-7.18305	1.59739	1.05421e-21	5.1399e-20	-1.12748	2.31939	0.483401	0.705761	6.37021	1.44406	9.24465e-19	2.90449e-17	2.64421	0.790141	2.50017	2.64421	0.790141	2.50017	305	42	249	1.24353	0.154867	1.15946	3.10715	0.394838	3.13362
417179	XM_415461	C9ORF58	allograft inflammatory factor 1-like	protein_coding	XP_415461.1	2811	.	10.6715	2.2222	1.74505e-32	2.73541e-30	1.25095	-0.110281	0.411369	0.639129	-8.52986	2.25641	4.39685e-28	3.37354e-26	0.8416	3.24384	0.993754	0.8416	3.24384	0.993754	46	488	53	0.271017	2.87586	0.348813	0.677174	7.3321	0.942718
417185	NM_001013395	ASS1	argininosuccinate synthase 1	protein_coding	NP_001013413.2	50457	.	2.7228	4.71967	2.23916e-11	3.41806e-10	-1.16265	3.72073	0.32397	0.551412	-3.16566	4.66498	2.68711e-14	5.23699e-13	3.91993	5.30355	3.71789	3.91993	5.30355	3.71789	821	2217	650	7.81693	20.922	6.93983	19.5317	53.3413	18.7559
417192	NM_001277658	LOC417192	torsin family 1, member B-like	protein_coding	NP_001264587.1	50458	.	-1.1745	-0.876895	0.647852	0.766528	-2.09467	-1.16825	0.0443348	0.137134	-1.78347	-1.31054	0.153582	0.250943	0.633182	0.554637	0.335562	0.633182	0.554637	0.335562	32	27	14	0.352782	0.294367	0.162045	0.881476	0.750497	0.437951
417193	NM_001194983,NM_001396651,NM_001396652,NM_001396653,NM_001396654,XM_015279467,XM_015279468,XM_046901773,XM_046901774,XM_046901775,XM_046901776,XM_046901777,XM_046901778,XM_046901779	PTGES	prostaglandin E synthase	protein_coding	NP_001181912.1;NP_001383580.1;NP_001383581.1;NP_001383582.1;NP_001383583.1;XP_015134953.1;XP_015134954.1;XP_046757729.1;XP_046757730.1;XP_046757731.1;XP_046757732.1;XP_046757733.1;XP_046757734.1;XP_046757735.1	66272	.	-1.36758	0.0879324	0.190841	0.29989	-3.94766	-0.348682	2.88668e-06	4.25071e-05	-2.88661	-0.681288	0.000945626	0.00322615	1.12965	0.901608	0.377711	1.12965	0.901608	0.377711	69	50	16	0.564944	0.41956	0.116775	1.41159	1.06968	0.315601
417197	NM_001006200,XM_015279476,XM_015279478,XM_015279479,XM_015279480,XM_015279481,XM_015279482,XM_025156074,XM_040649069	SH3GLB2	SH3 domain containing GRB2 like, endophilin B2	protein_coding	NP_001006200.1;XP_015134962.1;XP_015134964.1;XP_015134965.1;XP_015134966.1;XP_015134967.1;XP_015134968.1;XP_025011842.1;XP_040505003.1	3333	.	2.04465	4.31116	1.81674e-06	1.22727e-05	1.14811	3.809	0.360638	0.591582	-1.78088	4.37997	0.000110859	0.000478563	3.8091	4.7875	3.99505	3.8091	4.7875	3.99505	756	1533	799	4.1995	8.41842	4.9816	10.493	21.463	13.4635
417205	XM_040649298,XM_415488	ZER1	zyg-11 related cell cycle regulator, transcript variant X1	protein_coding	XP_040505232.1;XP_415488.2	3450	.	2.12405	5.35649	2.62553e-07	2.11815e-06	1.14129	4.81211	0.368007	0.599607	-1.86109	5.42046	2.04928e-05	0.00010402	4.76586	5.8244	4.94996	4.76586	5.8244	4.94996	1522	3206	1599	4.84833	10.1294	5.70697	12.1143	25.8251	15.4239
417210	NM_001030691,XM_040649070	SET	SET nuclear proto-oncogene	protein_coding	NP_001025862.2;XP_040505004.1	3483	.	-2.52574	8.36323	1.41209e-10	1.92029e-09	-1.41338	8.6539	0.0150329	0.0604656	1.78703	8.02405	4.96297e-05	0.000232488	8.88492	7.55285	8.38703	8.88492	7.55285	8.38703	27398	10757	17844	91.7848	35.4367	72.6493	229.338	90.3468	196.346
417224	XM_015279714,XM_046901887	TOR2A	torsin family 2 member A, transcript variant X1	protein_coding	XP_015135200.2;XP_046757843.1	3712	.	2.35345	3.25305	5.93976e-08	5.33846e-07	1.16223	2.62276	0.362647	0.593541	-2.02493	3.3219	6.91735e-06	3.89198e-05	2.73656	3.84144	2.92298	2.73656	3.84144	2.92298	329	768	352	1.99025	4.60233	2.38796	4.97293	11.7338	6.45382
417225	XM_004945815,XM_015279707,XM_415508	SH2D3C	SH2 domain containing 3C, transcript variant X1	protein_coding	XP_004945872.3;XP_015135193.2;XP_415508.5	3743	.	3.62956	2.87388	7.87568e-15	1.87908e-13	-1.02714	1.6532	0.896826	0.991727	-3.728	2.86755	4.16574e-15	8.83961e-14	2.05343	3.63717	2.02418	2.05343	3.63717	2.02418	183	659	164	0.974027	3.48829	0.982428	2.43375	8.89351	2.65516
417231	XM_025141346,XM_025141347,XM_040649275,XM_040649276,XM_040649277	COL27A1	collagen type XXVII alpha 1 chain, transcript variant X2	protein_coding	XP_024997114.2;XP_024997115.2;XP_040505209.1;XP_040505210.1;XP_040505211.1	50461	.	2.09788	6.12909	3.22155e-07	2.55099e-06	1.42262	5.77454	0.0146387	0.0591308	-1.47465	6.31359	0.0068866	0.0183265	5.52868	6.58119	6.02794	5.52868	6.58119	6.02794	2623	5457	3435	5.53065	11.3925	8.09215	13.8191	29.0455	21.8702
417247	NM_001024578,XM_046901786	TNFSF15	tumor necrosis factor superfamily member 15	protein_coding	NP_001019749.1;XP_046757742.1	5421	.	1.30998	1.56467	0.134952	0.227858	-11.1747	0.509187	3.24851e-18	3.56066e-16	-14.638	0.860715	1.77307e-23	8.70297e-22	1.82011	2.1098	0.292144	1.82011	2.1098	0.292144	147	191	12	0.419144	0.540156	0.035754	1.04729	1.37714	0.09663
417248	XM_004945796,XM_015279690,XM_025141524,XM_040649236,XM_046901850,XM_415524	TMEM268	transmembrane protein 268, transcript variant X2	protein_coding	XP_004945853.3;XP_015135176.3;XP_024997292.2;XP_040505170.1;XP_046757806.1;XP_415524.5	5431	.	-1.07748	-1.15358	0.897141	0.961868	-3.24906	-1.6446	0.00616054	0.0299162	-3.01533	-1.71848	0.0131976	0.032055	0.516474	0.484754	0.177515	0.516474	0.484754	0.177515	25	23	7	0.22326	0.203254	0.067378	0.557847	0.518202	0.182098
417256	NM_001012800,XM_015279512,XM_015279513,XM_040649091	DDR1	discoidin domain receptor tyrosine kinase 1	protein_coding	NP_001012818.1;XP_015134998.1;XP_015134999.1;XP_040505025.1	50467	.	1.91883	4.14161	1.42399e-05	7.91115e-05	-1.2016	3.47176	0.23317	0.445791	-2.30565	4.05698	3.99551e-08	3.39414e-07	3.70818	4.59468	3.46526	3.70818	4.59468	3.46526	701	1334	537	2.07314	3.98807	1.75506	5.18005	10.1677	4.7433
417257	XM_004945789,XM_015279672,XM_015279673,XM_040649230,XM_046901949,XM_046901950,XM_415532	TOR4A	torsin family 4 member A, transcript variant X4	protein_coding	XP_004945846.1;XP_015135158.1;XP_015135159.1;XP_040505164.1;XP_046757905.1;XP_046757906.1;XP_415532.3	6546	.	2.29795	3.24642	1.34156e-07	1.13376e-06	-1.93937	2.13249	0.000119681	0.00109524	-4.45652	3.01989	6.53376e-19	2.09303e-17	2.75139	3.82563	1.98381	2.75139	3.82563	1.98381	333	759	158	1.1518	3.62123	0.60761	2.87793	9.23244	1.64216
417260	XM_004945786,XM_004945787,XM_015279659,XM_015279661,XM_015279662,XM_046901953,XM_415535,XR_005840424	NSMF	NMDA receptor synaptonuclear signaling and neuronal migration factor, transcript variant X6	protein_coding	XP_004945843.1;XP_004945844.1;XP_015135145.1;XP_015135147.1;XP_015135148.1;XP_046757909.1;XP_415535.4	6591	.	2.81773	1.30341	1.19367e-07	1.01941e-06	2.0534	0.984044	0.000404642	0.00313769	-1.37217	1.65274	0.0773647	0.143016	1.18533	2.19979	1.85547	1.18533	2.19979	1.85547	74	207	140	0.13151	0.359163	0.275067	0.328593	0.915696	0.743409
417268	NM_001305656,NM_001305657,NM_001305658,NM_001305659,NM_001305660,XM_015279516,XM_025156080,XM_025156084,XM_046901796,XM_046901797,XM_046901798,XM_046901799,XM_046901800,XM_046901801	SLC31A1	solute carrier family 31 member 1	protein_coding	NP_001292585.1;NP_001292586.1;NP_001292587.1;NP_001292588.1;NP_001292589.1;XP_015135002.1;XP_025011848.1;XP_025011852.1;XP_046757752.1;XP_046757753.1;XP_046757754.1;XP_046757755.1;XP_046757756.1;XP_046757757.1	6713	.	-1.32264	3.78734	0.0648151	0.125682	1.97699	4.54722	4.56846e-06	6.44091e-05	2.61484	4.42398	1.8595e-10	2.29338e-09	4.06055	3.68469	5.00057	4.06055	3.68469	5.00057	911	683	1658	3.23604	2.37626	6.58043	8.08571	6.05833	17.7846
417275	NM_001025354	POLE3	DNA polymerase epsilon 3, accessory subunit	protein_coding	NP_001020525.2	6738	.	-2.22941	4.13183	1.14884e-07	9.84008e-07	1.15292	4.70261	0.33359	0.562921	2.57032	4.276	4.72802e-10	5.46157e-09	4.6529	3.56492	4.85058	4.6529	3.56492	4.85058	1403	624	1489	9.28601	4.09041	11.036	23.2024	10.4286	29.8265
417283	XM_025141478,XM_025141480,XM_025141481,XM_025141482,XM_025141485,XM_025141487,XM_025141488,XM_040649164,XM_040649166,XM_040649168,XM_040649169,XM_040649172,XM_040649173,XM_040649174,XM_040649175,XM_040649178,XM_040649181,XM_040649182,XM_040649183,XM_040649184,XM_046901919,XM_046901920,XM_046901921,XM_046901922,XM_046901923,XM_046901924,XM_046901925,XM_046901926,XM_046901927,XM_046901928,XM_046901…	EXD3	exonuclease 3'-5' domain containing 3, transcript variant X22	protein_coding	XP_024997246.2;XP_024997248.2;XP_024997249.2;XP_024997250.2;XP_024997253.2;XP_024997255.1;XP_024997256.1;XP_040505098.1;XP_040505100.1;XP_040505102.1;XP_040505103.1;XP_040505106.1;XP_040505107.1;XP_040505108.1;XP_040505109.1;XP_040505112.1;XP_040505115.1;XP_040505116.1;XP_040505117.1;XP_040505118.1;XP_046757875.1;XP_046757876.1;XP_046757877.1;XP_046757878.1;XP_046757879.1;XP_046757880.1;XP_046757…	50475	.	2.38996	2.44992	1.87852e-07	1.5542e-06	-2.28084	1.22869	3.08866e-05	0.000343976	-5.451	2.19361	9.28865e-20	3.28665e-18	2.07128	3.11388	1.26476	2.07128	3.11388	1.26476	186	441	75	0.55794	1.44165	0.195203	1.3941	3.67552	0.527569
417298	XM_004945746,XM_004945747,XM_025141453,XM_040649428,XM_040649429,XM_040649430,XM_040649431,XM_040649432,XM_040649433,XM_040649434,XM_040649435,XM_040649436,XM_040649437	FCN2	ficolin 2, transcript variant X4	protein_coding	XP_004945803.2;XP_004945804.2;XP_024997221.2;XP_040505362.1;XP_040505363.1;XP_040505364.1;XP_040505365.1;XP_040505366.1;XP_040505367.1;XP_040505368.1;XP_040505369.1;XP_040505370.1;XP_040505371.1	6962	.	7.4565	1.41224	6.24978e-21	2.87411e-19	1.65732	-0.221495	0.0546473	0.160874	-4.4986	1.52398	6.01068e-14	1.13649e-12	0.695865	2.49465	1.02061	0.695865	2.49465	1.02061	36	267	55	0.098771	0.904963	0.15442	0.246792	2.30723	0.417343
417300	XM_004945750,XM_004945752,XM_004945753,XM_025141452,XM_040649424	ANKMY1	ankyrin repeat and MYND domain containing 1, transcript variant X2	protein_coding	XP_004945807.2;XP_004945809.2;XP_004945810.2;XP_024997220.2;XP_040505358.1	16971	.	4.59696	0.785904	1.19129e-11	1.89386e-10	1.36434	-0.420419	0.252714	0.470207	-3.36899	0.881676	1.83382e-08	1.65123e-07	0.680448	1.91765	0.866327	0.680448	1.91765	0.866327	35	160	44	0.160109	0.787005	0.256167	0.400056	2.0065	0.692329
417310	NM_001113709	MYH1C	myosin, heavy chain 1C, skeletal muscle (similar to human myosin, heavy chain 1, skeletal muscle, adult)	protein_coding	NP_001107181.2	50482	.	1.23624	-1.12564	0.609275	0.733263	-2.013	-1.63988	0.137985	0.309617	-2.48838	-1.44795	0.0195301	0.0448645	0.463414	0.554637	0.24738	0.463414	0.554637	0.24738	22	27	10	0.051362	0.060782	0.02417	0.128335	0.154965	0.065323
417314	XM_415585	DNAH9	dynein axonemal heavy chain 9	protein_coding	XP_415585.6	50484	.	1.9786	0.557066	0.00206539	0.00671334	2.22803	0.668096	0.000211398	0.00179905	1.12611	1.04673	0.583522	0.709059	0.973956	1.54098	1.65584	0.973956	1.54098	1.65584	56	110	115	0.057042	0.110838	0.130937	0.142529	0.282584	0.353877
417332	XM_015295261	METRNL	meteorin, glial cell differentiation regulator-like	protein_coding	XP_015150747.2	970	.	1.63758	5.37577	0.000691696	0.00255189	-2.31311	4.49632	2.17173e-08	5.25033e-07	-3.78789	5.02684	1.50059e-18	4.5765e-17	5.02049	5.71468	3.86775	5.02049	5.71468	3.86775	1827	2967	727	15.5854	25.0752	6.94593	38.9424	63.9299	18.7724
417335	XM_004946081,XM_015295262,XM_415601	FN3K	fructosamine 3 kinase, transcript variant X2	protein_coding	XP_004946138.1;XP_015150748.1;XP_415601.1	1056	.	2.94847	2.57307	1.1077e-10	1.53207e-09	2.40888	2.36126	1.96508e-07	3.86077e-06	-1.22398	3.01189	0.201843	0.311702	1.99854	3.29833	3.03916	1.99854	3.29833	3.03916	174	509	386	0.930036	2.73784	2.36728	2.32383	6.98021	6.39794
417338	NM_001278050	RAB40B	RAB40B, member RAS oncogene family	protein_coding	NP_001264979.1	50490	.	1.30142	1.14678	0.180816	0.287677	2.11212	1.57511	4.91341e-05	0.000513092	1.62295	1.70813	0.00750298	0.0197639	1.53307	1.79308	2.32275	1.53307	1.79308	2.32275	110	142	214	0.758921	0.966233	1.65588	1.89627	2.46344	4.47527
417346	NM_001348572,XM_025141586,XM_025141588,XM_025141589,XM_025141590,XM_040649482,XM_040649483,XM_040649484,XM_046902010,XM_046902011,XM_046902012,XM_046902013,XM_046902014,XM_429498,XR_006931712	CD7	CD7 molecule	protein_coding	NP_001335501.2;XP_024997354.2;XP_024997356.2;XP_024997357.2;XP_024997358.2;XP_040505416.1;XP_040505417.2;XP_040505418.2;XP_046757966.1;XP_046757967.1;XP_046757968.1;XP_046757969.1;XP_046757970.1;XP_429498.2	1135	.	3.00585	-1.04489	0.00157061	0.00526112	1.58191	-1.62573	0.250097	0.467065	-1.89967	-0.850349	0.0478107	0.0959902	0.291411	0.746015	0.438712	0.291411	0.746015	0.438712	13	39	19	0.027595	0.085699	0.046757	0.068949	0.218491	0.126368
417355	NM_001030703	JMJD6	arginine demethylase and lysine hydroxylase	protein_coding	NP_001025874.2	1268	.	-3.19174	5.58825	4.53281e-15	1.11432e-13	-1.42951	5.96003	0.0131736	0.0544345	2.23275	5.21359	4.61527e-08	3.87119e-07	6.21358	4.58114	5.70637	6.21358	4.58114	5.70637	4252	1321	2738	12.3945	3.81226	8.93967	30.9694	9.71947	24.1608
417367	XM_415625	TRIM65	tripartite motif containing 65	protein_coding	XP_415625.3	66276	.	1.24284	2.90828	0.169664	0.273756	-2.13236	2.30288	8.9124e-06	0.000117261	-2.65017	2.52221	7.67738e-09	7.28652e-08	2.93799	3.21445	2.04395	2.93799	3.21445	2.04395	387	477	167	2.85069	3.48548	1.37459	7.12285	8.88632	3.71503
417374	XM_015295323,XM_015295325,XM_046902140	ITGB4	integrin subunit beta 4, transcript variant X1	protein_coding	XP_015150809.2;XP_015150811.2;XP_046758096.1	1704	.	-2.96335	-0.39643	0.000113737	0.0005097	-1.4855	-0.0816058	0.12486	0.289307	1.99454	-0.784699	0.0300003	0.0644481	1.05987	0.448501	0.790348	1.05987	0.448501	0.790348	63	21	39	0.120735	0.038932	0.083705	0.301673	0.099259	0.226225
417385	XM_015295353	NOTUM	NOTUM, palmitoleoyl-protein carboxylesterase	protein_coding	XP_015150839.2	2094	.	2.88982	5.20971	8.07158e-13	1.49324e-11	-1.45587	4.00639	0.0124454	0.0520152	-4.20718	5.08917	3.85184e-21	1.56412e-19	4.32257	5.80571	3.81312	4.32257	5.80571	3.81312	1104	3164	698	3.84684	10.9272	2.72535	9.61189	27.8592	7.36567
417386	XM_003642327	LOC417386	pyrroline-5-carboxylate reductase 2-like	protein_coding	XP_003642375.3	50500	.	-1.02595	2.61771	0.873711	0.944108	2.73793	3.53404	1.36199e-10	4.87841e-09	2.80897	3.52435	5.15495e-11	6.83793e-10	2.84425	2.81249	4.16414	2.84425	2.81249	4.16414	359	347	905	5.72416	5.48209	16.1681	14.3026	13.9768	43.6966
417388	XM_003642314	UTP18	UTP18, small subunit processome component	protein_coding	XP_003642362.3	2158	.	-1.49186	5.45781	0.0057968	0.0163581	1.49006	6.03348	0.00564272	0.0279749	2.22296	5.82863	4.21782e-08	3.56711e-07	5.74374	5.17978	6.31025	5.74374	5.17978	6.31025	3054	2030	4189	24.0107	15.8051	36.9009	59.9942	40.2955	99.7303
417391	XM_004946156,XM_040649714,XM_040649715,XM_415646	TOM1L1	target of myb1 like 1 membrane trafficking protein, transcript variant X4	protein_coding	XP_004946213.2;XP_040505648.1;XP_040505649.1;XP_415646.4	2177	.	-30.3545	1.73723	7.6407e-42	3.27606e-39	-1.00445	2.68026	0.985981	1	30.2076	1.7263	3.53714e-41	8.45318e-39	2.88517	0.273045	2.87964	2.88517	0.273045	2.87964	371	12	340	2.11808	0.066283	2.17622	5.29233	0.16899	5.88157
417395	XM_415649	HLF	HLF, PAR bZIP transcription factor	protein_coding	XP_415649.4	2216	.	2.40809	5.72459	1.84514e-09	2.10638e-08	1.14545	5.05746	0.352304	0.582762	-2.10231	5.78503	3.34821e-07	2.42837e-06	5.00045	6.2418	5.19064	5.00045	6.2418	5.19064	1801	4301	1899	5.33498	12.6169	6.30208	13.3302	32.1673	17.0323
417399	XM_040649733,XM_415652	PCTP	phosphatidylcholine transfer protein, transcript variant X1	protein_coding	XP_040505667.1;XP_415652.2	2244	.	2.46771	2.72972	3.52316e-08	3.29446e-07	1.6316	2.33347	0.00349669	0.0191052	-1.51242	2.97091	0.00913588	0.0234147	2.2646	3.37759	2.85001	2.2646	3.37759	2.85001	221	541	332	1.70362	4.09729	2.87013	4.25674	10.4462	7.75697
417405	NM_001006207	UTP6	UTP6, small subunit processome component	protein_coding	NP_001006207.3	2368	.	-1.61304	5.70503	0.000953468	0.00340178	1.45193	6.30266	0.00945652	0.04201	2.34202	6.05973	5.11513e-09	5.00459e-08	6.03037	5.35403	6.56147	6.03037	5.35403	6.56147	3738	2298	4996	27.6793	16.8507	41.4478	69.1607	42.9614	112.019
417406	XM_004946169	SUZ12	SUZ12 polycomb repressive complex 2 subunit	protein_coding	XP_004946226.2	2380	.	-1.86244	5.9164	1.75466e-05	9.50201e-05	1.12754	6.38532	0.402574	0.632406	2.09997	6.03127	3.22051e-07	2.34743e-06	6.31378	5.43211	6.48491	6.31378	5.43211	6.48491	4562	2429	4735	15.0066	7.91394	17.453	37.4961	20.1768	47.1694
417408	NM_001270725,XM_015279878,XM_015279879	ATAD5	ATPase family, AAA domain containing 5	protein_coding	NP_001257654.2;XP_015135364.2;XP_015135365.2	2392	.	-2.27028	4.8464	2.97399e-08	2.80796e-07	1.26309	5.49751	0.106717	0.25862	2.86757	5.08792	1.33433e-12	2.13523e-11	5.35384	4.215	5.68344	5.35384	4.215	5.68344	2317	1012	2694	4.88285	2.11179	6.36188	12.2005	5.38407	17.1939
417409	XM_415661	ADAP2	ArfGAP with dual PH domains 2	protein_coding	XP_415661.1	2412	.	-2.69987	-0.197595	0.000172321	0.000743224	-1.41971	0.109951	0.159788	0.343112	1.90148	-0.536722	0.0262662	0.057563	1.15218	0.537481	0.895633	1.15218	0.537481	0.895633	71	26	46	0.530358	0.186091	0.380541	1.32517	0.474445	1.02847
417414	NM_001285499,XM_015279890,XM_025141602,XM_025141604,XM_040649498,XM_046902034	ERN1	endoplasmic reticulum to nucleus signaling 1	protein_coding	NP_001272428.2;XP_015135376.2;XP_024997370.1;XP_024997372.1;XP_040505432.1;XP_046757990.1	50503	.	1.782	6.14585	6.28338e-05	0.000299343	2.25278	6.37124	2.16256e-08	5.23684e-07	1.26419	6.68202	0.10138	0.178751	5.6971	6.51837	6.85329	5.6971	6.51837	6.85329	2955	5222	6128	9.2999	16.433	21.8299	23.2371	41.8964	58.9986
417415	XM_015279903,XM_015279905,XM_025141752,XM_046902158,XM_046902159,XM_046902160,XM_046902161,XM_046902162,XM_046902163,XM_046902164	TEX2	testis expressed 2, transcript variant X2	protein_coding	XP_015135389.2;XP_015135391.2;XP_024997520.2;XP_046758114.1;XP_046758115.1;XP_046758116.1;XP_046758117.1;XP_046758118.1;XP_046758119.1;XP_046758120.1	2551	.	1.44982	6.95647	0.00941222	0.0246916	-1.50112	6.40059	0.00469414	0.0240363	-2.17635	6.74528	7.52389e-08	6.11389e-07	6.67756	7.20906	6.09855	6.67756	7.20906	6.09855	5887	8464	3610	15.5208	21.5702	10.6656	38.7809	54.994	28.8255
417417	XM_004946185,XM_004946186,XM_015279920,XM_040649784,XR_001464583,XR_003071157,XR_005840709,XR_006931751,XR_006931752	MILR1	mast cell immunoglobulin like receptor 1, transcript variant X1	protein_coding	XP_004946242.3;XP_004946243.2;XP_015135406.2;XP_040505718.1	14581	.	-10.8786	-0.199138	1.32604e-13	2.71884e-12	-2.72398	0.121194	7.2329e-05	0.000710422	3.99136	-1.38749	0.000877812	0.00301881	1.34052	0.187645	0.642607	1.34052	0.187645	0.642607	89	8	30	0.630343	0.05271	0.237241	1.575	0.134387	0.64118
417420	NM_001006209,XM_015279891,XM_046902035	KPNA2	karyopherin subunit alpha 2	protein_coding	NP_001006209.2;XP_015135377.1;XP_046757991.1	50505	.	-3.76492	8.17319	1.83325e-19	7.36229e-18	1.33438	9.05632	0.0423502	0.132826	5.02383	8.51135	2.42463e-27	1.79423e-25	8.83634	6.93241	9.25172	8.83634	6.93241	9.25172	26489	6977	32537	181.948	47.4748	250.71	454.623	121.038	677.582
417425	NM_001030706,XM_040649499,XM_046902036,XM_046902037	PSMD12	proteasome 26S subunit, non-ATPase 12	protein_coding	NP_001025877.2;XP_040505433.1;XP_046757992.1;XP_046757993.1	2706	.	-3.06675	6.60338	1.98951e-14	4.54594e-13	-1.1009	7.1284	0.500638	0.720535	2.78569	6.5	2.28695e-12	3.55808e-11	7.20551	5.60881	7.06781	7.20551	5.60881	7.06781	8514	2753	7119	73.0245	23.9378	68.5354	182.462	61.0301	185.227
417429	XM_015279957,XM_015279959	CACNG5	calcium voltage-gated channel auxiliary subunit gamma 5, transcript variant X1	protein_coding	XP_015135443.1;XP_015135445.1	2865	.	11.2388	-0.806526	5.1629e-10	6.38919e-09	1.29591	-2.89295	1	1	-8.66469	-0.753534	5.18131e-09	5.05576e-08	0.119145	0.992542	0.153454	0.119145	0.992542	0.153454	5	57	6	0.024555	0.342422	0.039291	0.061355	0.873014	0.106189
417433	XM_015279956,XM_046902181,XM_046902182	RGS9	regulator of G-protein signaling 9, transcript variant X2	protein_coding	XP_015135442.2;XP_046758137.1;XP_046758138.1	2980	.	3.33928	4.09034	5.64437e-15	1.37829e-13	1.2176	3.12455	0.210461	0.416107	-2.74249	4.16147	3.95655e-11	5.3209e-10	3.14311	4.76373	3.39774	3.14311	4.76373	3.39774	455	1507	510	1.53362	4.8446	1.92324	3.83198	12.3514	5.19785
417435	XM_015279952,XM_015279953,XM_046902180	SLC16A6	solute carrier family 16 member 6, transcript variant X3	protein_coding	XP_015135438.2;XP_015135439.2;XP_046758136.1	3053	.	2.84913	5.50571	1.26229e-12	2.26901e-11	1.29804	4.76226	0.0755349	0.203878	-2.19495	5.61344	7.42142e-08	6.0441e-07	4.61994	6.09195	4.98276	4.61994	6.09195	4.98276	1370	3871	1637	5.07647	14.1695	6.74123	12.6843	36.1255	18.2192
417437	XM_015279954,XR_001464614	WIPI1	WD repeat domain, phosphoinositide interacting 1, transcript variant X2	protein_coding	XP_015135440.1	3095	.	2.66728	8.63342	1.18779e-11	1.89035e-10	1.22532	7.9128	0.153287	0.334122	-2.1768	8.71946	6.14732e-08	5.06017e-07	7.76522	9.17645	8.05717	7.76522	9.17645	8.05717	12577	33267	14186	91.5194	243.688	116.268	228.674	621.289	314.232
417444	XM_015279942,XM_015279943,XM_040649790,XM_415695	ABCA5	ATP binding cassette subfamily A member 5, transcript variant X4	protein_coding	XP_015135428.2;XP_015135429.2;XP_040505724.1;XP_415695.4	3185	.	2.0212	5.72839	1.30439e-06	9.08524e-06	1.09807	5.20275	0.521059	0.737189	-1.84068	5.7746	2.61824e-05	0.000129958	5.17287	6.16778	5.30427	5.17287	6.16778	5.30427	2037	4083	2059	3.7	7.34622	4.19116	9.24497	18.7294	11.3272
417445	XM_003642348,XM_004946240,XM_040649794,XM_046902183	MAP2K6	mitogen-activated protein kinase kinase 6, transcript variant X1	protein_coding	XP_003642396.2;XP_004946297.1;XP_040505728.1;XP_046758139.1	50509	.	1.89519	5.39262	1.15966e-05	6.57038e-05	-1.76746	4.50714	0.000123416	0.00112658	-3.34965	5.15875	6.11779e-16	1.41789e-14	4.90667	5.80616	4.12136	4.90667	5.80616	4.12136	1684	3165	877	2.02874	3.76871	1.18519	5.0691	9.60845	3.20314
417447	XR_005840740	LOC417447	uncharacterized LOC417447, transcript variant X1	lncRNA	.	50510	.	2.38905	2.55357	1.49434e-07	1.25849e-06	-1.49629	1.54133	0.0281314	0.0972029	-3.57466	2.40828	2.5523e-13	4.49908e-12	2.15174	3.20634	1.72277	2.15174	3.20634	1.72277	200	474	123	1.79621	4.22749	1.23783	4.4881	10.7781	3.34543
417453	XM_415701	DNAI2	dynein axonemal intermediate chain 2	protein_coding	XP_415701.2	3318	.	5.476	-1.04426	5.15833e-06	3.15032e-05	2.68839	-1.79049	0.0348449	0.114795	-2.03593	-0.718444	0.0210435	0.0478808	0.186178	0.818825	0.458485	0.186178	0.818825	0.458485	8	44	20	0.052175	0.309293	0.160134	0.130366	0.788552	0.432786
417454	XM_015279927,XM_040649809,XM_415702	CCDC137	coiled-coil domain containing 137, transcript variant X3	protein_coding	XP_015135413.2;XP_040505743.1;XP_415702.4	3327	.	-2.25991	3.50908	1.53722e-07	1.29088e-06	1.4892	4.29428	0.00748745	0.0349175	3.36543	3.92873	6.62713e-15	1.37818e-13	4.06501	2.99323	4.61101	4.06501	2.99323	4.61101	914	401	1253	11.1007	4.68206	17.1114	27.7366	11.9371	46.2462
417455	XM_415703	TSPAN10	tetraspanin 10	protein_coding	XP_415703.2	3343	.	1.79924	-1.02006	0.0857668	0.157569	-2.87748	-1.95379	0.0310526	0.104885	-5.17634	-1.35267	6.40444e-05	0.000293044	0.408327	0.669335	0.153454	0.408327	0.669335	0.153454	19	34	6	0.1666	0.297303	0.056303	0.416273	0.757983	0.152168
417458	XM_004949979,XM_046902533,XM_046902534,XM_046902535,XM_046902536,XM_046902537,XM_046902538,XM_046902539,XM_415706	ANGPTL6	angiopoietin-like 6, transcript variant X9	protein_coding	XP_004950036.5;XP_046758489.1;XP_046758490.1;XP_046758491.1;XP_046758492.1;XP_046758493.1;XP_046758494.1;XP_046758495.1;XP_415706.7	66280	.	2.55535	-1.68285	0.0306351	0.06734	2.86988	-1.57926	0.0156043	0.0620897	1.12343	-1.12109	0.793446	0.881355	0.207848	0.484754	0.534976	0.207848	0.484754	0.534976	9	23	24	0.019841	0.107072	0.177553	0.049576	0.272983	0.479865
417460	XM_015295905,XR_005840980	FKBP6	FK506 binding protein 6, transcript variant X1	protein_coding	XP_015151391.1	50514	.	2.3144	-1.29812	0.0251301	0.0569214	2.16107	-1.36463	0.0383018	0.123477	-1.07074	-0.889281	0.906204	0.969375	0.291411	0.604914	0.571752	0.291411	0.604914	0.571752	13	30	26	0.121342	0.295985	0.278335	0.303191	0.754623	0.752243
417463	XM_015295907,XM_015295908	POM121C	POM121 transmembrane nucleoporin C, transcript variant X1	protein_coding	XP_015151393.3;XP_015151394.3	14687	.	-2.14035	6.56809	1.42362e-07	1.19962e-06	-1.6218	6.70798	0.000756883	0.00531239	1.31974	6.13128	0.0536356	0.105891	7.0256	5.9403	6.33486	7.0256	5.9403	6.33486	7509	3479	4262	21.4544	9.84626	13.6398	53.6069	25.1033	36.8635
417464	NM_001045831	CCLL4	chemokine-like ligand 4	protein_coding	NP_001039296.2	50517	.	-1.82289	-1.49715	0.129425	0.220339	-5.39155	-1.81704	0.000672116	0.00478891	-2.95792	-2.41019	0.0586286	0.114002	0.499003	0.293627	0.104095	0.499003	0.293627	0.104095	24	13	4	0.547078	0.287124	0.082548	1.36695	0.73203	0.223099
417466	XM_015295913	LPO	lactoperoxidase, transcript variant X1	protein_coding	XP_015151399.3	648	.	1.15111	-1.76626	0.865308	0.937948	3.54575	-0.781631	7.9848e-05	0.000771388	3.08035	-0.734396	0.000410333	0.0015509	0.311567	0.35367	0.895633	0.311567	0.35367	0.895633	14	16	46	0.039737	0.044751	0.152321	0.099288	0.114095	0.411671
417471	XM_003642380	HSF5	heat shock transcription factor 5	protein_coding	XP_003642428.3	694	.	1.02916	0.79003	0.959574	1	-8.04059	-0.0262967	3.92816e-12	1.80078e-10	-8.27471	0.00832949	1.99875e-12	3.12637e-11	1.41693	1.44304	0.269936	1.41693	1.44304	0.269936	97	99	11	0.405123	0.409474	0.048875	1.01226	1.04397	0.132092
417479	XM_004946429,XM_015295940,XM_015295942,XM_025142058,XM_046902438	CALN1	calneuron 1, transcript variant X1	protein_coding	XP_004946486.1;XP_015151426.2;XP_015151428.1;XP_024997826.1;XP_046758394.1	761	.	1.12853	1.02293	0.561793	0.689669	-7.65683	0.142915	9.98647e-13	5.00284e-11	-8.64059	0.292399	1.65556e-14	3.2971e-13	1.52446	1.64075	0.314016	1.52446	1.64075	0.314016	109	122	13	0.178906	0.198528	0.022423	0.447021	0.506152	0.060602
417485	NM_001030709,XM_046902316	NCF1C	neutrophil cytosolic factor 1C pseudogene	protein_coding	NP_001025880.1;XP_046758272.1	50525	.	3.1701	-0.476829	8.68484e-05	0.000397637	1.71042	-1.06513	0.123095	0.286416	-1.85309	-0.251255	0.0207881	0.0474099	0.408327	1.02982	0.642607	0.408327	1.02982	0.642607	19	60	30	0.157613	0.497928	0.282831	0.393818	1.26948	0.764393
417490	NM_001389299,XM_003642398	EIF4H	eukaryotic translation initiation factor 4H	protein_coding	NP_001376228.1;XP_003642446.1	897	.	-1.80663	8.53006	3.51585e-05	0.000177411	1.19149	9.0264	0.217127	0.425156	2.15258	8.69773	9.37228e-08	7.48653e-07	8.89742	8.04655	9.1497	8.89742	8.04655	9.1497	27637	15170	30312	102.06	65.7443	95.4785	255.012	167.617	258.045
417491	XM_015295967	MYBBP1A	MYB binding protein 1a	protein_coding	XP_015151453.2	933	.	-3.72993	6.18019	6.51651e-19	2.48036e-17	-1.09365	6.77418	0.531443	0.745005	3.41053	6.07923	1.01077e-16	2.53615e-15	6.84939	4.98393	6.72141	6.84939	4.98393	6.72141	6639	1765	5588	23.1415	6.09127	21.8244	57.8223	15.5299	58.9838
417499	XM_001233395	DHX33	DEAH (Asp-Glu-Ala-His) box polypeptide 33	protein_coding	XP_001233396.3	50526	.	-2.53893	5.18517	2.71478e-10	3.51474e-09	-1.32268	5.51822	0.0534451	0.158309	1.91953	4.90771	9.38912e-06	5.11922e-05	5.7321	4.42897	5.33735	5.7321	4.42897	5.33735	3029	1183	2108	17.4082	6.73084	13.5751	43.497	17.1605	36.6887
417500	XM_004946465,XM_004946466,XM_004946468,XM_040650609,XM_040650610,XM_046902566,XM_415749	RPAIN	RPA interacting protein, transcript variant X4	protein_coding	XP_004946522.2;XP_004946523.2;XP_004946525.2;XP_040506543.1;XP_040506544.1;XP_046758522.1;XP_415749.3	1165	.	2.07224	3.46442	2.49514e-06	1.62967e-05	-1.052	2.81186	0.75832	0.909451	-2.17999	3.44198	5.87506e-07	4.094e-06	3.02906	3.98598	2.96506	3.02906	3.98598	2.96506	416	855	364	6.72119	13.7737	6.5702	16.7939	35.1165	17.757
417507	XM_015295996,XM_015295997,XM_015295998,XR_003071303,XR_006931819,XR_006931820,XR_006931821	LOC417507	uncharacterized LOC417507, transcript variant X6	protein_coding	XP_015151482.2;XP_015151483.2;XP_015151484.1	50528	.	1.28827	1.52181	0.162991	0.265276	-2.59536	0.813855	9.25351e-06	0.000120768	-3.34347	1.08165	5.75286e-09	5.56504e-08	1.79885	2.06859	0.966394	1.79885	2.06859	0.966394	144	184	51	0.540718	0.574268	0.180531	1.35106	1.46411	0.48791
417519	XM_415767,XR_005840992,XR_005840993,XR_005840994	TMEM120A	transmembrane protein 120A, transcript variant X2	protein_coding	XP_415767.2	1399	.	1.85822	5.30303	2.17247e-05	0.000115375	-1.08578	4.73047	0.577035	0.781858	-2.01762	5.26287	1.65542e-06	1.05075e-05	4.83798	5.70847	4.72356	4.83798	5.70847	4.72356	1603	2954	1359	17.9194	32.9828	17.0029	44.7741	84.0905	45.9529
417523	XM_415771	MMP28	matrix metallopeptidase 28, transcript variant X1	protein_coding	XP_415771.6	1477	.	3.90123	2.31433	8.09437e-15	1.92182e-13	-1.01602	1.02473	0.9632	1	-3.96361	2.31252	1.02761e-14	2.08933e-13	1.59193	3.14819	1.57663	1.59193	3.14819	1.57663	117	453	106	0.609581	2.34829	0.617264	1.52313	5.98703	1.66825
417529	NM_001030711,XM_015295722,XM_015295723,XM_015295725,XM_025141950,XM_040650064,XM_046902354,XM_046902355,XM_046902356	RFFL	ring finger and FYVE like domain containing E3 ubiquitin protein ligase	protein_coding	NP_001025882.1;XP_015151208.1;XP_015151209.1;XP_015151211.1;XP_024997718.1;XP_040505998.1;XP_046758310.1;XP_046758311.1;XP_046758312.1	1592	.	1.6792	6.01181	0.000329943	0.00131346	-1.23976	5.44374	0.138088	0.309685	-2.0818	5.90394	4.57293e-07	3.24874e-06	5.61889	6.35477	5.31583	5.61889	6.35477	5.31583	2796	4656	2076	11.2981	18.5013	9.38654	28.23	47.1697	25.3685
417540	NM_001252272,XM_046902358,XM_046902359	PSPH	phosphoserine phosphatase	protein_coding	NP_001239201.1;XP_046758314.1;XP_046758315.1	50540	.	1.32108	5.33768	0.0549035	0.109566	3.23042	6.20304	1.66131e-15	1.27466e-13	2.44528	6.30859	8.05719e-10	8.96624e-09	5.1625	5.55442	6.8262	5.1625	5.55442	6.8262	2022	2649	6013	28.8707	37.6301	96.247	72.1374	95.9392	260.122
[truncated: 3,999 more rows]
