# Supplementary material for: Transcriptional effects of influenza virus M1 and NP gene expression in DF-1 cells and their immunogenicity in cognate B21 chickens
Source: BMC Vet Res. 2026 Apr 7;22:281. doi: 10.1186/s12917-026-05433-8 (PMC13191996; doi:10.1186/s12917-026-05433-8)
Supplement: Supplementary file 3 — Additional file 3. Summary of statistically significant KEGG biological pathways enriched in M1- and NP-expressing groups. [file 12917_2026_5433_MOESM3_ESM.xlsx]

## Sheet: Additional file 3
Additional file 3. Summary of statistically significant KEGG biological pathways enriched in M1- and NP-expressing groups.
MapID	MapName	Number_of_SigGenes	Genes	InID	Sig.NotIn.KEGG	Genome.In.KEGG	Genome.NotIn.KEGG	P Value	Bonferroni	FDR
04820	Cytoskeleton in muscle cells	76	100857227, 100859263, 101749098, 101750255, 107049666, 373987, 374046, 374069, 374266, 395079, 395142, 395279, 395470, 395534, 395565, 395568, 395643, 395689, 395805, 395951, 396000, 396017, 396084, 396133, 396222, 396225, 396242, 396243, 396263, 396285, 396292, 396340, 396441, 396521, 396524, 396526, 396529, 396548, 396549, 414837, 414873, 416251, 416271, 417231, 417310, 417374, 417892, 418021, …	100857227, 100859263, 101749098, 101750255, 107049666, 373987, 374046, 374069, 374266, 395079, 395142, 395279, 395470, 395534, 395565, 395568, 395643, 395689, 395805, 395951, 396000, 396017, 396084, 396133, 396222, 396225, 396242, 396243, 396263, 396285, 396292, 396340, 396441, 396521, 396524, 396526, 396529, 396548, 396549, 414837, 414873, 416251, 416271, 417231, 417310, 417374, 417892, 418021, …	1323	212	18375	1.33805e-31	2.36836e-29	2.36836e-29
04110	Cell cycle	60	100529062, 100857489, 107055136, 373984, 374106, 374260, 378914, 378922, 395134, 395188, 396142, 396167, 396172, 396252, 396438, 415400, 415489, 415749, 416027, 416158, 416575, 416776, 416838, 416842, 417554, 417714, 418058, 418144, 418739, 419126, 420231, 420332, 420354, 420375, 420650, 420798, 421226, 421448, 421642, 421849, 422043, 422675, 423007, 423045, 423949, 424295, 424307, 424466, 424507…	100529062, 100857489, 107055136, 373984, 374106, 374260, 378914, 378922, 395134, 395188, 396142, 396167, 396172, 396252, 396438, 415400, 415489, 415749, 416027, 416158, 416575, 416776, 416838, 416842, 417554, 417714, 418058, 418144, 418739, 419126, 420231, 420332, 420354, 420375, 420650, 420798, 421226, 421448, 421642, 421849, 422043, 422675, 423007, 423045, 423949, 424295, 424307, 424466, 424507…	1339	146	18441	1.04156e-28	1.84356e-26	9.21779e-27
04814	Motor proteins	62	100858984, 100859081, 100859737, 101749223, 101750031, 107050879, 107053365, 374069, 395279, 395534, 395823, 396084, 396521, 396526, 415398, 415567, 415630, 415943, 416004, 416220, 416332, 416905, 417310, 417314, 417453, 418751, 419963, 419968, 420405, 420571, 420668, 420708, 421037, 421169, 421178, 421260, 421563, 421607, 422026, 422716, 423238, 423787, 423793, 423809, 424048, 424347, 424583, 42…	100858984, 100859081, 100859737, 101749223, 101750031, 107050879, 107053365, 374069, 395279, 395534, 395823, 396084, 396521, 396526, 415398, 415567, 415630, 415943, 416004, 416220, 416332, 416905, 417310, 417314, 417453, 418751, 419963, 419968, 420405, 420571, 420668, 420708, 421037, 421169, 421178, 421260, 421563, 421607, 422026, 422716, 423238, 423787, 423793, 423809, 424048, 424347, 424583, 42…	1337	190	18397	2.33887e-23	4.13981e-21	1.37994e-21
04510	Focal adhesion	60	100857227, 101749098, 107049666, 373939, 373980, 373987, 374128, 374196, 395142, 395210, 395470, 395742, 395870, 395871, 395951, 396000, 396076, 396133, 396134, 396213, 396225, 396242, 396243, 396282, 396292, 396416, 396445, 396478, 396494, 396524, 396526, 396548, 414837, 415748, 416567, 416636, 416872, 416939, 417374, 417964, 418044, 418236, 419031, 419444, 420120, 421709, 422316, 422348, 422350…	100857227, 101749098, 107049666, 373939, 373980, 373987, 374128, 374196, 395142, 395210, 395470, 395742, 395870, 395871, 395951, 396000, 396076, 396133, 396134, 396213, 396225, 396242, 396243, 396282, 396292, 396416, 396445, 396478, 396494, 396524, 396526, 396548, 414837, 415748, 416567, 416636, 416872, 416939, 417374, 417964, 418044, 418236, 419031, 419444, 420120, 421709, 422316, 422348, 422350…	1339	192	18395	1.48557e-21	2.62945e-19	6.57363e-20
04020	Calcium signaling pathway	66	373909, 374001, 374128, 374166, 374174, 374175, 374196, 395432, 395498, 395507, 395581, 395742, 395759, 395760, 395807, 395855, 395895, 395971, 395985, 396107, 396111, 396120, 396134, 396135, 396413, 396445, 396466, 396494, 414885, 415741, 415748, 416150, 416320, 416567, 416730, 419175, 419346, 419910, 420416, 421142, 422013, 422316, 422929, 423014, 423723, 424116, 424214, 424412, 425224, 427212,…	373909, 374001, 374128, 374166, 374174, 374175, 374196, 395432, 395498, 395507, 395581, 395742, 395759, 395760, 395807, 395855, 395895, 395971, 395985, 396107, 396111, 396120, 396134, 396135, 396413, 396445, 396466, 396494, 414885, 415741, 415748, 416150, 416320, 416567, 416730, 419175, 419346, 419910, 420416, 421142, 422013, 422316, 422929, 423014, 423723, 424116, 424214, 424412, 425224, 427212,…	1333	235	18352	7.20674e-21	1.27559e-18	2.55119e-19
04010	MAPK signaling pathway	69	100194427, 100857380, 100859132, 101750513, 107050029, 107055388, 374128, 374192, 374196, 374259, 378783, 395097, 395149, 395274, 395432, 395476, 395742, 395853, 395870, 395871, 395895, 395985, 396028, 396057, 396107, 396134, 396394, 396406, 396413, 396438, 396466, 396481, 396494, 396512, 415891, 415917, 416567, 416939, 417429, 417445, 417669, 418044, 418325, 420332, 421460, 422316, 422592, 42306…	100194427, 100857380, 100859132, 101750513, 107050029, 107055388, 374128, 374192, 374196, 374259, 378783, 395097, 395149, 395274, 395432, 395476, 395742, 395853, 395870, 395871, 395895, 395985, 396028, 396057, 396107, 396134, 396394, 396406, 396413, 396438, 396466, 396481, 396494, 396512, 415891, 415917, 416567, 416939, 417429, 417445, 417669, 418044, 418325, 420332, 421460, 422316, 422592, 42306…	1330	264	18323	6.47505e-20	1.14608e-17	1.91014e-18
04080	Neuroactive ligand-receptor interaction	78	100034745, 100858023, 100858468, 100858765, 101747873, 101751513, 107051813, 112532887, 373909, 374001, 374166, 374223, 378911, 395368, 395507, 395581, 395660, 395962, 395971, 396114, 396120, 396137, 396138, 396196, 396318, 396321, 396323, 408184, 408185, 414344, 414884, 414885, 416150, 416174, 417122, 417883, 418333, 418489, 420716, 420854, 420979, 421543, 421815, 421858, 421869, 422147, 422289,…	100034745, 100858023, 100858468, 100858765, 101747873, 101751513, 107051813, 112532887, 373909, 374001, 374166, 374223, 378911, 395368, 395507, 395581, 395660, 395962, 395971, 396114, 396120, 396137, 396138, 396196, 396318, 396321, 396323, 408184, 408185, 414344, 414884, 414885, 416150, 416174, 417122, 417883, 418333, 418489, 420716, 420854, 420979, 421543, 421815, 421858, 421869, 422147, 422289,…	1321	358	18229	2.02285e-17	3.58044e-15	5.11491e-16
04218	Cellular senescence	47	100529062, 107049124, 107052930, 374246, 374260, 378914, 395149, 395498, 395855, 395872, 395895, 396142, 396167, 396172, 396235, 396252, 396258, 396438, 396495, 415400, 416320, 416868, 416872, 417445, 419126, 419346, 419444, 419844, 419910, 420231, 420332, 420375, 421316, 421752, 421769, 423062, 424261, 424777, 425366, 427432, 427515, 428725, 429096, 429929, 430534, 693255, 770805	100529062, 107049124, 107052930, 374246, 374260, 378914, 395149, 395498, 395855, 395872, 395895, 396142, 396167, 396172, 396235, 396252, 396258, 396438, 396495, 415400, 416320, 416868, 416872, 417445, 419126, 419346, 419444, 419844, 419910, 420231, 420332, 420375, 421316, 421752, 421769, 423062, 424261, 424777, 425366, 427432, 427515, 428725, 429096, 429929, 430534, 693255, 770805	1352	148	18439	2.57427e-17	4.55647e-15	5.69558e-16
04512	ECM-receptor interaction	35	100857227, 101749098, 107049666, 373980, 373987, 395142, 395210, 395470, 395951, 396000, 396076, 396133, 396213, 396225, 396242, 396243, 396292, 396478, 396524, 396548, 414837, 416163, 417374, 418893, 419031, 420120, 421709, 421960, 422348, 422350, 422535, 424191, 424435, 428148, 428448	100857227, 101749098, 107049666, 373980, 373987, 395142, 395210, 395470, 395951, 396000, 396076, 396133, 396213, 396225, 396242, 396243, 396292, 396478, 396524, 396548, 414837, 416163, 417374, 418893, 419031, 420120, 421709, 421960, 422348, 422350, 422535, 424191, 424435, 428148, 428448	1364	84	18503	3.89334e-17	6.89121e-15	7.6569e-16
04145	Phagosome	45	100194427, 100857227, 100859737, 101747454, 107049124, 107053365, 373987, 374141, 395142, 395472, 395488, 395871, 396181, 396191, 396526, 404304, 414837, 416288, 416814, 417050, 417051, 417466, 417485, 417558, 418052, 419950, 420120, 420210, 420571, 420668, 421037, 421169, 424445, 425657, 426274, 426369, 427466, 427728, 431043, 693256, 768337, 768854, 771782, 771888, 776719	100194427, 100857227, 100859737, 101747454, 107049124, 107053365, 373987, 374141, 395142, 395472, 395488, 395871, 396181, 396191, 396526, 404304, 414837, 416288, 416814, 417050, 417051, 417466, 417485, 417558, 418052, 419950, 420120, 420210, 420571, 420668, 421037, 421169, 424445, 425657, 426274, 426369, 427466, 427728, 431043, 693256, 768337, 768854, 771782, 771888, 776719	1354	142	18445	1.44433e-16	2.55646e-14	2.55646e-15
03030	DNA replication	21	373984, 396542, 416027, 416997, 417275, 417563, 418058, 418593, 418874, 418907, 419566, 420578, 421878, 422043, 423688, 424295, 424958, 426646, 426764, 430516, 769677	373984, 396542, 416027, 416997, 417275, 417563, 418058, 418593, 418874, 418907, 419566, 420578, 421878, 422043, 423688, 424295, 424958, 426646, 426764, 430516, 769677	1378	31	18556	1.11909e-15	1.9808e-13	1.80072e-14
03460	Fanconi anemia pathway	25	101750641, 373983, 374139, 378893, 395128, 396086, 415491, 415577, 415770, 415935, 416517, 417563, 418628, 419566, 420578, 421149, 421202, 422104, 424685, 424727, 424777, 427468, 431669, 769039, 771417	101750641, 373983, 374139, 378893, 395128, 396086, 415491, 415577, 415770, 415935, 416517, 417563, 418628, 419566, 420578, 421149, 421202, 422104, 424685, 424727, 424777, 427468, 431669, 769039, 771417	1374	50	18537	1.60201e-14	2.83555e-12	2.36296e-13
04310	Wnt signaling pathway	44	100170842, 100857874, 107052763, 107055136, 374060, 374062, 374174, 374175, 378788, 395179, 395229, 395234, 395237, 395829, 395865, 395870, 395871, 415568, 416022, 416567, 416730, 417385, 417561, 417669, 417793, 417831, 418044, 418154, 419346, 420271, 420332, 421422, 422531, 422592, 423014, 423532, 423778, 423958, 426765, 427687, 428413, 429363, 429784, 771427	100170842, 100857874, 107052763, 107055136, 374060, 374062, 374174, 374175, 378788, 395179, 395229, 395234, 395237, 395829, 395865, 395870, 395871, 415568, 416022, 416567, 416730, 417385, 417561, 417669, 417793, 417831, 418044, 418154, 419346, 420271, 420332, 421422, 422531, 422592, 423014, 423532, 423778, 423958, 426765, 427687, 428413, 429363, 429784, 771427	1355	154	18433	2.03295e-14	3.59832e-12	2.76794e-13
04142	Lysosome	38	100857973, 100859261, 100859903, 101752092, 107055308, 374125, 395472, 395818, 396090, 396329, 396547, 415320, 415581, 416577, 416834, 417606, 418096, 419014, 419077, 419531, 419552, 420149, 420210, 422081, 422082, 422188, 422638, 423353, 423394, 423418, 424961, 425576, 425657, 426739, 426955, 427466, 770109, 771433	100857973, 100859261, 100859903, 101752092, 107055308, 374125, 395472, 395818, 396090, 396329, 396547, 415320, 415581, 416577, 416834, 417606, 418096, 419014, 419077, 419531, 419552, 420149, 420210, 422081, 422082, 422188, 422638, 423353, 423394, 423418, 424961, 425576, 425657, 426739, 426955, 427466, 770109, 771433	1361	123	18464	1.05663e-13	1.87023e-11	1.33588e-12
04210	Apoptosis	38	100859737, 101750363, 107052854, 373904, 374078, 378894, 395274, 395476, 395673, 395818, 395857, 396090, 396222, 396282, 396329, 396466, 396512, 396526, 417414, 418325, 419014, 419444, 419910, 420624, 421169, 422592, 423778, 423901, 425657, 426464, 427466, 429064, 429096, 429929, 693255, 770109, 770762, 771230	100859737, 101750363, 107052854, 373904, 374078, 378894, 395274, 395476, 395673, 395818, 395857, 396090, 396222, 396282, 396329, 396466, 396512, 396526, 417414, 418325, 419014, 419444, 419910, 420624, 421169, 422592, 423778, 423901, 425657, 426464, 427466, 429064, 429096, 429929, 693255, 770109, 770762, 771230	1361	125	18462	1.84476e-13	3.26522e-11	2.17681e-12
04217	Necroptosis	38	100857391, 100858459, 100858732, 101749238, 107051192, 373904, 374174, 374175, 378894, 378909, 395274, 395498, 395724, 395845, 396188, 396282, 396394, 404299, 416320, 417947, 417955, 418325, 419077, 420201, 422592, 422720, 423463, 423721, 423778, 426361, 427881, 427891, 427895, 428725, 428871, 429064, 770805, 771574	100857391, 100858459, 100858732, 101749238, 107051192, 373904, 374174, 374175, 378894, 378909, 395274, 395498, 395724, 395845, 396188, 396282, 396394, 404299, 416320, 417947, 417955, 418325, 419077, 420201, 422592, 422720, 423463, 423721, 423778, 426361, 427881, 427891, 427895, 428725, 428871, 429064, 770805, 771574	1361	127	18460	3.17814e-13	5.6253e-11	3.51582e-12
04810	Regulation of actin cytoskeleton	49	100857227, 101749098, 101749531, 107049666, 107054369, 373939, 374128, 374196, 374197, 395142, 395149, 395432, 395470, 395511, 395701, 395870, 395871, 395951, 396133, 396181, 396225, 396413, 396416, 396445, 396494, 396526, 415748, 416490, 416872, 416939, 417122, 417374, 417586, 418044, 418491, 418824, 419444, 423062, 423195, 424108, 424191, 424761, 426086, 427211, 427212, 428278, 429096, 429363, …	100857227, 101749098, 101749531, 107049666, 107054369, 373939, 374128, 374196, 374197, 395142, 395149, 395432, 395470, 395511, 395701, 395870, 395871, 395951, 396133, 396181, 396225, 396413, 396416, 396445, 396494, 396526, 415748, 416490, 416872, 416939, 417122, 417374, 417586, 418044, 418491, 418824, 419444, 423062, 423195, 424108, 424191, 424761, 426086, 427211, 427212, 428278, 429096, 429363, …	1350	209	18378	1.91278e-12	3.38562e-10	1.99154e-11
05132	Salmonella infection	52	100194427, 100858984, 100859081, 100859737, 107050879, 107053365, 107054369, 373904, 374141, 374193, 374197, 378894, 395229, 395312, 395476, 395734, 395865, 395871, 395872, 396188, 396282, 396297, 396495, 396512, 396526, 415355, 415708, 416490, 417445, 417558, 418043, 418181, 418325, 419069, 419444, 420189, 420332, 420571, 420624, 420668, 421037, 421169, 422592, 423463, 423778, 423901, 426274, 43…	100194427, 100858984, 100859081, 100859737, 107050879, 107053365, 107054369, 373904, 374141, 374193, 374197, 378894, 395229, 395312, 395476, 395734, 395865, 395871, 395872, 396188, 396282, 396297, 396495, 396512, 396526, 415355, 415708, 416490, 417445, 417558, 418043, 418181, 418325, 419069, 419444, 420189, 420332, 420571, 420624, 420668, 421037, 421169, 422592, 423463, 423778, 423901, 426274, 43…	1347	233	18354	2.75822e-12	4.88205e-10	2.6852e-11
04060	Cytokine-cytokine receptor interaction	48	100858060, 101747500, 101748931, 101750586, 101751037, 107049250, 373904, 374136, 374223, 374270, 378894, 395090, 395096, 395258, 395274, 395294, 395312, 395622, 395660, 395872, 395887, 396216, 396361, 396406, 396438, 396466, 396481, 396488, 396495, 404533, 404671, 408184, 416586, 417247, 418325, 418666, 418715, 418943, 419424, 422062, 422166, 422230, 422581, 424261, 424325, 424705, 427718, 429064	100858060, 101747500, 101748931, 101750586, 101751037, 107049250, 373904, 374136, 374223, 374270, 378894, 395090, 395096, 395258, 395274, 395294, 395312, 395622, 395660, 395872, 395887, 396216, 396361, 396406, 396438, 396466, 396481, 396488, 396495, 404533, 404671, 408184, 416586, 417247, 418325, 418666, 418715, 418943, 419424, 422062, 422166, 422230, 422581, 424261, 424325, 424705, 427718, 429064	1351	204	18383	2.88242e-12	5.10188e-10	2.6852e-11
04081	Hormone signaling	48	100858468, 100858765, 100859339, 101749060, 101751513, 107055115, 107055136, 373903, 374223, 378911, 395097, 395368, 395543, 395660, 395887, 395962, 396099, 396196, 396323, 408184, 408185, 414344, 414884, 414885, 415698, 416457, 416730, 418998, 419444, 420716, 421543, 422013, 422168, 423014, 423984, 424018, 426888, 427687, 428144, 428547, 428708, 428753, 429022, 429096, 429211, 771014, 771308, 77…	100858468, 100858765, 100859339, 101749060, 101751513, 107055115, 107055136, 373903, 374223, 378911, 395097, 395368, 395543, 395660, 395887, 395962, 396099, 396196, 396323, 408184, 408185, 414344, 414884, 414885, 415698, 416457, 416730, 418998, 419444, 420716, 421543, 422013, 422168, 423014, 423984, 424018, 426888, 427687, 428144, 428547, 428708, 428753, 429022, 429096, 429211, 771014, 771308, 77…	1351	209	18378	7.21236e-12	1.27659e-09	6.38293e-11
04082	Neuroactive ligand signaling	45	100858468, 100859449, 101751513, 374001, 374166, 395507, 395581, 395971, 396114, 396120, 396137, 396138, 396321, 415698, 416150, 416174, 416567, 416730, 418147, 418489, 420057, 420979, 421815, 421858, 421869, 422013, 422289, 422929, 423014, 423195, 423921, 424576, 427678, 427687, 428147, 428525, 428856, 429106, 429171, 430019, 431581, 768996, 770710, 771014, 771582	100858468, 100859449, 101751513, 374001, 374166, 395507, 395581, 395971, 396114, 396120, 396137, 396138, 396321, 415698, 416150, 416174, 416567, 416730, 418147, 418489, 420057, 420979, 421815, 421858, 421869, 422013, 422289, 422929, 423014, 423195, 423921, 424576, 427678, 427687, 428147, 428525, 428856, 429106, 429171, 430019, 431581, 768996, 770710, 771014, 771582	1354	189	18398	9.81613e-12	1.73746e-09	8.2736e-11
00330	Arginine and proline metabolism	20	101751055, 373942, 395807, 396248, 396533, 416326, 418602, 419057, 421755, 422934, 423272, 423531, 423976, 425306, 426430, 426812, 428228, 769203, 770036, 770734	101751055, 373942, 395807, 396248, 396533, 416326, 418602, 419057, 421755, 422934, 423272, 423531, 423976, 425306, 426430, 426812, 428228, 769203, 770036, 770734	1379	42	18545	3.31727e-11	5.87157e-09	2.6689e-10
04270	Vascular smooth muscle contraction	34	100858782, 100859339, 107055115, 112532887, 373965, 395301, 395855, 395895, 395971, 395985, 396084, 396394, 396445, 415748, 416567, 416730, 416872, 416980, 417852, 419910, 420854, 421543, 422013, 423014, 423037, 423042, 423787, 423990, 427515, 427687, 428278, 428871, 429128, 771574	100858782, 100859339, 107055115, 112532887, 373965, 395301, 395855, 395895, 395971, 395985, 396084, 396394, 396445, 415748, 416567, 416730, 416872, 416980, 417852, 419910, 420854, 421543, 422013, 423014, 423037, 423042, 423787, 423990, 427515, 427687, 428278, 428871, 429128, 771574	1365	122	18465	5.5297e-11	9.78756e-09	4.25546e-10
04148	Efferocytosis	36	100034745, 100859742, 373945, 373987, 374174, 374175, 395133, 395142, 395476, 395871, 396114, 396416, 415494, 415545, 415891, 415894, 416249, 416939, 418380, 418430, 418936, 419267, 419346, 419472, 422029, 422968, 423272, 423769, 423788, 423890, 423901, 423946, 771243, 771559, 771782, 772164	100034745, 100859742, 373945, 373987, 374174, 374175, 395133, 395142, 395476, 395871, 396114, 396416, 415494, 415545, 415891, 415894, 416249, 416939, 418380, 418430, 418936, 419267, 419346, 419472, 422029, 422968, 423272, 423769, 423788, 423890, 423901, 423946, 771243, 771559, 771782, 772164	1363	145	18442	4.48445e-10	7.93747e-08	3.30728e-09
04114	Oocyte meiosis	29	100529062, 374174, 374175, 395188, 395855, 396252, 415326, 415400, 416158, 416363, 416575, 416838, 416842, 416872, 417554, 419910, 420231, 420245, 420650, 421226, 421642, 422013, 422165, 422675, 423816, 424563, 425536, 427515, 428167	100529062, 374174, 374175, 395188, 395855, 396252, 415326, 415400, 416158, 416363, 416575, 416838, 416842, 416872, 417554, 419910, 420231, 420245, 420650, 421226, 421642, 422013, 422165, 422675, 423816, 424563, 425536, 427515, 428167	1370	101	18486	8.45654e-10	1.49681e-07	5.98723e-09
00230	Purine metabolism	33	100859339, 107055115, 374095, 395091, 395315, 415455, 416071, 416505, 418185, 418639, 419081, 419194, 419531, 420842, 421936, 422013, 422055, 422094, 422648, 423041, 423678, 423826, 424116, 424133, 426435, 427977, 428579, 429128, 430522, 769860, 770392, 770922, 776127	100859339, 107055115, 374095, 395091, 395315, 415455, 416071, 416505, 418185, 418639, 419081, 419194, 419531, 420842, 421936, 422013, 422055, 422094, 422648, 423041, 423678, 423826, 424116, 424133, 426435, 427977, 428579, 429128, 430522, 769860, 770392, 770922, 776127	1366	128	18459	9.6418e-10	1.7066e-07	6.56384e-09
04068	FoxO signaling pathway	32	100529062, 100857767, 101749060, 107052854, 107055136, 374106, 378894, 378914, 395126, 395133, 396110, 396167, 396438, 396494, 415400, 415458, 416575, 417669, 419444, 420343, 421769, 421906, 422497, 422512, 422592, 423778, 424261, 424912, 429064, 429096, 429929, 693255	100529062, 100857767, 101749060, 107052854, 107055136, 374106, 378894, 378914, 395126, 395133, 396110, 396167, 396438, 396494, 415400, 415458, 416575, 417669, 419444, 420343, 421769, 421906, 422497, 422512, 422592, 423778, 424261, 424912, 429064, 429096, 429929, 693255	1367	123	18464	1.41846e-09	2.51068e-07	9.29882e-09
04261	Adrenergic signaling in cardiomyocytes	33	100859610, 107050029, 374174, 374175, 374259, 395759, 395760, 395855, 395895, 395985, 396282, 396529, 396549, 416730, 416872, 417429, 419523, 419770, 419774, 421543, 422013, 422858, 423014, 423970, 426888, 427515, 427687, 427909, 428333, 428435, 428708, 429022, 768444	100859610, 107050029, 374174, 374175, 374259, 395759, 395760, 395855, 395895, 395985, 396282, 396529, 396549, 416730, 416872, 417429, 419523, 419770, 419774, 421543, 422013, 422858, 423014, 423970, 426888, 427515, 427687, 427909, 428333, 428435, 428708, 429022, 768444	1366	131	18456	1.80383e-09	3.19278e-07	1.14028e-08
04350	TGF-beta signaling pathway	29	107049250, 107055136, 112530287, 373952, 373987, 374150, 395281, 395282, 395303, 395543, 395622, 395822, 395828, 395852, 395887, 396191, 396361, 396438, 417892, 418739, 419126, 420332, 421461, 421507, 424261, 424325, 424581, 427809, 428413	107049250, 107055136, 112530287, 373952, 373987, 374150, 395281, 395282, 395303, 395543, 395622, 395822, 395828, 395852, 395887, 396191, 396361, 396438, 417892, 418739, 419126, 420332, 421461, 421507, 424261, 424325, 424581, 427809, 428413	1370	106	18481	2.80965e-09	4.97309e-07	1.71486e-08
00830	Retinol metabolism	18	100857280, 101751681, 395264, 395346, 395389, 395452, 395844, 414832, 416454, 416477, 422705, 423274, 423806, 424071, 424072, 424227, 428809, 776432	100857280, 101751681, 395264, 395346, 395389, 395452, 395844, 414832, 416454, 416477, 422705, 423274, 423806, 424071, 424072, 424227, 428809, 776432	1381	42	18545	2.98573e-09	5.28474e-07	1.74258e-08
04115	p53 signaling pathway	23	100529062, 100858796, 373904, 373987, 374260, 378914, 395274, 395476, 396252, 396282, 415400, 419711, 420231, 420624, 421936, 422512, 423720, 424777, 425204, 426464, 428089, 429929, 693255	100529062, 100858796, 373904, 373987, 374260, 378914, 395274, 395476, 396252, 396282, 415400, 419711, 420231, 420624, 421936, 422512, 423720, 424777, 425204, 426464, 428089, 429929, 693255	1376	69	18518	3.05198e-09	5.402e-07	1.74258e-08
04070	Phosphatidylinositol signaling system	26	107049248, 395855, 415587, 416567, 416730, 418181, 418690, 419175, 419444, 419908, 419910, 420221, 420416, 421032, 421656, 422129, 422454, 422807, 423014, 424214, 424745, 424747, 425224, 427515, 427687, 429096	107049248, 395855, 415587, 416567, 416730, 418181, 418690, 419175, 419444, 419908, 419910, 420221, 420416, 421032, 421656, 422129, 422454, 422807, 423014, 424214, 424745, 424747, 425224, 427515, 427687, 429096	1373	89	18498	4.99769e-09	8.84592e-07	2.76435e-08
00670	One carbon pool by folate	16	374222, 395315, 415993, 416370, 416520, 417146, 419489, 421060, 421633, 423628, 424716, 426126, 426812, 427317, 427977, 770327	374222, 395315, 415993, 416370, 416520, 417146, 419489, 421060, 421633, 423628, 424716, 426126, 426812, 427317, 427977, 770327	1383	34	18553	6.12399e-09	1.08395e-06	3.28469e-08
00240	Pyrimidine metabolism	21	374095, 395080, 395719, 415876, 416505, 419081, 419531, 420034, 420942, 421060, 421936, 422094, 422556, 422648, 423826, 424326, 769338, 770392, 770922, 771849, 771901	374095, 395080, 395719, 415876, 416505, 419081, 419531, 420034, 420942, 421060, 421936, 422094, 422556, 422648, 423826, 424326, 769338, 770392, 770922, 771849, 771901	1378	60	18527	6.66166e-09	1.17911e-06	3.46798e-08
05164	Influenza A	33	100858732, 101747454, 112531447, 373904, 378894, 395274, 395299, 395312, 395476, 395872, 396495, 396526, 404671, 415302, 416320, 416494, 416567, 416633, 417050, 417051, 417420, 418325, 419444, 419755, 420624, 422720, 424185, 425061, 429064, 429096, 693256, 769028, 776596	100858732, 101747454, 112531447, 373904, 378894, 395274, 395299, 395312, 395476, 395872, 396495, 396526, 404671, 415302, 416320, 416494, 416567, 416633, 417050, 417051, 417420, 418325, 419444, 419755, 420624, 422720, 424185, 425061, 429064, 429096, 693256, 769028, 776596	1366	138	18449	7.156e-09	1.26661e-06	3.59443e-08
04621	NOD-like receptor signaling pathway	32	100858732, 107051192, 395312, 395498, 395872, 396188, 396282, 396329, 396495, 415349, 415708, 415922, 416320, 416730, 417499, 417554, 417603, 419755, 419910, 422580, 422592, 423014, 423463, 423775, 423778, 424519, 424835, 427687, 427756, 428199, 768990, 772164	100858732, 107051192, 395312, 395498, 395872, 396188, 396282, 396329, 396495, 415349, 415708, 415922, 416320, 416730, 417499, 417554, 417603, 419755, 419910, 422580, 422592, 423014, 423463, 423775, 423778, 424519, 424835, 427687, 427756, 428199, 768990, 772164	1367	131	18456	7.3107e-09	1.29399e-06	3.59443e-08
00100	Steroid biosynthesis	12	100857756, 395827, 396285, 420335, 420548, 422038, 422302, 422423, 422982, 423065, 424037, 424661	100857756, 395827, 396285, 420335, 420548, 422038, 422302, 422423, 422982, 423065, 424037, 424661	1387	18	18569	8.14643e-09	1.44192e-06	3.89708e-08
04912	GnRH signaling pathway	24	373931, 374174, 374175, 386583, 395368, 395654, 395855, 395895, 395985, 396394, 396494, 416567, 416730, 417445, 419910, 422013, 422592, 423014, 423778, 424986, 427515, 427687, 428871, 771574	373931, 374174, 374175, 386583, 395368, 395654, 395855, 395895, 395985, 396394, 396494, 416567, 416730, 417445, 419910, 422013, 422592, 423014, 423778, 424986, 427515, 427687, 428871, 771574	1375	84	18503	3.46412e-08	6.13149e-06	1.61355e-07
03440	Homologous recombination	16	373983, 374139, 374246, 395449, 396086, 415577, 416517, 417563, 418152, 419566, 420578, 422104, 422608, 424010, 424611, 772237	373983, 374139, 374246, 395449, 396086, 415577, 416517, 417563, 418152, 419566, 420578, 422104, 422608, 424010, 424611, 772237	1383	38	18549	3.82816e-08	6.77584e-06	1.69396e-07
00260	Glycine, serine and threonine metabolism	16	101750333, 101751055, 374222, 415993, 416370, 416520, 417146, 417540, 422034, 423635, 424381, 424716, 426812, 427263, 427577, 428969	101750333, 101751055, 374222, 415993, 416370, 416520, 417146, 417540, 422034, 423635, 424381, 424716, 426812, 427263, 427577, 428969	1383	38	18549	3.82816e-08	6.77584e-06	1.69396e-07
00480	Glutathione metabolism	18	107056278, 395612, 395863, 396322, 414896, 418602, 419081, 419121, 420676, 421221, 421936, 423209, 423881, 424492, 424643, 425306, 426170, 427638	107056278, 395612, 395863, 396322, 414896, 418602, 419081, 419121, 420676, 421221, 421936, 423209, 423881, 424492, 424643, 425306, 426170, 427638	1381	49	18538	4.59094e-08	8.12596e-06	1.98194e-07
02010	ABC transporters	16	100858701, 373945, 395712, 416834, 417444, 418533, 420534, 420606, 421401, 421537, 424011, 424170, 424490, 424947, 426955, 427728	100858701, 373945, 395712, 416834, 417444, 418533, 420534, 420606, 421401, 421537, 424011, 424170, 424490, 424947, 426955, 427728	1383	41	18546	1.2651e-07	2.23923e-05	5.33151e-07
04916	Melanogenesis	24	100170842, 100859610, 373909, 374060, 374062, 374174, 374175, 378783, 378788, 395229, 395829, 395855, 395865, 396028, 415698, 416567, 416730, 418154, 420854, 422013, 423014, 427515, 427687, 428333	100170842, 100859610, 373909, 374060, 374062, 374174, 374175, 378783, 378788, 395229, 395829, 395855, 395865, 396028, 415698, 416567, 416730, 418154, 420854, 422013, 423014, 427515, 427687, 428333	1375	91	18496	1.73399e-07	3.06916e-05	7.13758e-07
04914	Progesterone-mediated oocyte maturation	22	100529062, 396167, 396172, 396188, 396252, 415326, 415400, 416363, 416575, 416838, 416842, 419444, 420375, 421226, 422013, 422592, 422675, 423463, 423778, 423816, 428167, 429096	100529062, 396167, 396172, 396188, 396252, 415326, 415400, 416363, 416575, 416838, 416842, 419444, 420375, 421226, 422013, 422592, 422675, 423463, 423778, 423816, 428167, 429096	1377	80	18507	2.96303e-07	5.24456e-05	1.19194e-06
04371	Apelin signaling pathway	28	107055136, 373931, 374135, 395149, 395210, 395670, 395759, 395760, 395807, 395855, 396111, 396445, 415487, 415748, 416730, 419910, 422013, 423014, 423062, 423787, 426791, 427267, 427515, 427687, 428278, 429337, 771014, 771582	107055136, 373931, 374135, 395149, 395210, 395670, 395759, 395760, 395807, 395855, 396111, 396445, 415487, 415748, 416730, 419910, 422013, 423014, 423062, 423787, 426791, 427267, 427515, 427687, 428278, 429337, 771014, 771582	1371	124	18463	4.10629e-07	7.26812e-05	1.61514e-06
05168	Herpes simplex virus 1 infection	31	100858732, 101747454, 107049124, 374141, 395274, 395299, 395476, 396282, 404671, 414741, 415302, 416872, 417048, 417050, 417051, 417122, 418325, 419444, 419815, 420624, 421864, 422720, 424185, 427728, 427756, 428240, 429064, 429096, 693256, 768990, 769169	100858732, 101747454, 107049124, 374141, 395274, 395299, 395476, 396282, 404671, 414741, 415302, 416872, 417048, 417050, 417051, 417122, 418325, 419444, 419815, 420624, 421864, 422720, 424185, 427728, 427756, 428240, 429064, 429096, 693256, 768990, 769169	1368	147	18440	4.24113e-07	7.50679e-05	1.63191e-06
03430	Mismatch repair	11	373984, 378799, 396542, 417563, 418907, 419566, 420578, 421291, 421505, 424958, 430516	373984, 378799, 396542, 417563, 418907, 419566, 420578, 421291, 421505, 424958, 430516	1388	20	18567	5.15171e-07	9.11853e-05	1.94011e-06
03082	ATP-dependent chromatin remodeling	24	100857391, 100858071, 100858459, 101749238, 107049493, 395348, 395390, 396526, 404299, 416022, 416440, 417275, 417947, 417955, 418161, 420047, 422358, 422457, 423721, 424975, 426361, 427881, 427891, 427895	100857391, 100858071, 100858459, 101749238, 107049493, 395348, 395390, 396526, 404299, 416022, 416440, 417275, 417947, 417955, 418161, 420047, 422358, 422457, 423721, 424975, 426361, 427881, 427891, 427895	1375	98	18489	7.25006e-07	0.000128326	2.67346e-06
03040	Spliceosome	32	100859332, 112530002, 112530043, 112532222, 112532224, 112532231, 395298, 395853, 396180, 415523, 416040, 416232, 417765, 417916, 417991, 419556, 419608, 419815, 420054, 420055, 420128, 420402, 420618, 420751, 420811, 422401, 426667, 428281, 769169, 771344, 771795, 776411	100859332, 112530002, 112530043, 112532222, 112532224, 112532231, 395298, 395853, 396180, 415523, 416040, 416232, 417765, 417916, 417991, 419556, 419608, 419815, 420054, 420055, 420128, 420402, 420618, 420751, 420811, 422401, 426667, 428281, 769169, 771344, 771795, 776411	1367	162	18425	1.19354e-06	0.000211256	4.31135e-06
00562	Inositol phosphate metabolism	19	107049248, 107052518, 396435, 416730, 418181, 418690, 419175, 419444, 420416, 421032, 421656, 422454, 422807, 423014, 423345, 424214, 424745, 425224, 427687	107049248, 107052518, 396435, 416730, 418181, 418690, 419175, 419444, 420416, 421032, 421656, 422454, 422807, 423014, 423345, 424214, 424745, 425224, 427687	1380	70	18517	2.84475e-06	0.000503521	1.00704e-05
00010	Glycolysis / Gluconeogenesis	16	100857280, 374064, 374193, 395689, 395833, 396017, 396221, 396435, 396456, 415783, 419158, 422705, 426435, 426812, 427308, 428969	100857280, 374064, 374193, 395689, 395833, 396017, 396221, 396435, 396456, 415783, 419158, 422705, 426435, 426812, 427308, 428969	1383	52	18535	4.06119e-06	0.00071883	1.39462e-05
03410	Base excision repair	14	100857925, 373984, 374010, 395173, 395724, 396542, 404292, 416997, 417275, 418907, 424594, 424958, 430516, 769677	100857925, 373984, 374010, 395173, 395724, 396542, 404292, 416997, 417275, 418907, 424594, 424958, 430516, 769677	1385	40	18547	4.09718e-06	0.000725201	1.39462e-05
03013	Nucleocytoplasmic transport	22	101751988, 373963, 374123, 396193, 415693, 416232, 417420, 417463, 417997, 418093, 418240, 420848, 421167, 421484, 425009, 426499, 426504, 427443, 428081, 431122, 769169, 772284	101751988, 373963, 374123, 396193, 415693, 416232, 417420, 417463, 417997, 418093, 418240, 420848, 421167, 421484, 425009, 426499, 426504, 427443, 428081, 431122, 769169, 772284	1377	93	18494	4.21479e-06	0.000746018	1.40758e-05
00983	Drug metabolism - other enzymes	17	395612, 395719, 396283, 396322, 396537, 414896, 415809, 417466, 419081, 420942, 421936, 422094, 423881, 424326, 769338, 771849, 771901	395612, 395719, 396283, 396322, 396537, 414896, 415809, 417466, 419081, 420942, 421936, 422094, 423881, 424326, 769338, 771849, 771901	1382	59	18528	4.7589e-06	0.000842326	1.55986e-05
00600	Sphingolipid metabolism	16	100857973, 415320, 415619, 419077, 420118, 421092, 422188, 422529, 423394, 423714, 424666, 426648, 427335, 428318, 770663, 771503	100857973, 415320, 415619, 419077, 420118, 421092, 422188, 422529, 423394, 423714, 424666, 426648, 427335, 428318, 770663, 771503	1383	53	18534	5.27312e-06	0.000933342	1.69699e-05
00561	Glycerolipid metabolism	17	418169, 418589, 421059, 421303, 421578, 421945, 422129, 422188, 422609, 424666, 424747, 426812, 426846, 427495, 427577, 431066, 772114	418169, 418589, 421059, 421303, 421578, 421945, 422129, 422188, 422609, 424666, 424747, 426812, 426846, 427495, 427577, 431066, 772114	1382	60	18527	6.03997e-06	0.00106907	1.90906e-05
03018	RNA degradation	18	100858560, 374064, 395689, 396017, 415950, 415992, 416040, 416183, 416423, 417765, 419932, 420055, 420128, 420704, 420751, 424059, 428595, 619530	100858560, 374064, 395689, 396017, 415950, 415992, 416040, 416183, 416423, 417765, 419932, 420055, 420128, 420704, 420751, 424059, 428595, 619530	1381	68	18519	8.0643e-06	0.00142738	2.50418e-05
00564	Glycerophospholipid metabolism	22	100858782, 395650, 396136, 396394, 416960, 416980, 421059, 421303, 421548, 421578, 421945, 422093, 422129, 422529, 422609, 424666, 424747, 424986, 425396, 428871, 771574, 772114	100858782, 395650, 396136, 396394, 416960, 416980, 421059, 421303, 421548, 421578, 421945, 422093, 422129, 422529, 422609, 424666, 424747, 424986, 425396, 428871, 771574, 772114	1377	98	18489	1.00782e-05	0.00178385	3.0756e-05
04514	Cell adhesion molecules	27	100858236, 101747454, 107049124, 107049666, 374068, 395470, 395565, 395822, 396026, 396181, 396202, 396225, 417050, 417051, 417171, 418346, 418661, 419736, 421960, 423385, 424467, 424990, 428006, 428253, 693256, 771243, 772097	100858236, 101747454, 107049124, 107049666, 374068, 395470, 395565, 395822, 396026, 396181, 396202, 396225, 417050, 417051, 417171, 418346, 418661, 419736, 421960, 423385, 424467, 424990, 428006, 428253, 693256, 771243, 772097	1372	140	18447	1.47581e-05	0.00261219	4.42744e-05
04530	Tight junction	29	100859737, 373984, 374119, 374197, 395511, 395701, 395871, 395895, 396026, 396371, 396526, 415405, 415883, 416083, 416460, 416490, 418491, 419523, 419736, 421169, 422108, 422592, 422858, 423778, 423970, 424682, 424990, 425665, 770421	100859737, 373984, 374119, 374197, 395511, 395701, 395871, 395895, 396026, 396371, 396526, 415405, 415883, 416083, 416460, 416490, 418491, 419523, 419736, 421169, 422108, 422592, 422858, 423778, 423970, 424682, 424990, 425665, 770421	1370	158	18429	2.16001e-05	0.00382322	6.37203e-05
04620	Toll-like receptor signaling pathway	20	100194427, 100858732, 374141, 395210, 395818, 395871, 395872, 396495, 396512, 404671, 417445, 419444, 420189, 422592, 422720, 423778, 426274, 429096, 430409, 771173	100194427, 100858732, 374141, 395210, 395818, 395871, 395872, 396495, 396512, 404671, 417445, 419444, 420189, 422592, 422720, 423778, 426274, 429096, 430409, 771173	1379	88	18499	2.3498e-05	0.00415914	6.81826e-05
00900	Terpenoid backbone biosynthesis	9	395145, 396379, 420459, 421587, 424380, 425061, 425359, 427092, 768555	395145, 396379, 420459, 421587, 424380, 425061, 425359, 427092, 768555	1390	19	18568	3.57661e-05	0.0063306	0.000102106
03008	Ribosome biogenesis in eukaryotes	29	100858366, 112533600, 396193, 415384, 415467, 415609, 415897, 416276, 416545, 417388, 417405, 418292, 420870, 420876, 421295, 422665, 422697, 423355, 423633, 423795, 424087, 425009, 425734, 426152, 426574, 426609, 427222, 427278, 427952	100858366, 112533600, 396193, 415384, 415467, 415609, 415897, 416276, 416545, 417388, 417405, 418292, 420870, 420876, 421295, 422665, 422697, 423355, 423633, 423795, 424087, 425009, 425734, 426152, 426574, 426609, 427222, 427278, 427952	1370	164	18423	3.7959e-05	0.00671875	0.000106647
01040	Biosynthesis of unsaturated fatty acids	11	395706, 396550, 423120, 423122, 423247, 424251, 428646, 428772, 428851, 431579, 769879	395706, 396550, 423120, 423122, 423247, 424251, 428646, 428772, 428851, 431579, 769879	1388	30	18557	4.17267e-05	0.00738563	0.0001154
04540	Gap junction	19	100859737, 374128, 374196, 395581, 396252, 396494, 416567, 416730, 419910, 421037, 421169, 422013, 423014, 427687, 428753, 429128, 431043, 768337, 770488	100859737, 374128, 374196, 395581, 396252, 396494, 416567, 416730, 419910, 421037, 421169, 422013, 423014, 427687, 428753, 429128, 431043, 768337, 770488	1380	84	18503	4.25197e-05	0.00752599	0.000115784
03320	PPAR signaling pathway	16	374189, 395706, 396246, 396379, 396550, 415361, 415487, 416324, 418589, 419802, 420090, 423122, 424380, 425055, 428164, 769087	374189, 395706, 396246, 396379, 396550, 415361, 415487, 416324, 418589, 419802, 420090, 423122, 424380, 425055, 428164, 769087	1383	63	18524	5.045e-05	0.00892965	0.000135298
04625	C-type lectin receptor signaling pathway	19	100858732, 101748577, 102725543, 374254, 395149, 395855, 396384, 404671, 415336, 419346, 419444, 419910, 422592, 423062, 423778, 427515, 427756, 429096, 429451	100858732, 101748577, 102725543, 374254, 395149, 395855, 396384, 404671, 415336, 419346, 419444, 419910, 422592, 423062, 423778, 427515, 427756, 429096, 429451	1380	87	18500	6.93312e-05	0.0122716	0.000183159
00520	Amino sugar and nucleotide sugar metabolism	12	107051359, 373900, 415320, 415783, 416754, 418728, 421841, 422772, 426435, 426962, 431509, 768786	107051359, 373900, 415320, 415783, 416754, 418728, 421841, 422772, 426435, 426962, 431509, 768786	1387	38	18549	7.55367e-05	0.01337	0.00019489
04370	VEGF signaling pathway	15	395870, 395871, 396394, 396416, 415917, 416567, 418044, 419175, 419346, 419444, 425978, 428871, 429096, 770341, 771574	395870, 395871, 396394, 396416, 415917, 416567, 418044, 419175, 419346, 419444, 425978, 428871, 429096, 770341, 771574	1384	58	18529	7.5974e-05	0.0134474	0.00019489
04140	Autophagy - animal	27	101749060, 107055991, 395149, 395724, 396090, 396190, 396282, 396329, 404750, 416800, 417414, 417437, 419242, 419444, 422311, 422592, 423062, 423192, 423252, 423778, 427466, 428212, 429096, 769066, 770805, 771230, 771782	101749060, 107055991, 395149, 395724, 396090, 396190, 396282, 396329, 404750, 416800, 417414, 417437, 419242, 419444, 422311, 422592, 423062, 423192, 423252, 423778, 427466, 428212, 429096, 769066, 770805, 771230, 771782	1372	154	18433	8.60909e-05	0.0152381	0.000217687
04910	Insulin signaling pathway	23	100858827, 101749060, 373915, 378909, 395299, 395787, 395855, 396061, 415741, 416446, 416872, 416939, 419444, 422592, 422630, 423778, 427515, 429096, 429269, 430557, 770341, 771172, 771961	100858827, 101749060, 373915, 378909, 395299, 395787, 395855, 396061, 415741, 416446, 416872, 416939, 419444, 422592, 422630, 423778, 427515, 429096, 429269, 430557, 770341, 771172, 771961	1376	122	18465	0.000103074	0.0182441	0.00025696
04216	Ferroptosis	11	395498, 396191, 396287, 396452, 416324, 423615, 423984, 424492, 428731, 430411, 771940	395498, 396191, 396287, 396452, 416324, 423615, 423984, 424492, 428731, 430411, 771940	1388	34	18553	0.000137991	0.0244245	0.000339229
04012	ErbB signaling pathway	17	373906, 374106, 374174, 374175, 378914, 395654, 396416, 396494, 416567, 416939, 419175, 419444, 420332, 422592, 423778, 429096, 770341	373906, 374106, 374174, 374175, 378914, 395654, 396416, 396494, 416567, 416939, 419175, 419444, 420332, 422592, 423778, 429096, 770341	1382	79	18508	0.000223722	0.0395988	0.00054245
00590	Arachidonic acid metabolism	13	100858782, 100859133, 101750603, 395863, 396394, 416980, 417193, 418101, 421999, 423769, 427337, 428871, 771574	100858782, 100859133, 101750603, 395863, 396394, 416980, 417193, 418101, 421999, 423769, 427337, 428871, 771574	1386	50	18537	0.000258874	0.0458208	0.000614594
04146	Peroxisome	17	100857465, 100857693, 100858408, 101751055, 395807, 396550, 415800, 416324, 418004, 419043, 420131, 421548, 421999, 424598, 427429, 768555, 769879	100857465, 100857693, 100858408, 101751055, 395807, 396550, 415800, 416324, 418004, 419043, 420131, 421548, 421999, 424598, 427429, 768555, 769879	1382	80	18507	0.000260421	0.0460946	0.000614594
00270	Cysteine and methionine metabolism	12	107049831, 396221, 396533, 418193, 418602, 421755, 421918, 423628, 424381, 424492, 424716, 427263	107049831, 396221, 396533, 418193, 418602, 421755, 421918, 423628, 424381, 424492, 424716, 427263	1387	45	18542	0.00039119	0.0692406	0.00091106
00120	Primary bile acid biosynthesis	7	396550, 420164, 423450, 423788, 425055, 427429, 769879	396550, 420164, 423450, 423788, 425055, 427429, 769879	1392	15	18572	0.000495449	0.0876944	0.00113889
00350	Tyrosine metabolism	10	100857237, 100857280, 396533, 415482, 416783, 416852, 422705, 423374, 424071, 424072	100857237, 100857280, 396533, 415482, 416783, 416852, 422705, 423374, 424071, 424072	1389	33	18554	0.000553191	0.0979148	0.00125532
03420	Nucleotide excision repair	12	107049063, 373984, 396542, 416997, 417275, 417563, 418907, 419566, 420578, 424958, 426289, 430516	107049063, 373984, 396542, 416997, 417275, 417563, 418907, 419566, 420578, 424958, 426289, 430516	1387	49	18538	0.000850572	0.150551	0.00190571
00982	Drug metabolism - cytochrome P450	10	100857280, 395267, 395612, 395863, 396322, 414896, 422705, 423881, 424071, 424072	100857280, 395267, 395612, 395863, 396322, 414896, 422705, 423881, 424071, 424072	1389	35	18552	0.000883492	0.156378	0.00195473
00750	Vitamin B6 metabolism	5	100857383, 418549, 424071, 424072, 427263	100857383, 418549, 424071, 424072, 427263	1394	7	18580	0.000927086	0.164094	0.00202585
04520	Adherens junction	17	101750739, 107055136, 374068, 395229, 395865, 395870, 395871, 396134, 396494, 396526, 417669, 418044, 421909, 424257, 424261, 427809, 432368	101750739, 107055136, 374068, 395229, 395865, 395870, 395871, 396134, 396494, 396526, 417669, 418044, 421909, 424257, 424261, 427809, 432368	1382	91	18496	0.00115139	0.203797	0.00248533
04382	Cornified envelope formation	22	101747315, 395454, 396026, 396503, 417374, 418130, 419523, 419731, 420869, 421999, 422348, 422350, 422858, 423970, 424011, 424990, 426648, 427335, 427584, 428148, 428259, 428528	101747315, 395454, 396026, 396503, 417374, 418130, 419523, 419731, 420869, 421999, 422348, 422350, 422858, 423970, 424011, 424990, 426648, 427335, 427584, 428148, 428259, 428528	1377	131	18456	0.00116568	0.206325	0.00248584
04150	mTOR signaling pathway	23	100170842, 100858796, 374060, 374062, 378788, 395133, 395829, 415832, 416567, 416649, 416800, 418154, 418325, 419242, 419444, 421059, 421945, 422311, 427139, 427447, 427642, 429096, 776719	100170842, 100858796, 374060, 374062, 378788, 395133, 395829, 415832, 416567, 416649, 416800, 418154, 418325, 419242, 419444, 421059, 421945, 422311, 427139, 427447, 427642, 429096, 776719	1376	144	18443	0.00127642	0.225927	0.00268961
00531	Glycosaminoglycan degradation	7	100859903, 107055308, 373981, 415320, 422081, 423834, 426739	100859903, 107055308, 373981, 415320, 422081, 423834, 426739	1392	18	18569	0.00151046	0.267351	0.00314531
05100	Bacterial invasion of epithelial cells	15	100857533, 374197, 395871, 396133, 396134, 396416, 396526, 416490, 416939, 419444, 424389, 424843, 429096, 770341, 771715	100857533, 374197, 395871, 396133, 396134, 396416, 396526, 416490, 416939, 419444, 424389, 424843, 429096, 770341, 771715	1384	77	18510	0.00164487	0.291141	0.00338536
04260	Cardiac muscle contraction	14	107050029, 374259, 395759, 395760, 395895, 395985, 396529, 396549, 416013, 417429, 419770, 421142, 427909, 768444	107050029, 374259, 395759, 395760, 395895, 395985, 396529, 396549, 416013, 417429, 419770, 421142, 427909, 768444	1385	69	18518	0.00170388	0.301586	0.00345244
04141	Protein processing in endoplasmic reticulum	24	100858986, 107049491, 395853, 396188, 396282, 415644, 416288, 416934, 417414, 418785, 418917, 421577, 421880, 422496, 422592, 423391, 423463, 423778, 424757, 426369, 427376, 428251, 771022, 771230	100858986, 107049491, 395853, 396188, 396282, 415644, 416288, 416934, 417414, 418785, 418917, 421577, 421880, 422496, 422592, 423391, 423463, 423778, 424757, 426369, 427376, 428251, 771022, 771230	1375	154	18433	0.00171647	0.303815	0.00345244
04340	Hedgehog signaling pathway	11	395956, 396045, 396282, 416332, 416660, 419710, 422851, 423049, 424168, 427809, 770168	395956, 396045, 396282, 416332, 416660, 419710, 422851, 423049, 424168, 427809, 770168	1388	48	18539	0.00262464	0.464561	0.00521979
00250	Alanine, aspartate and glutamate metabolism	9	395395, 396533, 415746, 417185, 420574, 426962, 428579, 428994, 776127	395395, 396533, 415746, 417185, 420574, 426962, 428579, 428994, 776127	1390	34	18553	0.00311628	0.551582	0.00612869
04137	Mitophagy - animal	16	107055991, 395149, 395303, 396142, 396190, 416800, 418234, 419755, 421577, 421769, 422592, 423062, 423778, 427809, 770805, 771782	107055991, 395149, 395303, 396142, 396190, 416800, 418234, 419755, 421577, 421769, 422592, 423062, 423778, 427809, 770805, 771782	1383	90	18497	0.00365673	0.647241	0.00711254
04120	Ubiquitin mediated proteolysis	21	100858073, 100859413, 373920, 373983, 374119, 374123, 395299, 396190, 415302, 415784, 416660, 416769, 416838, 416842, 417898, 419145, 421202, 421577, 422226, 424563, 427809	100858073, 100859413, 373920, 373983, 374119, 374123, 395299, 396190, 415302, 415784, 416660, 416769, 416838, 416842, 417898, 419145, 421202, 421577, 422226, 424563, 427809	1378	135	18452	0.00448734	0.794259	0.00863325
00591	Linoleic acid metabolism	8	100858782, 101750603, 396394, 414832, 416477, 416980, 428871, 771574	100858782, 101750603, 396394, 414832, 416477, 416980, 428871, 771574	1391	29	18558	0.00481074	0.851501	0.0090651
00280	Valine, leucine and isoleucine degradation	10	396379, 416811, 418193, 421587, 423345, 424071, 424072, 424380, 424962, 426812	396379, 416811, 418193, 421587, 423345, 424071, 424072, 424380, 424962, 426812	1389	44	18543	0.00481423	0.85212	0.0090651
00650	Butanoate metabolism	7	395395, 396379, 416811, 421587, 423573, 424380, 424891	395395, 396379, 416811, 421587, 423573, 424380, 424891	1392	23	18564	0.00593692	1	0.0110614
00620	Pyruvate metabolism	9	100857280, 374189, 396221, 396456, 419158, 421587, 422705, 426812, 430557	100857280, 374189, 396221, 396456, 419158, 421587, 422705, 426812, 430557	1390	38	18549	0.00642364	1	0.0116019
00140	Steroid hormone biosynthesis	9	395641, 414832, 416477, 416783, 417981, 420164, 429828, 769841, 770453	395641, 414832, 416477, 416783, 417981, 420164, 429828, 769841, 770453	1390	38	18549	0.00642364	1	0.0116019
00760	Nicotinate and nicotinamide metabolism	9	100858798, 101748948, 416505, 419403, 422828, 424071, 424072, 427196, 770392	100858798, 101748948, 416505, 419403, 422828, 424071, 424072, 427196, 770392	1390	38	18549	0.00642364	1	0.0116019
00061	Fatty acid biosynthesis	6	396061, 415361, 416324, 419601, 420090, 430557	396061, 415361, 416324, 419601, 420090, 430557	1393	17	18570	0.00688166	1	0.0123036
04144	Endocytosis	30	100857269, 100859290, 107049124, 107050879, 374119, 374197, 395203, 395294, 395853, 396191, 396494, 396521, 415302, 415750, 416196, 416490, 416867, 417197, 418043, 419145, 419420, 420201, 423760, 424261, 424389, 424986, 427449, 427605, 427809, 429125	100857269, 100859290, 107049124, 107050879, 374119, 374197, 395203, 395294, 395853, 396191, 396494, 396521, 415302, 415750, 416196, 416490, 416867, 417197, 418043, 419145, 419420, 420201, 423760, 424261, 424389, 424986, 427449, 427605, 427809, 429125	1369	231	18356	0.00771342	1	0.0136527
00630	Glyoxylate and dicarboxylate metabolism	8	100858903, 374222, 416520, 416559, 419158, 421587, 427577, 770036	100858903, 374222, 416520, 416559, 419158, 421587, 427577, 770036	1391	32	18555	0.00851666	1	0.0149252
00220	Arginine biosynthesis	6	395807, 396533, 415746, 417185, 423272, 428994	395807, 396533, 415746, 417185, 423272, 428994	1393	18	18569	0.00894751	1	0.0155266
00030	Pentose phosphate pathway	7	374064, 415783, 418176, 418639, 426435, 427308, 427577	374064, 415783, 418176, 418639, 426435, 427308, 427577	1392	26	18561	0.0111596	1	0.0189929
00062	Fatty acid elongation	7	100858223, 419601, 423247, 424251, 428646, 428772, 431579	100858223, 419601, 423247, 424251, 428646, 428772, 431579	1392	26	18561	0.0111596	1	0.0189929
00052	Galactose metabolism	8	373900, 374064, 418169, 422082, 422188, 424294, 426435, 431509	373900, 374064, 418169, 422082, 422188, 424294, 426435, 431509	1391	35	18552	0.0139808	1	0.0235676
00980	Metabolism of xenobiotics by cytochrome P450	8	100857280, 395612, 395863, 396322, 414896, 421447, 422705, 423881	100857280, 395612, 395863, 396322, 414896, 421447, 422705, 423881	1391	36	18551	0.0162589	1	0.0271493
00565	Ether lipid metabolism	9	100858782, 396394, 416980, 420361, 424666, 424986, 428871, 769963, 771574	100858782, 396394, 416980, 420361, 424666, 424986, 428871, 769963, 771574	1390	45	18542	0.0177883	1	0.0294255
03083	Polycomb repressive complex	12	101752246, 395126, 395390, 417144, 417406, 418739, 419599, 420023, 420839, 427287, 429159, 772213	101752246, 395126, 395390, 417144, 417406, 418739, 419599, 420023, 420839, 427287, 429159, 772213	1387	72	18515	0.0217235	1	0.0356025
04744	Phototransduction	6	395091, 395855, 417433, 427515, 429125, 430443	395091, 395855, 417433, 427515, 429125, 430443	1393	23	18564	0.0257131	1	0.0413747
00601	Glycosphingolipid biosynthesis - lacto and neolacto series	6	395138, 418341, 419718, 421286, 427782, 428341	395138, 418341, 419718, 421286, 427782, 428341	1393	23	18564	0.0257131	1	0.0413747
00970	Aminoacyl-tRNA biosynthesis	11	415668, 416057, 416132, 421781, 422808, 423086, 423458, 424812, 425613, 426856, 427427	415668, 416057, 416132, 421781, 422808, 423086, 423458, 424812, 425613, 426856, 427427	1388	65	18522	0.028796	1	0.045918
00500	Starch and sucrose metabolism	7	373900, 378909, 414139, 415783, 422082, 426435, 426743	373900, 378909, 414139, 415783, 422082, 426435, 426743	1392	33	18554	0.0343382	1	0.0538857
00910	Nitrogen metabolism	5	100858989, 420209, 428187, 428994, 431476	100858989, 420209, 428187, 428994, 431476	1394	17	18570	0.0344016	1	0.0538857
00310	Lysine degradation	10	416374, 419388, 420023, 421406, 421489, 421587, 422296, 424447, 426076, 426812	416374, 419388, 420023, 421406, 421489, 421587, 422296, 424447, 426076, 426812	1389	56	18531	0.0354433	1	0.0550303
00592	alpha-Linolenic acid metabolism	6	100858782, 396394, 416980, 423122, 428871, 771574	100858782, 396394, 416980, 423122, 428871, 771574	1393	25	18562	0.0358698	1	0.0552084
04330	Notch signaling pathway	10	100858958, 395128, 415568, 419145, 419390, 421718, 422445, 423958, 431400, 769039	100858958, 395128, 415568, 419145, 419390, 421718, 422445, 423958, 431400, 769039	1389	58	18529	0.0389306	1	0.0592084
00071	Fatty acid degradation	7	100857280, 415361, 416324, 420090, 421587, 422705, 426812	100857280, 415361, 416324, 420090, 421587, 422705, 426812	1392	34	18553	0.0391377	1	0.0592084
04977	Vitamin digestion and absorption	6	100858713, 416814, 417937, 420523, 424792, 770547	100858713, 416814, 417937, 420523, 424792, 770547	1393	26	18561	0.0417532	1	0.0626298
00051	Fructose and mannose metabolism	7	100859653, 374064, 396435, 418169, 418247, 419040, 427308	100859653, 374064, 396435, 418169, 418247, 419040, 427308	1392	35	18552	0.0443426	1	0.065955
00860	Porphyrin metabolism	6	100859013, 396287, 418998, 422168, 426223, 771940	100859013, 396287, 418998, 422168, 426223, 771940	1393	27	18560	0.0481845	1	0.07096
00232	Caffeine metabolism	3	396283, 396537, 415809	396283, 396537, 415809	1396	5	18582	0.0485094	1	0.07096
03050	Proteasome	7	416079, 417425, 420017, 424926, 426133, 428274, 772237	416079, 417425, 420017, 424926, 426133, 428274, 772237	1392	36	18551	0.0499594	1	0.072482
00532	Glycosaminoglycan biosynthesis - chondroitin sulfate / dermatan sulfate	5	107051963, 414781, 416032, 422488, 769112	107051963, 414781, 416032, 422488, 769112	1394	20	18567	0.058612	1	0.0843441
04920	Adipocytokine signaling pathway	10	101749060, 374223, 395299, 415361, 416324, 418325, 420090, 422592, 423778, 430557	101749060, 374223, 395299, 415361, 416324, 418325, 420090, 422592, 423778, 430557	1389	65	18522	0.0595706	1	0.0850322
04672	Intestinal immune network for IgA production	7	100858236, 101747454, 107049666, 395258, 417050, 417051, 693256	100858236, 101747454, 107049666, 395258, 417050, 417051, 693256	1392	38	18549	0.0624451	1	0.0884222
04981	Folate transport and metabolism	5	416520, 419489, 421060, 424947, 427317	416520, 419489, 421060, 424947, 427317	1394	21	18566	0.0682593	1	0.095888
00430	Taurine and hypotaurine metabolism	4	395267, 395395, 419121, 769879	395267, 395395, 419121, 769879	1395	14	18573	0.0828203	1	0.115427
00512	Mucin type O-glycan biosynthesis	6	396159, 396168, 416260, 416796, 420978, 424177	396159, 396168, 416260, 416796, 420978, 424177	1393	32	18555	0.0885798	1	0.122489
00040	Pentose and glucuronate interconversions	5	373900, 374066, 418169, 418953, 420591	373900, 374066, 418169, 418953, 420591	1394	23	18564	0.089818	1	0.123239
00533	Glycosaminoglycan biosynthesis - keratan sulfate	4	418341, 421286, 424930, 770257	418341, 421286, 424930, 770257	1395	15	18572	0.0979658	1	0.132366
00450	Selenocompound metabolism	4	422808, 423678, 424716, 425613	422808, 423678, 424716, 425613	1395	15	18572	0.0979658	1	0.132366
00534	Glycosaminoglycan biosynthesis - heparan sulfate / heparin	5	395150, 414781, 428025, 769421, 769490	395150, 414781, 428025, 769421, 769490	1394	24	18563	0.101676	1	0.136339
03250	Viral life cycle - HIV-1	8	396193, 415588, 417774, 419125, 420848, 425587, 427234, 431605	396193, 415588, 417774, 419125, 420848, 425587, 427234, 431605	1391	52	18535	0.110165	1	0.14661
00514	Other types of O-glycan biosynthesis	7	396169, 416260, 416796, 420978, 424177, 424447, 428075	396169, 416260, 416796, 420978, 424177, 424447, 428075	1392	43	18544	0.13548	1	0.178955
00790	Folate biosynthesis	5	395799, 418169, 426335, 427317, 428878	395799, 418169, 426335, 427317, 428878	1394	28	18559	0.155491	1	0.203866
00380	Tryptophan metabolism	6	395799, 421587, 424071, 424072, 426076, 426812	395799, 421587, 424071, 424072, 426076, 426812	1393	37	18550	0.197158	1	0.256596
00290	Valine, leucine and isoleucine biosynthesis	2	418193, 423635	418193, 423635	1397	3	18584	0.209106	1	0.269508
04622	RIG-I-like receptor signaling pathway	8	395872, 396495, 404671, 419755, 422592, 423778, 424185, 768990	395872, 396495, 404671, 419755, 422592, 423778, 424185, 768990	1391	59	18528	0.210125	1	0.269508
00603	Glycosphingolipid biosynthesis - globo and isoglobo series	3	396547, 415320, 422188	396547, 415320, 422188	1396	12	18575	0.226806	1	0.28881
00360	Phenylalanine metabolism	3	100857237, 396533, 416852	100857237, 396533, 416852	1396	13	18574	0.255537	1	0.32078
00604	Glycosphingolipid biosynthesis - ganglio series	3	414797, 415320, 425243	414797, 415320, 425243	1396	13	18574	0.255537	1	0.32078
03015	mRNA surveillance pathway	9	112531447, 416494, 416872, 419523, 422858, 423970, 426504, 769028, 769169	112531447, 416494, 416872, 419523, 422858, 423970, 426504, 769028, 769169	1390	75	18512	0.272755	1	0.338793
04130	SNARE interactions in vesicular transport	5	107056411, 378895, 420563, 424827, 428597	107056411, 378895, 420563, 424827, 428597	1394	29	18558	0.273714	1	0.338793
03273	Virion - Lassa virus and SFTS virus	3	396191, 418800, 422264	396191, 418800, 422264	1396	14	18573	0.284323	1	0.34948
04623	Cytosolic DNA-sensing pathway	7	395312, 395476, 418071, 419125, 421864, 423901, 768990	395312, 395476, 418071, 419125, 421864, 423901, 768990	1392	56	18531	0.312733	1	0.379451
04980	Cobalamin transport and metabolism	3	100859013, 424598, 770547	100859013, 424598, 770547	1396	15	18572	0.312993	1	0.379451
03264	Virion - Flavivirus and Alphavirus	2	395347, 416249	395347, 416249	1397	5	18582	0.323625	1	0.389671
00770	Pantothenate and CoA biosynthesis	3	418193, 421702, 423792	418193, 421702, 423792	1396	16	18571	0.341403	1	0.408299
00470	D-Amino acid metabolism	2	101751055, 423409	101751055, 423409	1397	6	18581	0.374511	1	0.444889
03265	Virion - Ebolavirus, Lyssavirus and Morbillivirus	2	101750739, 428253	101750739, 428253	1397	7	18580	0.421572	1	0.497455
03020	RNA polymerase	4	107049063, 418071, 420603, 426289	107049063, 418071, 420603, 426289	1395	25	18562	0.430911	1	0.505107
00410	beta-Alanine metabolism	4	395395, 422934, 423345, 426812	395395, 422934, 423345, 426812	1395	27	18560	0.452746	1	0.52721
04136	Autophagy - other	4	107055991, 404750, 417437, 423192	107055991, 404750, 417437, 423192	1395	28	18559	0.464801	1	0.53771
03060	Protein export	4	417780, 426369, 770061, 770243	417780, 426369, 770061, 770243	1395	29	18558	0.477456	1	0.548764
00640	Propanoate metabolism	4	396221, 419158, 423345, 430557	396221, 419158, 423345, 430557	1395	30	18557	0.490604	1	0.560239
00130	Ubiquinone and other terpenoid-quinone biosynthesis	2	416852, 422605	416852, 422605	1397	10	18577	0.542567	1	0.615605
00340	Histidine metabolism	3	416035, 424298, 426812	416035, 424298, 426812	1396	20	18567	0.65941	1	0.743411
00515	Mannose type O-glycan biosynthesis	3	420591, 423200, 427801	420591, 423200, 427801	1396	23	18564	0.690251	1	0.773256
00020	Citrate cycle (TCA cycle)	2	100858903, 395373	100858903, 395373	1397	27	18560	0.71865	1	0.800007
03010	Ribosome	18	100858296, 107055140, 112533600, 396262, 416542, 416706, 418933, 419069, 420686, 422477, 422914, 426121, 427186, 427978, 768911, 770018, 770979, 771953	100858296, 107055140, 112533600, 396262, 416542, 416706, 418933, 419069, 420686, 422477, 422914, 426121, 427186, 427978, 768911, 770018, 770979, 771953	1381	213	18374	0.793226	1	0.877506
00190	Oxidative phosphorylation	10	395472, 416013, 417753, 420210, 420624, 424142, 768854, 769146, 769424, 776719	395472, 416013, 417753, 420210, 420624, 424142, 768854, 769146, 769424, 776719	1389	115	18472	0.858769	1	0.944112
03272	Virion - Hepatitis viruses	4	396026, 396494, 416814, 424990	396026, 396494, 416814, 424990	1395	45	18542	1	1	1
03022	Basal transcription factors	3	415780, 421086, 421538	415780, 421086, 421538	1396	37	18550	1	1	1
00730	Thiamine metabolism	2	421909, 430522	421909, 430522	1397	13	18574	1	1	1
00541	Biosynthesis of various nucleotide sugars	1	373900	373900	1398	18	18569	1	1	1
00785	Lipoic acid metabolism	2	374222, 426076	374222, 426076	1397	17	18570	1	1	1
00510	N-Glycan biosynthesis	4	107049491, 396169, 415585, 427801	107049491, 396169, 415585, 427801	1395	52	18535	1	1	1
00400	Phenylalanine, tyrosine and tryptophan biosynthesis	1	396533	396533	1398	5	18582	1	1	1
00511	Other glycan degradation	1	415320	415320	1398	17	18570	1	1	1
00513	Various types of N-glycan biosynthesis	4	415320, 415585, 418150, 770601	415320, 415585, 418150, 770601	1395	44	18543	1	1	1
00740	Riboflavin metabolism	1	421909	421909	1398	8	18579	1	1	1
00440	Phosphonate and phosphinate metabolism	1	422093	422093	1398	7	18580	1	1	1
00920	Sulfur metabolism	1	423678	423678	1398	9	18578	1	1	1
00053	Ascorbate and aldarate metabolism	2	107052518, 426812	107052518, 426812	1397	15	18572	1	1	1
00563	Glycosylphosphatidylinositol (GPI)-anchor biosynthesis	3	100858627, 429144, 431201	100858627, 429144, 431201	1396	26	18561	1	1	1
03450	Non-homologous end-joining	1	769677	769677	1398	12	18575	1	1	1
03271	Virion - Rotavirus	1	100857227	100857227	1398	2	18585	1	1	1
