# Supplementary material for: Transcriptional effects of influenza virus M1 and NP gene expression in DF-1 cells and their immunogenicity in cognate B21 chickens
Source: BMC Vet Res. 2026 Apr 7;22:281. doi: 10.1186/s12917-026-05433-8 (PMC13191996; doi:10.1186/s12917-026-05433-8)
Supplement: Supplementary file 4 — Additional file 4. Detailed gene lists associated with each significantly enriched KEGG pathway. [file 12917_2026_5433_MOESM4_ESM.xlsx]

## Sheet: Additional file 4
Additional file 4. Detailed gene lists associated with each significantly enriched KEGG pathway.																			Additional file 4.
InID	MapID	MapName	PValue	Bonferroni	FDR	Gene_ID	Transcript_ID	Gene_Symbol	Description	gene_biotype	Protein_ID	CGNC	locus_tag	DF1_NP/DF-1.fc	DF1_NP/DF-1.logCPM	DF1_NP/DF-1.raw.pval	DF1_NP/DF-1.bh.pval	DF-1_M1/DF-1.fc	DF-1_M1/DF-1.logCPM	DF-1_M1/DF-1.raw.pval	DF-1_M1/DF-1.bh.pval	DF-1_M1/DF1_NP.fc	DF-1_M1/DF1_NP.logCPM	DF-1_M1/DF1_NP.raw.pval	DF-1_M1/DF1_NP.bh.pval	DF-1.mean	DF1_NP.mean	DF-1_M1.mean	N_DF-1	N_DF1_NP	N_DF-1_M1	DF-1_Read_Count	DF1_NP_Read_Count	DF-1_M1_Read_Count	DF-1_FPKM	DF1_NP_FPKM	DF-1_M1_FPKM	DF-1_TPM	DF1_NP_TPM	DF-1_M1_TPM
373900	00040	Pentose and glucuronate interconversions	0.089818	1	0.123239	373900	NM_204111,XM_015278016,XM_040696693,XM_046938375	UGP2	UDP-glucose pyrophosphorylase 2	protein_coding	NP_989442.2;XP_015133502.1;XP_040552627.1;XP_046794331.1	6722	.	2.2361	7.14417	2.48346e-08	2.38184e-07	-1.31583	6.26582	0.0559598	0.163779	-2.94233	7.03311	1.41101e-13	2.57122e-12	6.46597	7.61792	6.07513	6.46597	7.61792	6.07513	5076	11256	3551	27.7281	60.1118	21.8613	69.2825	153.257	59.0834
373900	00052	Galactose metabolism	0.0139808	1	0.0235676	373900	NM_204111,XM_015278016,XM_040696693,XM_046938375	UGP2	UDP-glucose pyrophosphorylase 2	protein_coding	NP_989442.2;XP_015133502.1;XP_040552627.1;XP_046794331.1	6722	.	2.2361	7.14417	2.48346e-08	2.38184e-07	-1.31583	6.26582	0.0559598	0.163779	-2.94233	7.03311	1.41101e-13	2.57122e-12	6.46597	7.61792	6.07513	6.46597	7.61792	6.07513	5076	11256	3551	27.7281	60.1118	21.8613	69.2825	153.257	59.0834
373900	00500	Starch and sucrose metabolism	0.0343382	1	0.0538857	373900	NM_204111,XM_015278016,XM_040696693,XM_046938375	UGP2	UDP-glucose pyrophosphorylase 2	protein_coding	NP_989442.2;XP_015133502.1;XP_040552627.1;XP_046794331.1	6722	.	2.2361	7.14417	2.48346e-08	2.38184e-07	-1.31583	6.26582	0.0559598	0.163779	-2.94233	7.03311	1.41101e-13	2.57122e-12	6.46597	7.61792	6.07513	6.46597	7.61792	6.07513	5076	11256	3551	27.7281	60.1118	21.8613	69.2825	153.257	59.0834
373900	00520	Amino sugar and nucleotide sugar metabolism	7.55367e-05	0.01337	0.00019489	373900	NM_204111,XM_015278016,XM_040696693,XM_046938375	UGP2	UDP-glucose pyrophosphorylase 2	protein_coding	NP_989442.2;XP_015133502.1;XP_040552627.1;XP_046794331.1	6722	.	2.2361	7.14417	2.48346e-08	2.38184e-07	-1.31583	6.26582	0.0559598	0.163779	-2.94233	7.03311	1.41101e-13	2.57122e-12	6.46597	7.61792	6.07513	6.46597	7.61792	6.07513	5076	11256	3551	27.7281	60.1118	21.8613	69.2825	153.257	59.0834
373900	00541	Biosynthesis of various nucleotide sugars	1	1	1	373900	NM_204111,XM_015278016,XM_040696693,XM_046938375	UGP2	UDP-glucose pyrophosphorylase 2	protein_coding	NP_989442.2;XP_015133502.1;XP_040552627.1;XP_046794331.1	6722	.	2.2361	7.14417	2.48346e-08	2.38184e-07	-1.31583	6.26582	0.0559598	0.163779	-2.94233	7.03311	1.41101e-13	2.57122e-12	6.46597	7.61792	6.07513	6.46597	7.61792	6.07513	5076	11256	3551	27.7281	60.1118	21.8613	69.2825	153.257	59.0834
373903	04081	Hormone signaling	7.21236e-12	1.27659e-09	6.38293e-11	373903	NM_001324555,NM_204114	DIO2	deiodinase, iodothyronine type II	protein_coding	NP_001311484.2;NP_989445.3	66178	.	7.09068	3.53637	1.9415e-31	2.80229e-29	1.35438	1.76508	0.0872883	0.225459	-5.23523	3.59941	5.63787e-24	2.9042e-22	1.94794	4.41142	2.28449	1.94794	4.41142	2.28449	166	1168	207	0.386382	2.70849	0.54006	0.96543	6.90538	1.45959
373904	04060	Cytokine-cytokine receptor interaction	2.88242e-12	5.10188e-10	2.6852e-11	373904	NM_204115	TNFRSF10B	tumor necrosis factor receptor superfamily, member 10b	protein_coding	NP_989446.2	48951	.	1.25673	5.87023	0.112591	0.196875	2.73655	6.59731	5.07718e-12	2.2704e-10	2.17752	6.69318	7.39697e-08	6.02756e-07	5.72273	6.04682	7.15768	5.72273	6.04682	7.15768	3009	3750	7580	18.1506	22.4003	51.2283	45.3518	57.1103	138.452
373904	04115	p53 signaling pathway	3.05198e-09	5.402e-07	1.74258e-08	373904	NM_204115	TNFRSF10B	tumor necrosis factor receptor superfamily, member 10b	protein_coding	NP_989446.2	48951	.	1.25673	5.87023	0.112591	0.196875	2.73655	6.59731	5.07718e-12	2.2704e-10	2.17752	6.69318	7.39697e-08	6.02756e-07	5.72273	6.04682	7.15768	5.72273	6.04682	7.15768	3009	3750	7580	18.1506	22.4003	51.2283	45.3518	57.1103	138.452
373904	04210	Apoptosis	1.84476e-13	3.26522e-11	2.17681e-12	373904	NM_204115	TNFRSF10B	tumor necrosis factor receptor superfamily, member 10b	protein_coding	NP_989446.2	48951	.	1.25673	5.87023	0.112591	0.196875	2.73655	6.59731	5.07718e-12	2.2704e-10	2.17752	6.69318	7.39697e-08	6.02756e-07	5.72273	6.04682	7.15768	5.72273	6.04682	7.15768	3009	3750	7580	18.1506	22.4003	51.2283	45.3518	57.1103	138.452
373904	04217	Necroptosis	3.17814e-13	5.6253e-11	3.51582e-12	373904	NM_204115	TNFRSF10B	tumor necrosis factor receptor superfamily, member 10b	protein_coding	NP_989446.2	48951	.	1.25673	5.87023	0.112591	0.196875	2.73655	6.59731	5.07718e-12	2.2704e-10	2.17752	6.69318	7.39697e-08	6.02756e-07	5.72273	6.04682	7.15768	5.72273	6.04682	7.15768	3009	3750	7580	18.1506	22.4003	51.2283	45.3518	57.1103	138.452
373904	05132	Salmonella infection	2.75822e-12	4.88205e-10	2.6852e-11	373904	NM_204115	TNFRSF10B	tumor necrosis factor receptor superfamily, member 10b	protein_coding	NP_989446.2	48951	.	1.25673	5.87023	0.112591	0.196875	2.73655	6.59731	5.07718e-12	2.2704e-10	2.17752	6.69318	7.39697e-08	6.02756e-07	5.72273	6.04682	7.15768	5.72273	6.04682	7.15768	3009	3750	7580	18.1506	22.4003	51.2283	45.3518	57.1103	138.452
373904	05164	Influenza A	7.156e-09	1.26661e-06	3.59443e-08	373904	NM_204115	TNFRSF10B	tumor necrosis factor receptor superfamily, member 10b	protein_coding	NP_989446.2	48951	.	1.25673	5.87023	0.112591	0.196875	2.73655	6.59731	5.07718e-12	2.2704e-10	2.17752	6.69318	7.39697e-08	6.02756e-07	5.72273	6.04682	7.15768	5.72273	6.04682	7.15768	3009	3750	7580	18.1506	22.4003	51.2283	45.3518	57.1103	138.452
373906	04012	ErbB signaling pathway	0.000223722	0.0395988	0.00054245	373906	NM_204117,XM_015280397,XM_015280398,XM_015280401,XM_015280402,XM_015280403,XM_015280404,XM_015280405,XM_015280406,XM_025144618,XM_025144620,XM_025144621,XM_025144623,XM_025144624,XM_025144625,XM_025144628,XM_040655319,XM_040655320,XM_040655323,XM_046905173	NRG1	neuregulin 1	protein_coding	NP_989448.1;XP_015135883.2;XP_015135884.2;XP_015135887.2;XP_015135888.2;XP_015135889.2;XP_015135890.2;XP_015135891.2;XP_015135892.2;XP_025000386.2;XP_025000388.2;XP_025000389.2;XP_025000391.2;XP_025000392.2;XP_025000393.2;XP_025000396.2;XP_040511253.2;XP_040511254.1;XP_040511257.1;XP_046761129.1	11493	.	2.94194	2.98972	2.93364e-11	4.40894e-10	-1.53155	1.74585	0.0170301	0.0660983	-4.50565	2.85934	1.01654e-18	3.16647e-17	2.32534	3.67884	1.85547	2.32534	3.67884	1.85547	233	680	140	0.493294	1.2828	0.340903	1.23256	3.27054	0.921338
373909	04020	Calcium signaling pathway	7.20674e-21	1.27559e-18	2.55119e-19	373909	NM_204120,XM_015278145,XM_015278146,XM_015278150,XM_015278151,XM_040698651,XM_046939812,XM_046939813,XR_006939029	EDNRB2	endothelin receptor B subtype 2	protein_coding	NP_989451.1;XP_015133631.1;XP_015133632.1;XP_015133636.1;XP_015133637.1;XP_040554585.1;XP_046795768.1;XP_046795769.1	48952	.	-4.82566	5.56923	2.04138e-25	1.54193e-23	-14.7905	5.3925	5.78149e-59	2.10706e-55	-3.06498	3.43855	1.92863e-12	3.02318e-11	6.31472	4.11157	2.65814	6.31472	4.11157	2.65814	4565	938	284	16.0173	3.24271	1.14814	40.0214	8.2674	3.10302
373909	04080	Neuroactive ligand-receptor interaction	2.02285e-17	3.58044e-15	5.11491e-16	373909	NM_204120,XM_015278145,XM_015278146,XM_015278150,XM_015278151,XM_040698651,XM_046939812,XM_046939813,XR_006939029	EDNRB2	endothelin receptor B subtype 2	protein_coding	NP_989451.1;XP_015133631.1;XP_015133632.1;XP_015133636.1;XP_015133637.1;XP_040554585.1;XP_046795768.1;XP_046795769.1	48952	.	-4.82566	5.56923	2.04138e-25	1.54193e-23	-14.7905	5.3925	5.78149e-59	2.10706e-55	-3.06498	3.43855	1.92863e-12	3.02318e-11	6.31472	4.11157	2.65814	6.31472	4.11157	2.65814	4565	938	284	16.0173	3.24271	1.14814	40.0214	8.2674	3.10302
373909	04916	Melanogenesis	1.73399e-07	3.06916e-05	7.13758e-07	373909	NM_204120,XM_015278145,XM_015278146,XM_015278150,XM_015278151,XM_040698651,XM_046939812,XM_046939813,XR_006939029	EDNRB2	endothelin receptor B subtype 2	protein_coding	NP_989451.1;XP_015133631.1;XP_015133632.1;XP_015133636.1;XP_015133637.1;XP_040554585.1;XP_046795768.1;XP_046795769.1	48952	.	-4.82566	5.56923	2.04138e-25	1.54193e-23	-14.7905	5.3925	5.78149e-59	2.10706e-55	-3.06498	3.43855	1.92863e-12	3.02318e-11	6.31472	4.11157	2.65814	6.31472	4.11157	2.65814	4565	938	284	16.0173	3.24271	1.14814	40.0214	8.2674	3.10302
373915	04910	Insulin signaling pathway	0.000103074	0.0182441	0.00025696	373915	NM_204126,XM_015294106,XM_015294108,XM_015294109,XM_046900545,XM_046900546	SREBF1	sterol regulatory element binding transcription factor 1	protein_coding	NP_989457.3;XP_015149592.2;XP_015149594.2;XP_015149595.2;XP_046756501.1;XP_046756502.1	48954	.	-1.59496	7.29534	0.00110052	0.00385937	-2.13106	7.14833	1.54437e-07	3.11394e-06	-1.33612	6.72588	0.0429312	0.087888	7.60029	6.93117	6.51708	7.60029	6.93117	6.51708	11212	6971	4843	34.1126	20.9689	16.4917	85.2352	53.4608	44.5714
373920	04120	Ubiquitin mediated proteolysis	0.00448734	0.794259	0.00863325	373920	NM_001397661,NM_001397662,NM_001397663,NM_001397664,NM_001397665,NM_204129,XM_025148536,XM_025148549,XM_025148585,XM_040696692,XM_046938913	MID1	midline 1	protein_coding	NP_001384590.1;NP_001384591.1;NP_001384592.1;NP_001384593.1;NP_001384594.1;NP_989460.2;XP_025004304.2;XP_025004317.2;XP_025004353.2;XP_040552626.1;XP_046794869.1	48957	.	-2.33031	5.60314	7.29143e-09	7.60332e-08	-1.20297	5.96069	0.199271	0.399584	1.93713	5.42191	5.85742e-06	3.34205e-05	6.10805	4.91503	5.84568	6.10805	4.91503	5.84568	3948	1680	3021	10.713	4.51942	9.26174	26.7681	11.5224	25.0312
373931	04371	Apelin signaling pathway	4.10629e-07	7.26812e-05	1.61514e-06	373931	NM_204136	EGR1	early growth response 1	protein_coding	NP_989467.3	48962	.	2.57644	8.6745	5.71779e-11	8.25286e-10	2.40372	8.60308	1.16892e-09	3.61796e-08	-1.07186	9.15214	0.624832	0.744366	7.84215	9.20369	9.10375	7.84215	9.20369	9.10375	13269	33902	29360	68.3459	172.965	169.436	170.772	440.98	457.926
373931	04912	GnRH signaling pathway	3.46412e-08	6.13149e-06	1.61355e-07	373931	NM_204136	EGR1	early growth response 1	protein_coding	NP_989467.3	48962	.	2.57644	8.6745	5.71779e-11	8.25286e-10	2.40372	8.60308	1.16892e-09	3.61796e-08	-1.07186	9.15214	0.624832	0.744366	7.84215	9.20369	9.10375	7.84215	9.20369	9.10375	13269	33902	29360	68.3459	172.965	169.436	170.772	440.98	457.926
373939	04510	Focal adhesion	1.48557e-21	2.62945e-19	6.57363e-20	373939	NM_206863,XM_015290227,XM_015290228,XM_025152727,XM_025152728,XM_040704448,XM_046944196	VAV3	vav 3 guanine nucleotide exchange factor	protein_coding	NP_996745.1;XP_015145713.1;XP_015145714.1;XP_025008495.1;XP_025008496.2;XP_040560382.1;XP_046800152.1	1353	.	1.7545	5.5031	0.000109398	0.00049177	-6.58592	4.2476	1.71389e-31	7.80784e-29	-11.555	4.97316	8.64858e-50	3.93997e-47	5.08338	5.87607	2.58357	5.08338	5.87607	2.58357	1911	3325	267	5.60863	9.66458	0.875338	14.014	24.6401	2.36573
373939	04810	Regulation of actin cytoskeleton	1.91278e-12	3.38562e-10	1.99154e-11	373939	NM_206863,XM_015290227,XM_015290228,XM_025152727,XM_025152728,XM_040704448,XM_046944196	VAV3	vav 3 guanine nucleotide exchange factor	protein_coding	NP_996745.1;XP_015145713.1;XP_015145714.1;XP_025008495.1;XP_025008496.2;XP_040560382.1;XP_046800152.1	1353	.	1.7545	5.5031	0.000109398	0.00049177	-6.58592	4.2476	1.71389e-31	7.80784e-29	-11.555	4.97316	8.64858e-50	3.93997e-47	5.08338	5.87607	2.58357	5.08338	5.87607	2.58357	1911	3325	267	5.60863	9.66458	0.875338	14.014	24.6401	2.36573
373942	00330	Arginine and proline metabolism	3.31727e-11	5.87157e-09	2.6689e-10	373942	NM_204143,XM_040651088	AGMAT	agmatinase	protein_coding	NP_989474.2;XP_040507022.1	48969	.	-2.92702	-2.26987	0.0516117	0.104239	-4.46422	-2.35282	0.016576	0.0649657	-1.52599	-3.21194	0.731885	0.831626	0.331445	0.120106	0.0787666	0.331445	0.120106	0.0787666	15	5	3	0.136419	0.048074	0.028673	0.340864	0.122566	0.077494
373945	02010	ABC transporters	1.2651e-07	2.23923e-05	5.33151e-07	373945	NM_204145,XM_046905175	ABCA1	ATP-binding cassette, sub-family A (ABC1), member 1	protein_coding	NP_989476.1;XP_046761131.1	11502	.	11.441	2.62053	6.1951e-37	1.92154e-34	-1.24856	-0.119478	0.411369	0.639129	-14.2836	2.60059	1.83553e-40	4.181e-38	0.986547	3.61485	0.836414	0.986547	3.61485	0.836414	57	648	42	0.079943	0.905972	0.066021	0.199748	2.3098	0.178433
373945	04148	Efferocytosis	4.48445e-10	7.93747e-08	3.30728e-09	373945	NM_204145,XM_046905175	ABCA1	ATP-binding cassette, sub-family A (ABC1), member 1	protein_coding	NP_989476.1;XP_046761131.1	11502	.	11.441	2.62053	6.1951e-37	1.92154e-34	-1.24856	-0.119478	0.411369	0.639129	-14.2836	2.60059	1.83553e-40	4.181e-38	0.986547	3.61485	0.836414	0.986547	3.61485	0.836414	57	648	42	0.079943	0.905972	0.066021	0.199748	2.3098	0.178433
373952	04350	TGF-beta signaling pathway	2.80965e-09	4.97309e-07	1.71486e-08	373952	NM_204149,XM_040651089,XM_040651090	NBL1	neuroblastoma 1, DAN family BMP antagonist	protein_coding	NP_989480.2;XP_040507023.1;XP_040507024.1	2967	.	2.96663	5.99222	1.35878e-13	2.78207e-12	1.72539	5.45103	0.000176799	0.00154704	-1.71939	6.23451	0.000171555	0.000709485	5.04778	6.58746	5.81629	5.04778	6.58746	5.81629	1863	5481	2959	14.1627	42.2637	24.7471	35.3876	107.753	66.8828
373963	03013	Nucleocytoplasmic transport	4.21479e-06	0.000746018	1.40758e-05	373963	NM_001321516	EEF1A1	eukaryotic translation elongation factor 1 alpha 1	protein_coding	NP_001308445.1	48980	.	-1.05566	12.3282	0.702163	0.811811	-2.27238	11.8929	1.08324e-08	2.73683e-07	-2.15258	11.8391	8.84983e-08	7.11991e-07	12.367	12.2889	11.1831	12.367	12.2889	11.1831	306735	288141	124255	2508.48	2333.96	1138.45	6267.79	5950.49	3076.83
373965	04270	Vascular smooth muscle contraction	5.5297e-11	9.78756e-09	4.25546e-10	373965	NM_001396084,NM_001396085,NM_001396086,NM_001396087,NM_001396088,NM_204158,XM_046939594,XM_046939628,XM_046939649,XM_046939671,XM_046939684,XM_046939697,XM_046939721,XM_046939748,XM_046939767,XM_046939779,XM_046939795,XM_046939810,XM_046939814,XM_046939851,XM_046939885,XM_046939906,XM_046939921,XM_046939944	CALD1	caldesmon 1	protein_coding	NP_001383013.1;NP_001383014.1;NP_001383015.1;NP_001383016.1;NP_001383017.1;NP_989489.2;XP_046795550.1;XP_046795584.1;XP_046795605.1;XP_046795627.1;XP_046795640.1;XP_046795653.1;XP_046795677.1;XP_046795704.1;XP_046795723.1;XP_046795735.1;XP_046795751.1;XP_046795766.1;XP_046795770.1;XP_046795807.1;XP_046795841.1;XP_046795862.1;XP_046795877.1;XP_046795900.1	9884	.	2.18798	7.15931	5.70708e-08	5.14838e-07	1.85597	7.00066	1.68888e-05	0.000204319	-1.17889	7.50239	0.24803	0.367272	6.50232	7.62327	7.38715	6.50232	7.62327	7.38715	5207	11298	8896	20.8658	45.0762	40.745	52.1363	114.923	110.12
373980	04510	Focal adhesion	1.48557e-21	2.62945e-19	6.57363e-20	373980	NM_204166	LAMB2	laminin, beta 2 (laminin S)	protein_coding	NP_989497.3	48988	.	2.53999	5.35847	2.38642e-10	3.11453e-09	-1.58315	4.24276	0.00206428	0.0123687	-4.02118	5.20047	4.37609e-20	1.59487e-18	4.59446	5.90269	3.96599	4.59446	5.90269	3.96599	1345	3388	782	3.39921	8.48424	2.21316	8.4934	21.6308	5.98139
373980	04512	ECM-receptor interaction	3.89334e-17	6.89121e-15	7.6569e-16	373980	NM_204166	LAMB2	laminin, beta 2 (laminin S)	protein_coding	NP_989497.3	48988	.	2.53999	5.35847	2.38642e-10	3.11453e-09	-1.58315	4.24276	0.00206428	0.0123687	-4.02118	5.20047	4.37609e-20	1.59487e-18	4.59446	5.90269	3.96599	4.59446	5.90269	3.96599	1345	3388	782	3.39921	8.48424	2.21316	8.4934	21.6308	5.98139
373981	00531	Glycosaminoglycan degradation	0.00151046	0.267351	0.00314531	373981	NM_204167	HPSE	heparanase	protein_coding	NP_989498.2	8508	.	4.61439	0.425249	3.66463e-10	4.64144e-09	1.92681	-0.485546	0.0235088	0.0855015	-2.3945	0.646908	6.89729e-05	0.000313138	0.550794	1.65673	0.924355	0.550794	1.65673	0.924355	27	124	48	0.182118	0.83952	0.366012	0.455047	2.14038	0.989203
373983	03440	Homologous recombination	3.82816e-08	6.77584e-06	1.69396e-07	373983	NM_204169,XM_015299561,XM_046904314	BRCA1	BRCA1 DNA repair associated	protein_coding	NP_989500.1;XP_015155047.2;XP_046760270.1	2006	.	-5.14185	6.19683	1.59035e-27	1.57715e-25	1.14226	7.03928	0.351488	0.582739	5.87332	6.35894	1.6191e-31	1.63912e-29	6.95147	4.63657	7.14191	6.95147	4.63657	7.14191	7130	1375	7497	17.1159	3.30465	19.6522	42.7664	8.4253	53.113
373983	03460	Fanconi anemia pathway	1.60201e-14	2.83555e-12	2.36296e-13	373983	NM_204169,XM_015299561,XM_046904314	BRCA1	BRCA1 DNA repair associated	protein_coding	NP_989500.1;XP_015155047.2;XP_046760270.1	2006	.	-5.14185	6.19683	1.59035e-27	1.57715e-25	1.14226	7.03928	0.351488	0.582739	5.87332	6.35894	1.6191e-31	1.63912e-29	6.95147	4.63657	7.14191	6.95147	4.63657	7.14191	7130	1375	7497	17.1159	3.30465	19.6522	42.7664	8.4253	53.113
373983	04120	Ubiquitin mediated proteolysis	0.00448734	0.794259	0.00863325	373983	NM_204169,XM_015299561,XM_046904314	BRCA1	BRCA1 DNA repair associated	protein_coding	NP_989500.1;XP_015155047.2;XP_046760270.1	2006	.	-5.14185	6.19683	1.59035e-27	1.57715e-25	1.14226	7.03928	0.351488	0.582739	5.87332	6.35894	1.6191e-31	1.63912e-29	6.95147	4.63657	7.14191	6.95147	4.63657	7.14191	7130	1375	7497	17.1159	3.30465	19.6522	42.7664	8.4253	53.113
373984	03030	DNA replication	1.11909e-15	1.9808e-13	1.80072e-14	373984	NM_204170	PCNA	proliferating cell nuclear antigen	protein_coding	NP_989501.1	92	.	-6.65372	7.28161	1.01219e-35	2.41898e-33	-1.64013	7.76635	0.000536796	0.00397633	4.05681	6.68373	3.61401e-21	1.47577e-19	8.08461	5.38013	7.37419	8.08461	5.38013	7.37419	15708	2341	8816	170.298	25.1348	107.082	425.513	64.082	289.405
373984	03410	Base excision repair	4.09718e-06	0.000725201	1.39462e-05	373984	NM_204170	PCNA	proliferating cell nuclear antigen	protein_coding	NP_989501.1	92	.	-6.65372	7.28161	1.01219e-35	2.41898e-33	-1.64013	7.76635	0.000536796	0.00397633	4.05681	6.68373	3.61401e-21	1.47577e-19	8.08461	5.38013	7.37419	8.08461	5.38013	7.37419	15708	2341	8816	170.298	25.1348	107.082	425.513	64.082	289.405
373984	03420	Nucleotide excision repair	0.000850572	0.150551	0.00190571	373984	NM_204170	PCNA	proliferating cell nuclear antigen	protein_coding	NP_989501.1	92	.	-6.65372	7.28161	1.01219e-35	2.41898e-33	-1.64013	7.76635	0.000536796	0.00397633	4.05681	6.68373	3.61401e-21	1.47577e-19	8.08461	5.38013	7.37419	8.08461	5.38013	7.37419	15708	2341	8816	170.298	25.1348	107.082	425.513	64.082	289.405
373984	03430	Mismatch repair	5.15171e-07	9.11853e-05	1.94011e-06	373984	NM_204170	PCNA	proliferating cell nuclear antigen	protein_coding	NP_989501.1	92	.	-6.65372	7.28161	1.01219e-35	2.41898e-33	-1.64013	7.76635	0.000536796	0.00397633	4.05681	6.68373	3.61401e-21	1.47577e-19	8.08461	5.38013	7.37419	8.08461	5.38013	7.37419	15708	2341	8816	170.298	25.1348	107.082	425.513	64.082	289.405
373984	04110	Cell cycle	1.04156e-28	1.84356e-26	9.21779e-27	373984	NM_204170	PCNA	proliferating cell nuclear antigen	protein_coding	NP_989501.1	92	.	-6.65372	7.28161	1.01219e-35	2.41898e-33	-1.64013	7.76635	0.000536796	0.00397633	4.05681	6.68373	3.61401e-21	1.47577e-19	8.08461	5.38013	7.37419	8.08461	5.38013	7.37419	15708	2341	8816	170.298	25.1348	107.082	425.513	64.082	289.405
373984	04530	Tight junction	2.16001e-05	0.00382322	6.37203e-05	373984	NM_204170	PCNA	proliferating cell nuclear antigen	protein_coding	NP_989501.1	92	.	-6.65372	7.28161	1.01219e-35	2.41898e-33	-1.64013	7.76635	0.000536796	0.00397633	4.05681	6.68373	3.61401e-21	1.47577e-19	8.08461	5.38013	7.37419	8.08461	5.38013	7.37419	15708	2341	8816	170.298	25.1348	107.082	425.513	64.082	289.405
373987	04115	p53 signaling pathway	3.05198e-09	5.402e-07	1.74258e-08	373987	NM_001199453	THBS1	thrombospondin 1	protein_coding	NP_001186382.1	48991	.	-2.03655	10.3778	6.75333e-07	4.99747e-06	-1.64464	10.4868	0.000476774	0.00359706	1.2383	9.93774	0.131936	0.221454	10.8022	9.77694	10.085	10.8022	9.77694	10.085	103649	50470	58013	246.703	118.983	154.699	616.423	303.35	418.097
373987	04145	Phagosome	1.44433e-16	2.55646e-14	2.55646e-15	373987	NM_001199453	THBS1	thrombospondin 1	protein_coding	NP_001186382.1	48991	.	-2.03655	10.3778	6.75333e-07	4.99747e-06	-1.64464	10.4868	0.000476774	0.00359706	1.2383	9.93774	0.131936	0.221454	10.8022	9.77694	10.085	10.8022	9.77694	10.085	103649	50470	58013	246.703	118.983	154.699	616.423	303.35	418.097
373987	04148	Efferocytosis	4.48445e-10	7.93747e-08	3.30728e-09	373987	NM_001199453	THBS1	thrombospondin 1	protein_coding	NP_001186382.1	48991	.	-2.03655	10.3778	6.75333e-07	4.99747e-06	-1.64464	10.4868	0.000476774	0.00359706	1.2383	9.93774	0.131936	0.221454	10.8022	9.77694	10.085	10.8022	9.77694	10.085	103649	50470	58013	246.703	118.983	154.699	616.423	303.35	418.097
373987	04350	TGF-beta signaling pathway	2.80965e-09	4.97309e-07	1.71486e-08	373987	NM_001199453	THBS1	thrombospondin 1	protein_coding	NP_001186382.1	48991	.	-2.03655	10.3778	6.75333e-07	4.99747e-06	-1.64464	10.4868	0.000476774	0.00359706	1.2383	9.93774	0.131936	0.221454	10.8022	9.77694	10.085	10.8022	9.77694	10.085	103649	50470	58013	246.703	118.983	154.699	616.423	303.35	418.097
373987	04510	Focal adhesion	1.48557e-21	2.62945e-19	6.57363e-20	373987	NM_001199453	THBS1	thrombospondin 1	protein_coding	NP_001186382.1	48991	.	-2.03655	10.3778	6.75333e-07	4.99747e-06	-1.64464	10.4868	0.000476774	0.00359706	1.2383	9.93774	0.131936	0.221454	10.8022	9.77694	10.085	10.8022	9.77694	10.085	103649	50470	58013	246.703	118.983	154.699	616.423	303.35	418.097
373987	04512	ECM-receptor interaction	3.89334e-17	6.89121e-15	7.6569e-16	373987	NM_001199453	THBS1	thrombospondin 1	protein_coding	NP_001186382.1	48991	.	-2.03655	10.3778	6.75333e-07	4.99747e-06	-1.64464	10.4868	0.000476774	0.00359706	1.2383	9.93774	0.131936	0.221454	10.8022	9.77694	10.085	10.8022	9.77694	10.085	103649	50470	58013	246.703	118.983	154.699	616.423	303.35	418.097
373987	04820	Cytoskeleton in muscle cells	1.33805e-31	2.36836e-29	2.36836e-29	373987	NM_001199453	THBS1	thrombospondin 1	protein_coding	NP_001186382.1	48991	.	-2.03655	10.3778	6.75333e-07	4.99747e-06	-1.64464	10.4868	0.000476774	0.00359706	1.2383	9.93774	0.131936	0.221454	10.8022	9.77694	10.085	10.8022	9.77694	10.085	103649	50470	58013	246.703	118.983	154.699	616.423	303.35	418.097
374001	04020	Calcium signaling pathway	7.20674e-21	1.27559e-18	2.55119e-19	374001	NM_204181	CHRNA7	cholinergic receptor nicotinic alpha 7 subunit	protein_coding	NP_989512.3	48996	.	1.43796	-1.07195	0.317351	0.446946	2.88524	-0.442745	0.000267908	0.00221278	2.00659	-0.29124	0.0113306	0.0281535	0.445284	0.604914	1.03385	0.445284	0.604914	1.03385	21	30	56	0.056203	0.081498	0.171236	0.140432	0.207783	0.462792
374001	04080	Neuroactive ligand-receptor interaction	2.02285e-17	3.58044e-15	5.11491e-16	374001	NM_204181	CHRNA7	cholinergic receptor nicotinic alpha 7 subunit	protein_coding	NP_989512.3	48996	.	1.43796	-1.07195	0.317351	0.446946	2.88524	-0.442745	0.000267908	0.00221278	2.00659	-0.29124	0.0113306	0.0281535	0.445284	0.604914	1.03385	0.445284	0.604914	1.03385	21	30	56	0.056203	0.081498	0.171236	0.140432	0.207783	0.462792
374001	04082	Neuroactive ligand signaling	9.81613e-12	1.73746e-09	8.2736e-11	374001	NM_204181	CHRNA7	cholinergic receptor nicotinic alpha 7 subunit	protein_coding	NP_989512.3	48996	.	1.43796	-1.07195	0.317351	0.446946	2.88524	-0.442745	0.000267908	0.00221278	2.00659	-0.29124	0.0113306	0.0281535	0.445284	0.604914	1.03385	0.445284	0.604914	1.03385	21	30	56	0.056203	0.081498	0.171236	0.140432	0.207783	0.462792
374010	03410	Base excision repair	4.09718e-06	0.000725201	1.39462e-05	374010	NM_001398073,NM_204189	UNG	uracil DNA glycosylase	protein_coding	NP_001385002.1;NP_989520.2	49003	.	-2.70325	3.84557	1.09827e-10	1.52047e-09	-1.35674	4.18765	0.0408589	0.129094	1.99246	3.53847	7.9725e-06	4.41242e-05	4.45532	3.12827	4.0384	4.45532	3.12827	4.0384	1216	446	825	9.47842	3.45472	7.20275	23.6832	8.80792	19.4665
374046	04820	Cytoskeleton in muscle cells	1.33805e-31	2.36836e-29	2.36836e-29	374046	XM_001231623,XM_001231650,XM_004936545,XM_015290801,XM_015290802,XM_040704931,XM_422303,XR_005861921,XR_005861922	COL11A1	collagen type XI alpha 1 chain, transcript variant X2	protein_coding	XP_001231624.3;XP_001231651.3;XP_004936602.2;XP_015146287.2;XP_015146288.2;XP_040560865.1;XP_422303.4	49019	.	-25.6034	0.534024	4.21548e-25	3.05738e-23	-14.3838	0.584726	1.0245e-20	1.5086e-18	1.77866	-2.4691	0.472	0.603792	1.89549	0.142972	0.24738	1.89549	0.142972	0.24738	158	6	10	0.255027	0.008225	0.018092	0.637222	0.020971	0.048895
374060	04150	mTOR signaling pathway	0.00127642	0.225927	0.00268961	374060	NM_204221	FZD7	frizzled class receptor 7	protein_coding	NP_989552.2	49027	.	2.08617	3.83555	1.40568e-06	9.70724e-06	1.25045	3.38117	0.14799	0.325631	-1.66832	3.94837	0.000710554	0.00251969	3.35459	4.34024	3.64857	3.35459	4.34024	3.64857	536	1109	617	1.91083	3.91806	2.46459	4.77449	9.9892	6.66093
374060	04310	Wnt signaling pathway	2.03295e-14	3.59832e-12	2.76794e-13	374060	NM_204221	FZD7	frizzled class receptor 7	protein_coding	NP_989552.2	49027	.	2.08617	3.83555	1.40568e-06	9.70724e-06	1.25045	3.38117	0.14799	0.325631	-1.66832	3.94837	0.000710554	0.00251969	3.35459	4.34024	3.64857	3.35459	4.34024	3.64857	536	1109	617	1.91083	3.91806	2.46459	4.77449	9.9892	6.66093
374060	04916	Melanogenesis	1.73399e-07	3.06916e-05	7.13758e-07	374060	NM_204221	FZD7	frizzled class receptor 7	protein_coding	NP_989552.2	49027	.	2.08617	3.83555	1.40568e-06	9.70724e-06	1.25045	3.38117	0.14799	0.325631	-1.66832	3.94837	0.000710554	0.00251969	3.35459	4.34024	3.64857	3.35459	4.34024	3.64857	536	1109	617	1.91083	3.91806	2.46459	4.77449	9.9892	6.66093
374062	04150	mTOR signaling pathway	0.00127642	0.225927	0.00268961	374062	NM_001030337,XM_046917252	FZD1	frizzled class receptor 1	protein_coding	NP_001025508.1;XP_046773208.1	6896	.	2.52146	5.80579	2.59726e-10	3.37158e-09	1.82505	5.48802	3.57736e-05	0.000390642	-1.38158	6.10941	0.0246667	0.0546824	5.03344	6.34093	5.88137	5.03344	6.34093	5.88137	1844	4611	3098	11.6046	28.7239	21.8344	28.9957	73.2324	59.0107
374062	04310	Wnt signaling pathway	2.03295e-14	3.59832e-12	2.76794e-13	374062	NM_001030337,XM_046917252	FZD1	frizzled class receptor 1	protein_coding	NP_001025508.1;XP_046773208.1	6896	.	2.52146	5.80579	2.59726e-10	3.37158e-09	1.82505	5.48802	3.57736e-05	0.000390642	-1.38158	6.10941	0.0246667	0.0546824	5.03344	6.34093	5.88137	5.03344	6.34093	5.88137	1844	4611	3098	11.6046	28.7239	21.8344	28.9957	73.2324	59.0107
374062	04916	Melanogenesis	1.73399e-07	3.06916e-05	7.13758e-07	374062	NM_001030337,XM_046917252	FZD1	frizzled class receptor 1	protein_coding	NP_001025508.1;XP_046773208.1	6896	.	2.52146	5.80579	2.59726e-10	3.37158e-09	1.82505	5.48802	3.57736e-05	0.000390642	-1.38158	6.10941	0.0246667	0.0546824	5.03344	6.34093	5.88137	5.03344	6.34093	5.88137	1844	4611	3098	11.6046	28.7239	21.8344	28.9957	73.2324	59.0107
374064	00010	Glycolysis / Gluconeogenesis	4.06119e-06	0.00071883	1.39462e-05	374064	NM_204223,XM_046904942	PFKM	phosphofructokinase, muscle	protein_coding	NP_989554.3;XP_046760898.1	10017	.	2.70134	-1.49507	0.0140563	0.0346604	1.08524	-2.21568	1	1	-2.48838	-1.44795	0.0195301	0.0448645	0.229197	0.554637	0.24738	0.229197	0.554637	0.24738	10	27	10	0.049705	0.128793	0.050909	0.124196	0.328363	0.137589
374064	00030	Pentose phosphate pathway	0.0111596	1	0.0189929	374064	NM_204223,XM_046904942	PFKM	phosphofructokinase, muscle	protein_coding	NP_989554.3;XP_046760898.1	10017	.	2.70134	-1.49507	0.0140563	0.0346604	1.08524	-2.21568	1	1	-2.48838	-1.44795	0.0195301	0.0448645	0.229197	0.554637	0.24738	0.229197	0.554637	0.24738	10	27	10	0.049705	0.128793	0.050909	0.124196	0.328363	0.137589
374064	00051	Fructose and mannose metabolism	0.0443426	1	0.065955	374064	NM_204223,XM_046904942	PFKM	phosphofructokinase, muscle	protein_coding	NP_989554.3;XP_046760898.1	10017	.	2.70134	-1.49507	0.0140563	0.0346604	1.08524	-2.21568	1	1	-2.48838	-1.44795	0.0195301	0.0448645	0.229197	0.554637	0.24738	0.229197	0.554637	0.24738	10	27	10	0.049705	0.128793	0.050909	0.124196	0.328363	0.137589
374064	00052	Galactose metabolism	0.0139808	1	0.0235676	374064	NM_204223,XM_046904942	PFKM	phosphofructokinase, muscle	protein_coding	NP_989554.3;XP_046760898.1	10017	.	2.70134	-1.49507	0.0140563	0.0346604	1.08524	-2.21568	1	1	-2.48838	-1.44795	0.0195301	0.0448645	0.229197	0.554637	0.24738	0.229197	0.554637	0.24738	10	27	10	0.049705	0.128793	0.050909	0.124196	0.328363	0.137589
374064	03018	RNA degradation	8.0643e-06	0.00142738	2.50418e-05	374064	NM_204223,XM_046904942	PFKM	phosphofructokinase, muscle	protein_coding	NP_989554.3;XP_046760898.1	10017	.	2.70134	-1.49507	0.0140563	0.0346604	1.08524	-2.21568	1	1	-2.48838	-1.44795	0.0195301	0.0448645	0.229197	0.554637	0.24738	0.229197	0.554637	0.24738	10	27	10	0.049705	0.128793	0.050909	0.124196	0.328363	0.137589
374066	00040	Pentose and glucuronate interconversions	0.089818	1	0.123239	374066	NM_204225	DCXR	dicarbonyl and L-xylulose reductase	protein_coding	NP_989556.2	2055	.	2.06227	5.10709	8.15964e-07	5.93865e-06	1.16202	4.60547	0.308704	0.535493	-1.77471	5.18163	8.7458e-05	0.000387291	4.55379	5.5661	4.76186	4.55379	5.5661	4.76186	1306	2671	1397	19.3707	39.253	23.2292	48.4005	100.077	62.7803
374068	04514	Cell adhesion molecules	1.47581e-05	0.00261219	4.42744e-05	374068	NM_204227,XM_046899375,XM_046899376	CDH5	cadherin 5	protein_coding	NP_989558.2;XP_046755331.1;XP_046755332.1	3922	.	-4.22955	2.02839	2.55069e-15	6.47804e-14	-17.3916	1.80992	5.32197e-35	3.87918e-32	-4.11201	0.00214318	1.62854e-07	1.25414e-06	2.91512	1.34784	0.458485	2.91512	1.34784	0.458485	380	89	20	0.413052	0.152105	0.026456	1.03207	0.387797	0.071501
374068	04520	Adherens junction	0.00115139	0.203797	0.00248533	374068	NM_204227,XM_046899375,XM_046899376	CDH5	cadherin 5	protein_coding	NP_989558.2;XP_046755331.1;XP_046755332.1	3922	.	-4.22955	2.02839	2.55069e-15	6.47804e-14	-17.3916	1.80992	5.32197e-35	3.87918e-32	-4.11201	0.00214318	1.62854e-07	1.25414e-06	2.91512	1.34784	0.458485	2.91512	1.34784	0.458485	380	89	20	0.413052	0.152105	0.026456	1.03207	0.387797	0.071501
374069	04814	Motor proteins	2.33887e-23	4.13981e-21	1.37994e-21	374069	NM_204228	MYH1B	myosin, heavy chain 1B, skeletal muscle (similar to human myosin, heavy chain 1, skeletal muscle, adult)	protein_coding	NP_989559.3	49031	.	1.23881	-1.80924	0.729435	0.835326	-2.93375	-2.41722	0.0586286	0.168777	-3.63378	-2.21962	0.0161862	0.0382002	0.291411	0.35367	0.104095	0.291411	0.35367	0.104095	13	16	4	0.028368	0.035055	0.009467	0.070882	0.089373	0.025587
374069	04820	Cytoskeleton in muscle cells	1.33805e-31	2.36836e-29	2.36836e-29	374069	NM_204228	MYH1B	myosin, heavy chain 1B, skeletal muscle (similar to human myosin, heavy chain 1, skeletal muscle, adult)	protein_coding	NP_989559.3	49031	.	1.23881	-1.80924	0.729435	0.835326	-2.93375	-2.41722	0.0586286	0.168777	-3.63378	-2.21962	0.0161862	0.0382002	0.291411	0.35367	0.104095	0.291411	0.35367	0.104095	13	16	4	0.028368	0.035055	0.009467	0.070882	0.089373	0.025587
374078	04210	Apoptosis	1.84476e-13	3.26522e-11	2.17681e-12	374078	NM_001012318,NM_001012319,NM_204235	BIRC5	baculoviral IAP repeat containing 5	protein_coding	NP_001012318.1;NP_001012319.1;NP_989566.1	6615	.	-4.29118	4.82452	1.98219e-21	9.29145e-20	1.13361	5.61487	0.385918	0.617486	4.86448	4.9724	9.62448e-25	5.48069e-23	5.55163	3.54789	5.72893	5.55163	3.54789	5.72893	2666	616	2782	43.9602	10.1218	51.6759	109.841	25.8059	139.662
374095	00230	Purine metabolism	9.6418e-10	1.7066e-07	6.56384e-09	374095	NM_204247,XM_015279254,XM_015279258,XM_025156014,XM_025156017,XM_025156018,XM_040648907,XM_040648908,XM_040648910,XM_040648911,XM_046901617	ENTPD8	ectonucleoside triphosphate diphosphohydrolase 8	protein_coding	NP_989578.3;XP_015134740.2;XP_015134744.2;XP_025011782.2;XP_025011785.2;XP_025011786.2;XP_040504841.1;XP_040504842.1;XP_040504844.1;XP_040504845.1;XP_046757573.1	49040	.	4.00222	-0.851792	3.81899e-05	0.000190596	-1.22437	-2.15952	0.679314	0.855776	-4.89856	-0.884048	1.06029e-05	5.7121e-05	0.270969	0.874538	0.224465	0.270969	0.874538	0.224465	12	48	9	0.032754	0.130734	0.026196	0.081841	0.333312	0.070799
374095	00240	Pyrimidine metabolism	6.66166e-09	1.17911e-06	3.46798e-08	374095	NM_204247,XM_015279254,XM_015279258,XM_025156014,XM_025156017,XM_025156018,XM_040648907,XM_040648908,XM_040648910,XM_040648911,XM_046901617	ENTPD8	ectonucleoside triphosphate diphosphohydrolase 8	protein_coding	NP_989578.3;XP_015134740.2;XP_015134744.2;XP_025011782.2;XP_025011785.2;XP_025011786.2;XP_040504841.1;XP_040504842.1;XP_040504844.1;XP_040504845.1;XP_046757573.1	49040	.	4.00222	-0.851792	3.81899e-05	0.000190596	-1.22437	-2.15952	0.679314	0.855776	-4.89856	-0.884048	1.06029e-05	5.7121e-05	0.270969	0.874538	0.224465	0.270969	0.874538	0.224465	12	48	9	0.032754	0.130734	0.026196	0.081841	0.333312	0.070799
374106	04012	ErbB signaling pathway	0.000223722	0.0395988	0.00054245	374106	NM_204256,XM_015289915,XR_006939301	CDKN1B	cyclin dependent kinase inhibitor 1B	protein_coding	NP_989587.1;XP_015145401.1	49044	.	2.5706	5.73793	1.16528e-10	1.60259e-09	1.52398	5.23777	0.00380978	0.0204112	-1.68677	5.93549	0.000299178	0.00116897	4.9483	6.28163	5.54002	4.9483	6.28163	5.54002	1735	4423	2434	11.9076	29.9064	18.4764	29.7529	76.2474	49.9351
374106	04068	FoxO signaling pathway	1.41846e-09	2.51068e-07	9.29882e-09	374106	NM_204256,XM_015289915,XR_006939301	CDKN1B	cyclin dependent kinase inhibitor 1B	protein_coding	NP_989587.1;XP_015145401.1	49044	.	2.5706	5.73793	1.16528e-10	1.60259e-09	1.52398	5.23777	0.00380978	0.0204112	-1.68677	5.93549	0.000299178	0.00116897	4.9483	6.28163	5.54002	4.9483	6.28163	5.54002	1735	4423	2434	11.9076	29.9064	18.4764	29.7529	76.2474	49.9351
374106	04110	Cell cycle	1.04156e-28	1.84356e-26	9.21779e-27	374106	NM_204256,XM_015289915,XR_006939301	CDKN1B	cyclin dependent kinase inhibitor 1B	protein_coding	NP_989587.1;XP_015145401.1	49044	.	2.5706	5.73793	1.16528e-10	1.60259e-09	1.52398	5.23777	0.00380978	0.0204112	-1.68677	5.93549	0.000299178	0.00116897	4.9483	6.28163	5.54002	4.9483	6.28163	5.54002	1735	4423	2434	11.9076	29.9064	18.4764	29.7529	76.2474	49.9351
374119	04120	Ubiquitin mediated proteolysis	0.00448734	0.794259	0.00863325	374119	XM_025144551,XM_025144552,XM_025144553,XM_025144554,XM_025144555,XM_025144556,XM_025144557,XM_040655256,XM_046905152,XM_046905153	NEDD4L	NEDD4 like E3 ubiquitin protein ligase, transcript variant X1	protein_coding	XP_025000319.1;XP_025000320.1;XP_025000321.1;XP_025000322.1;XP_025000323.1;XP_025000324.1;XP_025000325.1;XP_040511190.1;XP_046761108.1;XP_046761109.1	49049	.	1.47193	1.28665	0.0433635	0.0903722	-1.59918	0.695407	0.0276232	0.0959474	-2.35383	1.05721	2.84402e-05	0.000139973	1.55859	1.95043	1.14784	1.55859	1.95043	1.14784	113	165	65	0.355358	0.525768	0.242686	0.887914	1.34046	0.655896
374119	04144	Endocytosis	0.00771342	1	0.0136527	374119	XM_025144551,XM_025144552,XM_025144553,XM_025144554,XM_025144555,XM_025144556,XM_025144557,XM_040655256,XM_046905152,XM_046905153	NEDD4L	NEDD4 like E3 ubiquitin protein ligase, transcript variant X1	protein_coding	XP_025000319.1;XP_025000320.1;XP_025000321.1;XP_025000322.1;XP_025000323.1;XP_025000324.1;XP_025000325.1;XP_040511190.1;XP_046761108.1;XP_046761109.1	49049	.	1.47193	1.28665	0.0433635	0.0903722	-1.59918	0.695407	0.0276232	0.0959474	-2.35383	1.05721	2.84402e-05	0.000139973	1.55859	1.95043	1.14784	1.55859	1.95043	1.14784	113	165	65	0.355358	0.525768	0.242686	0.887914	1.34046	0.655896
374119	04530	Tight junction	2.16001e-05	0.00382322	6.37203e-05	374119	XM_025144551,XM_025144552,XM_025144553,XM_025144554,XM_025144555,XM_025144556,XM_025144557,XM_040655256,XM_046905152,XM_046905153	NEDD4L	NEDD4 like E3 ubiquitin protein ligase, transcript variant X1	protein_coding	XP_025000319.1;XP_025000320.1;XP_025000321.1;XP_025000322.1;XP_025000323.1;XP_025000324.1;XP_025000325.1;XP_040511190.1;XP_046761108.1;XP_046761109.1	49049	.	1.47193	1.28665	0.0433635	0.0903722	-1.59918	0.695407	0.0276232	0.0959474	-2.35383	1.05721	2.84402e-05	0.000139973	1.55859	1.95043	1.14784	1.55859	1.95043	1.14784	113	165	65	0.355358	0.525768	0.242686	0.887914	1.34046	0.655896
374123	03013	Nucleocytoplasmic transport	4.21479e-06	0.000746018	1.40758e-05	374123	NM_001396822,NM_001396823,NM_001396824,XM_040647302,XM_040647303,XM_046900547,XM_046900548	UBE2I	ubiquitin conjugating enzyme E2 I	protein_coding	NP_001383751.1;NP_001383752.1;NP_001383753.1;XP_040503236.1;XP_040503237.1;XP_046756503.1;XP_046756504.1	4844	.	-2.07981	7.27866	3.6506e-07	2.86121e-06	-1.1658	7.6058	0.281385	0.50612	1.78402	7.133	5.49328e-05	0.000254954	7.71881	6.66972	7.49863	7.71881	6.66972	7.49863	12177	5806	9615	143.99	70.4942	132.76	359.779	179.727	358.803
374123	04120	Ubiquitin mediated proteolysis	0.00448734	0.794259	0.00863325	374123	NM_001396822,NM_001396823,NM_001396824,XM_040647302,XM_040647303,XM_046900547,XM_046900548	UBE2I	ubiquitin conjugating enzyme E2 I	protein_coding	NP_001383751.1;NP_001383752.1;NP_001383753.1;XP_040503236.1;XP_040503237.1;XP_046756503.1;XP_046756504.1	4844	.	-2.07981	7.27866	3.6506e-07	2.86121e-06	-1.1658	7.6058	0.281385	0.50612	1.78402	7.133	5.49328e-05	0.000254954	7.71881	6.66972	7.49863	7.71881	6.66972	7.49863	12177	5806	9615	143.99	70.4942	132.76	359.779	179.727	358.803
374125	04142	Lysosome	1.05663e-13	1.87023e-11	1.33588e-12	374125	NM_204267,XM_015294121,XM_015294124,XM_040647304,XM_046900549,XM_046900550,XM_046900551	LITAF	lipopolysaccharide induced TNF factor	protein_coding	NP_989598.1;XP_015149607.2;XP_015149610.2;XP_040503238.1;XP_046756505.1;XP_046756506.1;XP_046756507.1	2338	.	-1.25215	1.78935	0.210322	0.324197	-2.18594	1.49216	2.88091e-05	0.000324058	-1.74575	1.27987	0.00396465	0.0113105	2.2646	2.01382	1.45394	2.2646	2.01382	1.45394	221	175	93	0.798684	0.624771	0.376772	1.99562	1.59287	1.01828
374128	04010	MAPK signaling pathway	6.47505e-20	1.14608e-17	1.91014e-18	374128	NM_204270,XM_015284369,XM_015284373,XM_015284377,XM_046942932,XM_046942957	PDGFB	platelet derived growth factor subunit B	protein_coding	NP_989601.3;XP_015139855.3;XP_015139859.3;XP_015139863.3;XP_046798888.1;XP_046798913.1	9243	.	1.56619	4.24215	0.00255755	0.00805965	-1.42313	3.65203	0.0207876	0.0774841	-2.22889	4.06539	1.34917e-07	1.0546e-06	3.97467	4.58844	3.50383	3.97467	4.58844	3.50383	855	1328	553	4.6935	7.27972	3.37222	11.7274	18.5599	9.11393
374128	04020	Calcium signaling pathway	7.20674e-21	1.27559e-18	2.55119e-19	374128	NM_204270,XM_015284369,XM_015284373,XM_015284377,XM_046942932,XM_046942957	PDGFB	platelet derived growth factor subunit B	protein_coding	NP_989601.3;XP_015139855.3;XP_015139859.3;XP_015139863.3;XP_046798888.1;XP_046798913.1	9243	.	1.56619	4.24215	0.00255755	0.00805965	-1.42313	3.65203	0.0207876	0.0774841	-2.22889	4.06539	1.34917e-07	1.0546e-06	3.97467	4.58844	3.50383	3.97467	4.58844	3.50383	855	1328	553	4.6935	7.27972	3.37222	11.7274	18.5599	9.11393
374128	04510	Focal adhesion	1.48557e-21	2.62945e-19	6.57363e-20	374128	NM_204270,XM_015284369,XM_015284373,XM_015284377,XM_046942932,XM_046942957	PDGFB	platelet derived growth factor subunit B	protein_coding	NP_989601.3;XP_015139855.3;XP_015139859.3;XP_015139863.3;XP_046798888.1;XP_046798913.1	9243	.	1.56619	4.24215	0.00255755	0.00805965	-1.42313	3.65203	0.0207876	0.0774841	-2.22889	4.06539	1.34917e-07	1.0546e-06	3.97467	4.58844	3.50383	3.97467	4.58844	3.50383	855	1328	553	4.6935	7.27972	3.37222	11.7274	18.5599	9.11393
374128	04540	Gap junction	4.25197e-05	0.00752599	0.000115784	374128	NM_204270,XM_015284369,XM_015284373,XM_015284377,XM_046942932,XM_046942957	PDGFB	platelet derived growth factor subunit B	protein_coding	NP_989601.3;XP_015139855.3;XP_015139859.3;XP_015139863.3;XP_046798888.1;XP_046798913.1	9243	.	1.56619	4.24215	0.00255755	0.00805965	-1.42313	3.65203	0.0207876	0.0774841	-2.22889	4.06539	1.34917e-07	1.0546e-06	3.97467	4.58844	3.50383	3.97467	4.58844	3.50383	855	1328	553	4.6935	7.27972	3.37222	11.7274	18.5599	9.11393
374128	04810	Regulation of actin cytoskeleton	1.91278e-12	3.38562e-10	1.99154e-11	374128	NM_204270,XM_015284369,XM_015284373,XM_015284377,XM_046942932,XM_046942957	PDGFB	platelet derived growth factor subunit B	protein_coding	NP_989601.3;XP_015139855.3;XP_015139859.3;XP_015139863.3;XP_046798888.1;XP_046798913.1	9243	.	1.56619	4.24215	0.00255755	0.00805965	-1.42313	3.65203	0.0207876	0.0774841	-2.22889	4.06539	1.34917e-07	1.0546e-06	3.97467	4.58844	3.50383	3.97467	4.58844	3.50383	855	1328	553	4.6935	7.27972	3.37222	11.7274	18.5599	9.11393
374135	04371	Apelin signaling pathway	4.10629e-07	7.26812e-05	1.61514e-06	374135	NM_204274	CCN2	cellular communication network factor 2	protein_coding	NP_989605.1	2102	.	2.54235	11.0036	9.60516e-11	1.33994e-09	-1.46825	9.92834	0.00690256	0.0327344	-3.73281	10.8675	2.44823e-19	8.26165e-18	10.1801	11.5255	9.62662	10.1801	11.5255	9.62662	67323	169732	42208	422.912	1056.08	297.054	1056.71	2692.5	802.833
374136	04060	Cytokine-cytokine receptor interaction	2.88242e-12	5.10188e-10	2.6852e-11	374136	NM_001024590,NM_001024591,NM_204275,XM_040699838	IL1RL1	interleukin 1 receptor like 1	protein_coding	NP_001019761.2;NP_001019762.1;NP_989606.2;XP_040555772.1	12590	.	3.02735	3.62175	1.45733e-12	2.60675e-11	-1.28786	2.44663	0.127346	0.293231	-3.89876	3.5408	2.25157e-17	6.04483e-16	2.82685	4.2822	2.51912	2.82685	4.2822	2.51912	354	1063	253	2.09162	6.37059	2.1242	5.2262	16.242	5.74096
374139	03440	Homologous recombination	3.82816e-08	6.77584e-06	1.69396e-07	374139	NM_204276,XM_025150482	BRCA2	BRCA2, DNA repair associated	protein_coding	NP_989607.3;XP_025006250.2	12822	.	-3.40729	5.12334	2.37049e-16	6.80255e-15	1.32604	5.96931	0.0500125	0.150419	4.5182	5.44712	2.84009e-23	1.35304e-21	5.77719	4.07041	6.17785	5.77719	4.07041	6.17785	3127	910	3817	4.26599	1.22839	5.8307	10.6592	3.13182	15.7583
374139	03460	Fanconi anemia pathway	1.60201e-14	2.83555e-12	2.36296e-13	374139	NM_204276,XM_025150482	BRCA2	BRCA2, DNA repair associated	protein_coding	NP_989607.3;XP_025006250.2	12822	.	-3.40729	5.12334	2.37049e-16	6.80255e-15	1.32604	5.96931	0.0500125	0.150419	4.5182	5.44712	2.84009e-23	1.35304e-21	5.77719	4.07041	6.17785	5.77719	4.07041	6.17785	3127	910	3817	4.26599	1.22839	5.8307	10.6592	3.13182	15.7583
374141	04145	Phagosome	1.44433e-16	2.55646e-14	2.55646e-15	374141	NM_001396826,NM_001396827,NM_001397379,XM_040698668,XM_040698669,XM_046939849	TLR2A	toll-like receptor 2 family member A	protein_coding	NP_001383755.1;NP_001383756.1;NP_001384308.1;XP_040554602.1;XP_040554603.1;XP_046795805.1	.	.	-1.15375	-2.76653	1	1	2.76072	-1.93301	0.0397031	0.126126	3.18466	-1.9776	0.0211438	0.0479892	0.164178	0.142972	0.418663	0.164178	0.142972	0.418663	7	6	18	0.027874	0.020329	0.077173	0.069648	0.051828	0.208572
374141	04620	Toll-like receptor signaling pathway	2.3498e-05	0.00415914	6.81826e-05	374141	NM_001396826,NM_001396827,NM_001397379,XM_040698668,XM_040698669,XM_046939849	TLR2A	toll-like receptor 2 family member A	protein_coding	NP_001383755.1;NP_001383756.1;NP_001384308.1;XP_040554602.1;XP_040554603.1;XP_046795805.1	.	.	-1.15375	-2.76653	1	1	2.76072	-1.93301	0.0397031	0.126126	3.18466	-1.9776	0.0211438	0.0479892	0.164178	0.142972	0.418663	0.164178	0.142972	0.418663	7	6	18	0.027874	0.020329	0.077173	0.069648	0.051828	0.208572
374141	05132	Salmonella infection	2.75822e-12	4.88205e-10	2.6852e-11	374141	NM_001396826,NM_001396827,NM_001397379,XM_040698668,XM_040698669,XM_046939849	TLR2A	toll-like receptor 2 family member A	protein_coding	NP_001383755.1;NP_001383756.1;NP_001384308.1;XP_040554602.1;XP_040554603.1;XP_046795805.1	.	.	-1.15375	-2.76653	1	1	2.76072	-1.93301	0.0397031	0.126126	3.18466	-1.9776	0.0211438	0.0479892	0.164178	0.142972	0.418663	0.164178	0.142972	0.418663	7	6	18	0.027874	0.020329	0.077173	0.069648	0.051828	0.208572
374141	05168	Herpes simplex virus 1 infection	4.24113e-07	7.50679e-05	1.63191e-06	374141	NM_001396826,NM_001396827,NM_001397379,XM_040698668,XM_040698669,XM_046939849	TLR2A	toll-like receptor 2 family member A	protein_coding	NP_001383755.1;NP_001383756.1;NP_001384308.1;XP_040554602.1;XP_040554603.1;XP_046795805.1	.	.	-1.15375	-2.76653	1	1	2.76072	-1.93301	0.0397031	0.126126	3.18466	-1.9776	0.0211438	0.0479892	0.164178	0.142972	0.418663	0.164178	0.142972	0.418663	7	6	18	0.027874	0.020329	0.077173	0.069648	0.051828	0.208572
374150	04350	TGF-beta signaling pathway	2.80965e-09	4.97309e-07	1.71486e-08	374150	NM_001396104,NM_204282	ID4	inhibitor of DNA binding 4, HLH protein	protein_coding	NP_001383033.1;NP_989613.1	9621	.	-1.04721	5.4218	0.751555	0.852182	-2.05671	5.02696	9.58978e-07	1.60689e-05	-1.96399	4.98254	4.47754e-06	2.61599e-05	5.48608	5.42104	4.47929	5.48608	5.42104	4.47929	2545	2410	1139	18.7113	17.5327	9.36704	46.7529	44.7001	25.3158
374166	04020	Calcium signaling pathway	7.20674e-21	1.27559e-18	2.55119e-19	374166	NM_001397754,NM_001397755,NM_204291,NR_174017,NR_174018,XR_005840005	P2RX4	purinergic receptor P2X 4	protein_coding	NP_001384683.1;NP_001384684.1;NP_989622.2	2857	.	1.60484	4.51217	0.00137168	0.00467641	-1.4432	3.89198	0.0152832	0.0612083	-2.3161	4.33196	2.45814e-08	2.15476e-07	4.20896	4.86175	3.71378	4.20896	4.86175	3.71378	1016	1617	648	6.60382	10.6848	4.61441	16.5006	27.2413	12.4711
374166	04080	Neuroactive ligand-receptor interaction	2.02285e-17	3.58044e-15	5.11491e-16	374166	NM_001397754,NM_001397755,NM_204291,NR_174017,NR_174018,XR_005840005	P2RX4	purinergic receptor P2X 4	protein_coding	NP_001384683.1;NP_001384684.1;NP_989622.2	2857	.	1.60484	4.51217	0.00137168	0.00467641	-1.4432	3.89198	0.0152832	0.0612083	-2.3161	4.33196	2.45814e-08	2.15476e-07	4.20896	4.86175	3.71378	4.20896	4.86175	3.71378	1016	1617	648	6.60382	10.6848	4.61441	16.5006	27.2413	12.4711
374166	04082	Neuroactive ligand signaling	9.81613e-12	1.73746e-09	8.2736e-11	374166	NM_001397754,NM_001397755,NM_204291,NR_174017,NR_174018,XR_005840005	P2RX4	purinergic receptor P2X 4	protein_coding	NP_001384683.1;NP_001384684.1;NP_989622.2	2857	.	1.60484	4.51217	0.00137168	0.00467641	-1.4432	3.89198	0.0152832	0.0612083	-2.3161	4.33196	2.45814e-08	2.15476e-07	4.20896	4.86175	3.71378	4.20896	4.86175	3.71378	1016	1617	648	6.60382	10.6848	4.61441	16.5006	27.2413	12.4711
374174	04012	ErbB signaling pathway	0.000223722	0.0395988	0.00054245	374174	NM_204294,XM_025142757,XM_025142758,XM_025142759,XM_025142760,XM_025142761,XM_040651463,XM_040651465,XM_040651466,XM_040651467	CAMK2B	calcium/calmodulin dependent protein kinase II beta	protein_coding	NP_989625.2;XP_024998525.1;XP_024998526.1;XP_024998527.1;XP_024998528.1;XP_024998529.1;XP_040507397.1;XP_040507399.1;XP_040507400.1;XP_040507401.1	49071	.	3.04929	4.92268	1.0121e-13	2.10777e-12	-1.29853	3.7312	0.0851344	0.221504	-3.95958	4.83895	1.97025e-19	6.72653e-18	3.99662	5.54318	3.64642	3.99662	5.54318	3.64642	869	2628	616	4.14697	12.4511	3.26927	10.3618	31.7444	8.8357
374174	04020	Calcium signaling pathway	7.20674e-21	1.27559e-18	2.55119e-19	374174	NM_204294,XM_025142757,XM_025142758,XM_025142759,XM_025142760,XM_025142761,XM_040651463,XM_040651465,XM_040651466,XM_040651467	CAMK2B	calcium/calmodulin dependent protein kinase II beta	protein_coding	NP_989625.2;XP_024998525.1;XP_024998526.1;XP_024998527.1;XP_024998528.1;XP_024998529.1;XP_040507397.1;XP_040507399.1;XP_040507400.1;XP_040507401.1	49071	.	3.04929	4.92268	1.0121e-13	2.10777e-12	-1.29853	3.7312	0.0851344	0.221504	-3.95958	4.83895	1.97025e-19	6.72653e-18	3.99662	5.54318	3.64642	3.99662	5.54318	3.64642	869	2628	616	4.14697	12.4511	3.26927	10.3618	31.7444	8.8357
374174	04114	Oocyte meiosis	8.45654e-10	1.49681e-07	5.98723e-09	374174	NM_204294,XM_025142757,XM_025142758,XM_025142759,XM_025142760,XM_025142761,XM_040651463,XM_040651465,XM_040651466,XM_040651467	CAMK2B	calcium/calmodulin dependent protein kinase II beta	protein_coding	NP_989625.2;XP_024998525.1;XP_024998526.1;XP_024998527.1;XP_024998528.1;XP_024998529.1;XP_040507397.1;XP_040507399.1;XP_040507400.1;XP_040507401.1	49071	.	3.04929	4.92268	1.0121e-13	2.10777e-12	-1.29853	3.7312	0.0851344	0.221504	-3.95958	4.83895	1.97025e-19	6.72653e-18	3.99662	5.54318	3.64642	3.99662	5.54318	3.64642	869	2628	616	4.14697	12.4511	3.26927	10.3618	31.7444	8.8357
374174	04148	Efferocytosis	4.48445e-10	7.93747e-08	3.30728e-09	374174	NM_204294,XM_025142757,XM_025142758,XM_025142759,XM_025142760,XM_025142761,XM_040651463,XM_040651465,XM_040651466,XM_040651467	CAMK2B	calcium/calmodulin dependent protein kinase II beta	protein_coding	NP_989625.2;XP_024998525.1;XP_024998526.1;XP_024998527.1;XP_024998528.1;XP_024998529.1;XP_040507397.1;XP_040507399.1;XP_040507400.1;XP_040507401.1	49071	.	3.04929	4.92268	1.0121e-13	2.10777e-12	-1.29853	3.7312	0.0851344	0.221504	-3.95958	4.83895	1.97025e-19	6.72653e-18	3.99662	5.54318	3.64642	3.99662	5.54318	3.64642	869	2628	616	4.14697	12.4511	3.26927	10.3618	31.7444	8.8357
374174	04217	Necroptosis	3.17814e-13	5.6253e-11	3.51582e-12	374174	NM_204294,XM_025142757,XM_025142758,XM_025142759,XM_025142760,XM_025142761,XM_040651463,XM_040651465,XM_040651466,XM_040651467	CAMK2B	calcium/calmodulin dependent protein kinase II beta	protein_coding	NP_989625.2;XP_024998525.1;XP_024998526.1;XP_024998527.1;XP_024998528.1;XP_024998529.1;XP_040507397.1;XP_040507399.1;XP_040507400.1;XP_040507401.1	49071	.	3.04929	4.92268	1.0121e-13	2.10777e-12	-1.29853	3.7312	0.0851344	0.221504	-3.95958	4.83895	1.97025e-19	6.72653e-18	3.99662	5.54318	3.64642	3.99662	5.54318	3.64642	869	2628	616	4.14697	12.4511	3.26927	10.3618	31.7444	8.8357
374174	04261	Adrenergic signaling in cardiomyocytes	1.80383e-09	3.19278e-07	1.14028e-08	374174	NM_204294,XM_025142757,XM_025142758,XM_025142759,XM_025142760,XM_025142761,XM_040651463,XM_040651465,XM_040651466,XM_040651467	CAMK2B	calcium/calmodulin dependent protein kinase II beta	protein_coding	NP_989625.2;XP_024998525.1;XP_024998526.1;XP_024998527.1;XP_024998528.1;XP_024998529.1;XP_040507397.1;XP_040507399.1;XP_040507400.1;XP_040507401.1	49071	.	3.04929	4.92268	1.0121e-13	2.10777e-12	-1.29853	3.7312	0.0851344	0.221504	-3.95958	4.83895	1.97025e-19	6.72653e-18	3.99662	5.54318	3.64642	3.99662	5.54318	3.64642	869	2628	616	4.14697	12.4511	3.26927	10.3618	31.7444	8.8357
374174	04310	Wnt signaling pathway	2.03295e-14	3.59832e-12	2.76794e-13	374174	NM_204294,XM_025142757,XM_025142758,XM_025142759,XM_025142760,XM_025142761,XM_040651463,XM_040651465,XM_040651466,XM_040651467	CAMK2B	calcium/calmodulin dependent protein kinase II beta	protein_coding	NP_989625.2;XP_024998525.1;XP_024998526.1;XP_024998527.1;XP_024998528.1;XP_024998529.1;XP_040507397.1;XP_040507399.1;XP_040507400.1;XP_040507401.1	49071	.	3.04929	4.92268	1.0121e-13	2.10777e-12	-1.29853	3.7312	0.0851344	0.221504	-3.95958	4.83895	1.97025e-19	6.72653e-18	3.99662	5.54318	3.64642	3.99662	5.54318	3.64642	869	2628	616	4.14697	12.4511	3.26927	10.3618	31.7444	8.8357
374174	04912	GnRH signaling pathway	3.46412e-08	6.13149e-06	1.61355e-07	374174	NM_204294,XM_025142757,XM_025142758,XM_025142759,XM_025142760,XM_025142761,XM_040651463,XM_040651465,XM_040651466,XM_040651467	CAMK2B	calcium/calmodulin dependent protein kinase II beta	protein_coding	NP_989625.2;XP_024998525.1;XP_024998526.1;XP_024998527.1;XP_024998528.1;XP_024998529.1;XP_040507397.1;XP_040507399.1;XP_040507400.1;XP_040507401.1	49071	.	3.04929	4.92268	1.0121e-13	2.10777e-12	-1.29853	3.7312	0.0851344	0.221504	-3.95958	4.83895	1.97025e-19	6.72653e-18	3.99662	5.54318	3.64642	3.99662	5.54318	3.64642	869	2628	616	4.14697	12.4511	3.26927	10.3618	31.7444	8.8357
374174	04916	Melanogenesis	1.73399e-07	3.06916e-05	7.13758e-07	374174	NM_204294,XM_025142757,XM_025142758,XM_025142759,XM_025142760,XM_025142761,XM_040651463,XM_040651465,XM_040651466,XM_040651467	CAMK2B	calcium/calmodulin dependent protein kinase II beta	protein_coding	NP_989625.2;XP_024998525.1;XP_024998526.1;XP_024998527.1;XP_024998528.1;XP_024998529.1;XP_040507397.1;XP_040507399.1;XP_040507400.1;XP_040507401.1	49071	.	3.04929	4.92268	1.0121e-13	2.10777e-12	-1.29853	3.7312	0.0851344	0.221504	-3.95958	4.83895	1.97025e-19	6.72653e-18	3.99662	5.54318	3.64642	3.99662	5.54318	3.64642	869	2628	616	4.14697	12.4511	3.26927	10.3618	31.7444	8.8357
374175	04012	ErbB signaling pathway	0.000223722	0.0395988	0.00054245	374175	NM_204295,XM_015293719,XM_015293721,XM_040646812	CAMK2A	calcium/calmodulin dependent protein kinase II alpha	protein_coding	NP_989626.2;XP_015149205.2;XP_015149207.2;XP_040502746.1	49072	.	2.77659	7.47108	2.0765e-12	3.65594e-11	-2.92323	5.97915	2.93105e-13	1.60635e-11	-8.1166	7.19511	3.61903e-42	9.25582e-40	6.56898	8.03256	5.05029	6.56898	8.03256	5.05029	5456	15023	1718	21.2616	57.979	7.45623	53.1251	147.819	20.1516
374175	04020	Calcium signaling pathway	7.20674e-21	1.27559e-18	2.55119e-19	374175	NM_204295,XM_015293719,XM_015293721,XM_040646812	CAMK2A	calcium/calmodulin dependent protein kinase II alpha	protein_coding	NP_989626.2;XP_015149205.2;XP_015149207.2;XP_040502746.1	49072	.	2.77659	7.47108	2.0765e-12	3.65594e-11	-2.92323	5.97915	2.93105e-13	1.60635e-11	-8.1166	7.19511	3.61903e-42	9.25582e-40	6.56898	8.03256	5.05029	6.56898	8.03256	5.05029	5456	15023	1718	21.2616	57.979	7.45623	53.1251	147.819	20.1516
374175	04114	Oocyte meiosis	8.45654e-10	1.49681e-07	5.98723e-09	374175	NM_204295,XM_015293719,XM_015293721,XM_040646812	CAMK2A	calcium/calmodulin dependent protein kinase II alpha	protein_coding	NP_989626.2;XP_015149205.2;XP_015149207.2;XP_040502746.1	49072	.	2.77659	7.47108	2.0765e-12	3.65594e-11	-2.92323	5.97915	2.93105e-13	1.60635e-11	-8.1166	7.19511	3.61903e-42	9.25582e-40	6.56898	8.03256	5.05029	6.56898	8.03256	5.05029	5456	15023	1718	21.2616	57.979	7.45623	53.1251	147.819	20.1516
374175	04148	Efferocytosis	4.48445e-10	7.93747e-08	3.30728e-09	374175	NM_204295,XM_015293719,XM_015293721,XM_040646812	CAMK2A	calcium/calmodulin dependent protein kinase II alpha	protein_coding	NP_989626.2;XP_015149205.2;XP_015149207.2;XP_040502746.1	49072	.	2.77659	7.47108	2.0765e-12	3.65594e-11	-2.92323	5.97915	2.93105e-13	1.60635e-11	-8.1166	7.19511	3.61903e-42	9.25582e-40	6.56898	8.03256	5.05029	6.56898	8.03256	5.05029	5456	15023	1718	21.2616	57.979	7.45623	53.1251	147.819	20.1516
374175	04217	Necroptosis	3.17814e-13	5.6253e-11	3.51582e-12	374175	NM_204295,XM_015293719,XM_015293721,XM_040646812	CAMK2A	calcium/calmodulin dependent protein kinase II alpha	protein_coding	NP_989626.2;XP_015149205.2;XP_015149207.2;XP_040502746.1	49072	.	2.77659	7.47108	2.0765e-12	3.65594e-11	-2.92323	5.97915	2.93105e-13	1.60635e-11	-8.1166	7.19511	3.61903e-42	9.25582e-40	6.56898	8.03256	5.05029	6.56898	8.03256	5.05029	5456	15023	1718	21.2616	57.979	7.45623	53.1251	147.819	20.1516
374175	04261	Adrenergic signaling in cardiomyocytes	1.80383e-09	3.19278e-07	1.14028e-08	374175	NM_204295,XM_015293719,XM_015293721,XM_040646812	CAMK2A	calcium/calmodulin dependent protein kinase II alpha	protein_coding	NP_989626.2;XP_015149205.2;XP_015149207.2;XP_040502746.1	49072	.	2.77659	7.47108	2.0765e-12	3.65594e-11	-2.92323	5.97915	2.93105e-13	1.60635e-11	-8.1166	7.19511	3.61903e-42	9.25582e-40	6.56898	8.03256	5.05029	6.56898	8.03256	5.05029	5456	15023	1718	21.2616	57.979	7.45623	53.1251	147.819	20.1516
374175	04310	Wnt signaling pathway	2.03295e-14	3.59832e-12	2.76794e-13	374175	NM_204295,XM_015293719,XM_015293721,XM_040646812	CAMK2A	calcium/calmodulin dependent protein kinase II alpha	protein_coding	NP_989626.2;XP_015149205.2;XP_015149207.2;XP_040502746.1	49072	.	2.77659	7.47108	2.0765e-12	3.65594e-11	-2.92323	5.97915	2.93105e-13	1.60635e-11	-8.1166	7.19511	3.61903e-42	9.25582e-40	6.56898	8.03256	5.05029	6.56898	8.03256	5.05029	5456	15023	1718	21.2616	57.979	7.45623	53.1251	147.819	20.1516
374175	04912	GnRH signaling pathway	3.46412e-08	6.13149e-06	1.61355e-07	374175	NM_204295,XM_015293719,XM_015293721,XM_040646812	CAMK2A	calcium/calmodulin dependent protein kinase II alpha	protein_coding	NP_989626.2;XP_015149205.2;XP_015149207.2;XP_040502746.1	49072	.	2.77659	7.47108	2.0765e-12	3.65594e-11	-2.92323	5.97915	2.93105e-13	1.60635e-11	-8.1166	7.19511	3.61903e-42	9.25582e-40	6.56898	8.03256	5.05029	6.56898	8.03256	5.05029	5456	15023	1718	21.2616	57.979	7.45623	53.1251	147.819	20.1516
374175	04916	Melanogenesis	1.73399e-07	3.06916e-05	7.13758e-07	374175	NM_204295,XM_015293719,XM_015293721,XM_040646812	CAMK2A	calcium/calmodulin dependent protein kinase II alpha	protein_coding	NP_989626.2;XP_015149205.2;XP_015149207.2;XP_040502746.1	49072	.	2.77659	7.47108	2.0765e-12	3.65594e-11	-2.92323	5.97915	2.93105e-13	1.60635e-11	-8.1166	7.19511	3.61903e-42	9.25582e-40	6.56898	8.03256	5.05029	6.56898	8.03256	5.05029	5456	15023	1718	21.2616	57.979	7.45623	53.1251	147.819	20.1516
374189	00620	Pyruvate metabolism	0.00642364	1	0.0116019	374189	NM_204303	ME1	malic enzyme 1	protein_coding	NP_989634.2	49075	.	6.33416	3.78701	2.0067e-29	2.58882e-27	-2.74608	1.37927	2.31192e-07	4.46991e-06	-17.3937	3.65809	1.07795e-53	6.83231e-51	2.24901	4.63152	1.24212	2.24901	4.63152	1.24212	218	1370	73	1.09396	6.80939	0.407581	2.73341	17.3607	1.10155
374189	03320	PPAR signaling pathway	5.045e-05	0.00892965	0.000135298	374189	NM_204303	ME1	malic enzyme 1	protein_coding	NP_989634.2	49075	.	6.33416	3.78701	2.0067e-29	2.58882e-27	-2.74608	1.37927	2.31192e-07	4.46991e-06	-17.3937	3.65809	1.07795e-53	6.83231e-51	2.24901	4.63152	1.24212	2.24901	4.63152	1.24212	218	1370	73	1.09396	6.80939	0.407581	2.73341	17.3607	1.10155
374192	04010	MAPK signaling pathway	6.47505e-20	1.14608e-17	1.91014e-18	374192	NM_001085359	DUSP1	dual specificity phosphatase 1	protein_coding	NP_001078828.2	49076	.	1.93098	6.02874	5.50666e-06	3.34205e-05	-3.55247	4.8366	6.43983e-17	6.01794e-15	-6.85972	5.62359	3.49359e-35	4.89707e-33	5.50863	6.44263	3.75833	5.50863	6.44263	3.75833	2586	4952	670	19.9092	37.7732	5.77975	49.746	96.3039	15.6206
374193	00010	Glycolysis / Gluconeogenesis	4.06119e-06	0.00071883	1.39462e-05	374193	NM_204305	GAPDH	glyceraldehyde-3-phosphate dehydrogenase	protein_coding	NP_989636.1	49077	.	-2.142	11.8124	1.06441e-07	9.15998e-07	-1.41821	12.0296	0.0138657	0.0567474	1.51036	11.4886	0.00372055	0.0106873	12.26	11.1614	11.756	12.26	11.1614	11.756	284806	131854	184859	3159.81	1448.93	2297.77	7895.25	3694.09	6210.07
374193	05132	Salmonella infection	2.75822e-12	4.88205e-10	2.6852e-11	374193	NM_204305	GAPDH	glyceraldehyde-3-phosphate dehydrogenase	protein_coding	NP_989636.1	49077	.	-2.142	11.8124	1.06441e-07	9.15998e-07	-1.41821	12.0296	0.0138657	0.0567474	1.51036	11.4886	0.00372055	0.0106873	12.26	11.1614	11.756	12.26	11.1614	11.756	284806	131854	184859	3159.81	1448.93	2297.77	7895.25	3694.09	6210.07
374196	04010	MAPK signaling pathway	6.47505e-20	1.14608e-17	1.91014e-18	374196	NM_204306	PDGFA	platelet derived growth factor subunit A	protein_coding	NP_989637.1	49079	.	1.91361	3.70637	2.18585e-05	0.000115969	-1.05695	3.12626	0.730025	0.890157	-2.02258	3.68021	4.66772e-06	2.71533e-05	3.3127	4.17812	3.24102	3.3127	4.17812	3.24102	519	985	452	9.57141	18.0084	9.34762	23.9155	45.9129	25.2633
374196	04020	Calcium signaling pathway	7.20674e-21	1.27559e-18	2.55119e-19	374196	NM_204306	PDGFA	platelet derived growth factor subunit A	protein_coding	NP_989637.1	49079	.	1.91361	3.70637	2.18585e-05	0.000115969	-1.05695	3.12626	0.730025	0.890157	-2.02258	3.68021	4.66772e-06	2.71533e-05	3.3127	4.17812	3.24102	3.3127	4.17812	3.24102	519	985	452	9.57141	18.0084	9.34762	23.9155	45.9129	25.2633
374196	04510	Focal adhesion	1.48557e-21	2.62945e-19	6.57363e-20	374196	NM_204306	PDGFA	platelet derived growth factor subunit A	protein_coding	NP_989637.1	49079	.	1.91361	3.70637	2.18585e-05	0.000115969	-1.05695	3.12626	0.730025	0.890157	-2.02258	3.68021	4.66772e-06	2.71533e-05	3.3127	4.17812	3.24102	3.3127	4.17812	3.24102	519	985	452	9.57141	18.0084	9.34762	23.9155	45.9129	25.2633
374196	04540	Gap junction	4.25197e-05	0.00752599	0.000115784	374196	NM_204306	PDGFA	platelet derived growth factor subunit A	protein_coding	NP_989637.1	49079	.	1.91361	3.70637	2.18585e-05	0.000115969	-1.05695	3.12626	0.730025	0.890157	-2.02258	3.68021	4.66772e-06	2.71533e-05	3.3127	4.17812	3.24102	3.3127	4.17812	3.24102	519	985	452	9.57141	18.0084	9.34762	23.9155	45.9129	25.2633
374196	04810	Regulation of actin cytoskeleton	1.91278e-12	3.38562e-10	1.99154e-11	374196	NM_204306	PDGFA	platelet derived growth factor subunit A	protein_coding	NP_989637.1	49079	.	1.91361	3.70637	2.18585e-05	0.000115969	-1.05695	3.12626	0.730025	0.890157	-2.02258	3.68021	4.66772e-06	2.71533e-05	3.3127	4.17812	3.24102	3.3127	4.17812	3.24102	519	985	452	9.57141	18.0084	9.34762	23.9155	45.9129	25.2633
374197	04144	Endocytosis	0.00771342	1	0.0136527	374197	NM_204307,XM_046943376,XM_046943377	ACTR3	ARP3 actin related protein 3 homolog	protein_coding	NP_989638.1;XP_046799332.1;XP_046799333.1	49080	.	-2.00914	8.49257	1.13454e-06	7.99646e-06	-1.00595	8.9055	0.966879	1	1.99727	8.48685	1.39469e-06	9.00036e-06	8.91265	7.90909	8.90412	8.91265	7.90909	8.90412	27931	13786	25559	183.411	89.8843	187.253	458.279	229.163	506.08
374197	04530	Tight junction	2.16001e-05	0.00382322	6.37203e-05	374197	NM_204307,XM_046943376,XM_046943377	ACTR3	ARP3 actin related protein 3 homolog	protein_coding	NP_989638.1;XP_046799332.1;XP_046799333.1	49080	.	-2.00914	8.49257	1.13454e-06	7.99646e-06	-1.00595	8.9055	0.966879	1	1.99727	8.48685	1.39469e-06	9.00036e-06	8.91265	7.90909	8.90412	8.91265	7.90909	8.90412	27931	13786	25559	183.411	89.8843	187.253	458.279	229.163	506.08
374197	04810	Regulation of actin cytoskeleton	1.91278e-12	3.38562e-10	1.99154e-11	374197	NM_204307,XM_046943376,XM_046943377	ACTR3	ARP3 actin related protein 3 homolog	protein_coding	NP_989638.1;XP_046799332.1;XP_046799333.1	49080	.	-2.00914	8.49257	1.13454e-06	7.99646e-06	-1.00595	8.9055	0.966879	1	1.99727	8.48685	1.39469e-06	9.00036e-06	8.91265	7.90909	8.90412	8.91265	7.90909	8.90412	27931	13786	25559	183.411	89.8843	187.253	458.279	229.163	506.08
374197	05100	Bacterial invasion of epithelial cells	0.00164487	0.291141	0.00338536	374197	NM_204307,XM_046943376,XM_046943377	ACTR3	ARP3 actin related protein 3 homolog	protein_coding	NP_989638.1;XP_046799332.1;XP_046799333.1	49080	.	-2.00914	8.49257	1.13454e-06	7.99646e-06	-1.00595	8.9055	0.966879	1	1.99727	8.48685	1.39469e-06	9.00036e-06	8.91265	7.90909	8.90412	8.91265	7.90909	8.90412	27931	13786	25559	183.411	89.8843	187.253	458.279	229.163	506.08
374197	05132	Salmonella infection	2.75822e-12	4.88205e-10	2.6852e-11	374197	NM_204307,XM_046943376,XM_046943377	ACTR3	ARP3 actin related protein 3 homolog	protein_coding	NP_989638.1;XP_046799332.1;XP_046799333.1	49080	.	-2.00914	8.49257	1.13454e-06	7.99646e-06	-1.00595	8.9055	0.966879	1	1.99727	8.48685	1.39469e-06	9.00036e-06	8.91265	7.90909	8.90412	8.91265	7.90909	8.90412	27931	13786	25559	183.411	89.8843	187.253	458.279	229.163	506.08
374222	00260	Glycine, serine and threonine metabolism	3.82816e-08	6.77584e-06	1.69396e-07	374222	NM_204322	GLDC	glycine decarboxylase	protein_coding	NP_989653.3	11195	.	1.81195	2.43545	0.000324724	0.00129623	-1.62127	1.64552	0.00854063	0.0388272	-2.93762	2.22787	6.67481e-10	7.51974e-09	2.26976	2.98692	1.74709	2.26976	2.98692	1.74709	222	399	126	0.892196	1.59304	0.568053	2.22928	4.06151	1.53525
374222	00630	Glyoxylate and dicarboxylate metabolism	0.00851666	1	0.0149252	374222	NM_204322	GLDC	glycine decarboxylase	protein_coding	NP_989653.3	11195	.	1.81195	2.43545	0.000324724	0.00129623	-1.62127	1.64552	0.00854063	0.0388272	-2.93762	2.22787	6.67481e-10	7.51974e-09	2.26976	2.98692	1.74709	2.26976	2.98692	1.74709	222	399	126	0.892196	1.59304	0.568053	2.22928	4.06151	1.53525
374222	00670	One carbon pool by folate	6.12399e-09	1.08395e-06	3.28469e-08	374222	NM_204322	GLDC	glycine decarboxylase	protein_coding	NP_989653.3	11195	.	1.81195	2.43545	0.000324724	0.00129623	-1.62127	1.64552	0.00854063	0.0388272	-2.93762	2.22787	6.67481e-10	7.51974e-09	2.26976	2.98692	1.74709	2.26976	2.98692	1.74709	222	399	126	0.892196	1.59304	0.568053	2.22928	4.06151	1.53525
374222	00785	Lipoic acid metabolism	1	1	1	374222	NM_204322	GLDC	glycine decarboxylase	protein_coding	NP_989653.3	11195	.	1.81195	2.43545	0.000324724	0.00129623	-1.62127	1.64552	0.00854063	0.0388272	-2.93762	2.22787	6.67481e-10	7.51974e-09	2.26976	2.98692	1.74709	2.26976	2.98692	1.74709	222	399	126	0.892196	1.59304	0.568053	2.22928	4.06151	1.53525
374223	04060	Cytokine-cytokine receptor interaction	2.88242e-12	5.10188e-10	2.6852e-11	374223	NM_204323,XM_040704476,XM_046944211	LEPR	leptin receptor	protein_coding	NP_989654.2;XP_040560410.1;XP_046800167.1	49091	.	9.90394	1.13899	1.18836e-22	6.36906e-21	1.03889	-1.18613	1	1	-9.53124	1.15162	7.20036e-22	3.09637e-20	0.481318	2.30492	0.497237	0.481318	2.30492	0.497237	23	227	22	0.054914	0.552754	0.058878	0.137211	1.40926	0.159126
374223	04080	Neuroactive ligand-receptor interaction	2.02285e-17	3.58044e-15	5.11491e-16	374223	NM_204323,XM_040704476,XM_046944211	LEPR	leptin receptor	protein_coding	NP_989654.2;XP_040560410.1;XP_046800167.1	49091	.	9.90394	1.13899	1.18836e-22	6.36906e-21	1.03889	-1.18613	1	1	-9.53124	1.15162	7.20036e-22	3.09637e-20	0.481318	2.30492	0.497237	0.481318	2.30492	0.497237	23	227	22	0.054914	0.552754	0.058878	0.137211	1.40926	0.159126
374223	04081	Hormone signaling	7.21236e-12	1.27659e-09	6.38293e-11	374223	NM_204323,XM_040704476,XM_046944211	LEPR	leptin receptor	protein_coding	NP_989654.2;XP_040560410.1;XP_046800167.1	49091	.	9.90394	1.13899	1.18836e-22	6.36906e-21	1.03889	-1.18613	1	1	-9.53124	1.15162	7.20036e-22	3.09637e-20	0.481318	2.30492	0.497237	0.481318	2.30492	0.497237	23	227	22	0.054914	0.552754	0.058878	0.137211	1.40926	0.159126
374223	04920	Adipocytokine signaling pathway	0.0595706	1	0.0850322	374223	NM_204323,XM_040704476,XM_046944211	LEPR	leptin receptor	protein_coding	NP_989654.2;XP_040560410.1;XP_046800167.1	49091	.	9.90394	1.13899	1.18836e-22	6.36906e-21	1.03889	-1.18613	1	1	-9.53124	1.15162	7.20036e-22	3.09637e-20	0.481318	2.30492	0.497237	0.481318	2.30492	0.497237	23	227	22	0.054914	0.552754	0.058878	0.137211	1.40926	0.159126
374246	03440	Homologous recombination	3.82816e-08	6.77584e-06	1.69396e-07	374246	NM_204337,XM_015282762,XM_015282764,XM_040674420	NBN	nibrin	protein_coding	NP_989668.2;XP_015138248.2;XP_015138250.2;XP_040530354.1	11872	.	-1.8696	4.27745	2.80619e-05	0.000144991	1.28431	4.85024	0.0876029	0.225993	2.40114	4.52196	5.15292e-09	5.03481e-08	4.71285	3.85709	5.06164	4.71285	3.85709	5.06164	1465	777	1732	3.81156	2.00171	5.05113	9.52374	5.10344	13.6514
374246	04218	Cellular senescence	2.57427e-17	4.55647e-15	5.69558e-16	374246	NM_204337,XM_015282762,XM_015282764,XM_040674420	NBN	nibrin	protein_coding	NP_989668.2;XP_015138248.2;XP_015138250.2;XP_040530354.1	11872	.	-1.8696	4.27745	2.80619e-05	0.000144991	1.28431	4.85024	0.0876029	0.225993	2.40114	4.52196	5.15292e-09	5.03481e-08	4.71285	3.85709	5.06164	4.71285	3.85709	5.06164	1465	777	1732	3.81156	2.00171	5.05113	9.52374	5.10344	13.6514
374254	04625	C-type lectin receptor signaling pathway	6.93312e-05	0.0122716	0.000183159	374254	NM_001303036,XM_015286521,XM_015286522,XM_025150540	LSP1P1	lymphocyte-specific protein 1 pseudogene 1	protein_coding	NP_001289965.1;XP_015142007.2;XP_015142008.2;XP_025006308.1	4964	.	-3.84975	-0.183921	8.36573e-07	6.07349e-06	-3.25139	-0.122579	1.27444e-05	0.000159474	1.18383	-1.26935	0.674636	0.785782	1.22837	0.430027	0.497237	1.22837	0.430027	0.497237	78	20	22	0.52679	0.132761	0.163196	1.31626	0.338477	0.441061
374259	04010	MAPK signaling pathway	6.47505e-20	1.14608e-17	1.91014e-18	374259	NM_001001733,NM_001305679,NM_001396491,NR_131210,XM_046943393,XM_046943394,XM_046943395,XM_046943396,XM_046943398,XM_046943399,XM_046943400,XM_046943401,XR_006939787	CACNB4	calcium voltage-gated channel auxiliary subunit beta 4	protein_coding	NP_001001733.1;NP_001292608.1;NP_001383420.1;XP_046799349.1;XP_046799350.1;XP_046799351.1;XP_046799352.1;XP_046799354.1;XP_046799355.1;XP_046799356.1;XP_046799357.1	49105	.	2.2054	2.33061	2.57875e-06	1.67751e-05	-2.28028	1.19015	3.67994e-05	0.000400234	-5.02883	2.05824	5.91071e-18	1.68294e-16	2.04142	2.97741	1.24212	2.04142	2.97741	1.24212	181	396	73	0.390398	0.715777	0.140017	0.975467	1.82489	0.378415
374259	04260	Cardiac muscle contraction	0.00170388	0.301586	0.00345244	374259	NM_001001733,NM_001305679,NM_001396491,NR_131210,XM_046943393,XM_046943394,XM_046943395,XM_046943396,XM_046943398,XM_046943399,XM_046943400,XM_046943401,XR_006939787	CACNB4	calcium voltage-gated channel auxiliary subunit beta 4	protein_coding	NP_001001733.1;NP_001292608.1;NP_001383420.1;XP_046799349.1;XP_046799350.1;XP_046799351.1;XP_046799352.1;XP_046799354.1;XP_046799355.1;XP_046799356.1;XP_046799357.1	49105	.	2.2054	2.33061	2.57875e-06	1.67751e-05	-2.28028	1.19015	3.67994e-05	0.000400234	-5.02883	2.05824	5.91071e-18	1.68294e-16	2.04142	2.97741	1.24212	2.04142	2.97741	1.24212	181	396	73	0.390398	0.715777	0.140017	0.975467	1.82489	0.378415
374259	04261	Adrenergic signaling in cardiomyocytes	1.80383e-09	3.19278e-07	1.14028e-08	374259	NM_001001733,NM_001305679,NM_001396491,NR_131210,XM_046943393,XM_046943394,XM_046943395,XM_046943396,XM_046943398,XM_046943399,XM_046943400,XM_046943401,XR_006939787	CACNB4	calcium voltage-gated channel auxiliary subunit beta 4	protein_coding	NP_001001733.1;NP_001292608.1;NP_001383420.1;XP_046799349.1;XP_046799350.1;XP_046799351.1;XP_046799352.1;XP_046799354.1;XP_046799355.1;XP_046799356.1;XP_046799357.1	49105	.	2.2054	2.33061	2.57875e-06	1.67751e-05	-2.28028	1.19015	3.67994e-05	0.000400234	-5.02883	2.05824	5.91071e-18	1.68294e-16	2.04142	2.97741	1.24212	2.04142	2.97741	1.24212	181	396	73	0.390398	0.715777	0.140017	0.975467	1.82489	0.378415
374260	04110	Cell cycle	1.04156e-28	1.84356e-26	9.21779e-27	374260	NM_204345,XM_015297941	CHEK1	checkpoint kinase 1	protein_coding	NP_989676.1;XP_015153427.1	49106	.	-7.43992	4.36679	2.4975e-35	5.60132e-33	-1.44015	4.94496	0.0126872	0.0527925	5.166	3.91397	1.436e-24	7.92956e-23	5.22161	2.55557	4.71228	5.22161	2.55557	4.71228	2109	281	1348	18.2124	2.39199	13.0207	45.5062	6.09845	35.1904
374260	04115	p53 signaling pathway	3.05198e-09	5.402e-07	1.74258e-08	374260	NM_204345,XM_015297941	CHEK1	checkpoint kinase 1	protein_coding	NP_989676.1;XP_015153427.1	49106	.	-7.43992	4.36679	2.4975e-35	5.60132e-33	-1.44015	4.94496	0.0126872	0.0527925	5.166	3.91397	1.436e-24	7.92956e-23	5.22161	2.55557	4.71228	5.22161	2.55557	4.71228	2109	281	1348	18.2124	2.39199	13.0207	45.5062	6.09845	35.1904
374260	04218	Cellular senescence	2.57427e-17	4.55647e-15	5.69558e-16	374260	NM_204345,XM_015297941	CHEK1	checkpoint kinase 1	protein_coding	NP_989676.1;XP_015153427.1	49106	.	-7.43992	4.36679	2.4975e-35	5.60132e-33	-1.44015	4.94496	0.0126872	0.0527925	5.166	3.91397	1.436e-24	7.92956e-23	5.22161	2.55557	4.71228	5.22161	2.55557	4.71228	2109	281	1348	18.2124	2.39199	13.0207	45.5062	6.09845	35.1904
374266	04820	Cytoskeleton in muscle cells	1.33805e-31	2.36836e-29	2.36836e-29	374266	NM_204348,XM_015281203	XIRP1	xin actin binding repeat containing 1	protein_coding	NP_989679.4;XP_015136689.2	49109	.	-6.58828	0.131514	4.34492e-12	7.29727e-11	-7.5165	0.120136	1.89569e-12	9.18121e-11	-1.14116	-1.75216	1	1	1.50708	0.35367	0.314016	1.50708	0.35367	0.314016	107	16	13	0.156869	0.023179	0.020089	0.391959	0.059095	0.054293
374270	04060	Cytokine-cytokine receptor interaction	2.88242e-12	5.10188e-10	2.6852e-11	374270	NM_001277996	IL16	interleukin 16	protein_coding	NP_001264925.2	4808	.	8.69426	4.4368	6.71963e-40	2.51177e-37	3.28306	3.26017	1.56549e-13	9.02044e-12	-2.64818	4.74197	7.91665e-11	1.02768e-09	2.44877	5.31429	3.96772	2.44877	5.31429	3.96772	259	2234	783	0.774224	6.62519	2.6256	1.93451	16.8911	7.09606
378783	04010	MAPK signaling pathway	6.47505e-20	1.14608e-17	1.91014e-18	378783	NM_204361	KIT	KIT proto-oncogene, receptor tyrosine kinase	protein_coding	NP_989692.1	10414	.	-3.57689	-1.07437	0.000302407	0.00122153	-4.05057	-1.09213	0.000205848	0.00176003	-1.13276	-2.21123	0.832022	0.910143	0.755937	0.252164	0.224465	0.755937	0.252164	0.224465	40	11	9	0.111278	0.030309	0.028005	0.278044	0.077274	0.075687
378783	04916	Melanogenesis	1.73399e-07	3.06916e-05	7.13758e-07	378783	NM_204361	KIT	KIT proto-oncogene, receptor tyrosine kinase	protein_coding	NP_989692.1	10414	.	-3.57689	-1.07437	0.000302407	0.00122153	-4.05057	-1.09213	0.000205848	0.00176003	-1.13276	-2.21123	0.832022	0.910143	0.755937	0.252164	0.224465	0.755937	0.252164	0.224465	40	11	9	0.111278	0.030309	0.028005	0.278044	0.077274	0.075687
378788	04150	mTOR signaling pathway	0.00127642	0.225927	0.00268961	378788	NM_001271931,XM_040674479,XM_040674489	FZD6	frizzled class receptor 6	protein_coding	NP_001258860.3;XP_040530413.1;XP_040530423.1	49120	.	2.52594	6.83006	1.73771e-10	2.31981e-09	1.49541	6.33148	0.00511185	0.02583	-1.68913	7.01974	0.000257475	0.00102386	6.03379	7.35727	6.60703	6.03379	7.35727	6.60703	3747	9386	5158	12.8188	31.8566	19.8257	32.0297	81.2193	53.582
378788	04310	Wnt signaling pathway	2.03295e-14	3.59832e-12	2.76794e-13	378788	NM_001271931,XM_040674479,XM_040674489	FZD6	frizzled class receptor 6	protein_coding	NP_001258860.3;XP_040530413.1;XP_040530423.1	49120	.	2.52594	6.83006	1.73771e-10	2.31981e-09	1.49541	6.33148	0.00511185	0.02583	-1.68913	7.01974	0.000257475	0.00102386	6.03379	7.35727	6.60703	6.03379	7.35727	6.60703	3747	9386	5158	12.8188	31.8566	19.8257	32.0297	81.2193	53.582
378788	04916	Melanogenesis	1.73399e-07	3.06916e-05	7.13758e-07	378788	NM_001271931,XM_040674479,XM_040674489	FZD6	frizzled class receptor 6	protein_coding	NP_001258860.3;XP_040530413.1;XP_040530423.1	49120	.	2.52594	6.83006	1.73771e-10	2.31981e-09	1.49541	6.33148	0.00511185	0.02583	-1.68913	7.01974	0.000257475	0.00102386	6.03379	7.35727	6.60703	6.03379	7.35727	6.60703	3747	9386	5158	12.8188	31.8566	19.8257	32.0297	81.2193	53.582
378799	03430	Mismatch repair	5.15171e-07	9.11853e-05	1.94011e-06	378799	XM_015278122	MSH2	mutS homolog 2	protein_coding	XP_015133608.1	6808	.	-2.20195	6.02974	5.60205e-08	5.06618e-07	-1.46651	6.23962	0.00775749	0.0359811	1.50148	5.67373	0.00496631	0.013785	6.50478	5.38493	5.95977	6.50478	5.38493	5.95977	5216	2349	3274	23.9624	10.6879	16.8511	59.8735	27.249	45.5425
378893	03460	Fanconi anemia pathway	1.60201e-14	2.83555e-12	2.36296e-13	378893	NM_204378	FANCG	Fanconi anemia complementation group G	protein_coding	NP_989709.2	49129	.	-2.66297	2.56559	4.45364e-09	4.79506e-08	1.30048	3.30414	0.0915062	0.232643	3.46307	2.84795	8.93369e-14	1.65694e-12	3.25662	2.07455	3.60044	3.25662	2.07455	3.60044	497	185	595	2.94586	1.08499	3.94678	7.36065	2.76621	10.6667
378894	04060	Cytokine-cytokine receptor interaction	2.88242e-12	5.10188e-10	2.6852e-11	378894	NM_204379,XM_015291626,XM_015291627,XM_015291628,XM_015291629,XM_015291630	TNFSF10	tumor necrosis factor superfamily member 10	protein_coding	NP_989710.2;XP_015147112.1;XP_015147113.1;XP_015147114.1;XP_015147115.1;XP_015147116.1	6980	.	3.19284	6.71531	2.40469e-15	6.13934e-14	1.12516	5.73541	0.414157	0.641504	-2.83767	6.75785	8.87867e-13	1.45594e-11	5.67539	7.33076	5.84239	5.67539	7.33076	5.84239	2910	9214	3014	12.4179	38.5466	14.2102	31.0278	98.2757	38.4053
378894	04068	FoxO signaling pathway	1.41846e-09	2.51068e-07	9.29882e-09	378894	NM_204379,XM_015291626,XM_015291627,XM_015291628,XM_015291629,XM_015291630	TNFSF10	tumor necrosis factor superfamily member 10	protein_coding	NP_989710.2;XP_015147112.1;XP_015147113.1;XP_015147114.1;XP_015147115.1;XP_015147116.1	6980	.	3.19284	6.71531	2.40469e-15	6.13934e-14	1.12516	5.73541	0.414157	0.641504	-2.83767	6.75785	8.87867e-13	1.45594e-11	5.67539	7.33076	5.84239	5.67539	7.33076	5.84239	2910	9214	3014	12.4179	38.5466	14.2102	31.0278	98.2757	38.4053
378894	04210	Apoptosis	1.84476e-13	3.26522e-11	2.17681e-12	378894	NM_204379,XM_015291626,XM_015291627,XM_015291628,XM_015291629,XM_015291630	TNFSF10	tumor necrosis factor superfamily member 10	protein_coding	NP_989710.2;XP_015147112.1;XP_015147113.1;XP_015147114.1;XP_015147115.1;XP_015147116.1	6980	.	3.19284	6.71531	2.40469e-15	6.13934e-14	1.12516	5.73541	0.414157	0.641504	-2.83767	6.75785	8.87867e-13	1.45594e-11	5.67539	7.33076	5.84239	5.67539	7.33076	5.84239	2910	9214	3014	12.4179	38.5466	14.2102	31.0278	98.2757	38.4053
378894	04217	Necroptosis	3.17814e-13	5.6253e-11	3.51582e-12	378894	NM_204379,XM_015291626,XM_015291627,XM_015291628,XM_015291629,XM_015291630	TNFSF10	tumor necrosis factor superfamily member 10	protein_coding	NP_989710.2;XP_015147112.1;XP_015147113.1;XP_015147114.1;XP_015147115.1;XP_015147116.1	6980	.	3.19284	6.71531	2.40469e-15	6.13934e-14	1.12516	5.73541	0.414157	0.641504	-2.83767	6.75785	8.87867e-13	1.45594e-11	5.67539	7.33076	5.84239	5.67539	7.33076	5.84239	2910	9214	3014	12.4179	38.5466	14.2102	31.0278	98.2757	38.4053
378894	05132	Salmonella infection	2.75822e-12	4.88205e-10	2.6852e-11	378894	NM_204379,XM_015291626,XM_015291627,XM_015291628,XM_015291629,XM_015291630	TNFSF10	tumor necrosis factor superfamily member 10	protein_coding	NP_989710.2;XP_015147112.1;XP_015147113.1;XP_015147114.1;XP_015147115.1;XP_015147116.1	6980	.	3.19284	6.71531	2.40469e-15	6.13934e-14	1.12516	5.73541	0.414157	0.641504	-2.83767	6.75785	8.87867e-13	1.45594e-11	5.67539	7.33076	5.84239	5.67539	7.33076	5.84239	2910	9214	3014	12.4179	38.5466	14.2102	31.0278	98.2757	38.4053
378894	05164	Influenza A	7.156e-09	1.26661e-06	3.59443e-08	378894	NM_204379,XM_015291626,XM_015291627,XM_015291628,XM_015291629,XM_015291630	TNFSF10	tumor necrosis factor superfamily member 10	protein_coding	NP_989710.2;XP_015147112.1;XP_015147113.1;XP_015147114.1;XP_015147115.1;XP_015147116.1	6980	.	3.19284	6.71531	2.40469e-15	6.13934e-14	1.12516	5.73541	0.414157	0.641504	-2.83767	6.75785	8.87867e-13	1.45594e-11	5.67539	7.33076	5.84239	5.67539	7.33076	5.84239	2910	9214	3014	12.4179	38.5466	14.2102	31.0278	98.2757	38.4053
378895	04130	SNARE interactions in vesicular transport	0.273714	1	0.338793	378895	NM_001389361,XM_015275155,XM_015275157	STX2	syntaxin 2	protein_coding	NP_001376290.1;XP_015130641.1;XP_015130643.1	49130	.	-1.9363	6.5237	4.63118e-06	2.85469e-05	1.05843	6.96442	0.691229	0.863016	2.04944	6.57817	6.79117e-07	4.6743e-06	6.93431	5.99199	7.01559	6.93431	5.99199	7.01559	7045	3608	6864	33.9203	17.2021	36.9855	84.7548	43.8573	99.9587
378909	00500	Starch and sucrose metabolism	0.0343382	1	0.0538857	378909	NM_204392,XM_046941361	PYGL	phosphorylase, glycogen, liver	protein_coding	NP_989723.2;XP_046797317.1	49139	.	1.74761	7.02464	9.99869e-05	0.000453519	-1.3285	6.37634	0.0477355	0.14534	-2.32169	6.88871	5.95162e-09	5.74968e-08	6.58123	7.38016	6.17636	6.58123	7.38016	6.17636	5503	9537	3813	25.6213	43.9888	19.8896	64.0186	112.151	53.7546
378909	04217	Necroptosis	3.17814e-13	5.6253e-11	3.51582e-12	378909	NM_204392,XM_046941361	PYGL	phosphorylase, glycogen, liver	protein_coding	NP_989723.2;XP_046797317.1	49139	.	1.74761	7.02464	9.99869e-05	0.000453519	-1.3285	6.37634	0.0477355	0.14534	-2.32169	6.88871	5.95162e-09	5.74968e-08	6.58123	7.38016	6.17636	6.58123	7.38016	6.17636	5503	9537	3813	25.6213	43.9888	19.8896	64.0186	112.151	53.7546
378909	04910	Insulin signaling pathway	0.000103074	0.0182441	0.00025696	378909	NM_204392,XM_046941361	PYGL	phosphorylase, glycogen, liver	protein_coding	NP_989723.2;XP_046797317.1	49139	.	1.74761	7.02464	9.99869e-05	0.000453519	-1.3285	6.37634	0.0477355	0.14534	-2.32169	6.88871	5.95162e-09	5.74968e-08	6.58123	7.38016	6.17636	6.58123	7.38016	6.17636	5503	9537	3813	25.6213	43.9888	19.8896	64.0186	112.151	53.7546
378911	04080	Neuroactive ligand-receptor interaction	2.02285e-17	3.58044e-15	5.11491e-16	378911	NM_204394,XM_046898301	GHSR	growth hormone secretagogue receptor	protein_coding	NP_989725.1;XP_046754257.1	6983	.	2.77628	3.01764	2.52068e-10	3.28387e-09	2.16332	2.76253	2.07201e-06	3.1563e-05	-1.28333	3.40425	0.107293	0.187387	2.39783	3.68469	3.35618	2.39783	3.68469	3.35618	248	683	494	0.326635	0.91554	0.763345	0.816145	2.33419	2.06305
378911	04081	Hormone signaling	7.21236e-12	1.27659e-09	6.38293e-11	378911	NM_204394,XM_046898301	GHSR	growth hormone secretagogue receptor	protein_coding	NP_989725.1;XP_046754257.1	6983	.	2.77628	3.01764	2.52068e-10	3.28387e-09	2.16332	2.76253	2.07201e-06	3.1563e-05	-1.28333	3.40425	0.107293	0.187387	2.39783	3.68469	3.35618	2.39783	3.68469	3.35618	248	683	494	0.326635	0.91554	0.763345	0.816145	2.33419	2.06305
378914	04012	ErbB signaling pathway	0.000223722	0.0395988	0.00054245	378914	NM_001396336,NM_204396,XM_046904082,XM_046904083	CDKN1A	cyclin dependent kinase inhibitor 1A	protein_coding	NP_001383265.1;NP_989727.2;XP_046760038.1;XP_046760039.1	49142	.	5.09053	0.734363	1.54552e-12	2.75099e-11	-3.52912	-1.39055	0.00266073	0.0153799	-17.9618	0.568716	4.50631e-22	1.97276e-20	0.617077	1.89762	0.201181	0.617077	1.89762	0.201181	31	157	8	0.151725	1.37019	0.043142	0.379106	3.49334	0.116598
378914	04068	FoxO signaling pathway	1.41846e-09	2.51068e-07	9.29882e-09	378914	NM_001396336,NM_204396,XM_046904082,XM_046904083	CDKN1A	cyclin dependent kinase inhibitor 1A	protein_coding	NP_001383265.1;NP_989727.2;XP_046760038.1;XP_046760039.1	49142	.	5.09053	0.734363	1.54552e-12	2.75099e-11	-3.52912	-1.39055	0.00266073	0.0153799	-17.9618	0.568716	4.50631e-22	1.97276e-20	0.617077	1.89762	0.201181	0.617077	1.89762	0.201181	31	157	8	0.151725	1.37019	0.043142	0.379106	3.49334	0.116598
378914	04110	Cell cycle	1.04156e-28	1.84356e-26	9.21779e-27	378914	NM_001396336,NM_204396,XM_046904082,XM_046904083	CDKN1A	cyclin dependent kinase inhibitor 1A	protein_coding	NP_001383265.1;NP_989727.2;XP_046760038.1;XP_046760039.1	49142	.	5.09053	0.734363	1.54552e-12	2.75099e-11	-3.52912	-1.39055	0.00266073	0.0153799	-17.9618	0.568716	4.50631e-22	1.97276e-20	0.617077	1.89762	0.201181	0.617077	1.89762	0.201181	31	157	8	0.151725	1.37019	0.043142	0.379106	3.49334	0.116598
378914	04115	p53 signaling pathway	3.05198e-09	5.402e-07	1.74258e-08	378914	NM_001396336,NM_204396,XM_046904082,XM_046904083	CDKN1A	cyclin dependent kinase inhibitor 1A	protein_coding	NP_001383265.1;NP_989727.2;XP_046760038.1;XP_046760039.1	49142	.	5.09053	0.734363	1.54552e-12	2.75099e-11	-3.52912	-1.39055	0.00266073	0.0153799	-17.9618	0.568716	4.50631e-22	1.97276e-20	0.617077	1.89762	0.201181	0.617077	1.89762	0.201181	31	157	8	0.151725	1.37019	0.043142	0.379106	3.49334	0.116598
378914	04218	Cellular senescence	2.57427e-17	4.55647e-15	5.69558e-16	378914	NM_001396336,NM_204396,XM_046904082,XM_046904083	CDKN1A	cyclin dependent kinase inhibitor 1A	protein_coding	NP_001383265.1;NP_989727.2;XP_046760038.1;XP_046760039.1	49142	.	5.09053	0.734363	1.54552e-12	2.75099e-11	-3.52912	-1.39055	0.00266073	0.0153799	-17.9618	0.568716	4.50631e-22	1.97276e-20	0.617077	1.89762	0.201181	0.617077	1.89762	0.201181	31	157	8	0.151725	1.37019	0.043142	0.379106	3.49334	0.116598
378922	04110	Cell cycle	1.04156e-28	1.84356e-26	9.21779e-27	378922	NM_204403	BUB1B	BUB1 mitotic checkpoint serine/threonine kinase B	protein_coding	NP_989734.3	3590	.	-3.38588	6.59108	1.12254e-16	3.38806e-15	-1.42029	6.98665	0.0141621	0.0576689	2.38393	6.21697	2.37387e-09	2.44222e-08	7.22689	5.49011	6.72473	7.22689	5.49011	6.72473	8642	2531	5601	33.3936	9.68648	24.2467	83.4386	24.696	65.5302
386583	04912	GnRH signaling pathway	3.46412e-08	6.13149e-06	1.61355e-07	386583	NM_204420	MMP2	matrix metallopeptidase 2	protein_coding	NP_989751.1	49157	.	2.41135	12.0395	9.43252e-10	1.12434e-08	2.64038	12.1333	1.72334e-11	7.0372e-10	1.09498	12.606	0.521792	0.652822	11.2698	12.5393	12.6701	11.2698	12.5393	12.6701	143342	342766	348395	666.691	1579.03	1815.43	1665.82	4025.79	4906.47
395079	04820	Cytoskeleton in muscle cells	1.33805e-31	2.36836e-29	2.36836e-29	395079	XM_418173	FBN3	fibrillin 3	protein_coding	XP_418173.7	49165	.	1.63551	3.27808	0.00152516	0.00512653	-1.50222	2.61991	0.0124259	0.0519933	-2.45689	3.08429	2.0413e-08	1.81895e-07	3.05917	3.70019	2.5563	3.05917	3.70019	2.5563	426	691	261	0.553469	0.889331	0.38005	1.38292	2.26737	1.02714
395080	00240	Pyrimidine metabolism	6.66166e-09	1.17911e-06	3.46798e-08	395080	NM_204436,XM_015281267,XM_015281268,XM_015281269,XM_046917470,XM_046917475,XM_046917476,XM_046917478,XM_046917480,XM_046917481,XM_046917482	NT5C3A	5'-nucleotidase, cytosolic IIIA	protein_coding	NP_989767.1;XP_015136753.1;XP_015136754.1;XP_015136755.1;XP_046773426.1;XP_046773431.1;XP_046773432.1;XP_046773434.1;XP_046773436.1;XP_046773437.1;XP_046773438.1	9255	.	-2.24437	4.23659	8.00653e-08	7.06105e-07	1.08562	4.76467	0.577303	0.782076	2.43653	4.31913	3.59405e-09	3.60593e-08	4.7567	3.65517	4.87101	4.7567	3.65517	4.87101	1512	668	1511	12.7132	5.21576	13.5553	31.7656	13.2977	36.6353
395090	04060	Cytokine-cytokine receptor interaction	2.88242e-12	5.10188e-10	2.6852e-11	395090	NM_204444,XM_015296813,XM_015296815,XM_015296818,XM_046903098	TNFRSF8	TNF receptor superfamily member 8	protein_coding	NP_989775.1;XP_015152299.3;XP_015152301.3;XP_015152304.3;XP_046759054.1	3259	.	-2.3551	3.62049	3.06285e-08	2.88624e-07	1.84885	4.61815	3.27567e-05	0.000362038	4.35419	4.29282	4.26544e-21	1.70394e-19	4.18731	3.05481	5.0372	4.18731	3.05481	5.0372	1000	421	1702	3.66249	1.52553	6.98952	9.15127	3.88937	18.8902
395091	00230	Purine metabolism	9.6418e-10	1.7066e-07	6.56384e-09	395091	NM_204445	PDE6G	phosphodiesterase 6G	protein_coding	NP_989776.1	3334	.	2.87507	-0.898029	0.00141482	0.00479879	1.301	-1.58858	0.519736	0.735787	-2.20941	-0.784415	0.0125613	0.030735	0.331445	0.804554	0.418663	0.331445	0.804554	0.418663	15	43	18	0.404082	1.15831	0.521895	1.00966	2.95314	1.4105
395091	04744	Phototransduction	0.0257131	1	0.0413747	395091	NM_204445	PDE6G	phosphodiesterase 6G	protein_coding	NP_989776.1	3334	.	2.87507	-0.898029	0.00141482	0.00479879	1.301	-1.58858	0.519736	0.735787	-2.20941	-0.784415	0.0125613	0.030735	0.331445	0.804554	0.418663	0.331445	0.804554	0.418663	15	43	18	0.404082	1.15831	0.521895	1.00966	2.95314	1.4105
395096	04060	Cytokine-cytokine receptor interaction	2.88242e-12	5.10188e-10	2.6852e-11	395096	XM_004947134,XM_046903036,XM_417434	TNFRSF6B	TNF receptor superfamily member 6b, transcript variant X3	protein_coding	XP_004947191.2;XP_046758992.1;XP_417434.3	49168	.	-1.46775	2.30491	0.0212302	0.0493139	-5.37123	1.8098	6.72947e-18	6.95761e-16	-3.65949	1.36352	1.13589e-10	1.44403e-09	2.77336	2.31502	1.05997	2.77336	2.31502	1.05997	339	229	58	2.56867	1.7215	0.491858	6.41818	4.38901	1.32932
395097	04010	MAPK signaling pathway	6.47505e-20	1.14608e-17	1.91014e-18	395097	NM_001030342	IGF2	insulin like growth factor 2	protein_coding	NP_001025513.1	4942	.	1.04528	2.53855	0.809439	0.896248	-13.6551	1.6214	5.36129e-30	2.00402e-27	-14.2732	1.67979	4.76523e-31	4.63117e-29	2.73283	2.78731	0.497237	2.73283	2.78731	0.497237	328	340	22	0.818104	0.839402	0.059486	2.04415	2.14008	0.160769
395097	04081	Hormone signaling	7.21236e-12	1.27659e-09	6.38293e-11	395097	NM_001030342	IGF2	insulin like growth factor 2	protein_coding	NP_001025513.1	4942	.	1.04528	2.53855	0.809439	0.896248	-13.6551	1.6214	5.36129e-30	2.00402e-27	-14.2732	1.67979	4.76523e-31	4.63117e-29	2.73283	2.78731	0.497237	2.73283	2.78731	0.497237	328	340	22	0.818104	0.839402	0.059486	2.04415	2.14008	0.160769
395126	03083	Polycomb repressive complex	0.0217235	1	0.0356025	395126	NM_001348012,NM_204471,XM_040647310,XM_046900552,XM_046900553,XM_046900554	USP7	ubiquitin specific peptidase 7	protein_coding	NP_001334941.1;NP_989802.2;XP_040503244.2;XP_046756508.1;XP_046756509.1;XP_046756510.1	5523	.	-2.02695	7.53718	8.84648e-07	6.3812e-06	-2.06953	7.52739	4.28172e-07	7.80236e-06	-1.02101	6.92455	0.884947	0.953211	7.96415	6.95075	6.921	7.96415	6.95075	6.921	14445	7067	6425	41.8085	20.356	21.0751	104.464	51.8981	56.9586
395126	04068	FoxO signaling pathway	1.41846e-09	2.51068e-07	9.29882e-09	395126	NM_001348012,NM_204471,XM_040647310,XM_046900552,XM_046900553,XM_046900554	USP7	ubiquitin specific peptidase 7	protein_coding	NP_001334941.1;NP_989802.2;XP_040503244.2;XP_046756508.1;XP_046756509.1;XP_046756510.1	5523	.	-2.02695	7.53718	8.84648e-07	6.3812e-06	-2.06953	7.52739	4.28172e-07	7.80236e-06	-1.02101	6.92455	0.884947	0.953211	7.96415	6.95075	6.921	7.96415	6.95075	6.921	14445	7067	6425	41.8085	20.356	21.0751	104.464	51.8981	56.9586
395128	03460	Fanconi anemia pathway	1.60201e-14	2.83555e-12	2.36296e-13	395128	NM_001005848,NM_204472	HES4	hes family bHLH transcription factor 4	protein_coding	NP_001005848.1;NP_989803.1	49182	.	-2.0758	-0.810741	0.0185387	0.0438659	1.06029	-0.357328	0.85386	0.964722	2.20066	-0.76088	0.0125613	0.030735	0.78506	0.430027	0.821221	0.78506	0.430027	0.821221	42	20	41	0.404164	0.182156	0.432057	1.00986	0.464413	1.1677
395128	04330	Notch signaling pathway	0.0389306	1	0.0592084	395128	NM_001005848,NM_204472	HES4	hes family bHLH transcription factor 4	protein_coding	NP_001005848.1;NP_989803.1	49182	.	-2.0758	-0.810741	0.0185387	0.0438659	1.06029	-0.357328	0.85386	0.964722	2.20066	-0.76088	0.0125613	0.030735	0.78506	0.430027	0.821221	0.78506	0.430027	0.821221	42	20	41	0.404164	0.182156	0.432057	1.00986	0.464413	1.1677
395133	04068	FoxO signaling pathway	1.41846e-09	2.51068e-07	9.29882e-09	395133	NM_204476,XM_015284007,XM_015284008	SGK1	serum/glucocorticoid regulated kinase 1	protein_coding	NP_989807.1;XP_015139493.1;XP_015139494.1	49184	.	2.92871	6.26329	2.2409e-13	4.48119e-12	1.49597	5.60914	0.00540412	0.0269984	-1.95773	6.43485	3.31094e-06	1.9945e-05	5.325	6.85142	5.89413	5.325	6.85142	5.89413	2270	6593	3126	13.4126	38.5751	20.6819	33.5134	98.3484	55.8958
395133	04148	Efferocytosis	4.48445e-10	7.93747e-08	3.30728e-09	395133	NM_204476,XM_015284007,XM_015284008	SGK1	serum/glucocorticoid regulated kinase 1	protein_coding	NP_989807.1;XP_015139493.1;XP_015139494.1	49184	.	2.92871	6.26329	2.2409e-13	4.48119e-12	1.49597	5.60914	0.00540412	0.0269984	-1.95773	6.43485	3.31094e-06	1.9945e-05	5.325	6.85142	5.89413	5.325	6.85142	5.89413	2270	6593	3126	13.4126	38.5751	20.6819	33.5134	98.3484	55.8958
395133	04150	mTOR signaling pathway	0.00127642	0.225927	0.00268961	395133	NM_204476,XM_015284007,XM_015284008	SGK1	serum/glucocorticoid regulated kinase 1	protein_coding	NP_989807.1;XP_015139493.1;XP_015139494.1	49184	.	2.92871	6.26329	2.2409e-13	4.48119e-12	1.49597	5.60914	0.00540412	0.0269984	-1.95773	6.43485	3.31094e-06	1.9945e-05	5.325	6.85142	5.89413	5.325	6.85142	5.89413	2270	6593	3126	13.4126	38.5751	20.6819	33.5134	98.3484	55.8958
395134	04110	Cell cycle	1.04156e-28	1.84356e-26	9.21779e-27	395134	NM_204477,XM_015277933,XM_025147012	NDC80	NDC80, kinetochore complex component	protein_coding	NP_989808.3;XP_015133419.1;XP_025002780.1	10977	.	-4.57264	6.41663	2.63706e-24	1.73167e-22	1.23156	7.28909	0.14416	0.319368	5.63147	6.66739	2.26964e-30	2.01749e-28	7.14097	4.98393	7.43954	7.14097	4.98393	7.43954	8139	1765	9227	27.4509	5.88677	34.8687	68.5901	15.0085	94.2379
395138	00601	Glycosphingolipid biosynthesis - lacto and neolacto series	0.0257131	1	0.0413747	395138	NM_001396124,NM_001396125,NM_001396126,NM_001396127,NM_001396128,NM_001396129,NM_001396130,NM_001396131,NM_001396133,NM_001396134,NM_001396135,NM_204479,XM_015295670,XM_015295681,XM_015295693,XM_015295705,XM_025152445,XM_025152479,XM_040703247,XM_040703408,XM_046899218,XM_046899249,XM_046899332,XM_046899374,XM_046899391,XM_046899414,XM_046899517,XM_046899553,XM_046899569,XM_046899585,XM_046899595…	ST3GAL6	ST3 beta-galactoside alpha-2,3-sialyltransferase 6	protein_coding	NP_001383053.1;NP_001383054.1;NP_001383055.1;NP_001383056.1;NP_001383057.1;NP_001383058.1;NP_001383059.1;NP_001383060.1;NP_001383062.1;NP_001383063.1;NP_001383064.1;NP_989810.2;XP_015151156.2;XP_015151167.2;XP_015151179.2;XP_015151191.2;XP_025008213.2;XP_025008247.2;XP_040559181.1;XP_040559342.1;XP_046755174.1;XP_046755205.1;XP_046755288.1;XP_046755330.1;XP_046755347.1;XP_046755370.1;XP_046755473…	11351	.	3.66038	-1.32864	0.000883481	0.00317853	-1.18043	-2.48082	0.81105	0.940795	-4.319	-1.35139	0.000254748	0.0010144	0.207848	0.653497	0.177515	0.207848	0.653497	0.177515	9	33	7	0.01493	0.052091	0.013078	0.037306	0.132809	0.035346
395142	04145	Phagosome	1.44433e-16	2.55646e-14	2.55646e-15	395142	NM_204483,XM_040703246	ITGB5	integrin subunit beta 5	protein_coding	NP_989814.2;XP_040559180.1	8937	.	1.48513	10.0576	0.00540706	0.0154104	-3.90825	9.07306	1.81548e-20	2.6204e-18	-5.80424	9.54425	1.00129e-31	1.04262e-29	9.74594	10.316	7.78428	9.74594	10.316	7.78428	49811	73359	11732	223.347	319.185	60.391	558.064	813.772	163.216
395142	04148	Efferocytosis	4.48445e-10	7.93747e-08	3.30728e-09	395142	NM_204483,XM_040703246	ITGB5	integrin subunit beta 5	protein_coding	NP_989814.2;XP_040559180.1	8937	.	1.48513	10.0576	0.00540706	0.0154104	-3.90825	9.07306	1.81548e-20	2.6204e-18	-5.80424	9.54425	1.00129e-31	1.04262e-29	9.74594	10.316	7.78428	9.74594	10.316	7.78428	49811	73359	11732	223.347	319.185	60.391	558.064	813.772	163.216
395142	04510	Focal adhesion	1.48557e-21	2.62945e-19	6.57363e-20	395142	NM_204483,XM_040703246	ITGB5	integrin subunit beta 5	protein_coding	NP_989814.2;XP_040559180.1	8937	.	1.48513	10.0576	0.00540706	0.0154104	-3.90825	9.07306	1.81548e-20	2.6204e-18	-5.80424	9.54425	1.00129e-31	1.04262e-29	9.74594	10.316	7.78428	9.74594	10.316	7.78428	49811	73359	11732	223.347	319.185	60.391	558.064	813.772	163.216
395142	04512	ECM-receptor interaction	3.89334e-17	6.89121e-15	7.6569e-16	395142	NM_204483,XM_040703246	ITGB5	integrin subunit beta 5	protein_coding	NP_989814.2;XP_040559180.1	8937	.	1.48513	10.0576	0.00540706	0.0154104	-3.90825	9.07306	1.81548e-20	2.6204e-18	-5.80424	9.54425	1.00129e-31	1.04262e-29	9.74594	10.316	7.78428	9.74594	10.316	7.78428	49811	73359	11732	223.347	319.185	60.391	558.064	813.772	163.216
395142	04810	Regulation of actin cytoskeleton	1.91278e-12	3.38562e-10	1.99154e-11	395142	NM_204483,XM_040703246	ITGB5	integrin subunit beta 5	protein_coding	NP_989814.2;XP_040559180.1	8937	.	1.48513	10.0576	0.00540706	0.0154104	-3.90825	9.07306	1.81548e-20	2.6204e-18	-5.80424	9.54425	1.00129e-31	1.04262e-29	9.74594	10.316	7.78428	9.74594	10.316	7.78428	49811	73359	11732	223.347	319.185	60.391	558.064	813.772	163.216
395142	04820	Cytoskeleton in muscle cells	1.33805e-31	2.36836e-29	2.36836e-29	395142	NM_204483,XM_040703246	ITGB5	integrin subunit beta 5	protein_coding	NP_989814.2;XP_040559180.1	8937	.	1.48513	10.0576	0.00540706	0.0154104	-3.90825	9.07306	1.81548e-20	2.6204e-18	-5.80424	9.54425	1.00129e-31	1.04262e-29	9.74594	10.316	7.78428	9.74594	10.316	7.78428	49811	73359	11732	223.347	319.185	60.391	558.064	813.772	163.216
395145	00900	Terpenoid backbone biosynthesis	3.57661e-05	0.0063306	0.000102106	395145	NM_204485,XM_015277227,XM_040655335,XM_046905187	HMGCR	3-hydroxy-3-methylglutaryl-CoA reductase	protein_coding	NP_989816.3;XP_015132713.2;XP_040511269.2;XP_046761143.1	11100	.	-2.68364	7.86818	9.64282e-12	1.55501e-10	-2.00348	7.99539	1.28753e-06	2.07917e-05	1.33949	7.21335	0.0406238	0.0839184	8.41526	6.99815	7.41698	8.41526	6.99815	7.41698	19769	7305	9083	70.8725	25.9883	36.506	177.085	66.258	98.6629
395149	04010	MAPK signaling pathway	6.47505e-20	1.14608e-17	1.91014e-18	395149	NM_204489,XM_015289775,XM_015289777,XM_025152081,XM_040703248,XM_040703250,XM_040703251,XM_040703252,XM_046943403,XM_046943404,XM_046943405	MRAS	muscle RAS oncogene homolog	protein_coding	NP_989820.1;XP_015145261.1;XP_015145263.1;XP_025007849.1;XP_040559182.1;XP_040559184.1;XP_040559185.1;XP_040559186.1;XP_046799359.1;XP_046799360.1;XP_046799361.1	8810	.	1.18089	5.98817	0.247682	0.368064	-1.86359	5.48348	1.93185e-05	0.000229336	-2.2007	5.64394	6.65624e-08	5.45138e-07	5.88704	6.12319	5.00982	5.88704	6.12319	5.00982	3379	3957	1669	25.8786	29.7056	14.2102	64.6614	75.7352	38.4052
395149	04137	Mitophagy - animal	0.00365673	0.647241	0.00711254	395149	NM_204489,XM_015289775,XM_015289777,XM_025152081,XM_040703248,XM_040703250,XM_040703251,XM_040703252,XM_046943403,XM_046943404,XM_046943405	MRAS	muscle RAS oncogene homolog	protein_coding	NP_989820.1;XP_015145261.1;XP_015145263.1;XP_025007849.1;XP_040559182.1;XP_040559184.1;XP_040559185.1;XP_040559186.1;XP_046799359.1;XP_046799360.1;XP_046799361.1	8810	.	1.18089	5.98817	0.247682	0.368064	-1.86359	5.48348	1.93185e-05	0.000229336	-2.2007	5.64394	6.65624e-08	5.45138e-07	5.88704	6.12319	5.00982	5.88704	6.12319	5.00982	3379	3957	1669	25.8786	29.7056	14.2102	64.6614	75.7352	38.4052
395149	04140	Autophagy - animal	8.60909e-05	0.0152381	0.000217687	395149	NM_204489,XM_015289775,XM_015289777,XM_025152081,XM_040703248,XM_040703250,XM_040703251,XM_040703252,XM_046943403,XM_046943404,XM_046943405	MRAS	muscle RAS oncogene homolog	protein_coding	NP_989820.1;XP_015145261.1;XP_015145263.1;XP_025007849.1;XP_040559182.1;XP_040559184.1;XP_040559185.1;XP_040559186.1;XP_046799359.1;XP_046799360.1;XP_046799361.1	8810	.	1.18089	5.98817	0.247682	0.368064	-1.86359	5.48348	1.93185e-05	0.000229336	-2.2007	5.64394	6.65624e-08	5.45138e-07	5.88704	6.12319	5.00982	5.88704	6.12319	5.00982	3379	3957	1669	25.8786	29.7056	14.2102	64.6614	75.7352	38.4052
395149	04218	Cellular senescence	2.57427e-17	4.55647e-15	5.69558e-16	395149	NM_204489,XM_015289775,XM_015289777,XM_025152081,XM_040703248,XM_040703250,XM_040703251,XM_040703252,XM_046943403,XM_046943404,XM_046943405	MRAS	muscle RAS oncogene homolog	protein_coding	NP_989820.1;XP_015145261.1;XP_015145263.1;XP_025007849.1;XP_040559182.1;XP_040559184.1;XP_040559185.1;XP_040559186.1;XP_046799359.1;XP_046799360.1;XP_046799361.1	8810	.	1.18089	5.98817	0.247682	0.368064	-1.86359	5.48348	1.93185e-05	0.000229336	-2.2007	5.64394	6.65624e-08	5.45138e-07	5.88704	6.12319	5.00982	5.88704	6.12319	5.00982	3379	3957	1669	25.8786	29.7056	14.2102	64.6614	75.7352	38.4052
395149	04371	Apelin signaling pathway	4.10629e-07	7.26812e-05	1.61514e-06	395149	NM_204489,XM_015289775,XM_015289777,XM_025152081,XM_040703248,XM_040703250,XM_040703251,XM_040703252,XM_046943403,XM_046943404,XM_046943405	MRAS	muscle RAS oncogene homolog	protein_coding	NP_989820.1;XP_015145261.1;XP_015145263.1;XP_025007849.1;XP_040559182.1;XP_040559184.1;XP_040559185.1;XP_040559186.1;XP_046799359.1;XP_046799360.1;XP_046799361.1	8810	.	1.18089	5.98817	0.247682	0.368064	-1.86359	5.48348	1.93185e-05	0.000229336	-2.2007	5.64394	6.65624e-08	5.45138e-07	5.88704	6.12319	5.00982	5.88704	6.12319	5.00982	3379	3957	1669	25.8786	29.7056	14.2102	64.6614	75.7352	38.4052
395149	04625	C-type lectin receptor signaling pathway	6.93312e-05	0.0122716	0.000183159	395149	NM_204489,XM_015289775,XM_015289777,XM_025152081,XM_040703248,XM_040703250,XM_040703251,XM_040703252,XM_046943403,XM_046943404,XM_046943405	MRAS	muscle RAS oncogene homolog	protein_coding	NP_989820.1;XP_015145261.1;XP_015145263.1;XP_025007849.1;XP_040559182.1;XP_040559184.1;XP_040559185.1;XP_040559186.1;XP_046799359.1;XP_046799360.1;XP_046799361.1	8810	.	1.18089	5.98817	0.247682	0.368064	-1.86359	5.48348	1.93185e-05	0.000229336	-2.2007	5.64394	6.65624e-08	5.45138e-07	5.88704	6.12319	5.00982	5.88704	6.12319	5.00982	3379	3957	1669	25.8786	29.7056	14.2102	64.6614	75.7352	38.4052
395149	04810	Regulation of actin cytoskeleton	1.91278e-12	3.38562e-10	1.99154e-11	395149	NM_204489,XM_015289775,XM_015289777,XM_025152081,XM_040703248,XM_040703250,XM_040703251,XM_040703252,XM_046943403,XM_046943404,XM_046943405	MRAS	muscle RAS oncogene homolog	protein_coding	NP_989820.1;XP_015145261.1;XP_015145263.1;XP_025007849.1;XP_040559182.1;XP_040559184.1;XP_040559185.1;XP_040559186.1;XP_046799359.1;XP_046799360.1;XP_046799361.1	8810	.	1.18089	5.98817	0.247682	0.368064	-1.86359	5.48348	1.93185e-05	0.000229336	-2.2007	5.64394	6.65624e-08	5.45138e-07	5.88704	6.12319	5.00982	5.88704	6.12319	5.00982	3379	3957	1669	25.8786	29.7056	14.2102	64.6614	75.7352	38.4052
395150	00534	Glycosaminoglycan biosynthesis - heparan sulfate / heparin	0.101676	1	0.136339	395150	NM_204490	HS6ST2	heparan sulfate 6-O-sulfotransferase 2	protein_coding	NP_989821.1	49190	.	1.33372	5.59016	0.0463466	0.0953353	-2.21205	4.90656	7.86024e-08	1.6851e-06	-2.95026	5.20471	3.27421e-13	5.68232e-12	5.40104	5.80795	4.29637	5.40104	5.80795	4.29637	2396	3169	997	10.5002	13.7532	4.89229	26.2362	35.0641	13.2222
395173	03410	Base excision repair	4.09718e-06	0.000725201	1.39462e-05	395173	NM_001293074,XM_015280583,XM_046905188	APTX	aprataxin	protein_coding	NP_001280003.2;XP_015136069.2;XP_046761144.1	1381	.	-2.22283	3.49262	2.74292e-07	2.20432e-06	1.00538	3.95946	0.981499	1	2.23478	3.49743	2.37734e-07	1.77455e-06	4.04257	2.99323	4.04985	4.04257	2.99323	4.04985	899	401	832	9.85944	4.32352	10.1867	24.6352	11.023	27.531
395179	04310	Wnt signaling pathway	2.03295e-14	3.59832e-12	2.76794e-13	395179	NM_204509,XM_015290940,XM_046944239,XM_046944240	ROR1	receptor tyrosine kinase like orphan receptor 1	protein_coding	NP_989840.2;XP_015146426.1;XP_046800195.1;XP_046800196.1	49201	.	-2.47526	5.44735	6.76002e-10	8.2123e-09	-2.0098	5.54053	1.70624e-06	2.64612e-05	1.23159	4.80888	0.155506	0.253349	5.97971	4.70539	4.99551	5.97971	4.70539	4.99551	3607	1445	1652	11.5211	4.49538	5.86219	28.7872	11.4611	15.8434
395188	04110	Cell cycle	1.04156e-28	1.84356e-26	9.21779e-27	395188	NM_204517	SMC3	structural maintenance of chromosomes 3	protein_coding	NP_989848.1	6512	.	-2.32084	7.34346	5.55333e-09	5.91355e-08	-1.05032	7.7915	0.730281	0.890157	2.20964	7.29429	3.87632e-08	3.30076e-07	7.83259	6.62626	7.76208	7.83259	6.62626	7.76208	13181	5632	11552	44.4188	18.7959	43.616	110.987	47.9208	117.879
395188	04114	Oocyte meiosis	8.45654e-10	1.49681e-07	5.98723e-09	395188	NM_204517	SMC3	structural maintenance of chromosomes 3	protein_coding	NP_989848.1	6512	.	-2.32084	7.34346	5.55333e-09	5.91355e-08	-1.05032	7.7915	0.730281	0.890157	2.20964	7.29429	3.87632e-08	3.30076e-07	7.83259	6.62626	7.76208	7.83259	6.62626	7.76208	13181	5632	11552	44.4188	18.7959	43.616	110.987	47.9208	117.879
395203	04144	Endocytosis	0.00771342	1	0.0136527	395203	NM_204530	SH3GL2	SH3 domain containing GRB2 like 2, endophilin A1	protein_coding	NP_989861.1	49211	.	2.51223	4.42653	9.25818e-10	1.10718e-08	-1.17123	3.50692	0.307907	0.535021	-2.94238	4.36588	1.36823e-12	2.18467e-11	3.72519	4.98709	3.51568	3.72519	4.98709	3.51568	710	1769	558	4.06825	10.0476	3.58367	10.1651	25.6168	9.68541
395210	04371	Apelin signaling pathway	4.10629e-07	7.26812e-05	1.61514e-06	395210	NM_204535	SPP1	secreted phosphoprotein 1	protein_coding	NP_989866.2	8301	.	-2.30376	1.72517	4.4718e-06	2.76698e-05	-6.75687	1.41334	3.62194e-19	4.40006e-17	-2.93301	0.451503	4.96587e-06	2.87728e-05	2.47582	1.57501	0.742762	2.47582	1.57501	0.742762	265	114	36	3.23138	1.37753	0.483446	8.07407	3.51206	1.30659
395210	04510	Focal adhesion	1.48557e-21	2.62945e-19	6.57363e-20	395210	NM_204535	SPP1	secreted phosphoprotein 1	protein_coding	NP_989866.2	8301	.	-2.30376	1.72517	4.4718e-06	2.76698e-05	-6.75687	1.41334	3.62194e-19	4.40006e-17	-2.93301	0.451503	4.96587e-06	2.87728e-05	2.47582	1.57501	0.742762	2.47582	1.57501	0.742762	265	114	36	3.23138	1.37753	0.483446	8.07407	3.51206	1.30659
395210	04512	ECM-receptor interaction	3.89334e-17	6.89121e-15	7.6569e-16	395210	NM_204535	SPP1	secreted phosphoprotein 1	protein_coding	NP_989866.2	8301	.	-2.30376	1.72517	4.4718e-06	2.76698e-05	-6.75687	1.41334	3.62194e-19	4.40006e-17	-2.93301	0.451503	4.96587e-06	2.87728e-05	2.47582	1.57501	0.742762	2.47582	1.57501	0.742762	265	114	36	3.23138	1.37753	0.483446	8.07407	3.51206	1.30659
395210	04620	Toll-like receptor signaling pathway	2.3498e-05	0.00415914	6.81826e-05	395210	NM_204535	SPP1	secreted phosphoprotein 1	protein_coding	NP_989866.2	8301	.	-2.30376	1.72517	4.4718e-06	2.76698e-05	-6.75687	1.41334	3.62194e-19	4.40006e-17	-2.93301	0.451503	4.96587e-06	2.87728e-05	2.47582	1.57501	0.742762	2.47582	1.57501	0.742762	265	114	36	3.23138	1.37753	0.483446	8.07407	3.51206	1.30659
395229	04310	Wnt signaling pathway	2.03295e-14	3.59832e-12	2.76794e-13	395229	NM_001398083,NM_001398084,NM_204547,XM_015293995,XM_015293996,XM_015293997,XM_015293998,XM_015293999,XM_015294001,XM_015294003,XM_015294004,XM_015294005,XM_015294006,XM_015294007,XM_040646845,XM_046900281,XM_046900282,XM_046900283	TCF7	transcription factor 7 (T-cell specific, HMG-box)	protein_coding	NP_001385012.1;NP_001385013.1;NP_989878.1;XP_015149481.1;XP_015149482.1;XP_015149483.1;XP_015149484.1;XP_015149485.1;XP_015149487.1;XP_015149489.2;XP_015149490.1;XP_015149491.1;XP_015149492.1;XP_015149493.1;XP_040502779.1;XP_046756237.1;XP_046756238.1;XP_046756239.1	49222	.	3.77766	0.0911912	2.49031e-07	2.01688e-06	1.25881	-0.939635	0.546645	0.758086	-3.00053	0.174033	8.77596e-06	4.81686e-05	0.516474	1.39622	0.625217	0.516474	1.39622	0.625217	25	94	29	0.06613	0.253303	0.084658	0.165234	0.645803	0.228802
395229	04520	Adherens junction	0.00115139	0.203797	0.00248533	395229	NM_001398083,NM_001398084,NM_204547,XM_015293995,XM_015293996,XM_015293997,XM_015293998,XM_015293999,XM_015294001,XM_015294003,XM_015294004,XM_015294005,XM_015294006,XM_015294007,XM_040646845,XM_046900281,XM_046900282,XM_046900283	TCF7	transcription factor 7 (T-cell specific, HMG-box)	protein_coding	NP_001385012.1;NP_001385013.1;NP_989878.1;XP_015149481.1;XP_015149482.1;XP_015149483.1;XP_015149484.1;XP_015149485.1;XP_015149487.1;XP_015149489.2;XP_015149490.1;XP_015149491.1;XP_015149492.1;XP_015149493.1;XP_040502779.1;XP_046756237.1;XP_046756238.1;XP_046756239.1	49222	.	3.77766	0.0911912	2.49031e-07	2.01688e-06	1.25881	-0.939635	0.546645	0.758086	-3.00053	0.174033	8.77596e-06	4.81686e-05	0.516474	1.39622	0.625217	0.516474	1.39622	0.625217	25	94	29	0.06613	0.253303	0.084658	0.165234	0.645803	0.228802
395229	04916	Melanogenesis	1.73399e-07	3.06916e-05	7.13758e-07	395229	NM_001398083,NM_001398084,NM_204547,XM_015293995,XM_015293996,XM_015293997,XM_015293998,XM_015293999,XM_015294001,XM_015294003,XM_015294004,XM_015294005,XM_015294006,XM_015294007,XM_040646845,XM_046900281,XM_046900282,XM_046900283	TCF7	transcription factor 7 (T-cell specific, HMG-box)	protein_coding	NP_001385012.1;NP_001385013.1;NP_989878.1;XP_015149481.1;XP_015149482.1;XP_015149483.1;XP_015149484.1;XP_015149485.1;XP_015149487.1;XP_015149489.2;XP_015149490.1;XP_015149491.1;XP_015149492.1;XP_015149493.1;XP_040502779.1;XP_046756237.1;XP_046756238.1;XP_046756239.1	49222	.	3.77766	0.0911912	2.49031e-07	2.01688e-06	1.25881	-0.939635	0.546645	0.758086	-3.00053	0.174033	8.77596e-06	4.81686e-05	0.516474	1.39622	0.625217	0.516474	1.39622	0.625217	25	94	29	0.06613	0.253303	0.084658	0.165234	0.645803	0.228802
395229	05132	Salmonella infection	2.75822e-12	4.88205e-10	2.6852e-11	395229	NM_001398083,NM_001398084,NM_204547,XM_015293995,XM_015293996,XM_015293997,XM_015293998,XM_015293999,XM_015294001,XM_015294003,XM_015294004,XM_015294005,XM_015294006,XM_015294007,XM_040646845,XM_046900281,XM_046900282,XM_046900283	TCF7	transcription factor 7 (T-cell specific, HMG-box)	protein_coding	NP_001385012.1;NP_001385013.1;NP_989878.1;XP_015149481.1;XP_015149482.1;XP_015149483.1;XP_015149484.1;XP_015149485.1;XP_015149487.1;XP_015149489.2;XP_015149490.1;XP_015149491.1;XP_015149492.1;XP_015149493.1;XP_040502779.1;XP_046756237.1;XP_046756238.1;XP_046756239.1	49222	.	3.77766	0.0911912	2.49031e-07	2.01688e-06	1.25881	-0.939635	0.546645	0.758086	-3.00053	0.174033	8.77596e-06	4.81686e-05	0.516474	1.39622	0.625217	0.516474	1.39622	0.625217	25	94	29	0.06613	0.253303	0.084658	0.165234	0.645803	0.228802
395234	04310	Wnt signaling pathway	2.03295e-14	3.59832e-12	2.76794e-13	395234	NM_204551,XM_015282368,XM_015282369,XM_025147027,XM_040675248	INVS	inversin	protein_coding	NP_989882.2;XP_015137854.2;XP_015137855.2;XP_025002795.2;XP_040531182.1	10109	.	2.31035	5.61964	1.01451e-08	1.03496e-07	1.25268	5.06475	0.122407	0.285375	-1.84432	5.72586	2.494e-05	0.000124232	4.93942	6.12068	5.25495	4.93942	6.12068	5.25495	1724	3950	1988	4.94796	11.2535	6.42814	12.3632	28.6912	17.373
395237	04310	Wnt signaling pathway	2.03295e-14	3.59832e-12	2.76794e-13	395237	NM_204553	SFRP1	secreted frizzled related protein 1	protein_coding	NP_989884.2	2531	.	42.9742	2.08509	2.42282e-50	2.07764e-47	3.62303	-1.08281	0.000296643	0.00241514	-11.8564	2.17232	2.91575e-33	3.42788e-31	0.250234	3.20634	0.758799	0.250234	3.20634	0.758799	11	474	37	0.039697	1.74711	0.150309	0.099188	4.45432	0.406232
395258	04060	Cytokine-cytokine receptor interaction	2.88242e-12	5.10188e-10	2.6852e-11	395258	NM_204571,XM_025149492,XM_040698691,XM_040698692	IL15	interleukin 15	protein_coding	NP_989902.2;XP_025005260.2;XP_040554625.1;XP_040554626.1	7499	.	-3.25869	-1.9482	0.0143062	0.0352218	-4.4978	-2.00724	0.00423033	0.0221276	-1.38092	-2.98941	0.759851	0.85432	0.426924	0.142972	0.104095	0.426924	0.142972	0.104095	20	6	4	0.028152	0.008403	0.006621	0.070342	0.021424	0.017893
395258	04672	Intestinal immune network for IgA production	0.0624451	1	0.0884222	395258	NM_204571,XM_025149492,XM_040698691,XM_040698692	IL15	interleukin 15	protein_coding	NP_989902.2;XP_025005260.2;XP_040554625.1;XP_040554626.1	7499	.	-3.25869	-1.9482	0.0143062	0.0352218	-4.4978	-2.00724	0.00423033	0.0221276	-1.38092	-2.98941	0.759851	0.85432	0.426924	0.142972	0.104095	0.426924	0.142972	0.104095	20	6	4	0.028152	0.008403	0.006621	0.070342	0.021424	0.017893
395264	00830	Retinol metabolism	2.98573e-09	5.28474e-07	1.74258e-08	395264	NM_204577,XM_040655342,XM_046905194	ALDH1A1	aldehyde dehydrogenase 1 family member A1	protein_coding	NP_989908.2;XP_040511276.1;XP_046761150.1	49236	.	-5.08136	2.98302	9.17885e-22	4.50537e-20	-1.87512	3.33981	5.38143e-05	0.000552858	2.70981	2.27232	7.09516e-09	6.76477e-08	3.82321	1.84281	3.00258	3.82321	1.84281	3.00258	764	149	375	4.0895	0.786135	2.24898	10.2182	2.00427	6.07821
395267	00430	Taurine and hypotaurine metabolism	0.0828203	1	0.115427	395267	NM_204579,XM_046944250	FMO3	flavin containing monooxygenase 3	protein_coding	NP_989910.2;XP_046800206.1	49237	.	-2.11017	0.0870429	0.00197887	0.00645801	-1.73196	0.186861	0.0222183	0.081651	1.21829	-0.382308	0.515533	0.647547	1.25983	0.731002	0.851448	1.25983	0.731002	0.851448	81	38	43	0.410057	0.136481	0.216051	1.02459	0.347962	0.583911
395267	00982	Drug metabolism - cytochrome P450	0.000883492	0.156378	0.00195473	395267	NM_204579,XM_046944250	FMO3	flavin containing monooxygenase 3	protein_coding	NP_989910.2;XP_046800206.1	49237	.	-2.11017	0.0870429	0.00197887	0.00645801	-1.73196	0.186861	0.0222183	0.081651	1.21829	-0.382308	0.515533	0.647547	1.25983	0.731002	0.851448	1.25983	0.731002	0.851448	81	38	43	0.410057	0.136481	0.216051	1.02459	0.347962	0.583911
395274	04010	MAPK signaling pathway	6.47505e-20	1.14608e-17	1.91014e-18	395274	NM_001199487,XM_015288351,XM_015288353,XM_015288354,XM_015288355	FAS	Fas cell surface death receptor	protein_coding	NP_001186416.2;XP_015143837.4;XP_015143839.4;XP_015143840.4;XP_015143841.2	4779	.	1.25199	5.9162	0.118465	0.205251	2.57604	6.583	7.88117e-11	2.95351e-09	2.05755	6.68124	5.81472e-07	4.05972e-06	5.77084	6.08975	7.11977	5.77084	6.08975	7.11977	3113	3865	7382	27.5327	34.0675	73.2373	68.7944	86.856	197.935
395274	04060	Cytokine-cytokine receptor interaction	2.88242e-12	5.10188e-10	2.6852e-11	395274	NM_001199487,XM_015288351,XM_015288353,XM_015288354,XM_015288355	FAS	Fas cell surface death receptor	protein_coding	NP_001186416.2;XP_015143837.4;XP_015143839.4;XP_015143840.4;XP_015143841.2	4779	.	1.25199	5.9162	0.118465	0.205251	2.57604	6.583	7.88117e-11	2.95351e-09	2.05755	6.68124	5.81472e-07	4.05972e-06	5.77084	6.08975	7.11977	5.77084	6.08975	7.11977	3113	3865	7382	27.5327	34.0675	73.2373	68.7944	86.856	197.935
395274	04115	p53 signaling pathway	3.05198e-09	5.402e-07	1.74258e-08	395274	NM_001199487,XM_015288351,XM_015288353,XM_015288354,XM_015288355	FAS	Fas cell surface death receptor	protein_coding	NP_001186416.2;XP_015143837.4;XP_015143839.4;XP_015143840.4;XP_015143841.2	4779	.	1.25199	5.9162	0.118465	0.205251	2.57604	6.583	7.88117e-11	2.95351e-09	2.05755	6.68124	5.81472e-07	4.05972e-06	5.77084	6.08975	7.11977	5.77084	6.08975	7.11977	3113	3865	7382	27.5327	34.0675	73.2373	68.7944	86.856	197.935
395274	04210	Apoptosis	1.84476e-13	3.26522e-11	2.17681e-12	395274	NM_001199487,XM_015288351,XM_015288353,XM_015288354,XM_015288355	FAS	Fas cell surface death receptor	protein_coding	NP_001186416.2;XP_015143837.4;XP_015143839.4;XP_015143840.4;XP_015143841.2	4779	.	1.25199	5.9162	0.118465	0.205251	2.57604	6.583	7.88117e-11	2.95351e-09	2.05755	6.68124	5.81472e-07	4.05972e-06	5.77084	6.08975	7.11977	5.77084	6.08975	7.11977	3113	3865	7382	27.5327	34.0675	73.2373	68.7944	86.856	197.935
395274	04217	Necroptosis	3.17814e-13	5.6253e-11	3.51582e-12	395274	NM_001199487,XM_015288351,XM_015288353,XM_015288354,XM_015288355	FAS	Fas cell surface death receptor	protein_coding	NP_001186416.2;XP_015143837.4;XP_015143839.4;XP_015143840.4;XP_015143841.2	4779	.	1.25199	5.9162	0.118465	0.205251	2.57604	6.583	7.88117e-11	2.95351e-09	2.05755	6.68124	5.81472e-07	4.05972e-06	5.77084	6.08975	7.11977	5.77084	6.08975	7.11977	3113	3865	7382	27.5327	34.0675	73.2373	68.7944	86.856	197.935
395274	05164	Influenza A	7.156e-09	1.26661e-06	3.59443e-08	395274	NM_001199487,XM_015288351,XM_015288353,XM_015288354,XM_015288355	FAS	Fas cell surface death receptor	protein_coding	NP_001186416.2;XP_015143837.4;XP_015143839.4;XP_015143840.4;XP_015143841.2	4779	.	1.25199	5.9162	0.118465	0.205251	2.57604	6.583	7.88117e-11	2.95351e-09	2.05755	6.68124	5.81472e-07	4.05972e-06	5.77084	6.08975	7.11977	5.77084	6.08975	7.11977	3113	3865	7382	27.5327	34.0675	73.2373	68.7944	86.856	197.935
395274	05168	Herpes simplex virus 1 infection	4.24113e-07	7.50679e-05	1.63191e-06	395274	NM_001199487,XM_015288351,XM_015288353,XM_015288354,XM_015288355	FAS	Fas cell surface death receptor	protein_coding	NP_001186416.2;XP_015143837.4;XP_015143839.4;XP_015143840.4;XP_015143841.2	4779	.	1.25199	5.9162	0.118465	0.205251	2.57604	6.583	7.88117e-11	2.95351e-09	2.05755	6.68124	5.81472e-07	4.05972e-06	5.77084	6.08975	7.11977	5.77084	6.08975	7.11977	3113	3865	7382	27.5327	34.0675	73.2373	68.7944	86.856	197.935
395279	04814	Motor proteins	2.33887e-23	4.13981e-21	1.37994e-21	395279	NM_204587,XM_046902785,XM_046902786	MYH7B	myosin, heavy chain 7B, cardiac muscle, beta	protein_coding	NP_989918.3;XP_046758741.1;XP_046758742.1	49240	.	3.28802	1.76371	1.39993e-10	1.90731e-09	-3.47792	0.069904	1.23308e-06	2.01071e-05	-11.4348	1.51031	1.32772e-26	8.92087e-25	1.36	2.62218	0.534976	1.36	2.62218	0.534976	91	297	24	0.212658	0.693637	0.060893	0.531356	1.76845	0.164572
395279	04820	Cytoskeleton in muscle cells	1.33805e-31	2.36836e-29	2.36836e-29	395279	NM_204587,XM_046902785,XM_046902786	MYH7B	myosin, heavy chain 7B, cardiac muscle, beta	protein_coding	NP_989918.3;XP_046758741.1;XP_046758742.1	49240	.	3.28802	1.76371	1.39993e-10	1.90731e-09	-3.47792	0.069904	1.23308e-06	2.01071e-05	-11.4348	1.51031	1.32772e-26	8.92087e-25	1.36	2.62218	0.534976	1.36	2.62218	0.534976	91	297	24	0.212658	0.693637	0.060893	0.531356	1.76845	0.164572
395281	04350	TGF-beta signaling pathway	2.80965e-09	4.97309e-07	1.71486e-08	395281	NM_204589	ID3	inhibitor of DNA binding 3, HLH protein	protein_coding	NP_989920.1	49242	.	1.77328	5.46066	8.18822e-05	0.000377866	-1.98409	4.57916	4.14047e-06	5.91183e-05	-3.51833	5.17698	6.15758e-17	1.58876e-15	5.03268	5.83979	4.08684	5.03268	5.83979	4.08684	1843	3241	855	20.7799	36.1963	10.8001	51.9216	92.2836	29.1889
395282	04350	TGF-beta signaling pathway	2.80965e-09	4.97309e-07	1.71486e-08	395282	NM_204590	ID1	inhibitor of DNA binding 1, HLH protein	protein_coding	NP_989921.1	4662	.	-1.75271	4.3787	0.000162491	0.000705628	-6.30928	3.94157	1.8555e-29	6.44035e-27	-3.59974	3.27537	2.84083e-15	6.09921e-14	4.77858	4.00795	2.37571	4.77858	4.00795	2.37571	1536	869	224	35.0896	19.6542	5.71417	87.6763	50.1089	15.4434
395294	04060	Cytokine-cytokine receptor interaction	2.88242e-12	5.10188e-10	2.6852e-11	395294	NM_204596,XM_046901054	IL2RA	interleukin 2 receptor subunit alpha	protein_coding	NP_989927.2;XP_046757010.1	4764	.	-2.54313	-0.155285	0.000333099	0.00132422	-3.87837	-0.285396	3.13688e-06	4.58386e-05	-1.52517	-1.18606	0.281069	0.405434	1.16331	0.571591	0.398332	1.16331	0.571591	0.398332	72	28	17	0.254566	0.098643	0.064571	0.636068	0.251494	0.174514
395294	04144	Endocytosis	0.00771342	1	0.0136527	395294	NM_204596,XM_046901054	IL2RA	interleukin 2 receptor subunit alpha	protein_coding	NP_989927.2;XP_046757010.1	4764	.	-2.54313	-0.155285	0.000333099	0.00132422	-3.87837	-0.285396	3.13688e-06	4.58386e-05	-1.52517	-1.18606	0.281069	0.405434	1.16331	0.571591	0.398332	1.16331	0.571591	0.398332	72	28	17	0.254566	0.098643	0.064571	0.636068	0.251494	0.174514
395298	03040	Spliceosome	1.19354e-06	0.000211256	4.31135e-06	395298	NM_204599	SNRPN	small nuclear ribonucleoprotein polypeptide N	protein_coding	NP_989930.1	49251	.	-2.01887	7.66192	1.00646e-06	7.16766e-06	1.23677	8.2428	0.135041	0.304922	2.49687	7.87392	2.45032e-10	2.97425e-09	8.08653	7.07838	8.3921	8.08653	7.07838	8.3921	15729	7726	17907	231.285	112.52	295.015	577.898	286.872	797.321
395299	04120	Ubiquitin mediated proteolysis	0.00448734	0.794259	0.00863325	395299	NM_204600	SOCS3	suppressor of cytokine signaling 3	protein_coding	NP_989931.2	66201	.	2.88295	4.93812	1.1526e-12	2.08729e-11	-1.9161	3.58993	2.45925e-05	0.000281404	-5.52399	4.74937	9.41691e-28	7.07627e-26	4.06797	5.53834	3.20636	4.06797	5.53834	3.20636	916	2619	440	7.22322	20.474	3.8825	18.0483	52.1992	10.493
395299	04910	Insulin signaling pathway	0.000103074	0.0182441	0.00025696	395299	NM_204600	SOCS3	suppressor of cytokine signaling 3	protein_coding	NP_989931.2	66201	.	2.88295	4.93812	1.1526e-12	2.08729e-11	-1.9161	3.58993	2.45925e-05	0.000281404	-5.52399	4.74937	9.41691e-28	7.07627e-26	4.06797	5.53834	3.20636	4.06797	5.53834	3.20636	916	2619	440	7.22322	20.474	3.8825	18.0483	52.1992	10.493
395299	04920	Adipocytokine signaling pathway	0.0595706	1	0.0850322	395299	NM_204600	SOCS3	suppressor of cytokine signaling 3	protein_coding	NP_989931.2	66201	.	2.88295	4.93812	1.1526e-12	2.08729e-11	-1.9161	3.58993	2.45925e-05	0.000281404	-5.52399	4.74937	9.41691e-28	7.07627e-26	4.06797	5.53834	3.20636	4.06797	5.53834	3.20636	916	2619	440	7.22322	20.474	3.8825	18.0483	52.1992	10.493
395299	05164	Influenza A	7.156e-09	1.26661e-06	3.59443e-08	395299	NM_204600	SOCS3	suppressor of cytokine signaling 3	protein_coding	NP_989931.2	66201	.	2.88295	4.93812	1.1526e-12	2.08729e-11	-1.9161	3.58993	2.45925e-05	0.000281404	-5.52399	4.74937	9.41691e-28	7.07627e-26	4.06797	5.53834	3.20636	4.06797	5.53834	3.20636	916	2619	440	7.22322	20.474	3.8825	18.0483	52.1992	10.493
395299	05168	Herpes simplex virus 1 infection	4.24113e-07	7.50679e-05	1.63191e-06	395299	NM_204600	SOCS3	suppressor of cytokine signaling 3	protein_coding	NP_989931.2	66201	.	2.88295	4.93812	1.1526e-12	2.08729e-11	-1.9161	3.58993	2.45925e-05	0.000281404	-5.52399	4.74937	9.41691e-28	7.07627e-26	4.06797	5.53834	3.20636	4.06797	5.53834	3.20636	916	2619	440	7.22322	20.474	3.8825	18.0483	52.1992	10.493
395301	04270	Vascular smooth muscle contraction	5.5297e-11	9.78756e-09	4.25546e-10	395301	NM_204602,XM_015293587	KCNMB1	potassium calcium-activated channel subfamily M regulatory beta subunit 1	protein_coding	NP_989933.1;XP_015149073.1	1510	.	2.70768	1.89009	2.45815e-08	2.36067e-07	-2.45779	0.518978	6.5304e-05	0.000650274	-6.65466	1.64594	2.25565e-20	8.51887e-19	1.57536	2.67019	0.851448	1.57536	2.67019	0.851448	115	309	43	1.31635	3.81921	0.590254	3.2891	9.73718	1.59525
395303	04137	Mitophagy - animal	0.00365673	0.647241	0.00711254	395303	NM_204604,XM_015300324	SP1	Sp1 transcription factor	protein_coding	NP_989935.1;XP_015155810.1	49253	.	1.83439	7.73858	2.28684e-05	0.000120179	-1.18742	7.1171	0.22871	0.43986	-2.17818	7.65598	6.45578e-08	5.29912e-07	7.24485	8.11583	6.99881	7.24485	8.11583	6.99881	8751	15919	6784	25.0036	45.1162	21.6785	62.4751	115.025	58.5894
395303	04350	TGF-beta signaling pathway	2.80965e-09	4.97309e-07	1.71486e-08	395303	NM_204604,XM_015300324	SP1	Sp1 transcription factor	protein_coding	NP_989935.1;XP_015155810.1	49253	.	1.83439	7.73858	2.28684e-05	0.000120179	-1.18742	7.1171	0.22871	0.43986	-2.17818	7.65598	6.45578e-08	5.29912e-07	7.24485	8.11583	6.99881	7.24485	8.11583	6.99881	8751	15919	6784	25.0036	45.1162	21.6785	62.4751	115.025	58.5894
395312	04060	Cytokine-cytokine receptor interaction	2.88242e-12	5.10188e-10	2.6852e-11	395312	NM_204608,XM_015297944,XM_015297945,XM_015297946,XM_015297947,XM_015297948	IL18	interleukin 18	protein_coding	NP_989939.1;XP_015153430.1;XP_015153431.1;XP_015153432.2;XP_015153433.2;XP_015153434.1	5957	.	3.01276	5.10039	1.21418e-13	2.50004e-12	7.84225	6.2393	1.27893e-40	1.16527e-37	2.60302	6.53519	5.04638e-11	6.73066e-10	4.17636	5.71325	7.07644	4.17636	5.71325	7.07644	992	2964	7162	4.19632	12.3528	33.8871	10.4851	31.4939	91.585
395312	04621	NOD-like receptor signaling pathway	7.3107e-09	1.29399e-06	3.59443e-08	395312	NM_204608,XM_015297944,XM_015297945,XM_015297946,XM_015297947,XM_015297948	IL18	interleukin 18	protein_coding	NP_989939.1;XP_015153430.1;XP_015153431.1;XP_015153432.2;XP_015153433.2;XP_015153434.1	5957	.	3.01276	5.10039	1.21418e-13	2.50004e-12	7.84225	6.2393	1.27893e-40	1.16527e-37	2.60302	6.53519	5.04638e-11	6.73066e-10	4.17636	5.71325	7.07644	4.17636	5.71325	7.07644	992	2964	7162	4.19632	12.3528	33.8871	10.4851	31.4939	91.585
395312	04623	Cytosolic DNA-sensing pathway	0.312733	1	0.379451	395312	NM_204608,XM_015297944,XM_015297945,XM_015297946,XM_015297947,XM_015297948	IL18	interleukin 18	protein_coding	NP_989939.1;XP_015153430.1;XP_015153431.1;XP_015153432.2;XP_015153433.2;XP_015153434.1	5957	.	3.01276	5.10039	1.21418e-13	2.50004e-12	7.84225	6.2393	1.27893e-40	1.16527e-37	2.60302	6.53519	5.04638e-11	6.73066e-10	4.17636	5.71325	7.07644	4.17636	5.71325	7.07644	992	2964	7162	4.19632	12.3528	33.8871	10.4851	31.4939	91.585
395312	05132	Salmonella infection	2.75822e-12	4.88205e-10	2.6852e-11	395312	NM_204608,XM_015297944,XM_015297945,XM_015297946,XM_015297947,XM_015297948	IL18	interleukin 18	protein_coding	NP_989939.1;XP_015153430.1;XP_015153431.1;XP_015153432.2;XP_015153433.2;XP_015153434.1	5957	.	3.01276	5.10039	1.21418e-13	2.50004e-12	7.84225	6.2393	1.27893e-40	1.16527e-37	2.60302	6.53519	5.04638e-11	6.73066e-10	4.17636	5.71325	7.07644	4.17636	5.71325	7.07644	992	2964	7162	4.19632	12.3528	33.8871	10.4851	31.4939	91.585
395312	05164	Influenza A	7.156e-09	1.26661e-06	3.59443e-08	395312	NM_204608,XM_015297944,XM_015297945,XM_015297946,XM_015297947,XM_015297948	IL18	interleukin 18	protein_coding	NP_989939.1;XP_015153430.1;XP_015153431.1;XP_015153432.2;XP_015153433.2;XP_015153434.1	5957	.	3.01276	5.10039	1.21418e-13	2.50004e-12	7.84225	6.2393	1.27893e-40	1.16527e-37	2.60302	6.53519	5.04638e-11	6.73066e-10	4.17636	5.71325	7.07644	4.17636	5.71325	7.07644	992	2964	7162	4.19632	12.3528	33.8871	10.4851	31.4939	91.585
395315	00230	Purine metabolism	9.6418e-10	1.7066e-07	6.56384e-09	395315	NM_001001469,NM_001396154,NM_001396155,NM_001396156,NM_001396157,NM_001396158,NM_001396159,NM_001396160,XM_015299227,XM_040706617,XM_040706786,XM_046901611,XM_046901613,XM_046901618,XM_046901652,XM_046901723	GART	phosphoribosylglycinamide formyltransferase, phosphoribosylglycinamide synthetase, phosphoribosylaminoimidazole synthetase	protein_coding	NP_001001469.2;NP_001383083.1;NP_001383084.1;NP_001383085.1;NP_001383086.1;NP_001383087.1;NP_001383088.1;NP_001383089.1;XP_015154713.2;XP_040562551.1;XP_040562720.1;XP_046757567.1;XP_046757569.1;XP_046757574.1;XP_046757608.1;XP_046757679.1	.	.	-1.93113	5.58351	6.09475e-06	3.66842e-05	1.0428	6.0118	0.771837	0.917993	2.01377	5.6235	1.54345e-06	9.88593e-06	6.00313	5.07444	6.06267	6.00313	5.07444	6.06267	3667	1883	3520	15.9447	8.38452	19.6675	39.8401	21.3766	53.1545
395315	00670	One carbon pool by folate	6.12399e-09	1.08395e-06	3.28469e-08	395315	NM_001001469,NM_001396154,NM_001396155,NM_001396156,NM_001396157,NM_001396158,NM_001396159,NM_001396160,XM_015299227,XM_040706617,XM_040706786,XM_046901611,XM_046901613,XM_046901618,XM_046901652,XM_046901723	GART	phosphoribosylglycinamide formyltransferase, phosphoribosylglycinamide synthetase, phosphoribosylaminoimidazole synthetase	protein_coding	NP_001001469.2;NP_001383083.1;NP_001383084.1;NP_001383085.1;NP_001383086.1;NP_001383087.1;NP_001383088.1;NP_001383089.1;XP_015154713.2;XP_040562551.1;XP_040562720.1;XP_046757567.1;XP_046757569.1;XP_046757574.1;XP_046757608.1;XP_046757679.1	.	.	-1.93113	5.58351	6.09475e-06	3.66842e-05	1.0428	6.0118	0.771837	0.917993	2.01377	5.6235	1.54345e-06	9.88593e-06	6.00313	5.07444	6.06267	6.00313	5.07444	6.06267	3667	1883	3520	15.9447	8.38452	19.6675	39.8401	21.3766	53.1545
395346	00830	Retinol metabolism	2.98573e-09	5.28474e-07	1.74258e-08	395346	NM_001364902,NM_001397136	BCO1	beta-carotene oxygenase 1	protein_coding	NP_001351831.1;NP_001384065.1	4027	.	10.9225	1.94185	1.28178e-30	1.7796e-28	1.43714	-0.302416	0.175485	0.366201	-7.59927	1.99768	2.45667e-24	1.32642e-22	0.711119	2.99637	0.938505	0.711119	2.99637	0.938505	37	402	49	0.169476	1.88293	0.250228	0.423459	4.80058	0.676279
395347	03264	Virion - Flavivirus and Alphavirus	0.323625	1	0.389671	395347	NM_204636,XM_015296820	MXRA8	matrix remodeling associated 8	protein_coding	NP_989967.1;XP_015152306.1	1081	.	2.36026	9.76114	2.38187e-09	2.68753e-08	1.12691	9.10136	0.399827	0.630536	-2.09445	9.81464	2.49511e-07	1.8558e-06	9.0153	10.2526	9.18736	9.0153	10.2526	9.18736	29995	70206	31115	72.2514	169.276	82.8773	180.53	431.574	223.988
395348	03082	ATP-dependent chromatin remodeling	7.25006e-07	0.000128326	2.67346e-06	395348	NM_204637	ACTR6	ARP6 actin-related protein 6 homolog	protein_coding	NP_989968.1	8785	.	-2.5134	5.97779	2.77991e-10	3.58e-09	-1.59217	6.1977	0.00124382	0.0080804	1.5786	5.53172	0.00164884	0.00522311	6.5097	5.20377	5.84802	6.5097	5.20377	5.84802	5234	2065	3026	49.9222	19.5	32.3267	124.738	49.7158	87.3678
395368	04080	Neuroactive ligand-receptor interaction	2.02285e-17	3.58044e-15	5.11491e-16	395368	NM_204653	LOC395368	gonadotropin releasing hormone receptor	protein_coding	NP_989984.2	49286	.	2.76678	3.94247	3.55603e-11	5.3006e-10	2.23436	3.72273	1.72088e-07	3.43187e-06	-1.23828	4.35091	0.150137	0.246339	3.19286	4.55686	4.26303	3.19286	4.55686	4.26303	473	1298	973	1.28903	3.5027	2.9718	3.22082	8.93025	8.03173
395368	04081	Hormone signaling	7.21236e-12	1.27659e-09	6.38293e-11	395368	NM_204653	LOC395368	gonadotropin releasing hormone receptor	protein_coding	NP_989984.2	49286	.	2.76678	3.94247	3.55603e-11	5.3006e-10	2.23436	3.72273	1.72088e-07	3.43187e-06	-1.23828	4.35091	0.150137	0.246339	3.19286	4.55686	4.26303	3.19286	4.55686	4.26303	473	1298	973	1.28903	3.5027	2.9718	3.22082	8.93025	8.03173
395368	04912	GnRH signaling pathway	3.46412e-08	6.13149e-06	1.61355e-07	395368	NM_204653	LOC395368	gonadotropin releasing hormone receptor	protein_coding	NP_989984.2	49286	.	2.76678	3.94247	3.55603e-11	5.3006e-10	2.23436	3.72273	1.72088e-07	3.43187e-06	-1.23828	4.35091	0.150137	0.246339	3.19286	4.55686	4.26303	3.19286	4.55686	4.26303	473	1298	973	1.28903	3.5027	2.9718	3.22082	8.93025	8.03173
395373	00020	Citrate cycle (TCA cycle)	0.71865	1	0.800007	395373	NM_001030540,XM_015299570,XM_015299572,XM_015299573,XM_015299574,XM_015299575,XM_015299576,XM_015299577,XM_015299578,XM_015299579,XM_015299580,XM_025143942,XM_040653068,XM_040653069,XM_040653070,XM_040653071,XM_040653072,XM_040653073,XM_046904317,XM_046904318,XM_046904319,XM_046904320	ACLY	ATP citrate lyase	protein_coding	NP_001025711.2;XP_015155056.1;XP_015155058.1;XP_015155059.1;XP_015155060.1;XP_015155061.1;XP_015155062.1;XP_015155063.1;XP_015155064.1;XP_015155065.1;XP_015155066.1;XP_024999710.1;XP_040509002.1;XP_040509003.1;XP_040509004.1;XP_040509005.1;XP_040509006.1;XP_040509007.1;XP_046760273.1;XP_046760274.1;XP_046760275.1;XP_046760276.1	2533	.	-3.74676	9.10623	2.15575e-19	8.63365e-18	-2.27593	9.29039	1.06157e-08	2.68674e-07	1.64626	8.2633	0.000479383	0.00178231	9.7665	7.86539	8.58216	9.7665	7.86539	8.58216	50527	13373	20436	177.77	46.0227	80.2616	444.185	117.336	216.919
395389	00830	Retinol metabolism	2.98573e-09	5.28474e-07	1.74258e-08	395389	NM_204669,XM_046898888	ALDH1A3	aldehyde dehydrogenase 1 family member A3	protein_coding	NP_990000.1;XP_046754844.1	49294	.	5.60442	4.33388	1.30875e-27	1.30678e-25	1.13233	2.70789	0.447589	0.674837	-4.94941	4.36324	2.80336e-24	1.50248e-22	2.82685	5.13628	2.98224	2.82685	5.13628	2.98224	354	1968	369	1.19648	6.62637	1.4015	2.98958	16.8941	3.78777
395390	03082	ATP-dependent chromatin remodeling	7.25006e-07	0.000128326	2.67346e-06	395390	NM_204670	RBBP7	RB binding protein 7, chromatin remodeling factor	protein_coding	NP_990001.1	12390	.	-2.35717	4.54191	9.72122e-09	9.93104e-08	1.0285	5.05155	0.84961	0.961541	2.42435	4.57018	3.37606e-09	3.40126e-08	5.07309	3.89294	5.11245	5.07309	3.89294	5.11245	1897	798	1796	14.9609	6.23429	15.8671	37.3819	15.8945	42.8832
395390	03083	Polycomb repressive complex	0.0217235	1	0.0356025	395390	NM_204670	RBBP7	RB binding protein 7, chromatin remodeling factor	protein_coding	NP_990001.1	12390	.	-2.35717	4.54191	9.72122e-09	9.93104e-08	1.0285	5.05155	0.84961	0.961541	2.42435	4.57018	3.37606e-09	3.40126e-08	5.07309	3.89294	5.11245	5.07309	3.89294	5.11245	1897	798	1796	14.9609	6.23429	15.8671	37.3819	15.8945	42.8832
395395	00250	Alanine, aspartate and glutamate metabolism	0.00311628	0.551582	0.00612869	395395	XM_015282054	GAD2	glutamate decarboxylase 2	protein_coding	XP_015137540.1	49295	.	3.30231	2.66288	1.04628e-12	1.90659e-11	-2.26574	1.10405	4.08053e-05	0.000437948	-7.482	2.46636	3.64267e-27	2.62885e-25	1.97346	3.41564	1.19575	1.97346	3.41564	1.19575	170	557	69	0.549984	1.78882	0.248877	1.37421	4.56065	0.672626
395395	00410	beta-Alanine metabolism	0.452746	1	0.52721	395395	XM_015282054	GAD2	glutamate decarboxylase 2	protein_coding	XP_015137540.1	49295	.	3.30231	2.66288	1.04628e-12	1.90659e-11	-2.26574	1.10405	4.08053e-05	0.000437948	-7.482	2.46636	3.64267e-27	2.62885e-25	1.97346	3.41564	1.19575	1.97346	3.41564	1.19575	170	557	69	0.549984	1.78882	0.248877	1.37421	4.56065	0.672626
395395	00430	Taurine and hypotaurine metabolism	0.0828203	1	0.115427	395395	XM_015282054	GAD2	glutamate decarboxylase 2	protein_coding	XP_015137540.1	49295	.	3.30231	2.66288	1.04628e-12	1.90659e-11	-2.26574	1.10405	4.08053e-05	0.000437948	-7.482	2.46636	3.64267e-27	2.62885e-25	1.97346	3.41564	1.19575	1.97346	3.41564	1.19575	170	557	69	0.549984	1.78882	0.248877	1.37421	4.56065	0.672626
395395	00650	Butanoate metabolism	0.00593692	1	0.0110614	395395	XM_015282054	GAD2	glutamate decarboxylase 2	protein_coding	XP_015137540.1	49295	.	3.30231	2.66288	1.04628e-12	1.90659e-11	-2.26574	1.10405	4.08053e-05	0.000437948	-7.482	2.46636	3.64267e-27	2.62885e-25	1.97346	3.41564	1.19575	1.97346	3.41564	1.19575	170	557	69	0.549984	1.78882	0.248877	1.37421	4.56065	0.672626
395432	04010	MAPK signaling pathway	6.47505e-20	1.14608e-17	1.91014e-18	395432	NM_204696,XM_040655358,XM_040655360,XM_046905204	FGF10	fibroblast growth factor 10	protein_coding	NP_990027.1;XP_040511292.1;XP_040511294.1;XP_046761160.1	49317	.	-1.388	1.60466	0.0740378	0.139881	1.76014	2.27997	0.000796631	0.00553805	2.44304	2.12652	2.71742e-07	2.00783e-06	2.16842	1.8146	2.83873	2.16842	1.8146	2.83873	203	145	329	0.743045	0.520939	1.32431	1.85661	1.32815	3.57915
395432	04020	Calcium signaling pathway	7.20674e-21	1.27559e-18	2.55119e-19	395432	NM_204696,XM_040655358,XM_040655360,XM_046905204	FGF10	fibroblast growth factor 10	protein_coding	NP_990027.1;XP_040511292.1;XP_040511294.1;XP_046761160.1	49317	.	-1.388	1.60466	0.0740378	0.139881	1.76014	2.27997	0.000796631	0.00553805	2.44304	2.12652	2.71742e-07	2.00783e-06	2.16842	1.8146	2.83873	2.16842	1.8146	2.83873	203	145	329	0.743045	0.520939	1.32431	1.85661	1.32815	3.57915
395432	04810	Regulation of actin cytoskeleton	1.91278e-12	3.38562e-10	1.99154e-11	395432	NM_204696,XM_040655358,XM_040655360,XM_046905204	FGF10	fibroblast growth factor 10	protein_coding	NP_990027.1;XP_040511292.1;XP_040511294.1;XP_046761160.1	49317	.	-1.388	1.60466	0.0740378	0.139881	1.76014	2.27997	0.000796631	0.00553805	2.44304	2.12652	2.71742e-07	2.00783e-06	2.16842	1.8146	2.83873	2.16842	1.8146	2.83873	203	145	329	0.743045	0.520939	1.32431	1.85661	1.32815	3.57915
395449	03440	Homologous recombination	3.82816e-08	6.77584e-06	1.69396e-07	395449	NM_204710,XM_015282911,XM_015282912,XM_025147029,XM_040675462	RAD54B	RAD54 homolog B (S. cerevisiae)	protein_coding	NP_990041.1;XP_015138397.2;XP_015138398.2;XP_025002797.2;XP_040531396.1	49325	.	-2.54913	4.76784	3.5934e-10	4.56312e-09	-1.04062	5.26148	0.785949	0.926463	2.44962	4.72661	1.94924e-09	2.03117e-08	5.325	4.02958	5.26901	5.325	4.02958	5.26901	2270	883	2008	8.62298	3.4059	8.52599	21.5458	8.68345	23.0427
395452	00830	Retinol metabolism	2.98573e-09	5.28474e-07	1.74258e-08	395452	NM_204713,XM_046904947	RDH5	retinol dehydrogenase 5	protein_coding	NP_990044.2;XP_046760903.1	49327	.	2.65605	0.599496	1.14674e-05	6.5073e-05	3.41415	0.862323	1.39139e-08	3.47324e-07	1.2855	1.31918	0.192319	0.300326	0.855396	1.65673	1.91392	0.855396	1.65673	1.91392	47	124	148	0.546722	1.05928	1.93748	1.36607	2.70066	5.23633
395454	04382	Cornified envelope formation	0.00116568	0.206325	0.00248584	395454	XM_025153993,XM_025153994,XM_046899172,XM_046899173,XM_046899174,XM_046899175,XR_003077022	PCSK6	proprotein convertase subtilisin/kexin type 6, transcript variant X1	protein_coding	XP_025009761.1;XP_025009762.1;XP_046755128.1;XP_046755129.1;XP_046755130.1;XP_046755131.1	49329	.	3.21025	3.30144	3.04574e-13	5.96785e-12	2.05994	2.84222	7.29738e-06	9.72405e-05	-1.5584	3.62505	0.00374808	0.01076	2.50236	3.99858	3.40794	2.50236	3.99858	3.40794	271	863	514	0.340174	1.69902	1.2813	0.849971	4.3317	3.4629
395470	04510	Focal adhesion	1.48557e-21	2.62945e-19	6.57363e-20	395470	XM_003640686,XM_015281861,XM_040695440,XM_040695441,XM_046933080,XM_046933087,XR_001465128	ITGB8	integrin subunit beta 8, transcript variant X3	protein_coding	XP_003640734.4;XP_015137347.2;XP_040551374.1;XP_040551375.1;XP_046789036.1;XP_046789043.1	49335	.	3.19241	4.19086	3.81607e-14	8.37812e-13	-1.14212	3.03401	0.398214	0.62874	-3.6461	4.14825	7.80425e-17	1.98552e-15	3.27727	4.84616	3.1065	3.27727	4.84616	3.1065	505	1599	407	0.918036	2.88077	0.896107	2.29384	7.34462	2.42187
395470	04512	ECM-receptor interaction	3.89334e-17	6.89121e-15	7.6569e-16	395470	XM_003640686,XM_015281861,XM_040695440,XM_040695441,XM_046933080,XM_046933087,XR_001465128	ITGB8	integrin subunit beta 8, transcript variant X3	protein_coding	XP_003640734.4;XP_015137347.2;XP_040551374.1;XP_040551375.1;XP_046789036.1;XP_046789043.1	49335	.	3.19241	4.19086	3.81607e-14	8.37812e-13	-1.14212	3.03401	0.398214	0.62874	-3.6461	4.14825	7.80425e-17	1.98552e-15	3.27727	4.84616	3.1065	3.27727	4.84616	3.1065	505	1599	407	0.918036	2.88077	0.896107	2.29384	7.34462	2.42187
395470	04514	Cell adhesion molecules	1.47581e-05	0.00261219	4.42744e-05	395470	XM_003640686,XM_015281861,XM_040695440,XM_040695441,XM_046933080,XM_046933087,XR_001465128	ITGB8	integrin subunit beta 8, transcript variant X3	protein_coding	XP_003640734.4;XP_015137347.2;XP_040551374.1;XP_040551375.1;XP_046789036.1;XP_046789043.1	49335	.	3.19241	4.19086	3.81607e-14	8.37812e-13	-1.14212	3.03401	0.398214	0.62874	-3.6461	4.14825	7.80425e-17	1.98552e-15	3.27727	4.84616	3.1065	3.27727	4.84616	3.1065	505	1599	407	0.918036	2.88077	0.896107	2.29384	7.34462	2.42187
395470	04810	Regulation of actin cytoskeleton	1.91278e-12	3.38562e-10	1.99154e-11	395470	XM_003640686,XM_015281861,XM_040695440,XM_040695441,XM_046933080,XM_046933087,XR_001465128	ITGB8	integrin subunit beta 8, transcript variant X3	protein_coding	XP_003640734.4;XP_015137347.2;XP_040551374.1;XP_040551375.1;XP_046789036.1;XP_046789043.1	49335	.	3.19241	4.19086	3.81607e-14	8.37812e-13	-1.14212	3.03401	0.398214	0.62874	-3.6461	4.14825	7.80425e-17	1.98552e-15	3.27727	4.84616	3.1065	3.27727	4.84616	3.1065	505	1599	407	0.918036	2.88077	0.896107	2.29384	7.34462	2.42187
395470	04820	Cytoskeleton in muscle cells	1.33805e-31	2.36836e-29	2.36836e-29	395470	XM_003640686,XM_015281861,XM_040695440,XM_040695441,XM_046933080,XM_046933087,XR_001465128	ITGB8	integrin subunit beta 8, transcript variant X3	protein_coding	XP_003640734.4;XP_015137347.2;XP_040551374.1;XP_040551375.1;XP_046789036.1;XP_046789043.1	49335	.	3.19241	4.19086	3.81607e-14	8.37812e-13	-1.14212	3.03401	0.398214	0.62874	-3.6461	4.14825	7.80425e-17	1.98552e-15	3.27727	4.84616	3.1065	3.27727	4.84616	3.1065	505	1599	407	0.918036	2.88077	0.896107	2.29384	7.34462	2.42187
395472	00190	Oxidative phosphorylation	0.858769	1	0.944112	395472	NM_001396199,NM_204722,XM_046941372,XM_046941373,XM_046941374	TCIRG1	T-cell immune regulator 1, ATPase H+ transporting V0 subunit a3	protein_coding	NP_001383128.1;NP_990053.2;XP_046797328.1;XP_046797329.1;XP_046797330.1	49337	.	-1.89962	6.63909	8.43969e-06	4.92135e-05	-2.454	6.52222	6.59192e-10	2.13075e-08	-1.29184	5.93067	0.0754641	0.140303	7.03945	6.12355	5.76013	7.03945	6.12355	5.76013	7582	3958	2844	32.3754	16.6805	13.6091	80.8945	42.5274	36.7806
395472	04142	Lysosome	1.05663e-13	1.87023e-11	1.33588e-12	395472	NM_001396199,NM_204722,XM_046941372,XM_046941373,XM_046941374	TCIRG1	T-cell immune regulator 1, ATPase H+ transporting V0 subunit a3	protein_coding	NP_001383128.1;NP_990053.2;XP_046797328.1;XP_046797329.1;XP_046797330.1	49337	.	-1.89962	6.63909	8.43969e-06	4.92135e-05	-2.454	6.52222	6.59192e-10	2.13075e-08	-1.29184	5.93067	0.0754641	0.140303	7.03945	6.12355	5.76013	7.03945	6.12355	5.76013	7582	3958	2844	32.3754	16.6805	13.6091	80.8945	42.5274	36.7806
395472	04145	Phagosome	1.44433e-16	2.55646e-14	2.55646e-15	395472	NM_001396199,NM_204722,XM_046941372,XM_046941373,XM_046941374	TCIRG1	T-cell immune regulator 1, ATPase H+ transporting V0 subunit a3	protein_coding	NP_001383128.1;NP_990053.2;XP_046797328.1;XP_046797329.1;XP_046797330.1	49337	.	-1.89962	6.63909	8.43969e-06	4.92135e-05	-2.454	6.52222	6.59192e-10	2.13075e-08	-1.29184	5.93067	0.0754641	0.140303	7.03945	6.12355	5.76013	7.03945	6.12355	5.76013	7582	3958	2844	32.3754	16.6805	13.6091	80.8945	42.5274	36.7806
395476	04010	MAPK signaling pathway	6.47505e-20	1.14608e-17	1.91014e-18	395476	NM_204725,XM_015276122,XM_015276123	CASP3	caspase 3	protein_coding	NP_990056.1;XP_015131608.1;XP_015131609.1	8080	.	1.71066	5.07508	0.000240303	0.00099408	4.74932	6.15894	2.94671e-25	7.28088e-23	2.7763	6.32709	2.85256e-12	4.39119e-11	4.69186	5.44309	6.89493	4.69186	5.44309	6.89493	1443	2448	6309	7.26142	10.7133	31.4511	18.1437	27.314	85.0013
395476	04115	p53 signaling pathway	3.05198e-09	5.402e-07	1.74258e-08	395476	NM_204725,XM_015276122,XM_015276123	CASP3	caspase 3	protein_coding	NP_990056.1;XP_015131608.1;XP_015131609.1	8080	.	1.71066	5.07508	0.000240303	0.00099408	4.74932	6.15894	2.94671e-25	7.28088e-23	2.7763	6.32709	2.85256e-12	4.39119e-11	4.69186	5.44309	6.89493	4.69186	5.44309	6.89493	1443	2448	6309	7.26142	10.7133	31.4511	18.1437	27.314	85.0013
395476	04148	Efferocytosis	4.48445e-10	7.93747e-08	3.30728e-09	395476	NM_204725,XM_015276122,XM_015276123	CASP3	caspase 3	protein_coding	NP_990056.1;XP_015131608.1;XP_015131609.1	8080	.	1.71066	5.07508	0.000240303	0.00099408	4.74932	6.15894	2.94671e-25	7.28088e-23	2.7763	6.32709	2.85256e-12	4.39119e-11	4.69186	5.44309	6.89493	4.69186	5.44309	6.89493	1443	2448	6309	7.26142	10.7133	31.4511	18.1437	27.314	85.0013
395476	04210	Apoptosis	1.84476e-13	3.26522e-11	2.17681e-12	395476	NM_204725,XM_015276122,XM_015276123	CASP3	caspase 3	protein_coding	NP_990056.1;XP_015131608.1;XP_015131609.1	8080	.	1.71066	5.07508	0.000240303	0.00099408	4.74932	6.15894	2.94671e-25	7.28088e-23	2.7763	6.32709	2.85256e-12	4.39119e-11	4.69186	5.44309	6.89493	4.69186	5.44309	6.89493	1443	2448	6309	7.26142	10.7133	31.4511	18.1437	27.314	85.0013
395476	04623	Cytosolic DNA-sensing pathway	0.312733	1	0.379451	395476	NM_204725,XM_015276122,XM_015276123	CASP3	caspase 3	protein_coding	NP_990056.1;XP_015131608.1;XP_015131609.1	8080	.	1.71066	5.07508	0.000240303	0.00099408	4.74932	6.15894	2.94671e-25	7.28088e-23	2.7763	6.32709	2.85256e-12	4.39119e-11	4.69186	5.44309	6.89493	4.69186	5.44309	6.89493	1443	2448	6309	7.26142	10.7133	31.4511	18.1437	27.314	85.0013
395476	05132	Salmonella infection	2.75822e-12	4.88205e-10	2.6852e-11	395476	NM_204725,XM_015276122,XM_015276123	CASP3	caspase 3	protein_coding	NP_990056.1;XP_015131608.1;XP_015131609.1	8080	.	1.71066	5.07508	0.000240303	0.00099408	4.74932	6.15894	2.94671e-25	7.28088e-23	2.7763	6.32709	2.85256e-12	4.39119e-11	4.69186	5.44309	6.89493	4.69186	5.44309	6.89493	1443	2448	6309	7.26142	10.7133	31.4511	18.1437	27.314	85.0013
395476	05164	Influenza A	7.156e-09	1.26661e-06	3.59443e-08	395476	NM_204725,XM_015276122,XM_015276123	CASP3	caspase 3	protein_coding	NP_990056.1;XP_015131608.1;XP_015131609.1	8080	.	1.71066	5.07508	0.000240303	0.00099408	4.74932	6.15894	2.94671e-25	7.28088e-23	2.7763	6.32709	2.85256e-12	4.39119e-11	4.69186	5.44309	6.89493	4.69186	5.44309	6.89493	1443	2448	6309	7.26142	10.7133	31.4511	18.1437	27.314	85.0013
395476	05168	Herpes simplex virus 1 infection	4.24113e-07	7.50679e-05	1.63191e-06	395476	NM_204725,XM_015276122,XM_015276123	CASP3	caspase 3	protein_coding	NP_990056.1;XP_015131608.1;XP_015131609.1	8080	.	1.71066	5.07508	0.000240303	0.00099408	4.74932	6.15894	2.94671e-25	7.28088e-23	2.7763	6.32709	2.85256e-12	4.39119e-11	4.69186	5.44309	6.89493	4.69186	5.44309	6.89493	1443	2448	6309	7.26142	10.7133	31.4511	18.1437	27.314	85.0013
395488	04145	Phagosome	1.44433e-16	2.55646e-14	2.55646e-15	395488	NM_204736	MARCO	macrophage receptor with collagenous structure	protein_coding	NP_990067.3	9191	.	2.09652	2.59933	6.50453e-06	3.88301e-05	1.78289	2.44556	0.000484232	0.00364625	-1.1759	2.92355	0.309636	0.437221	2.29022	3.19544	2.98905	2.29022	3.19544	2.98905	226	470	371	1.22107	2.52235	2.25331	3.05103	6.4308	6.08992
395498	04020	Calcium signaling pathway	7.20674e-21	1.27559e-18	2.55119e-19	395498	NM_204741,XM_015288192,XM_040702242,XM_046942720	VDAC2	voltage dependent anion channel 2	protein_coding	NP_990072.1;XP_015143678.1;XP_040558176.1;XP_046798676.1	49348	.	-1.48279	8.92647	0.00564144	0.015994	1.38144	9.43462	0.0229706	0.0839895	2.04838	9.22252	5.62644e-07	3.93959e-06	9.1852	8.61808	9.65069	9.1852	8.61808	9.65069	33751	22572	42919	338.737	224.152	482.5	846.383	571.481	1304.03
395498	04216	Ferroptosis	0.000137991	0.0244245	0.000339229	395498	NM_204741,XM_015288192,XM_040702242,XM_046942720	VDAC2	voltage dependent anion channel 2	protein_coding	NP_990072.1;XP_015143678.1;XP_040558176.1;XP_046798676.1	49348	.	-1.48279	8.92647	0.00564144	0.015994	1.38144	9.43462	0.0229706	0.0839895	2.04838	9.22252	5.62644e-07	3.93959e-06	9.1852	8.61808	9.65069	9.1852	8.61808	9.65069	33751	22572	42919	338.737	224.152	482.5	846.383	571.481	1304.03
395498	04217	Necroptosis	3.17814e-13	5.6253e-11	3.51582e-12	395498	NM_204741,XM_015288192,XM_040702242,XM_046942720	VDAC2	voltage dependent anion channel 2	protein_coding	NP_990072.1;XP_015143678.1;XP_040558176.1;XP_046798676.1	49348	.	-1.48279	8.92647	0.00564144	0.015994	1.38144	9.43462	0.0229706	0.0839895	2.04838	9.22252	5.62644e-07	3.93959e-06	9.1852	8.61808	9.65069	9.1852	8.61808	9.65069	33751	22572	42919	338.737	224.152	482.5	846.383	571.481	1304.03
395498	04218	Cellular senescence	2.57427e-17	4.55647e-15	5.69558e-16	395498	NM_204741,XM_015288192,XM_040702242,XM_046942720	VDAC2	voltage dependent anion channel 2	protein_coding	NP_990072.1;XP_015143678.1;XP_040558176.1;XP_046798676.1	49348	.	-1.48279	8.92647	0.00564144	0.015994	1.38144	9.43462	0.0229706	0.0839895	2.04838	9.22252	5.62644e-07	3.93959e-06	9.1852	8.61808	9.65069	9.1852	8.61808	9.65069	33751	22572	42919	338.737	224.152	482.5	846.383	571.481	1304.03
395498	04621	NOD-like receptor signaling pathway	7.3107e-09	1.29399e-06	3.59443e-08	395498	NM_204741,XM_015288192,XM_040702242,XM_046942720	VDAC2	voltage dependent anion channel 2	protein_coding	NP_990072.1;XP_015143678.1;XP_040558176.1;XP_046798676.1	49348	.	-1.48279	8.92647	0.00564144	0.015994	1.38144	9.43462	0.0229706	0.0839895	2.04838	9.22252	5.62644e-07	3.93959e-06	9.1852	8.61808	9.65069	9.1852	8.61808	9.65069	33751	22572	42919	338.737	224.152	482.5	846.383	571.481	1304.03
395507	04020	Calcium signaling pathway	7.20674e-21	1.27559e-18	2.55119e-19	395507	NM_204748,XM_015295667,XM_025141893,XM_025141897,XM_025141898,XM_040650016,XM_040650017,XM_040650019,XM_046902289,XM_046902290	P2RX5	purinergic receptor P2X 5	protein_coding	NP_990079.1;XP_015151153.1;XP_024997661.1;XP_024997665.1;XP_024997666.1;XP_040505950.1;XP_040505951.1;XP_040505953.1;XP_046758245.1;XP_046758246.1	49354	.	2.24738	2.61589	8.50668e-07	6.16661e-06	-1.42285	1.69316	0.0516231	0.154119	-3.19764	2.48038	1.21764e-11	1.73178e-10	2.24901	3.23854	1.8629	2.24901	3.23854	1.8629	218	486	141	0.616761	1.37514	0.40444	1.54107	3.50597	1.09306
395507	04080	Neuroactive ligand-receptor interaction	2.02285e-17	3.58044e-15	5.11491e-16	395507	NM_204748,XM_015295667,XM_025141893,XM_025141897,XM_025141898,XM_040650016,XM_040650017,XM_040650019,XM_046902289,XM_046902290	P2RX5	purinergic receptor P2X 5	protein_coding	NP_990079.1;XP_015151153.1;XP_024997661.1;XP_024997665.1;XP_024997666.1;XP_040505950.1;XP_040505951.1;XP_040505953.1;XP_046758245.1;XP_046758246.1	49354	.	2.24738	2.61589	8.50668e-07	6.16661e-06	-1.42285	1.69316	0.0516231	0.154119	-3.19764	2.48038	1.21764e-11	1.73178e-10	2.24901	3.23854	1.8629	2.24901	3.23854	1.8629	218	486	141	0.616761	1.37514	0.40444	1.54107	3.50597	1.09306
395507	04082	Neuroactive ligand signaling	9.81613e-12	1.73746e-09	8.2736e-11	395507	NM_204748,XM_015295667,XM_025141893,XM_025141897,XM_025141898,XM_040650016,XM_040650017,XM_040650019,XM_046902289,XM_046902290	P2RX5	purinergic receptor P2X 5	protein_coding	NP_990079.1;XP_015151153.1;XP_024997661.1;XP_024997665.1;XP_024997666.1;XP_040505950.1;XP_040505951.1;XP_040505953.1;XP_046758245.1;XP_046758246.1	49354	.	2.24738	2.61589	8.50668e-07	6.16661e-06	-1.42285	1.69316	0.0516231	0.154119	-3.19764	2.48038	1.21764e-11	1.73178e-10	2.24901	3.23854	1.8629	2.24901	3.23854	1.8629	218	486	141	0.616761	1.37514	0.40444	1.54107	3.50597	1.09306
395511	04530	Tight junction	2.16001e-05	0.00382322	6.37203e-05	395511	NM_204751,XM_015277633,XM_040649071,XM_040649097	RDX	radixin	protein_coding	NP_990082.2;XP_015133119.2;XP_040505005.1;XP_040505031.1	49356	.	-2.21478	7.70845	3.37575e-08	3.16474e-07	-1.3965	7.94999	0.0190749	0.0721534	1.58595	7.39446	0.00126045	0.00413231	8.17566	7.03453	7.69581	8.17566	7.03453	7.69581	16735	7493	11031	56.7267	25.1563	41.8899	141.74	64.1367	113.214
395511	04810	Regulation of actin cytoskeleton	1.91278e-12	3.38562e-10	1.99154e-11	395511	NM_204751,XM_015277633,XM_040649071,XM_040649097	RDX	radixin	protein_coding	NP_990082.2;XP_015133119.2;XP_040505005.1;XP_040505031.1	49356	.	-2.21478	7.70845	3.37575e-08	3.16474e-07	-1.3965	7.94999	0.0190749	0.0721534	1.58595	7.39446	0.00126045	0.00413231	8.17566	7.03453	7.69581	8.17566	7.03453	7.69581	16735	7493	11031	56.7267	25.1563	41.8899	141.74	64.1367	113.214
395534	04814	Motor proteins	2.33887e-23	4.13981e-21	1.37994e-21	395534	NM_204766,XM_015295778	MYH15	myosin, heavy chain 15	protein_coding	NP_990097.1;XP_015151264.1	49365	.	-2.08203	8.27093	3.25516e-07	2.57341e-06	-1.56838	8.41663	0.00159762	0.00998718	1.3275	7.86588	0.0466799	0.0939657	8.70834	7.65407	8.06101	8.70834	7.65407	8.06101	24235	11543	14224	57.6383	27.2017	37.9362	144.017	69.3515	102.528
395534	04820	Cytoskeleton in muscle cells	1.33805e-31	2.36836e-29	2.36836e-29	395534	NM_204766,XM_015295778	MYH15	myosin, heavy chain 15	protein_coding	NP_990097.1;XP_015151264.1	49365	.	-2.08203	8.27093	3.25516e-07	2.57341e-06	-1.56838	8.41663	0.00159762	0.00998718	1.3275	7.86588	0.0466799	0.0939657	8.70834	7.65407	8.06101	8.70834	7.65407	8.06101	24235	11543	14224	57.6383	27.2017	37.9362	144.017	69.3515	102.528
395543	04081	Hormone signaling	7.21236e-12	1.27659e-09	6.38293e-11	395543	NM_001024826,XM_015277641,XM_015277652,XM_025141535,XM_025141546,XM_025141620,XM_025141642,XM_040649876,XM_040649941,XR_005840861	SMAD9	SMAD family member 9	protein_coding	NP_001019997.1;XP_015133127.1;XP_015133138.1;XP_024997303.1;XP_024997314.1;XP_024997388.1;XP_024997410.1;XP_040505810.1;XP_040505875.1	12809	.	3.69937	5.43581	1.93147e-18	7.00422e-17	-1.64817	3.89005	0.000979517	0.00659557	-6.09716	5.31026	2.69904e-31	2.65855e-29	4.27845	6.11056	3.60488	4.27845	6.11056	3.60488	1069	3922	597	1.24199	4.03992	0.711678	3.10329	10.2999	1.92342
395543	04350	TGF-beta signaling pathway	2.80965e-09	4.97309e-07	1.71486e-08	395543	NM_001024826,XM_015277641,XM_015277652,XM_025141535,XM_025141546,XM_025141620,XM_025141642,XM_040649876,XM_040649941,XR_005840861	SMAD9	SMAD family member 9	protein_coding	NP_001019997.1;XP_015133127.1;XP_015133138.1;XP_024997303.1;XP_024997314.1;XP_024997388.1;XP_024997410.1;XP_040505810.1;XP_040505875.1	12809	.	3.69937	5.43581	1.93147e-18	7.00422e-17	-1.64817	3.89005	0.000979517	0.00659557	-6.09716	5.31026	2.69904e-31	2.65855e-29	4.27845	6.11056	3.60488	4.27845	6.11056	3.60488	1069	3922	597	1.24199	4.03992	0.711678	3.10329	10.2999	1.92342
395565	04514	Cell adhesion molecules	1.47581e-05	0.00261219	4.42744e-05	395565	NM_204787,XM_040655380	VCAN	versican	protein_coding	NP_990118.1;XP_040511314.2	49376	.	1.82672	8.24947	2.53922e-05	0.00013225	2.56667	8.58488	6.8324e-11	2.59007e-09	1.40507	8.88563	0.0167913	0.0394049	7.75687	8.62311	9.1127	7.75687	8.62311	9.1127	12504	22651	29543	14.1144	25.2634	37.3324	35.2667	64.4098	100.896
395565	04820	Cytoskeleton in muscle cells	1.33805e-31	2.36836e-29	2.36836e-29	395565	NM_204787,XM_040655380	VCAN	versican	protein_coding	NP_990118.1;XP_040511314.2	49376	.	1.82672	8.24947	2.53922e-05	0.00013225	2.56667	8.58488	6.8324e-11	2.59007e-09	1.40507	8.88563	0.0167913	0.0394049	7.75687	8.62311	9.1127	7.75687	8.62311	9.1127	12504	22651	29543	14.1144	25.2634	37.3324	35.2667	64.4098	100.896
395568	04820	Cytoskeleton in muscle cells	1.33805e-31	2.36836e-29	2.36836e-29	395568	NM_204790,XM_040648943,XM_040648944	COL5A1	collagen type V alpha 1 chain	protein_coding	NP_990121.2;XP_040504877.1;XP_040504878.1	49379	.	2.16113	8.20982	8.26563e-08	7.28075e-07	1.13847	7.64604	0.362361	0.59336	-1.89827	8.27169	7.63888e-06	4.25361e-05	7.55689	8.66456	7.74306	7.55689	8.66456	7.74306	10878	23313	11400	18.3132	38.6803	21.422	45.7581	98.6167	57.8962
395581	04020	Calcium signaling pathway	7.20674e-21	1.27559e-18	2.55119e-19	395581	NM_001290547,NM_001397883	HTR2B	5-hydroxytryptamine receptor 2B	protein_coding	NP_001277476.1;NP_001384812.1	5801	.	4.33545	0.0677215	2.53383e-08	2.42535e-07	3.24575	-0.256344	2.80672e-05	0.000316201	-1.33551	0.565141	0.196403	0.304819	0.463414	1.40571	1.15997	0.463414	1.40571	1.15997	22	95	66	0.094915	0.41656	0.338371	0.23716	1.06203	0.914498
395581	04080	Neuroactive ligand-receptor interaction	2.02285e-17	3.58044e-15	5.11491e-16	395581	NM_001290547,NM_001397883	HTR2B	5-hydroxytryptamine receptor 2B	protein_coding	NP_001277476.1;NP_001384812.1	5801	.	4.33545	0.0677215	2.53383e-08	2.42535e-07	3.24575	-0.256344	2.80672e-05	0.000316201	-1.33551	0.565141	0.196403	0.304819	0.463414	1.40571	1.15997	0.463414	1.40571	1.15997	22	95	66	0.094915	0.41656	0.338371	0.23716	1.06203	0.914498
395581	04082	Neuroactive ligand signaling	9.81613e-12	1.73746e-09	8.2736e-11	395581	NM_001290547,NM_001397883	HTR2B	5-hydroxytryptamine receptor 2B	protein_coding	NP_001277476.1;NP_001384812.1	5801	.	4.33545	0.0677215	2.53383e-08	2.42535e-07	3.24575	-0.256344	2.80672e-05	0.000316201	-1.33551	0.565141	0.196403	0.304819	0.463414	1.40571	1.15997	0.463414	1.40571	1.15997	22	95	66	0.094915	0.41656	0.338371	0.23716	1.06203	0.914498
395581	04540	Gap junction	4.25197e-05	0.00752599	0.000115784	395581	NM_001290547,NM_001397883	HTR2B	5-hydroxytryptamine receptor 2B	protein_coding	NP_001277476.1;NP_001384812.1	5801	.	4.33545	0.0677215	2.53383e-08	2.42535e-07	3.24575	-0.256344	2.80672e-05	0.000316201	-1.33551	0.565141	0.196403	0.304819	0.463414	1.40571	1.15997	0.463414	1.40571	1.15997	22	95	66	0.094915	0.41656	0.338371	0.23716	1.06203	0.914498
395612	00480	Glutathione metabolism	4.59094e-08	8.12596e-06	1.98194e-07	395612	NM_204818,XM_015284816,XM_040696766,XM_040696767,XM_046938434	GSTA4	glutathione S-transferase alpha 4	protein_coding	NP_990149.1;XP_015140302.1;XP_040552700.1;XP_040552701.1;XP_046794390.1	49401	.	3.69714	-1.64294	0.00282728	0.00876565	1.6942	-2.33741	0.499675	0.71986	-2.18114	-1.44662	0.0678932	0.128539	0.164178	0.537481	0.269936	0.164178	0.537481	0.269936	7	26	11	0.030793	0.352415	0.173948	0.076941	0.898493	0.470121
395612	00980	Metabolism of xenobiotics by cytochrome P450	0.0162589	1	0.0271493	395612	NM_204818,XM_015284816,XM_040696766,XM_040696767,XM_046938434	GSTA4	glutathione S-transferase alpha 4	protein_coding	NP_990149.1;XP_015140302.1;XP_040552700.1;XP_040552701.1;XP_046794390.1	49401	.	3.69714	-1.64294	0.00282728	0.00876565	1.6942	-2.33741	0.499675	0.71986	-2.18114	-1.44662	0.0678932	0.128539	0.164178	0.537481	0.269936	0.164178	0.537481	0.269936	7	26	11	0.030793	0.352415	0.173948	0.076941	0.898493	0.470121
395612	00982	Drug metabolism - cytochrome P450	0.000883492	0.156378	0.00195473	395612	NM_204818,XM_015284816,XM_040696766,XM_040696767,XM_046938434	GSTA4	glutathione S-transferase alpha 4	protein_coding	NP_990149.1;XP_015140302.1;XP_040552700.1;XP_040552701.1;XP_046794390.1	49401	.	3.69714	-1.64294	0.00282728	0.00876565	1.6942	-2.33741	0.499675	0.71986	-2.18114	-1.44662	0.0678932	0.128539	0.164178	0.537481	0.269936	0.164178	0.537481	0.269936	7	26	11	0.030793	0.352415	0.173948	0.076941	0.898493	0.470121
395612	00983	Drug metabolism - other enzymes	4.7589e-06	0.000842326	1.55986e-05	395612	NM_204818,XM_015284816,XM_040696766,XM_040696767,XM_046938434	GSTA4	glutathione S-transferase alpha 4	protein_coding	NP_990149.1;XP_015140302.1;XP_040552700.1;XP_040552701.1;XP_046794390.1	49401	.	3.69714	-1.64294	0.00282728	0.00876565	1.6942	-2.33741	0.499675	0.71986	-2.18114	-1.44662	0.0678932	0.128539	0.164178	0.537481	0.269936	0.164178	0.537481	0.269936	7	26	11	0.030793	0.352415	0.173948	0.076941	0.898493	0.470121
395622	04060	Cytokine-cytokine receptor interaction	2.88242e-12	5.10188e-10	2.6852e-11	395622	NM_204822	ADMP	anti-dorsalizing morphogenetic protein	protein_coding	NP_990153.1	49407	.	6.22062	-0.8972	4.67112e-07	3.58021e-06	2.55477	-1.83702	0.048953	0.148083	-2.4337	-0.618854	0.00405285	0.0115238	0.186178	0.901608	0.438712	0.186178	0.901608	0.438712	8	50	19	0.077641	0.495891	0.209616	0.193997	1.26429	0.566519
395622	04350	TGF-beta signaling pathway	2.80965e-09	4.97309e-07	1.71486e-08	395622	NM_204822	ADMP	anti-dorsalizing morphogenetic protein	protein_coding	NP_990153.1	49407	.	6.22062	-0.8972	4.67112e-07	3.58021e-06	2.55477	-1.83702	0.048953	0.148083	-2.4337	-0.618854	0.00405285	0.0115238	0.186178	0.901608	0.438712	0.186178	0.901608	0.438712	8	50	19	0.077641	0.495891	0.209616	0.193997	1.26429	0.566519
395641	00140	Steroid hormone biosynthesis	0.00642364	1	0.0116019	395641	NM_204837	HSD17B1	hydroxysteroid 17-beta dehydrogenase 1	protein_coding	NP_990168.1	49420	.	2.25904	-1.04527	0.0175335	0.0418473	-3.60406	-2.22687	0.0250426	0.0893807	-8.13949	-1.35523	2.4095e-06	1.48596e-05	0.351053	0.700498	0.104095	0.351053	0.700498	0.104095	16	36	4	0.238838	0.532337	0.05485	0.596771	1.35721	0.148239
395643	04820	Cytoskeleton in muscle cells	1.33805e-31	2.36836e-29	2.36836e-29	395643	NM_204839,XM_046900285	PDLIM4	PDZ and LIM domain 4	protein_coding	NP_990170.1;XP_046756241.1	66207	.	3.08789	0.0309804	1.08685e-05	6.20605e-05	1.08595	-0.893142	0.906204	0.996729	-2.84315	0.0691617	3.72848e-05	0.000179149	0.567652	1.31801	0.607614	0.567652	1.31801	0.607614	28	86	28	0.121122	0.37306	0.136236	0.302641	0.951127	0.368199
395650	00564	Glycerophospholipid metabolism	1.00782e-05	0.00178385	3.0756e-05	395650	NM_204845,XM_015299433,XM_015299434,XM_046904333	PHOSPHO1	phosphoethanolamine/phosphocholine phosphatase	protein_coding	NP_990176.1;XP_015154919.3;XP_015154920.1;XP_046760289.1	874	.	5.40238	4.67572	3.42174e-27	3.2182e-25	1.61409	3.38584	0.0019793	0.0119331	-3.34698	4.8082	1.45514e-15	3.2337e-14	3.16543	5.46197	3.79379	3.16543	5.46197	3.79379	463	2481	688	2.69002	14.1105	4.41812	6.7214	35.9752	11.9406
395654	04012	ErbB signaling pathway	0.000223722	0.0395988	0.00054245	395654	NM_204849	HBEGF	heparin binding EGF like growth factor	protein_coding	NP_990180.1	628	.	2.55401	2.67803	1.26651e-08	1.27421e-07	1.47254	2.15748	0.0222032	0.081651	-1.7344	2.85837	0.000612089	0.00220213	2.19578	3.34345	2.64957	2.19578	3.34345	2.64957	208	527	282	2.43214	6.09767	3.69079	6.07704	15.5462	9.97491
395654	04912	GnRH signaling pathway	3.46412e-08	6.13149e-06	1.61355e-07	395654	NM_204849	HBEGF	heparin binding EGF like growth factor	protein_coding	NP_990180.1	628	.	2.55401	2.67803	1.26651e-08	1.27421e-07	1.47254	2.15748	0.0222032	0.081651	-1.7344	2.85837	0.000612089	0.00220213	2.19578	3.34345	2.64957	2.19578	3.34345	2.64957	208	527	282	2.43214	6.09767	3.69079	6.07704	15.5462	9.97491
395660	04060	Cytokine-cytokine receptor interaction	2.88242e-12	5.10188e-10	2.6852e-11	395660	NM_204854,XM_015277236,XM_025144661,XM_040655390,XM_040655391,XM_040655392,XM_040655393,XM_040655394,XM_040655395,XM_040655396,XM_040655397,XM_040655398,XM_040655399,XM_040655403,XM_040655404,XM_040655405,XM_040655406,XM_040655407,XM_040655408,XM_040655410,XM_040655411,XM_040655413,XM_040655414,XM_046905216,XM_046905218,XM_046905219,XM_046905220,XM_046905221,XM_046905222,XM_046905223,XM_046905224…	PRLR	prolactin receptor	protein_coding	NP_990185.1;XP_015132722.2;XP_025000429.2;XP_040511324.1;XP_040511325.1;XP_040511326.1;XP_040511327.1;XP_040511328.1;XP_040511329.1;XP_040511330.1;XP_040511331.1;XP_040511332.1;XP_040511333.1;XP_040511337.1;XP_040511338.1;XP_040511339.1;XP_040511340.1;XP_040511341.1;XP_040511342.1;XP_040511344.1;XP_040511345.1;XP_040511347.1;XP_040511348.1;XP_046761172.1;XP_046761174.1;XP_046761175.1;XP_046761176…	2513	.	6.0307	0.982616	1.14797e-15	3.05944e-14	1.35648	-0.547835	0.316456	0.543115	-4.44526	1.05939	4.46588e-12	6.69791e-11	0.633182	2.11559	0.805867	0.633182	2.11559	0.805867	32	192	40	0.033228	0.239167	0.046095	0.083025	0.609765	0.124578
395660	04080	Neuroactive ligand-receptor interaction	2.02285e-17	3.58044e-15	5.11491e-16	395660	NM_204854,XM_015277236,XM_025144661,XM_040655390,XM_040655391,XM_040655392,XM_040655393,XM_040655394,XM_040655395,XM_040655396,XM_040655397,XM_040655398,XM_040655399,XM_040655403,XM_040655404,XM_040655405,XM_040655406,XM_040655407,XM_040655408,XM_040655410,XM_040655411,XM_040655413,XM_040655414,XM_046905216,XM_046905218,XM_046905219,XM_046905220,XM_046905221,XM_046905222,XM_046905223,XM_046905224…	PRLR	prolactin receptor	protein_coding	NP_990185.1;XP_015132722.2;XP_025000429.2;XP_040511324.1;XP_040511325.1;XP_040511326.1;XP_040511327.1;XP_040511328.1;XP_040511329.1;XP_040511330.1;XP_040511331.1;XP_040511332.1;XP_040511333.1;XP_040511337.1;XP_040511338.1;XP_040511339.1;XP_040511340.1;XP_040511341.1;XP_040511342.1;XP_040511344.1;XP_040511345.1;XP_040511347.1;XP_040511348.1;XP_046761172.1;XP_046761174.1;XP_046761175.1;XP_046761176…	2513	.	6.0307	0.982616	1.14797e-15	3.05944e-14	1.35648	-0.547835	0.316456	0.543115	-4.44526	1.05939	4.46588e-12	6.69791e-11	0.633182	2.11559	0.805867	0.633182	2.11559	0.805867	32	192	40	0.033228	0.239167	0.046095	0.083025	0.609765	0.124578
395660	04081	Hormone signaling	7.21236e-12	1.27659e-09	6.38293e-11	395660	NM_204854,XM_015277236,XM_025144661,XM_040655390,XM_040655391,XM_040655392,XM_040655393,XM_040655394,XM_040655395,XM_040655396,XM_040655397,XM_040655398,XM_040655399,XM_040655403,XM_040655404,XM_040655405,XM_040655406,XM_040655407,XM_040655408,XM_040655410,XM_040655411,XM_040655413,XM_040655414,XM_046905216,XM_046905218,XM_046905219,XM_046905220,XM_046905221,XM_046905222,XM_046905223,XM_046905224…	PRLR	prolactin receptor	protein_coding	NP_990185.1;XP_015132722.2;XP_025000429.2;XP_040511324.1;XP_040511325.1;XP_040511326.1;XP_040511327.1;XP_040511328.1;XP_040511329.1;XP_040511330.1;XP_040511331.1;XP_040511332.1;XP_040511333.1;XP_040511337.1;XP_040511338.1;XP_040511339.1;XP_040511340.1;XP_040511341.1;XP_040511342.1;XP_040511344.1;XP_040511345.1;XP_040511347.1;XP_040511348.1;XP_046761172.1;XP_046761174.1;XP_046761175.1;XP_046761176…	2513	.	6.0307	0.982616	1.14797e-15	3.05944e-14	1.35648	-0.547835	0.316456	0.543115	-4.44526	1.05939	4.46588e-12	6.69791e-11	0.633182	2.11559	0.805867	0.633182	2.11559	0.805867	32	192	40	0.033228	0.239167	0.046095	0.083025	0.609765	0.124578
395670	04371	Apelin signaling pathway	4.10629e-07	7.26812e-05	1.61514e-06	395670	NM_204864,XM_015292072,XM_015292073,XM_015292074,XM_015292075,XM_015292077,XM_015292078,XM_015292079,XM_015292080,XM_015292081,XM_025153797,XM_040706192,XM_040706193,XM_040706194,XM_040706195,XM_046898891,XM_046898892,XM_046898893	MEF2A	myocyte enhancer factor 2A	protein_coding	NP_990195.2;XP_015147558.1;XP_015147559.1;XP_015147560.1;XP_015147561.1;XP_015147563.1;XP_015147564.1;XP_015147565.1;XP_015147566.1;XP_015147567.1;XP_025009565.1;XP_040562126.1;XP_040562127.1;XP_040562128.1;XP_040562129.1;XP_046754847.1;XP_046754848.1;XP_046754849.1	49427	.	1.67355	7.23027	0.000323855	0.00129311	2.04841	7.4195	6.20123e-07	1.09445e-05	1.22399	7.70749	0.155758	0.253674	6.82397	7.56176	7.85196	6.82397	7.56176	7.85196	6522	10824	12298	17.3961	28.6938	36.9527	43.4666	73.1556	99.8701
395673	04210	Apoptosis	1.84476e-13	3.26522e-11	2.17681e-12	395673	NM_204866	BCL2A1	BCL2 related protein A1	protein_coding	NP_990197.1	4909	.	4.94304	-1.76479	0.000758987	0.00277167	7.22508	-1.35312	8.72276e-06	0.000115077	1.46271	-0.812025	0.252277	0.37186	0.119145	0.520119	0.710144	0.119145	0.520119	0.710144	5	25	34	0.048829	0.255252	0.396733	0.122006	0.650772	1.07223
395689	00010	Glycolysis / Gluconeogenesis	4.06119e-06	0.00071883	1.39462e-05	395689	NM_204876,XM_040653031	ENO2	enolase 2	protein_coding	NP_990207.2;XP_040508965.1	10796	.	1.05177	4.78424	0.732782	0.83689	-2.18269	4.29269	2.08548e-07	4.06445e-06	-2.29568	4.34292	3.54346e-08	3.03327e-07	4.79836	4.86863	3.73217	4.79836	4.86863	3.73217	1558	1625	657	9.88563	9.95903	4.64628	24.7007	25.3908	12.5573
395689	03018	RNA degradation	8.0643e-06	0.00142738	2.50418e-05	395689	NM_204876,XM_040653031	ENO2	enolase 2	protein_coding	NP_990207.2;XP_040508965.1	10796	.	1.05177	4.78424	0.732782	0.83689	-2.18269	4.29269	2.08548e-07	4.06445e-06	-2.29568	4.34292	3.54346e-08	3.03327e-07	4.79836	4.86863	3.73217	4.79836	4.86863	3.73217	1558	1625	657	9.88563	9.95903	4.64628	24.7007	25.3908	12.5573
395689	04820	Cytoskeleton in muscle cells	1.33805e-31	2.36836e-29	2.36836e-29	395689	NM_204876,XM_040653031	ENO2	enolase 2	protein_coding	NP_990207.2;XP_040508965.1	10796	.	1.05177	4.78424	0.732782	0.83689	-2.18269	4.29269	2.08548e-07	4.06445e-06	-2.29568	4.34292	3.54346e-08	3.03327e-07	4.79836	4.86863	3.73217	4.79836	4.86863	3.73217	1558	1625	657	9.88563	9.95903	4.64628	24.7007	25.3908	12.5573
395701	04530	Tight junction	2.16001e-05	0.00382322	6.37203e-05	395701	NM_204885,XM_015284013,XM_046938482	EZR	ezrin	protein_coding	NP_990216.1;XP_015139499.1;XP_046794438.1	10288	.	-1.52792	7.03159	0.00305505	0.00940978	-2.0607	6.87605	5.37301e-07	9.59899e-06	-1.3487	6.49415	0.0369454	0.0773392	7.31392	6.70713	6.28035	7.31392	6.70713	6.28035	9183	5960	4102	41.2176	26.512	20.6451	102.988	67.5931	55.7965
395701	04810	Regulation of actin cytoskeleton	1.91278e-12	3.38562e-10	1.99154e-11	395701	NM_204885,XM_015284013,XM_046938482	EZR	ezrin	protein_coding	NP_990216.1;XP_015139499.1;XP_046794438.1	10288	.	-1.52792	7.03159	0.00305505	0.00940978	-2.0607	6.87605	5.37301e-07	9.59899e-06	-1.3487	6.49415	0.0369454	0.0773392	7.31392	6.70713	6.28035	7.31392	6.70713	6.28035	9183	5960	4102	41.2176	26.512	20.6451	102.988	67.5931	55.7965
395706	01040	Biosynthesis of unsaturated fatty acids	4.17267e-05	0.00738563	0.0001154	395706	NM_204890	SCD	stearoyl-CoA desaturase	protein_coding	NP_990221.2	4280	.	-2.44539	9.11465	5.48557e-10	6.75981e-09	-2.17635	9.16552	6.08606e-08	1.33217e-06	1.12362	8.41656	0.412	0.543985	9.62179	8.33436	8.50203	9.62179	8.33436	8.50203	45699	18532	19329	151.786	60.9628	71.9243	379.258	155.427	194.386
395706	03320	PPAR signaling pathway	5.045e-05	0.00892965	0.000135298	395706	NM_204890	SCD	stearoyl-CoA desaturase	protein_coding	NP_990221.2	4280	.	-2.44539	9.11465	5.48557e-10	6.75981e-09	-2.17635	9.16552	6.08606e-08	1.33217e-06	1.12362	8.41656	0.412	0.543985	9.62179	8.33436	8.50203	9.62179	8.33436	8.50203	45699	18532	19329	151.786	60.9628	71.9243	379.258	155.427	194.386
395712	02010	ABC transporters	1.2651e-07	2.23923e-05	5.33151e-07	395712	NM_204894,XM_025147035,XM_040675528,XM_046918384,XM_046918385,XM_046918396	ABCB1	ATP binding cassette subfamily B member 1	protein_coding	NP_990225.2;XP_025002803.2;XP_040531462.1;XP_046774340.1;XP_046774341.1;XP_046774352.1	49438	.	3.00279	5.7723	8.49232e-14	1.78645e-12	1.67641	5.19194	0.000400285	0.00310747	-1.7912	5.99757	5.60659e-05	0.000259882	4.82226	6.37422	5.54696	4.82226	6.37422	5.54696	1585	4720	2446	3.38968	8.58305	6.49964	8.4696	21.8827	17.5662
395719	00240	Pyrimidine metabolism	6.66166e-09	1.17911e-06	3.46798e-08	395719	NM_204898	TK1	thymidine kinase 1	protein_coding	NP_990229.1	5434	.	-7.75569	6.69977	1.70601e-40	6.72167e-38	-1.14125	7.43247	0.353821	0.584775	6.79575	6.53215	3.97401e-36	6.29708e-34	7.53214	4.62849	7.34262	7.53214	4.62849	7.34262	10692	1367	8624	73.8957	9.35709	66.7729	184.639	23.8562	180.464
395719	00983	Drug metabolism - other enzymes	4.7589e-06	0.000842326	1.55986e-05	395719	NM_204898	TK1	thymidine kinase 1	protein_coding	NP_990229.1	5434	.	-7.75569	6.69977	1.70601e-40	6.72167e-38	-1.14125	7.43247	0.353821	0.584775	6.79575	6.53215	3.97401e-36	6.29708e-34	7.53214	4.62849	7.34262	7.53214	4.62849	7.34262	10692	1367	8624	73.8957	9.35709	66.7729	184.639	23.8562	180.464
395724	03410	Base excision repair	4.09718e-06	0.000725201	1.39462e-05	395724	NM_204902,XM_015277667,XM_015277670,XM_040653291,XM_040653347,XM_046906974,XM_046907210	HMGB1	high mobility group box 1	protein_coding	NP_990233.1;XP_015133153.1;XP_015133156.1;XP_040509225.1;XP_040509281.1;XP_046762930.1;XP_046763166.1	49444	.	-2.5641	8.75854	7.05002e-11	9.99758e-10	1.06854	9.33204	0.640272	0.828758	2.73985	8.82796	3.36143e-12	5.11853e-11	9.28565	7.93081	9.38115	9.28565	7.93081	9.38115	36189	13996	35596	196.066	73.6759	216.518	489.899	187.839	585.171
395724	04140	Autophagy - animal	8.60909e-05	0.0152381	0.000217687	395724	NM_204902,XM_015277667,XM_015277670,XM_040653291,XM_040653347,XM_046906974,XM_046907210	HMGB1	high mobility group box 1	protein_coding	NP_990233.1;XP_015133153.1;XP_015133156.1;XP_040509225.1;XP_040509281.1;XP_046762930.1;XP_046763166.1	49444	.	-2.5641	8.75854	7.05002e-11	9.99758e-10	1.06854	9.33204	0.640272	0.828758	2.73985	8.82796	3.36143e-12	5.11853e-11	9.28565	7.93081	9.38115	9.28565	7.93081	9.38115	36189	13996	35596	196.066	73.6759	216.518	489.899	187.839	585.171
395724	04217	Necroptosis	3.17814e-13	5.6253e-11	3.51582e-12	395724	NM_204902,XM_015277667,XM_015277670,XM_040653291,XM_040653347,XM_046906974,XM_046907210	HMGB1	high mobility group box 1	protein_coding	NP_990233.1;XP_015133153.1;XP_015133156.1;XP_040509225.1;XP_040509281.1;XP_046762930.1;XP_046763166.1	49444	.	-2.5641	8.75854	7.05002e-11	9.99758e-10	1.06854	9.33204	0.640272	0.828758	2.73985	8.82796	3.36143e-12	5.11853e-11	9.28565	7.93081	9.38115	9.28565	7.93081	9.38115	36189	13996	35596	196.066	73.6759	216.518	489.899	187.839	585.171
395734	05132	Salmonella infection	2.75822e-12	4.88205e-10	2.6852e-11	395734	NM_204909	RHOB	ras homolog family member B	protein_coding	NP_990240.1	49447	.	4.16435	7.96138	4.59391e-22	2.29372e-20	-1.17234	6.48303	0.267095	0.488723	-4.88204	7.91979	1.91506e-26	1.27478e-24	6.60745	8.65428	6.3806	6.60745	8.65428	6.3806	5605	23147	4401	34.2409	140.076	30.1193	85.5558	357.127	81.4018
395742	04010	MAPK signaling pathway	6.47505e-20	1.14608e-17	1.91014e-18	395742	NM_001293093,XM_015293742,XM_015293744,XM_040646854	FLT4	fms related tyrosine kinase 4	protein_coding	NP_001280022.2;XP_015149228.2;XP_015149230.2;XP_040502788.1	49452	.	3.33312	1.13756	3.51264e-09	3.85307e-08	2.13269	0.67542	0.000445635	0.00340486	-1.56278	1.47073	0.0181215	0.0420301	0.99903	2.11559	1.64725	0.99903	2.11559	1.64725	58	192	114	0.103832	0.343588	0.230616	0.25944	0.875987	0.623273
395742	04020	Calcium signaling pathway	7.20674e-21	1.27559e-18	2.55119e-19	395742	NM_001293093,XM_015293742,XM_015293744,XM_040646854	FLT4	fms related tyrosine kinase 4	protein_coding	NP_001280022.2;XP_015149228.2;XP_015149230.2;XP_040502788.1	49452	.	3.33312	1.13756	3.51264e-09	3.85307e-08	2.13269	0.67542	0.000445635	0.00340486	-1.56278	1.47073	0.0181215	0.0420301	0.99903	2.11559	1.64725	0.99903	2.11559	1.64725	58	192	114	0.103832	0.343588	0.230616	0.25944	0.875987	0.623273
395742	04510	Focal adhesion	1.48557e-21	2.62945e-19	6.57363e-20	395742	NM_001293093,XM_015293742,XM_015293744,XM_040646854	FLT4	fms related tyrosine kinase 4	protein_coding	NP_001280022.2;XP_015149228.2;XP_015149230.2;XP_040502788.1	49452	.	3.33312	1.13756	3.51264e-09	3.85307e-08	2.13269	0.67542	0.000445635	0.00340486	-1.56278	1.47073	0.0181215	0.0420301	0.99903	2.11559	1.64725	0.99903	2.11559	1.64725	58	192	114	0.103832	0.343588	0.230616	0.25944	0.875987	0.623273
395759	04020	Calcium signaling pathway	7.20674e-21	1.27559e-18	2.55119e-19	395759	NM_001293097,XM_040700649,XM_040700650,XM_040700651	SLC8A3	solute carrier family 8 member A3	protein_coding	NP_001280026.1;XP_040556583.1;XP_040556584.1;XP_040556585.1	7148	.	6.92737	0.559077	7.99207e-15	1.90063e-13	1.39429	-1.09579	0.364482	0.595741	-4.96739	0.636356	1.33668e-11	1.8971e-10	0.445284	1.8146	0.589795	0.445284	1.8146	0.589795	21	145	27	0.0545	0.379423	0.07744	0.136176	0.967351	0.209293
395759	04260	Cardiac muscle contraction	0.00170388	0.301586	0.00345244	395759	NM_001293097,XM_040700649,XM_040700650,XM_040700651	SLC8A3	solute carrier family 8 member A3	protein_coding	NP_001280026.1;XP_040556583.1;XP_040556584.1;XP_040556585.1	7148	.	6.92737	0.559077	7.99207e-15	1.90063e-13	1.39429	-1.09579	0.364482	0.595741	-4.96739	0.636356	1.33668e-11	1.8971e-10	0.445284	1.8146	0.589795	0.445284	1.8146	0.589795	21	145	27	0.0545	0.379423	0.07744	0.136176	0.967351	0.209293
395759	04261	Adrenergic signaling in cardiomyocytes	1.80383e-09	3.19278e-07	1.14028e-08	395759	NM_001293097,XM_040700649,XM_040700650,XM_040700651	SLC8A3	solute carrier family 8 member A3	protein_coding	NP_001280026.1;XP_040556583.1;XP_040556584.1;XP_040556585.1	7148	.	6.92737	0.559077	7.99207e-15	1.90063e-13	1.39429	-1.09579	0.364482	0.595741	-4.96739	0.636356	1.33668e-11	1.8971e-10	0.445284	1.8146	0.589795	0.445284	1.8146	0.589795	21	145	27	0.0545	0.379423	0.07744	0.136176	0.967351	0.209293
395759	04371	Apelin signaling pathway	4.10629e-07	7.26812e-05	1.61514e-06	395759	NM_001293097,XM_040700649,XM_040700650,XM_040700651	SLC8A3	solute carrier family 8 member A3	protein_coding	NP_001280026.1;XP_040556583.1;XP_040556584.1;XP_040556585.1	7148	.	6.92737	0.559077	7.99207e-15	1.90063e-13	1.39429	-1.09579	0.364482	0.595741	-4.96739	0.636356	1.33668e-11	1.8971e-10	0.445284	1.8146	0.589795	0.445284	1.8146	0.589795	21	145	27	0.0545	0.379423	0.07744	0.136176	0.967351	0.209293
395760	04020	Calcium signaling pathway	7.20674e-21	1.27559e-18	2.55119e-19	395760	NM_001398209,XM_015283436,XM_015283437,XM_015283451,XM_046938492,XM_046938493,XM_046938494,XM_046938495,XM_046938496,XM_046938497,XM_046938498,XM_046938499	SLC8A1	solute carrier family 8 member A1	protein_coding	NP_001385138.1;XP_015138922.2;XP_015138923.2;XP_015138937.2;XP_046794448.1;XP_046794449.1;XP_046794450.1;XP_046794451.1;XP_046794452.1;XP_046794453.1;XP_046794454.1;XP_046794455.1	6481	.	1.35734	6.20009	0.0334219	0.0725685	2.84075	6.90401	7.95463e-13	4.074e-11	2.09288	7.03236	3.0154e-07	2.21119e-06	5.98521	6.41999	7.47668	5.98521	6.41999	7.47668	3621	4874	9469	5.38224	7.18898	15.7151	13.4483	18.3285	42.4723
395760	04260	Cardiac muscle contraction	0.00170388	0.301586	0.00345244	395760	NM_001398209,XM_015283436,XM_015283437,XM_015283451,XM_046938492,XM_046938493,XM_046938494,XM_046938495,XM_046938496,XM_046938497,XM_046938498,XM_046938499	SLC8A1	solute carrier family 8 member A1	protein_coding	NP_001385138.1;XP_015138922.2;XP_015138923.2;XP_015138937.2;XP_046794448.1;XP_046794449.1;XP_046794450.1;XP_046794451.1;XP_046794452.1;XP_046794453.1;XP_046794454.1;XP_046794455.1	6481	.	1.35734	6.20009	0.0334219	0.0725685	2.84075	6.90401	7.95463e-13	4.074e-11	2.09288	7.03236	3.0154e-07	2.21119e-06	5.98521	6.41999	7.47668	5.98521	6.41999	7.47668	3621	4874	9469	5.38224	7.18898	15.7151	13.4483	18.3285	42.4723
395760	04261	Adrenergic signaling in cardiomyocytes	1.80383e-09	3.19278e-07	1.14028e-08	395760	NM_001398209,XM_015283436,XM_015283437,XM_015283451,XM_046938492,XM_046938493,XM_046938494,XM_046938495,XM_046938496,XM_046938497,XM_046938498,XM_046938499	SLC8A1	solute carrier family 8 member A1	protein_coding	NP_001385138.1;XP_015138922.2;XP_015138923.2;XP_015138937.2;XP_046794448.1;XP_046794449.1;XP_046794450.1;XP_046794451.1;XP_046794452.1;XP_046794453.1;XP_046794454.1;XP_046794455.1	6481	.	1.35734	6.20009	0.0334219	0.0725685	2.84075	6.90401	7.95463e-13	4.074e-11	2.09288	7.03236	3.0154e-07	2.21119e-06	5.98521	6.41999	7.47668	5.98521	6.41999	7.47668	3621	4874	9469	5.38224	7.18898	15.7151	13.4483	18.3285	42.4723
395760	04371	Apelin signaling pathway	4.10629e-07	7.26812e-05	1.61514e-06	395760	NM_001398209,XM_015283436,XM_015283437,XM_015283451,XM_046938492,XM_046938493,XM_046938494,XM_046938495,XM_046938496,XM_046938497,XM_046938498,XM_046938499	SLC8A1	solute carrier family 8 member A1	protein_coding	NP_001385138.1;XP_015138922.2;XP_015138923.2;XP_015138937.2;XP_046794448.1;XP_046794449.1;XP_046794450.1;XP_046794451.1;XP_046794452.1;XP_046794453.1;XP_046794454.1;XP_046794455.1	6481	.	1.35734	6.20009	0.0334219	0.0725685	2.84075	6.90401	7.95463e-13	4.074e-11	2.09288	7.03236	3.0154e-07	2.21119e-06	5.98521	6.41999	7.47668	5.98521	6.41999	7.47668	3621	4874	9469	5.38224	7.18898	15.7151	13.4483	18.3285	42.4723
395787	04910	Insulin signaling pathway	0.000103074	0.0182441	0.00025696	395787	NM_204945	PPP1RL	protein phosphatase 1 regulatory subunit like	protein_coding	NP_990276.2	49478	.	-2.37146	-0.685466	0.00405285	0.0120135	2.77894	0.672506	3.62265e-06	5.21332e-05	6.5891	0.435466	2.22118e-13	3.94882e-12	0.869061	0.430027	1.72277	0.869061	0.430027	1.72277	48	20	123	0.467252	0.188467	1.34817	1.16749	0.480503	3.64363
395799	00380	Tryptophan metabolism	0.197158	1	0.256596	395799	NM_204956,XM_040700695,XM_040700696	TPH1	tryptophan hydroxylase 1	protein_coding	NP_990287.1;XP_040556629.1;XP_040556630.1	49485	.	1.77225	0.404793	0.0123728	0.0310715	-1.24197	-0.19109	0.444252	0.671608	-2.20099	0.308753	0.000868341	0.00299259	0.948438	1.40571	0.805867	0.948438	1.40571	0.805867	54	95	40	0.11456	0.198108	0.09364	0.286245	0.505083	0.253075
395799	00790	Folate biosynthesis	0.155491	1	0.203866	395799	NM_204956,XM_040700695,XM_040700696	TPH1	tryptophan hydroxylase 1	protein_coding	NP_990287.1;XP_040556629.1;XP_040556630.1	49485	.	1.77225	0.404793	0.0123728	0.0310715	-1.24197	-0.19109	0.444252	0.671608	-2.20099	0.308753	0.000868341	0.00299259	0.948438	1.40571	0.805867	0.948438	1.40571	0.805867	54	95	40	0.11456	0.198108	0.09364	0.286245	0.505083	0.253075
395805	04820	Cytoskeleton in muscle cells	1.33805e-31	2.36836e-29	2.36836e-29	395805	NM_204959,XM_046918553	MYOM1	myomesin 1	protein_coding	NP_990290.3;XP_046774509.1	11015	.	3.53881	6.21488	1.21309e-17	4.01918e-16	-3.33086	4.41353	3.70128e-15	2.68444e-13	-11.7873	5.97373	5.85532e-53	3.41435e-50	5.0753	6.8676	3.43564	5.0753	6.8676	3.43564	1900	6668	525	4.82986	16.6096	1.47732	12.0681	42.3467	3.99268
395807	00220	Arginine biosynthesis	0.00894751	1	0.0155266	395807	NM_204961	NOS2	nitric oxide synthase 2	protein_coding	NP_990292.2	49489	.	2.14383	4.1039	4.30677e-07	3.33426e-06	-1.50787	3.18845	0.00874122	0.0395621	-3.23261	3.94157	4.23721e-14	8.11696e-13	3.57487	4.60912	3.04243	3.57487	4.60912	3.04243	634	1348	387	2.03855	4.29174	1.39126	5.0936	10.9419	3.76008
395807	00330	Arginine and proline metabolism	3.31727e-11	5.87157e-09	2.6689e-10	395807	NM_204961	NOS2	nitric oxide synthase 2	protein_coding	NP_990292.2	49489	.	2.14383	4.1039	4.30677e-07	3.33426e-06	-1.50787	3.18845	0.00874122	0.0395621	-3.23261	3.94157	4.23721e-14	8.11696e-13	3.57487	4.60912	3.04243	3.57487	4.60912	3.04243	634	1348	387	2.03855	4.29174	1.39126	5.0936	10.9419	3.76008
395807	04020	Calcium signaling pathway	7.20674e-21	1.27559e-18	2.55119e-19	395807	NM_204961	NOS2	nitric oxide synthase 2	protein_coding	NP_990292.2	49489	.	2.14383	4.1039	4.30677e-07	3.33426e-06	-1.50787	3.18845	0.00874122	0.0395621	-3.23261	3.94157	4.23721e-14	8.11696e-13	3.57487	4.60912	3.04243	3.57487	4.60912	3.04243	634	1348	387	2.03855	4.29174	1.39126	5.0936	10.9419	3.76008
395807	04146	Peroxisome	0.000260421	0.0460946	0.000614594	395807	NM_204961	NOS2	nitric oxide synthase 2	protein_coding	NP_990292.2	49489	.	2.14383	4.1039	4.30677e-07	3.33426e-06	-1.50787	3.18845	0.00874122	0.0395621	-3.23261	3.94157	4.23721e-14	8.11696e-13	3.57487	4.60912	3.04243	3.57487	4.60912	3.04243	634	1348	387	2.03855	4.29174	1.39126	5.0936	10.9419	3.76008
395807	04371	Apelin signaling pathway	4.10629e-07	7.26812e-05	1.61514e-06	395807	NM_204961	NOS2	nitric oxide synthase 2	protein_coding	NP_990292.2	49489	.	2.14383	4.1039	4.30677e-07	3.33426e-06	-1.50787	3.18845	0.00874122	0.0395621	-3.23261	3.94157	4.23721e-14	8.11696e-13	3.57487	4.60912	3.04243	3.57487	4.60912	3.04243	634	1348	387	2.03855	4.29174	1.39126	5.0936	10.9419	3.76008
395818	04142	Lysosome	1.05663e-13	1.87023e-11	1.33588e-12	395818	NM_204971,XM_046903916	CTSK	cathepsin K	protein_coding	NP_990302.3;XP_046759872.1	49496	.	1.438	9.41905	0.0106195	0.0273035	-2.36857	8.64155	2.1614e-09	6.30178e-08	-3.406	9.02885	4.85277e-17	1.26781e-15	9.13585	9.65913	7.89533	9.13585	9.65913	7.89533	32614	46508	12675	393.147	554.851	171.223	982.334	1414.61	462.755
395818	04210	Apoptosis	1.84476e-13	3.26522e-11	2.17681e-12	395818	NM_204971,XM_046903916	CTSK	cathepsin K	protein_coding	NP_990302.3;XP_046759872.1	49496	.	1.438	9.41905	0.0106195	0.0273035	-2.36857	8.64155	2.1614e-09	6.30178e-08	-3.406	9.02885	4.85277e-17	1.26781e-15	9.13585	9.65913	7.89533	9.13585	9.65913	7.89533	32614	46508	12675	393.147	554.851	171.223	982.334	1414.61	462.755
395818	04620	Toll-like receptor signaling pathway	2.3498e-05	0.00415914	6.81826e-05	395818	NM_204971,XM_046903916	CTSK	cathepsin K	protein_coding	NP_990302.3;XP_046759872.1	49496	.	1.438	9.41905	0.0106195	0.0273035	-2.36857	8.64155	2.1614e-09	6.30178e-08	-3.406	9.02885	4.85277e-17	1.26781e-15	9.13585	9.65913	7.89533	9.13585	9.65913	7.89533	32614	46508	12675	393.147	554.851	171.223	982.334	1414.61	462.755
395822	04350	TGF-beta signaling pathway	2.80965e-09	4.97309e-07	1.71486e-08	395822	NM_001396673,XM_015279047,XM_015279051,XM_015279054,XM_040706582,XM_040706584,XM_040706585,XM_040706587,XM_040706588,XM_040706589,XM_040706591,XM_040706592,XM_040706593,XM_040706597,XM_046898894,XM_046898895,XM_046898896,XM_046898897,XM_046898898,XM_046898899,XM_046898900,XM_046898901,XM_046898902,XM_046898903,XM_046898904,XM_046898905,XM_046898906,XM_046898907,XM_046898908	NEO1	neogenin 1	protein_coding	NP_001383602.1;XP_015134533.2;XP_015134537.2;XP_015134540.2;XP_040562516.1;XP_040562518.1;XP_040562519.1;XP_040562521.1;XP_040562522.1;XP_040562523.1;XP_040562525.1;XP_040562526.1;XP_040562527.1;XP_040562531.1;XP_046754850.1;XP_046754851.1;XP_046754852.1;XP_046754853.1;XP_046754854.1;XP_046754855.1;XP_046754856.1;XP_046754857.1;XP_046754858.1;XP_046754859.1;XP_046754860.1;XP_046754861.1;XP_046754…	49497	.	-2.04803	6.88266	6.60429e-07	4.88965e-06	-1.20028	7.18328	0.200699	0.401674	1.70629	6.71111	0.000200359	0.000817245	7.31767	6.29285	7.0561	7.31767	6.29285	7.0561	9207	4458	7061	17.8676	8.52961	15.3924	44.6447	21.7465	41.6004
395822	04514	Cell adhesion molecules	1.47581e-05	0.00261219	4.42744e-05	395822	NM_001396673,XM_015279047,XM_015279051,XM_015279054,XM_040706582,XM_040706584,XM_040706585,XM_040706587,XM_040706588,XM_040706589,XM_040706591,XM_040706592,XM_040706593,XM_040706597,XM_046898894,XM_046898895,XM_046898896,XM_046898897,XM_046898898,XM_046898899,XM_046898900,XM_046898901,XM_046898902,XM_046898903,XM_046898904,XM_046898905,XM_046898906,XM_046898907,XM_046898908	NEO1	neogenin 1	protein_coding	NP_001383602.1;XP_015134533.2;XP_015134537.2;XP_015134540.2;XP_040562516.1;XP_040562518.1;XP_040562519.1;XP_040562521.1;XP_040562522.1;XP_040562523.1;XP_040562525.1;XP_040562526.1;XP_040562527.1;XP_040562531.1;XP_046754850.1;XP_046754851.1;XP_046754852.1;XP_046754853.1;XP_046754854.1;XP_046754855.1;XP_046754856.1;XP_046754857.1;XP_046754858.1;XP_046754859.1;XP_046754860.1;XP_046754861.1;XP_046754…	49497	.	-2.04803	6.88266	6.60429e-07	4.88965e-06	-1.20028	7.18328	0.200699	0.401674	1.70629	6.71111	0.000200359	0.000817245	7.31767	6.29285	7.0561	7.31767	6.29285	7.0561	9207	4458	7061	17.8676	8.52961	15.3924	44.6447	21.7465	41.6004
395823	04814	Motor proteins	2.33887e-23	4.13981e-21	1.37994e-21	395823	NM_204975,XM_015278192	KIF4B	kinesin family member 4B	protein_coding	NP_990306.2;XP_015133678.1	3080	.	-4.9781	7.17415	6.82236e-27	6.17741e-25	-1.45002	7.6667	0.00920116	0.0411202	3.43312	6.74281	5.02318e-17	1.30998e-15	7.9157	5.62362	7.3823	7.9157	5.62362	7.3823	13966	2782	8866	43.8179	8.64107	31.1623	109.485	22.0307	84.2208
395827	00100	Steroid biosynthesis	8.14643e-09	1.44192e-06	3.89708e-08	395827	NM_001396287	CYP24A1	cytochrome P450 family 24 subfamily A member 1	protein_coding	NP_001383216.1	49500	.	2.16971	3.22773	8.83942e-07	6.3812e-06	3.82655	3.83202	1.56292e-17	1.59331e-15	1.76363	4.145	0.000159768	0.000664506	2.78422	3.78441	4.55701	2.78422	3.78441	4.55701	342	736	1205	1.77622	3.78783	7.01478	4.43815	9.65718	18.9585
395828	04350	TGF-beta signaling pathway	2.80965e-09	4.97309e-07	1.71486e-08	395828	NM_204980,XM_040705472,XM_040705473,XM_046898322	CHRD	chordin	protein_coding	NP_990311.3;XP_040561406.1;XP_040561407.1;XP_046754278.1	20229	.	1.18242	0.638361	0.475137	0.607432	-2.8592	-0.0270885	4.84263e-05	0.000507154	-3.38068	0.149559	1.38641e-06	8.95483e-06	1.25983	1.40571	0.571752	1.25983	1.40571	0.571752	81	95	26	0.351021	0.403735	0.126595	0.877076	1.02934	0.342143
395829	04150	mTOR signaling pathway	0.00127642	0.225927	0.00268961	395829	NM_204981	WNT9A	Wnt family member 9A	protein_coding	NP_990312.2	4021	.	2.63131	5.03143	6.51572e-11	9.32151e-10	-3.58817	3.52944	1.19729e-15	9.43462e-14	-9.44155	4.71301	6.72171e-43	1.84885e-40	4.2474	5.59541	2.58806	4.2474	5.59541	2.58806	1045	2727	268	3.54805	9.17591	1.01847	8.86531	23.3943	2.75256
395829	04310	Wnt signaling pathway	2.03295e-14	3.59832e-12	2.76794e-13	395829	NM_204981	WNT9A	Wnt family member 9A	protein_coding	NP_990312.2	4021	.	2.63131	5.03143	6.51572e-11	9.32151e-10	-3.58817	3.52944	1.19729e-15	9.43462e-14	-9.44155	4.71301	6.72171e-43	1.84885e-40	4.2474	5.59541	2.58806	4.2474	5.59541	2.58806	1045	2727	268	3.54805	9.17591	1.01847	8.86531	23.3943	2.75256
395829	04916	Melanogenesis	1.73399e-07	3.06916e-05	7.13758e-07	395829	NM_204981	WNT9A	Wnt family member 9A	protein_coding	NP_990312.2	4021	.	2.63131	5.03143	6.51572e-11	9.32151e-10	-3.58817	3.52944	1.19729e-15	9.43462e-14	-9.44155	4.71301	6.72171e-43	1.84885e-40	4.2474	5.59541	2.58806	4.2474	5.59541	2.58806	1045	2727	268	3.54805	9.17591	1.01847	8.86531	23.3943	2.75256
395833	00010	Glycolysis / Gluconeogenesis	4.06119e-06	0.00071883	1.39462e-05	395833	NM_204985,XM_046939915	PGK2	phosphoglycerate kinase 2	protein_coding	NP_990316.3;XP_046795871.1	49503	.	-4.06856	9.49381	1.5391e-21	7.38059e-20	-2.2881	9.69986	8.47058e-09	2.1817e-07	1.77814	8.62639	5.62894e-05	0.000260835	10.1779	8.15722	8.98538	10.1779	8.15722	8.98538	67220	16384	27043	545.656	131.776	246.044	1363.4	335.968	664.97
395844	00830	Retinol metabolism	2.98573e-09	5.28474e-07	1.74258e-08	395844	NM_001397808,NM_204995,XM_046898910,XM_046898911	ALDH1A2	aldehyde dehydrogenase 1 family member A2	protein_coding	NP_001384737.1;NP_990326.2;XP_046754866.1;XP_046754867.1	3140	.	3.31316	-0.945181	0.000425204	0.00164989	1.3337	-1.75358	0.4885	0.709581	-2.48353	-0.830813	0.00526378	0.014514	0.291411	0.804554	0.377711	0.291411	0.804554	0.377711	13	43	16	0.03951	0.137197	0.057242	0.098722	0.349789	0.154705
395845	04217	Necroptosis	3.17814e-13	5.6253e-11	3.51582e-12	395845	NM_204996	JAK3	Janus kinase 3	protein_coding	NP_990327.2	20233	.	1.49814	0.701666	0.061615	0.120664	-1.99995	-0.00806877	0.00731311	0.0342469	-2.99611	0.394038	4.82407e-06	2.80069e-05	1.18533	1.54098	0.710144	1.18533	1.54098	0.710144	74	110	34	0.295371	0.432112	0.151607	0.738026	1.10168	0.40974
395852	04350	TGF-beta signaling pathway	2.80965e-09	4.97309e-07	1.71486e-08	395852	NM_205002	ID2	inhibitor of DNA binding 2, HLH protein	protein_coding	NP_990333.1	12279	.	-5.14957	4.34912	2.1663e-25	1.62785e-23	-3.81838	4.42914	3.571e-18	3.88492e-16	1.34861	2.96401	0.0596663	0.115682	5.13236	2.9289	3.31067	5.13236	2.9289	3.31067	1979	381	477	20.3782	3.87797	5.50454	50.9178	9.88699	14.8768
395853	03040	Spliceosome	1.19354e-06	0.000211256	4.31135e-06	395853	NM_205003	HSPA8	heat shock 70kDa protein 8	protein_coding	NP_990334.2	49511	.	-2.43836	10.5316	5.96376e-10	7.30586e-09	-1.92363	10.6397	4.70959e-06	6.62067e-05	1.26758	9.93101	0.0947361	0.169082	11.0364	9.75147	10.0932	11.0364	9.75147	10.0932	121925	49586	58345	754.96	304.108	404.752	1886.37	775.332	1093.9
395853	04010	MAPK signaling pathway	6.47505e-20	1.14608e-17	1.91014e-18	395853	NM_205003	HSPA8	heat shock 70kDa protein 8	protein_coding	NP_990334.2	49511	.	-2.43836	10.5316	5.96376e-10	7.30586e-09	-1.92363	10.6397	4.70959e-06	6.62067e-05	1.26758	9.93101	0.0947361	0.169082	11.0364	9.75147	10.0932	11.0364	9.75147	10.0932	121925	49586	58345	754.96	304.108	404.752	1886.37	775.332	1093.9
395853	04141	Protein processing in endoplasmic reticulum	0.00171647	0.303815	0.00345244	395853	NM_205003	HSPA8	heat shock 70kDa protein 8	protein_coding	NP_990334.2	49511	.	-2.43836	10.5316	5.96376e-10	7.30586e-09	-1.92363	10.6397	4.70959e-06	6.62067e-05	1.26758	9.93101	0.0947361	0.169082	11.0364	9.75147	10.0932	11.0364	9.75147	10.0932	121925	49586	58345	754.96	304.108	404.752	1886.37	775.332	1093.9
395853	04144	Endocytosis	0.00771342	1	0.0136527	395853	NM_205003	HSPA8	heat shock 70kDa protein 8	protein_coding	NP_990334.2	49511	.	-2.43836	10.5316	5.96376e-10	7.30586e-09	-1.92363	10.6397	4.70959e-06	6.62067e-05	1.26758	9.93101	0.0947361	0.169082	11.0364	9.75147	10.0932	11.0364	9.75147	10.0932	121925	49586	58345	754.96	304.108	404.752	1886.37	775.332	1093.9
395855	04020	Calcium signaling pathway	7.20674e-21	1.27559e-18	2.55119e-19	395855	NM_205005	CALM2	calmodulin 2	protein_coding	NP_990336.2	49513	.	-2.00711	9.34134	1.14364e-06	8.05021e-06	-1.27411	9.59389	0.0879022	0.226603	1.5753	9.11771	0.00142069	0.00458507	9.75967	8.75622	9.41064	9.75967	8.75622	9.41064	50288	24846	36332	360.828	176.575	292.065	901.581	450.182	789.348
395855	04070	Phosphatidylinositol signaling system	4.99769e-09	8.84592e-07	2.76435e-08	395855	NM_205005	CALM2	calmodulin 2	protein_coding	NP_990336.2	49513	.	-2.00711	9.34134	1.14364e-06	8.05021e-06	-1.27411	9.59389	0.0879022	0.226603	1.5753	9.11771	0.00142069	0.00458507	9.75967	8.75622	9.41064	9.75967	8.75622	9.41064	50288	24846	36332	360.828	176.575	292.065	901.581	450.182	789.348
395855	04114	Oocyte meiosis	8.45654e-10	1.49681e-07	5.98723e-09	395855	NM_205005	CALM2	calmodulin 2	protein_coding	NP_990336.2	49513	.	-2.00711	9.34134	1.14364e-06	8.05021e-06	-1.27411	9.59389	0.0879022	0.226603	1.5753	9.11771	0.00142069	0.00458507	9.75967	8.75622	9.41064	9.75967	8.75622	9.41064	50288	24846	36332	360.828	176.575	292.065	901.581	450.182	789.348
395855	04218	Cellular senescence	2.57427e-17	4.55647e-15	5.69558e-16	395855	NM_205005	CALM2	calmodulin 2	protein_coding	NP_990336.2	49513	.	-2.00711	9.34134	1.14364e-06	8.05021e-06	-1.27411	9.59389	0.0879022	0.226603	1.5753	9.11771	0.00142069	0.00458507	9.75967	8.75622	9.41064	9.75967	8.75622	9.41064	50288	24846	36332	360.828	176.575	292.065	901.581	450.182	789.348
395855	04261	Adrenergic signaling in cardiomyocytes	1.80383e-09	3.19278e-07	1.14028e-08	395855	NM_205005	CALM2	calmodulin 2	protein_coding	NP_990336.2	49513	.	-2.00711	9.34134	1.14364e-06	8.05021e-06	-1.27411	9.59389	0.0879022	0.226603	1.5753	9.11771	0.00142069	0.00458507	9.75967	8.75622	9.41064	9.75967	8.75622	9.41064	50288	24846	36332	360.828	176.575	292.065	901.581	450.182	789.348
395855	04270	Vascular smooth muscle contraction	5.5297e-11	9.78756e-09	4.25546e-10	395855	NM_205005	CALM2	calmodulin 2	protein_coding	NP_990336.2	49513	.	-2.00711	9.34134	1.14364e-06	8.05021e-06	-1.27411	9.59389	0.0879022	0.226603	1.5753	9.11771	0.00142069	0.00458507	9.75967	8.75622	9.41064	9.75967	8.75622	9.41064	50288	24846	36332	360.828	176.575	292.065	901.581	450.182	789.348
395855	04371	Apelin signaling pathway	4.10629e-07	7.26812e-05	1.61514e-06	395855	NM_205005	CALM2	calmodulin 2	protein_coding	NP_990336.2	49513	.	-2.00711	9.34134	1.14364e-06	8.05021e-06	-1.27411	9.59389	0.0879022	0.226603	1.5753	9.11771	0.00142069	0.00458507	9.75967	8.75622	9.41064	9.75967	8.75622	9.41064	50288	24846	36332	360.828	176.575	292.065	901.581	450.182	789.348
395855	04625	C-type lectin receptor signaling pathway	6.93312e-05	0.0122716	0.000183159	395855	NM_205005	CALM2	calmodulin 2	protein_coding	NP_990336.2	49513	.	-2.00711	9.34134	1.14364e-06	8.05021e-06	-1.27411	9.59389	0.0879022	0.226603	1.5753	9.11771	0.00142069	0.00458507	9.75967	8.75622	9.41064	9.75967	8.75622	9.41064	50288	24846	36332	360.828	176.575	292.065	901.581	450.182	789.348
395855	04744	Phototransduction	0.0257131	1	0.0413747	395855	NM_205005	CALM2	calmodulin 2	protein_coding	NP_990336.2	49513	.	-2.00711	9.34134	1.14364e-06	8.05021e-06	-1.27411	9.59389	0.0879022	0.226603	1.5753	9.11771	0.00142069	0.00458507	9.75967	8.75622	9.41064	9.75967	8.75622	9.41064	50288	24846	36332	360.828	176.575	292.065	901.581	450.182	789.348
395855	04910	Insulin signaling pathway	0.000103074	0.0182441	0.00025696	395855	NM_205005	CALM2	calmodulin 2	protein_coding	NP_990336.2	49513	.	-2.00711	9.34134	1.14364e-06	8.05021e-06	-1.27411	9.59389	0.0879022	0.226603	1.5753	9.11771	0.00142069	0.00458507	9.75967	8.75622	9.41064	9.75967	8.75622	9.41064	50288	24846	36332	360.828	176.575	292.065	901.581	450.182	789.348
395855	04912	GnRH signaling pathway	3.46412e-08	6.13149e-06	1.61355e-07	395855	NM_205005	CALM2	calmodulin 2	protein_coding	NP_990336.2	49513	.	-2.00711	9.34134	1.14364e-06	8.05021e-06	-1.27411	9.59389	0.0879022	0.226603	1.5753	9.11771	0.00142069	0.00458507	9.75967	8.75622	9.41064	9.75967	8.75622	9.41064	50288	24846	36332	360.828	176.575	292.065	901.581	450.182	789.348
395855	04916	Melanogenesis	1.73399e-07	3.06916e-05	7.13758e-07	395855	NM_205005	CALM2	calmodulin 2	protein_coding	NP_990336.2	49513	.	-2.00711	9.34134	1.14364e-06	8.05021e-06	-1.27411	9.59389	0.0879022	0.226603	1.5753	9.11771	0.00142069	0.00458507	9.75967	8.75622	9.41064	9.75967	8.75622	9.41064	50288	24846	36332	360.828	176.575	292.065	901.581	450.182	789.348
395857	04210	Apoptosis	1.84476e-13	3.26522e-11	2.17681e-12	395857	NM_001167701,XM_015293223,XM_046909401	CASP2	caspase 2	protein_coding	NP_001161173.2;XP_015148709.2;XP_046765357.1	10898	.	-2.20892	4.81053	8.4014e-08	7.38695e-07	1.04223	5.30145	0.777527	0.921828	2.30219	4.85161	1.79448e-08	1.6178e-07	5.30692	4.20689	5.36512	5.30692	4.20689	5.36512	2241	1006	2150	10.0637	4.49699	10.8672	25.1456	11.4652	29.3702
395863	00480	Glutathione metabolism	4.59094e-08	8.12596e-06	1.98194e-07	395863	NM_205011,XM_046939916	HPGDS	hematopoietic prostaglandin D synthase	protein_coding	NP_990342.1;XP_046795872.1	49518	.	1.20472	7.37142	0.191272	0.300373	3.30546	8.33682	2.6568e-16	2.26496e-14	2.74376	8.40384	3.25072e-12	4.9674e-11	7.2401	7.50717	8.95829	7.2401	7.50717	8.95829	8722	10420	26539	131.997	157.153	451.721	329.814	400.665	1220.84
395863	00590	Arachidonic acid metabolism	0.000258874	0.0458208	0.000614594	395863	NM_205011,XM_046939916	HPGDS	hematopoietic prostaglandin D synthase	protein_coding	NP_990342.1;XP_046795872.1	49518	.	1.20472	7.37142	0.191272	0.300373	3.30546	8.33682	2.6568e-16	2.26496e-14	2.74376	8.40384	3.25072e-12	4.9674e-11	7.2401	7.50717	8.95829	7.2401	7.50717	8.95829	8722	10420	26539	131.997	157.153	451.721	329.814	400.665	1220.84
395863	00980	Metabolism of xenobiotics by cytochrome P450	0.0162589	1	0.0271493	395863	NM_205011,XM_046939916	HPGDS	hematopoietic prostaglandin D synthase	protein_coding	NP_990342.1;XP_046795872.1	49518	.	1.20472	7.37142	0.191272	0.300373	3.30546	8.33682	2.6568e-16	2.26496e-14	2.74376	8.40384	3.25072e-12	4.9674e-11	7.2401	7.50717	8.95829	7.2401	7.50717	8.95829	8722	10420	26539	131.997	157.153	451.721	329.814	400.665	1220.84
395863	00982	Drug metabolism - cytochrome P450	0.000883492	0.156378	0.00195473	395863	NM_205011,XM_046939916	HPGDS	hematopoietic prostaglandin D synthase	protein_coding	NP_990342.1;XP_046795872.1	49518	.	1.20472	7.37142	0.191272	0.300373	3.30546	8.33682	2.6568e-16	2.26496e-14	2.74376	8.40384	3.25072e-12	4.9674e-11	7.2401	7.50717	8.95829	7.2401	7.50717	8.95829	8722	10420	26539	131.997	157.153	451.721	329.814	400.665	1220.84
395865	04310	Wnt signaling pathway	2.03295e-14	3.59832e-12	2.76794e-13	395865	NM_001398055,NM_001398056,NM_001398057,NM_001398058,NM_205013	LEF1	lymphoid enhancer binding factor 1	protein_coding	NP_001384984.1;NP_001384985.1;NP_001384986.1;NP_001384987.1;NP_990344.1	7997	.	1.35065	4.8496	0.0399938	0.0843625	-1.50383	4.35301	0.00603219	0.0295191	-2.03115	4.62839	1.79948e-06	1.13414e-05	4.67251	5.09144	4.11203	4.67251	5.09144	4.11203	1423	1906	871	7.82574	10.4245	5.36594	19.5537	26.5776	14.5022
395865	04520	Adherens junction	0.00115139	0.203797	0.00248533	395865	NM_001398055,NM_001398056,NM_001398057,NM_001398058,NM_205013	LEF1	lymphoid enhancer binding factor 1	protein_coding	NP_001384984.1;NP_001384985.1;NP_001384986.1;NP_001384987.1;NP_990344.1	7997	.	1.35065	4.8496	0.0399938	0.0843625	-1.50383	4.35301	0.00603219	0.0295191	-2.03115	4.62839	1.79948e-06	1.13414e-05	4.67251	5.09144	4.11203	4.67251	5.09144	4.11203	1423	1906	871	7.82574	10.4245	5.36594	19.5537	26.5776	14.5022
395865	04916	Melanogenesis	1.73399e-07	3.06916e-05	7.13758e-07	395865	NM_001398055,NM_001398056,NM_001398057,NM_001398058,NM_205013	LEF1	lymphoid enhancer binding factor 1	protein_coding	NP_001384984.1;NP_001384985.1;NP_001384986.1;NP_001384987.1;NP_990344.1	7997	.	1.35065	4.8496	0.0399938	0.0843625	-1.50383	4.35301	0.00603219	0.0295191	-2.03115	4.62839	1.79948e-06	1.13414e-05	4.67251	5.09144	4.11203	4.67251	5.09144	4.11203	1423	1906	871	7.82574	10.4245	5.36594	19.5537	26.5776	14.5022
395865	05132	Salmonella infection	2.75822e-12	4.88205e-10	2.6852e-11	395865	NM_001398055,NM_001398056,NM_001398057,NM_001398058,NM_205013	LEF1	lymphoid enhancer binding factor 1	protein_coding	NP_001384984.1;NP_001384985.1;NP_001384986.1;NP_001384987.1;NP_990344.1	7997	.	1.35065	4.8496	0.0399938	0.0843625	-1.50383	4.35301	0.00603219	0.0295191	-2.03115	4.62839	1.79948e-06	1.13414e-05	4.67251	5.09144	4.11203	4.67251	5.09144	4.11203	1423	1906	871	7.82574	10.4245	5.36594	19.5537	26.5776	14.5022
395870	04010	MAPK signaling pathway	6.47505e-20	1.14608e-17	1.91014e-18	395870	NM_205016,XM_025141545,XM_040649460	RAC3	ras-related C3 botulinum toxin substrate 3 (rho family, small GTP binding protein Rac3)	protein_coding	NP_990347.1;XP_024997313.1;XP_040505394.1	49522	.	2.12341	4.54859	4.20453e-07	3.25857e-06	1.34757	4.13725	0.0457465	0.140328	-1.57573	4.70088	0.00202538	0.00625683	3.99662	5.03449	4.40353	3.99662	5.03449	4.40353	869	1830	1078	7.74034	16.0077	10.7237	19.3403	40.8122	28.9824
395870	04310	Wnt signaling pathway	2.03295e-14	3.59832e-12	2.76794e-13	395870	NM_205016,XM_025141545,XM_040649460	RAC3	ras-related C3 botulinum toxin substrate 3 (rho family, small GTP binding protein Rac3)	protein_coding	NP_990347.1;XP_024997313.1;XP_040505394.1	49522	.	2.12341	4.54859	4.20453e-07	3.25857e-06	1.34757	4.13725	0.0457465	0.140328	-1.57573	4.70088	0.00202538	0.00625683	3.99662	5.03449	4.40353	3.99662	5.03449	4.40353	869	1830	1078	7.74034	16.0077	10.7237	19.3403	40.8122	28.9824
395870	04370	VEGF signaling pathway	7.5974e-05	0.0134474	0.00019489	395870	NM_205016,XM_025141545,XM_040649460	RAC3	ras-related C3 botulinum toxin substrate 3 (rho family, small GTP binding protein Rac3)	protein_coding	NP_990347.1;XP_024997313.1;XP_040505394.1	49522	.	2.12341	4.54859	4.20453e-07	3.25857e-06	1.34757	4.13725	0.0457465	0.140328	-1.57573	4.70088	0.00202538	0.00625683	3.99662	5.03449	4.40353	3.99662	5.03449	4.40353	869	1830	1078	7.74034	16.0077	10.7237	19.3403	40.8122	28.9824
395870	04510	Focal adhesion	1.48557e-21	2.62945e-19	6.57363e-20	395870	NM_205016,XM_025141545,XM_040649460	RAC3	ras-related C3 botulinum toxin substrate 3 (rho family, small GTP binding protein Rac3)	protein_coding	NP_990347.1;XP_024997313.1;XP_040505394.1	49522	.	2.12341	4.54859	4.20453e-07	3.25857e-06	1.34757	4.13725	0.0457465	0.140328	-1.57573	4.70088	0.00202538	0.00625683	3.99662	5.03449	4.40353	3.99662	5.03449	4.40353	869	1830	1078	7.74034	16.0077	10.7237	19.3403	40.8122	28.9824
395870	04520	Adherens junction	0.00115139	0.203797	0.00248533	395870	NM_205016,XM_025141545,XM_040649460	RAC3	ras-related C3 botulinum toxin substrate 3 (rho family, small GTP binding protein Rac3)	protein_coding	NP_990347.1;XP_024997313.1;XP_040505394.1	49522	.	2.12341	4.54859	4.20453e-07	3.25857e-06	1.34757	4.13725	0.0457465	0.140328	-1.57573	4.70088	0.00202538	0.00625683	3.99662	5.03449	4.40353	3.99662	5.03449	4.40353	869	1830	1078	7.74034	16.0077	10.7237	19.3403	40.8122	28.9824
395870	04810	Regulation of actin cytoskeleton	1.91278e-12	3.38562e-10	1.99154e-11	395870	NM_205016,XM_025141545,XM_040649460	RAC3	ras-related C3 botulinum toxin substrate 3 (rho family, small GTP binding protein Rac3)	protein_coding	NP_990347.1;XP_024997313.1;XP_040505394.1	49522	.	2.12341	4.54859	4.20453e-07	3.25857e-06	1.34757	4.13725	0.0457465	0.140328	-1.57573	4.70088	0.00202538	0.00625683	3.99662	5.03449	4.40353	3.99662	5.03449	4.40353	869	1830	1078	7.74034	16.0077	10.7237	19.3403	40.8122	28.9824
395871	04010	MAPK signaling pathway	6.47505e-20	1.14608e-17	1.91014e-18	395871	NM_205017,XM_015294138	RAC1	ras-related C3 botulinum toxin substrate 1 (rho family, small GTP binding protein Rac1)	protein_coding	NP_990348.1;XP_015149624.1	49523	.	-2.00663	8.48233	1.18528e-06	8.31874e-06	-1.19068	8.77854	0.219103	0.427609	1.68528	8.31927	0.000257378	0.00102376	8.90184	7.90009	8.65063	8.90184	7.90009	8.65063	27722	13700	21432	180.381	88.3085	156.214	450.706	225.145	422.192
395871	04145	Phagosome	1.44433e-16	2.55646e-14	2.55646e-15	395871	NM_205017,XM_015294138	RAC1	ras-related C3 botulinum toxin substrate 1 (rho family, small GTP binding protein Rac1)	protein_coding	NP_990348.1;XP_015149624.1	49523	.	-2.00663	8.48233	1.18528e-06	8.31874e-06	-1.19068	8.77854	0.219103	0.427609	1.68528	8.31927	0.000257378	0.00102376	8.90184	7.90009	8.65063	8.90184	7.90009	8.65063	27722	13700	21432	180.381	88.3085	156.214	450.706	225.145	422.192
395871	04148	Efferocytosis	4.48445e-10	7.93747e-08	3.30728e-09	395871	NM_205017,XM_015294138	RAC1	ras-related C3 botulinum toxin substrate 1 (rho family, small GTP binding protein Rac1)	protein_coding	NP_990348.1;XP_015149624.1	49523	.	-2.00663	8.48233	1.18528e-06	8.31874e-06	-1.19068	8.77854	0.219103	0.427609	1.68528	8.31927	0.000257378	0.00102376	8.90184	7.90009	8.65063	8.90184	7.90009	8.65063	27722	13700	21432	180.381	88.3085	156.214	450.706	225.145	422.192
395871	04310	Wnt signaling pathway	2.03295e-14	3.59832e-12	2.76794e-13	395871	NM_205017,XM_015294138	RAC1	ras-related C3 botulinum toxin substrate 1 (rho family, small GTP binding protein Rac1)	protein_coding	NP_990348.1;XP_015149624.1	49523	.	-2.00663	8.48233	1.18528e-06	8.31874e-06	-1.19068	8.77854	0.219103	0.427609	1.68528	8.31927	0.000257378	0.00102376	8.90184	7.90009	8.65063	8.90184	7.90009	8.65063	27722	13700	21432	180.381	88.3085	156.214	450.706	225.145	422.192
395871	04370	VEGF signaling pathway	7.5974e-05	0.0134474	0.00019489	395871	NM_205017,XM_015294138	RAC1	ras-related C3 botulinum toxin substrate 1 (rho family, small GTP binding protein Rac1)	protein_coding	NP_990348.1;XP_015149624.1	49523	.	-2.00663	8.48233	1.18528e-06	8.31874e-06	-1.19068	8.77854	0.219103	0.427609	1.68528	8.31927	0.000257378	0.00102376	8.90184	7.90009	8.65063	8.90184	7.90009	8.65063	27722	13700	21432	180.381	88.3085	156.214	450.706	225.145	422.192
395871	04510	Focal adhesion	1.48557e-21	2.62945e-19	6.57363e-20	395871	NM_205017,XM_015294138	RAC1	ras-related C3 botulinum toxin substrate 1 (rho family, small GTP binding protein Rac1)	protein_coding	NP_990348.1;XP_015149624.1	49523	.	-2.00663	8.48233	1.18528e-06	8.31874e-06	-1.19068	8.77854	0.219103	0.427609	1.68528	8.31927	0.000257378	0.00102376	8.90184	7.90009	8.65063	8.90184	7.90009	8.65063	27722	13700	21432	180.381	88.3085	156.214	450.706	225.145	422.192
395871	04520	Adherens junction	0.00115139	0.203797	0.00248533	395871	NM_205017,XM_015294138	RAC1	ras-related C3 botulinum toxin substrate 1 (rho family, small GTP binding protein Rac1)	protein_coding	NP_990348.1;XP_015149624.1	49523	.	-2.00663	8.48233	1.18528e-06	8.31874e-06	-1.19068	8.77854	0.219103	0.427609	1.68528	8.31927	0.000257378	0.00102376	8.90184	7.90009	8.65063	8.90184	7.90009	8.65063	27722	13700	21432	180.381	88.3085	156.214	450.706	225.145	422.192
395871	04530	Tight junction	2.16001e-05	0.00382322	6.37203e-05	395871	NM_205017,XM_015294138	RAC1	ras-related C3 botulinum toxin substrate 1 (rho family, small GTP binding protein Rac1)	protein_coding	NP_990348.1;XP_015149624.1	49523	.	-2.00663	8.48233	1.18528e-06	8.31874e-06	-1.19068	8.77854	0.219103	0.427609	1.68528	8.31927	0.000257378	0.00102376	8.90184	7.90009	8.65063	8.90184	7.90009	8.65063	27722	13700	21432	180.381	88.3085	156.214	450.706	225.145	422.192
395871	04620	Toll-like receptor signaling pathway	2.3498e-05	0.00415914	6.81826e-05	395871	NM_205017,XM_015294138	RAC1	ras-related C3 botulinum toxin substrate 1 (rho family, small GTP binding protein Rac1)	protein_coding	NP_990348.1;XP_015149624.1	49523	.	-2.00663	8.48233	1.18528e-06	8.31874e-06	-1.19068	8.77854	0.219103	0.427609	1.68528	8.31927	0.000257378	0.00102376	8.90184	7.90009	8.65063	8.90184	7.90009	8.65063	27722	13700	21432	180.381	88.3085	156.214	450.706	225.145	422.192
395871	04810	Regulation of actin cytoskeleton	1.91278e-12	3.38562e-10	1.99154e-11	395871	NM_205017,XM_015294138	RAC1	ras-related C3 botulinum toxin substrate 1 (rho family, small GTP binding protein Rac1)	protein_coding	NP_990348.1;XP_015149624.1	49523	.	-2.00663	8.48233	1.18528e-06	8.31874e-06	-1.19068	8.77854	0.219103	0.427609	1.68528	8.31927	0.000257378	0.00102376	8.90184	7.90009	8.65063	8.90184	7.90009	8.65063	27722	13700	21432	180.381	88.3085	156.214	450.706	225.145	422.192
395871	05100	Bacterial invasion of epithelial cells	0.00164487	0.291141	0.00338536	395871	NM_205017,XM_015294138	RAC1	ras-related C3 botulinum toxin substrate 1 (rho family, small GTP binding protein Rac1)	protein_coding	NP_990348.1;XP_015149624.1	49523	.	-2.00663	8.48233	1.18528e-06	8.31874e-06	-1.19068	8.77854	0.219103	0.427609	1.68528	8.31927	0.000257378	0.00102376	8.90184	7.90009	8.65063	8.90184	7.90009	8.65063	27722	13700	21432	180.381	88.3085	156.214	450.706	225.145	422.192
395871	05132	Salmonella infection	2.75822e-12	4.88205e-10	2.6852e-11	395871	NM_205017,XM_015294138	RAC1	ras-related C3 botulinum toxin substrate 1 (rho family, small GTP binding protein Rac1)	protein_coding	NP_990348.1;XP_015149624.1	49523	.	-2.00663	8.48233	1.18528e-06	8.31874e-06	-1.19068	8.77854	0.219103	0.427609	1.68528	8.31927	0.000257378	0.00102376	8.90184	7.90009	8.65063	8.90184	7.90009	8.65063	27722	13700	21432	180.381	88.3085	156.214	450.706	225.145	422.192
395872	04060	Cytokine-cytokine receptor interaction	2.88242e-12	5.10188e-10	2.6852e-11	395872	NM_205018	IL8L1	interleukin 8-like 1	protein_coding	NP_990349.2	49524	.	-11.5231	0.649835	2.86713e-20	1.24027e-18	-5.571	0.772819	3.51441e-13	1.90458e-11	2.06774	-1.29411	0.0444493	0.0902858	1.935	0.31392	0.589795	1.935	0.31392	0.589795	164	14	27	1.59474	0.129499	0.294909	3.98468	0.33016	0.797036
395872	04218	Cellular senescence	2.57427e-17	4.55647e-15	5.69558e-16	395872	NM_205018	IL8L1	interleukin 8-like 1	protein_coding	NP_990349.2	49524	.	-11.5231	0.649835	2.86713e-20	1.24027e-18	-5.571	0.772819	3.51441e-13	1.90458e-11	2.06774	-1.29411	0.0444493	0.0902858	1.935	0.31392	0.589795	1.935	0.31392	0.589795	164	14	27	1.59474	0.129499	0.294909	3.98468	0.33016	0.797036
395872	04620	Toll-like receptor signaling pathway	2.3498e-05	0.00415914	6.81826e-05	395872	NM_205018	IL8L1	interleukin 8-like 1	protein_coding	NP_990349.2	49524	.	-11.5231	0.649835	2.86713e-20	1.24027e-18	-5.571	0.772819	3.51441e-13	1.90458e-11	2.06774	-1.29411	0.0444493	0.0902858	1.935	0.31392	0.589795	1.935	0.31392	0.589795	164	14	27	1.59474	0.129499	0.294909	3.98468	0.33016	0.797036
395872	04621	NOD-like receptor signaling pathway	7.3107e-09	1.29399e-06	3.59443e-08	395872	NM_205018	IL8L1	interleukin 8-like 1	protein_coding	NP_990349.2	49524	.	-11.5231	0.649835	2.86713e-20	1.24027e-18	-5.571	0.772819	3.51441e-13	1.90458e-11	2.06774	-1.29411	0.0444493	0.0902858	1.935	0.31392	0.589795	1.935	0.31392	0.589795	164	14	27	1.59474	0.129499	0.294909	3.98468	0.33016	0.797036
395872	04622	RIG-I-like receptor signaling pathway	0.210125	1	0.269508	395872	NM_205018	IL8L1	interleukin 8-like 1	protein_coding	NP_990349.2	49524	.	-11.5231	0.649835	2.86713e-20	1.24027e-18	-5.571	0.772819	3.51441e-13	1.90458e-11	2.06774	-1.29411	0.0444493	0.0902858	1.935	0.31392	0.589795	1.935	0.31392	0.589795	164	14	27	1.59474	0.129499	0.294909	3.98468	0.33016	0.797036
395872	05132	Salmonella infection	2.75822e-12	4.88205e-10	2.6852e-11	395872	NM_205018	IL8L1	interleukin 8-like 1	protein_coding	NP_990349.2	49524	.	-11.5231	0.649835	2.86713e-20	1.24027e-18	-5.571	0.772819	3.51441e-13	1.90458e-11	2.06774	-1.29411	0.0444493	0.0902858	1.935	0.31392	0.589795	1.935	0.31392	0.589795	164	14	27	1.59474	0.129499	0.294909	3.98468	0.33016	0.797036
395872	05164	Influenza A	7.156e-09	1.26661e-06	3.59443e-08	395872	NM_205018	IL8L1	interleukin 8-like 1	protein_coding	NP_990349.2	49524	.	-11.5231	0.649835	2.86713e-20	1.24027e-18	-5.571	0.772819	3.51441e-13	1.90458e-11	2.06774	-1.29411	0.0444493	0.0902858	1.935	0.31392	0.589795	1.935	0.31392	0.589795	164	14	27	1.59474	0.129499	0.294909	3.98468	0.33016	0.797036
395887	04060	Cytokine-cytokine receptor interaction	2.88242e-12	5.10188e-10	2.6852e-11	395887	NM_205030,XM_046904537,XM_046904538	AMH	anti-Mullerian hormone	protein_coding	NP_990361.2;XP_046760493.1;XP_046760494.1	537	.	-2.52291	-1.99687	0.0565323	0.112248	1.20556	-1.4065	0.656336	0.840192	3.04018	-1.83035	0.0191693	0.0441374	0.389487	0.165482	0.458485	0.389487	0.165482	0.458485	18	7	20	0.067314	0.025842	0.088536	0.168191	0.065885	0.239282
395887	04081	Hormone signaling	7.21236e-12	1.27659e-09	6.38293e-11	395887	NM_205030,XM_046904537,XM_046904538	AMH	anti-Mullerian hormone	protein_coding	NP_990361.2;XP_046760493.1;XP_046760494.1	537	.	-2.52291	-1.99687	0.0565323	0.112248	1.20556	-1.4065	0.656336	0.840192	3.04018	-1.83035	0.0191693	0.0441374	0.389487	0.165482	0.458485	0.389487	0.165482	0.458485	18	7	20	0.067314	0.025842	0.088536	0.168191	0.065885	0.239282
395887	04350	TGF-beta signaling pathway	2.80965e-09	4.97309e-07	1.71486e-08	395887	NM_205030,XM_046904537,XM_046904538	AMH	anti-Mullerian hormone	protein_coding	NP_990361.2;XP_046760493.1;XP_046760494.1	537	.	-2.52291	-1.99687	0.0565323	0.112248	1.20556	-1.4065	0.656336	0.840192	3.04018	-1.83035	0.0191693	0.0441374	0.389487	0.165482	0.458485	0.389487	0.165482	0.458485	18	7	20	0.067314	0.025842	0.088536	0.168191	0.065885	0.239282
395895	04010	MAPK signaling pathway	6.47505e-20	1.14608e-17	1.91014e-18	395895	NM_205034,XM_015292987,XM_015292995,XM_015292996,XM_015292998,XM_015293001,XM_015293003,XM_015293004,XM_040646099,XM_040646100,XM_040646101,XM_040646102,XM_040646103,XM_040646104,XM_040646105,XM_040646106,XM_040646107,XM_040646109,XM_040646110,XM_040646111,XM_040646112,XM_046899820	CACNA1D	calcium voltage-gated channel subunit alpha1 D	protein_coding	NP_990365.1;XP_015148473.1;XP_015148481.1;XP_015148482.1;XP_015148484.1;XP_015148487.1;XP_015148489.1;XP_015148490.1;XP_040502033.1;XP_040502034.1;XP_040502035.1;XP_040502036.1;XP_040502037.1;XP_040502038.1;XP_040502039.1;XP_040502040.1;XP_040502041.1;XP_040502043.1;XP_040502044.1;XP_040502045.1;XP_040502046.1;XP_046755776.1	49537	.	-3.99223	1.46936	1.54862e-12	2.75315e-11	1.13332	2.2327	0.473969	0.696569	4.5242	1.61059	1.25266e-14	2.52927e-13	2.42584	1.06617	2.57454	2.42584	1.06617	2.57454	254	63	265	0.415663	0.099922	0.48592	1.03859	0.254753	1.31327
395895	04020	Calcium signaling pathway	7.20674e-21	1.27559e-18	2.55119e-19	395895	NM_205034,XM_015292987,XM_015292995,XM_015292996,XM_015292998,XM_015293001,XM_015293003,XM_015293004,XM_040646099,XM_040646100,XM_040646101,XM_040646102,XM_040646103,XM_040646104,XM_040646105,XM_040646106,XM_040646107,XM_040646109,XM_040646110,XM_040646111,XM_040646112,XM_046899820	CACNA1D	calcium voltage-gated channel subunit alpha1 D	protein_coding	NP_990365.1;XP_015148473.1;XP_015148481.1;XP_015148482.1;XP_015148484.1;XP_015148487.1;XP_015148489.1;XP_015148490.1;XP_040502033.1;XP_040502034.1;XP_040502035.1;XP_040502036.1;XP_040502037.1;XP_040502038.1;XP_040502039.1;XP_040502040.1;XP_040502041.1;XP_040502043.1;XP_040502044.1;XP_040502045.1;XP_040502046.1;XP_046755776.1	49537	.	-3.99223	1.46936	1.54862e-12	2.75315e-11	1.13332	2.2327	0.473969	0.696569	4.5242	1.61059	1.25266e-14	2.52927e-13	2.42584	1.06617	2.57454	2.42584	1.06617	2.57454	254	63	265	0.415663	0.099922	0.48592	1.03859	0.254753	1.31327
395895	04218	Cellular senescence	2.57427e-17	4.55647e-15	5.69558e-16	395895	NM_205034,XM_015292987,XM_015292995,XM_015292996,XM_015292998,XM_015293001,XM_015293003,XM_015293004,XM_040646099,XM_040646100,XM_040646101,XM_040646102,XM_040646103,XM_040646104,XM_040646105,XM_040646106,XM_040646107,XM_040646109,XM_040646110,XM_040646111,XM_040646112,XM_046899820	CACNA1D	calcium voltage-gated channel subunit alpha1 D	protein_coding	NP_990365.1;XP_015148473.1;XP_015148481.1;XP_015148482.1;XP_015148484.1;XP_015148487.1;XP_015148489.1;XP_015148490.1;XP_040502033.1;XP_040502034.1;XP_040502035.1;XP_040502036.1;XP_040502037.1;XP_040502038.1;XP_040502039.1;XP_040502040.1;XP_040502041.1;XP_040502043.1;XP_040502044.1;XP_040502045.1;XP_040502046.1;XP_046755776.1	49537	.	-3.99223	1.46936	1.54862e-12	2.75315e-11	1.13332	2.2327	0.473969	0.696569	4.5242	1.61059	1.25266e-14	2.52927e-13	2.42584	1.06617	2.57454	2.42584	1.06617	2.57454	254	63	265	0.415663	0.099922	0.48592	1.03859	0.254753	1.31327
395895	04260	Cardiac muscle contraction	0.00170388	0.301586	0.00345244	395895	NM_205034,XM_015292987,XM_015292995,XM_015292996,XM_015292998,XM_015293001,XM_015293003,XM_015293004,XM_040646099,XM_040646100,XM_040646101,XM_040646102,XM_040646103,XM_040646104,XM_040646105,XM_040646106,XM_040646107,XM_040646109,XM_040646110,XM_040646111,XM_040646112,XM_046899820	CACNA1D	calcium voltage-gated channel subunit alpha1 D	protein_coding	NP_990365.1;XP_015148473.1;XP_015148481.1;XP_015148482.1;XP_015148484.1;XP_015148487.1;XP_015148489.1;XP_015148490.1;XP_040502033.1;XP_040502034.1;XP_040502035.1;XP_040502036.1;XP_040502037.1;XP_040502038.1;XP_040502039.1;XP_040502040.1;XP_040502041.1;XP_040502043.1;XP_040502044.1;XP_040502045.1;XP_040502046.1;XP_046755776.1	49537	.	-3.99223	1.46936	1.54862e-12	2.75315e-11	1.13332	2.2327	0.473969	0.696569	4.5242	1.61059	1.25266e-14	2.52927e-13	2.42584	1.06617	2.57454	2.42584	1.06617	2.57454	254	63	265	0.415663	0.099922	0.48592	1.03859	0.254753	1.31327
395895	04261	Adrenergic signaling in cardiomyocytes	1.80383e-09	3.19278e-07	1.14028e-08	395895	NM_205034,XM_015292987,XM_015292995,XM_015292996,XM_015292998,XM_015293001,XM_015293003,XM_015293004,XM_040646099,XM_040646100,XM_040646101,XM_040646102,XM_040646103,XM_040646104,XM_040646105,XM_040646106,XM_040646107,XM_040646109,XM_040646110,XM_040646111,XM_040646112,XM_046899820	CACNA1D	calcium voltage-gated channel subunit alpha1 D	protein_coding	NP_990365.1;XP_015148473.1;XP_015148481.1;XP_015148482.1;XP_015148484.1;XP_015148487.1;XP_015148489.1;XP_015148490.1;XP_040502033.1;XP_040502034.1;XP_040502035.1;XP_040502036.1;XP_040502037.1;XP_040502038.1;XP_040502039.1;XP_040502040.1;XP_040502041.1;XP_040502043.1;XP_040502044.1;XP_040502045.1;XP_040502046.1;XP_046755776.1	49537	.	-3.99223	1.46936	1.54862e-12	2.75315e-11	1.13332	2.2327	0.473969	0.696569	4.5242	1.61059	1.25266e-14	2.52927e-13	2.42584	1.06617	2.57454	2.42584	1.06617	2.57454	254	63	265	0.415663	0.099922	0.48592	1.03859	0.254753	1.31327
395895	04270	Vascular smooth muscle contraction	5.5297e-11	9.78756e-09	4.25546e-10	395895	NM_205034,XM_015292987,XM_015292995,XM_015292996,XM_015292998,XM_015293001,XM_015293003,XM_015293004,XM_040646099,XM_040646100,XM_040646101,XM_040646102,XM_040646103,XM_040646104,XM_040646105,XM_040646106,XM_040646107,XM_040646109,XM_040646110,XM_040646111,XM_040646112,XM_046899820	CACNA1D	calcium voltage-gated channel subunit alpha1 D	protein_coding	NP_990365.1;XP_015148473.1;XP_015148481.1;XP_015148482.1;XP_015148484.1;XP_015148487.1;XP_015148489.1;XP_015148490.1;XP_040502033.1;XP_040502034.1;XP_040502035.1;XP_040502036.1;XP_040502037.1;XP_040502038.1;XP_040502039.1;XP_040502040.1;XP_040502041.1;XP_040502043.1;XP_040502044.1;XP_040502045.1;XP_040502046.1;XP_046755776.1	49537	.	-3.99223	1.46936	1.54862e-12	2.75315e-11	1.13332	2.2327	0.473969	0.696569	4.5242	1.61059	1.25266e-14	2.52927e-13	2.42584	1.06617	2.57454	2.42584	1.06617	2.57454	254	63	265	0.415663	0.099922	0.48592	1.03859	0.254753	1.31327
395895	04530	Tight junction	2.16001e-05	0.00382322	6.37203e-05	395895	NM_205034,XM_015292987,XM_015292995,XM_015292996,XM_015292998,XM_015293001,XM_015293003,XM_015293004,XM_040646099,XM_040646100,XM_040646101,XM_040646102,XM_040646103,XM_040646104,XM_040646105,XM_040646106,XM_040646107,XM_040646109,XM_040646110,XM_040646111,XM_040646112,XM_046899820	CACNA1D	calcium voltage-gated channel subunit alpha1 D	protein_coding	NP_990365.1;XP_015148473.1;XP_015148481.1;XP_015148482.1;XP_015148484.1;XP_015148487.1;XP_015148489.1;XP_015148490.1;XP_040502033.1;XP_040502034.1;XP_040502035.1;XP_040502036.1;XP_040502037.1;XP_040502038.1;XP_040502039.1;XP_040502040.1;XP_040502041.1;XP_040502043.1;XP_040502044.1;XP_040502045.1;XP_040502046.1;XP_046755776.1	49537	.	-3.99223	1.46936	1.54862e-12	2.75315e-11	1.13332	2.2327	0.473969	0.696569	4.5242	1.61059	1.25266e-14	2.52927e-13	2.42584	1.06617	2.57454	2.42584	1.06617	2.57454	254	63	265	0.415663	0.099922	0.48592	1.03859	0.254753	1.31327
395895	04912	GnRH signaling pathway	3.46412e-08	6.13149e-06	1.61355e-07	395895	NM_205034,XM_015292987,XM_015292995,XM_015292996,XM_015292998,XM_015293001,XM_015293003,XM_015293004,XM_040646099,XM_040646100,XM_040646101,XM_040646102,XM_040646103,XM_040646104,XM_040646105,XM_040646106,XM_040646107,XM_040646109,XM_040646110,XM_040646111,XM_040646112,XM_046899820	CACNA1D	calcium voltage-gated channel subunit alpha1 D	protein_coding	NP_990365.1;XP_015148473.1;XP_015148481.1;XP_015148482.1;XP_015148484.1;XP_015148487.1;XP_015148489.1;XP_015148490.1;XP_040502033.1;XP_040502034.1;XP_040502035.1;XP_040502036.1;XP_040502037.1;XP_040502038.1;XP_040502039.1;XP_040502040.1;XP_040502041.1;XP_040502043.1;XP_040502044.1;XP_040502045.1;XP_040502046.1;XP_046755776.1	49537	.	-3.99223	1.46936	1.54862e-12	2.75315e-11	1.13332	2.2327	0.473969	0.696569	4.5242	1.61059	1.25266e-14	2.52927e-13	2.42584	1.06617	2.57454	2.42584	1.06617	2.57454	254	63	265	0.415663	0.099922	0.48592	1.03859	0.254753	1.31327
395951	04510	Focal adhesion	1.48557e-21	2.62945e-19	6.57363e-20	395951	NM_205069	ITGA1	integrin subunit alpha 1	protein_coding	NP_990400.2	49570	.	-1.41282	0.893441	0.0829419	0.153442	2.73157	2.00542	1.45167e-08	3.60519e-07	3.85912	1.88835	3.00471e-13	5.25212e-12	1.64849	1.32802	2.77314	1.64849	1.32802	2.77314	124	87	312	0.231977	0.161426	0.657238	0.579627	0.41156	1.77628
395951	04512	ECM-receptor interaction	3.89334e-17	6.89121e-15	7.6569e-16	395951	NM_205069	ITGA1	integrin subunit alpha 1	protein_coding	NP_990400.2	49570	.	-1.41282	0.893441	0.0829419	0.153442	2.73157	2.00542	1.45167e-08	3.60519e-07	3.85912	1.88835	3.00471e-13	5.25212e-12	1.64849	1.32802	2.77314	1.64849	1.32802	2.77314	124	87	312	0.231977	0.161426	0.657238	0.579627	0.41156	1.77628
395951	04810	Regulation of actin cytoskeleton	1.91278e-12	3.38562e-10	1.99154e-11	395951	NM_205069	ITGA1	integrin subunit alpha 1	protein_coding	NP_990400.2	49570	.	-1.41282	0.893441	0.0829419	0.153442	2.73157	2.00542	1.45167e-08	3.60519e-07	3.85912	1.88835	3.00471e-13	5.25212e-12	1.64849	1.32802	2.77314	1.64849	1.32802	2.77314	124	87	312	0.231977	0.161426	0.657238	0.579627	0.41156	1.77628
395951	04820	Cytoskeleton in muscle cells	1.33805e-31	2.36836e-29	2.36836e-29	395951	NM_205069	ITGA1	integrin subunit alpha 1	protein_coding	NP_990400.2	49570	.	-1.41282	0.893441	0.0829419	0.153442	2.73157	2.00542	1.45167e-08	3.60519e-07	3.85912	1.88835	3.00471e-13	5.25212e-12	1.64849	1.32802	2.77314	1.64849	1.32802	2.77314	124	87	312	0.231977	0.161426	0.657238	0.579627	0.41156	1.77628
395956	04340	Hedgehog signaling pathway	0.00262464	0.464561	0.00521979	395956	NM_001271901,NM_001271902,XM_015289786,XM_025152142,XM_040703353,XM_040703354,XM_040703355,XM_046943465,XM_046943466,XM_046943467	GLI2	GLI family zinc finger 2	protein_coding	NP_001258830.2;NP_001258831.2;XP_015145272.2;XP_025007910.2;XP_040559287.1;XP_040559288.1;XP_040559289.1;XP_046799421.1;XP_046799422.1;XP_046799423.1	49572	.	1.95099	6.6399	3.55455e-06	2.24453e-05	-1.28957	5.90728	0.0775534	0.207762	-2.51593	6.52588	2.27573e-10	2.77621e-09	6.09938	7.05332	5.73856	6.09938	7.05332	5.73856	3924	7592	2801	7.56533	14.4794	6.03174	18.9031	36.9158	16.3017
395962	04080	Neuroactive ligand-receptor interaction	2.02285e-17	3.58044e-15	5.11491e-16	395962	NM_205079,XM_025148544,XM_040696841,XM_040696843,XM_040696844	FSHR	follicle stimulating hormone receptor	protein_coding	NP_990410.2;XP_025004312.1;XP_040552775.1;XP_040552777.1;XP_040552778.1	6926	.	-3.39625	-2.39543	0.0384743	0.0817488	-1.60189	-2.10558	0.407173	0.636066	2.11833	-2.79088	0.401742	0.533582	0.311567	0.0968714	0.201181	0.311567	0.0968714	0.201181	14	4	8	0.053905	0.014572	0.03579	0.134689	0.037152	0.096729
395962	04081	Hormone signaling	7.21236e-12	1.27659e-09	6.38293e-11	395962	NM_205079,XM_025148544,XM_040696841,XM_040696843,XM_040696844	FSHR	follicle stimulating hormone receptor	protein_coding	NP_990410.2;XP_025004312.1;XP_040552775.1;XP_040552777.1;XP_040552778.1	6926	.	-3.39625	-2.39543	0.0384743	0.0817488	-1.60189	-2.10558	0.407173	0.636066	2.11833	-2.79088	0.401742	0.533582	0.311567	0.0968714	0.201181	0.311567	0.0968714	0.201181	14	4	8	0.053905	0.014572	0.03579	0.134689	0.037152	0.096729
395971	04020	Calcium signaling pathway	7.20674e-21	1.27559e-18	2.55119e-19	395971	NM_205087	ADORA2B	adenosine A2b receptor	protein_coding	NP_990418.1	49582	.	4.30071	-1.68237	0.00124544	0.00429575	2.67943	-2.14848	0.0654974	0.18315	-1.60413	-1.30928	0.254666	0.374812	0.141837	0.537481	0.35679	0.141837	0.537481	0.35679	6	26	15	0.025197	0.123405	0.076555	0.062959	0.314624	0.2069
395971	04080	Neuroactive ligand-receptor interaction	2.02285e-17	3.58044e-15	5.11491e-16	395971	NM_205087	ADORA2B	adenosine A2b receptor	protein_coding	NP_990418.1	49582	.	4.30071	-1.68237	0.00124544	0.00429575	2.67943	-2.14848	0.0654974	0.18315	-1.60413	-1.30928	0.254666	0.374812	0.141837	0.537481	0.35679	0.141837	0.537481	0.35679	6	26	15	0.025197	0.123405	0.076555	0.062959	0.314624	0.2069
395971	04082	Neuroactive ligand signaling	9.81613e-12	1.73746e-09	8.2736e-11	395971	NM_205087	ADORA2B	adenosine A2b receptor	protein_coding	NP_990418.1	49582	.	4.30071	-1.68237	0.00124544	0.00429575	2.67943	-2.14848	0.0654974	0.18315	-1.60413	-1.30928	0.254666	0.374812	0.141837	0.537481	0.35679	0.141837	0.537481	0.35679	6	26	15	0.025197	0.123405	0.076555	0.062959	0.314624	0.2069
395971	04270	Vascular smooth muscle contraction	5.5297e-11	9.78756e-09	4.25546e-10	395971	NM_205087	ADORA2B	adenosine A2b receptor	protein_coding	NP_990418.1	49582	.	4.30071	-1.68237	0.00124544	0.00429575	2.67943	-2.14848	0.0654974	0.18315	-1.60413	-1.30928	0.254666	0.374812	0.141837	0.537481	0.35679	0.141837	0.537481	0.35679	6	26	15	0.025197	0.123405	0.076555	0.062959	0.314624	0.2069
395985	04010	MAPK signaling pathway	6.47505e-20	1.14608e-17	1.91014e-18	395985	NM_001397698,NM_001397699,XM_015298692,XM_046904103,XM_046904104	CACNA1S	calcium voltage-gated channel subunit alpha1 S	protein_coding	NP_001384627.1;NP_001384628.1;XP_015154178.3;XP_046760059.1;XP_046760060.1	49591	.	2.23718	1.89303	5.06614e-06	3.09791e-05	-1.03849	1.18062	0.865835	0.971757	-2.32324	1.87921	2.60623e-06	1.60041e-05	1.71053	2.60581	1.67287	1.71053	2.60581	1.67287	132	293	117	0.241406	0.544623	0.237748	0.603188	1.38853	0.642549
395985	04020	Calcium signaling pathway	7.20674e-21	1.27559e-18	2.55119e-19	395985	NM_001397698,NM_001397699,XM_015298692,XM_046904103,XM_046904104	CACNA1S	calcium voltage-gated channel subunit alpha1 S	protein_coding	NP_001384627.1;NP_001384628.1;XP_015154178.3;XP_046760059.1;XP_046760060.1	49591	.	2.23718	1.89303	5.06614e-06	3.09791e-05	-1.03849	1.18062	0.865835	0.971757	-2.32324	1.87921	2.60623e-06	1.60041e-05	1.71053	2.60581	1.67287	1.71053	2.60581	1.67287	132	293	117	0.241406	0.544623	0.237748	0.603188	1.38853	0.642549
395985	04260	Cardiac muscle contraction	0.00170388	0.301586	0.00345244	395985	NM_001397698,NM_001397699,XM_015298692,XM_046904103,XM_046904104	CACNA1S	calcium voltage-gated channel subunit alpha1 S	protein_coding	NP_001384627.1;NP_001384628.1;XP_015154178.3;XP_046760059.1;XP_046760060.1	49591	.	2.23718	1.89303	5.06614e-06	3.09791e-05	-1.03849	1.18062	0.865835	0.971757	-2.32324	1.87921	2.60623e-06	1.60041e-05	1.71053	2.60581	1.67287	1.71053	2.60581	1.67287	132	293	117	0.241406	0.544623	0.237748	0.603188	1.38853	0.642549
395985	04261	Adrenergic signaling in cardiomyocytes	1.80383e-09	3.19278e-07	1.14028e-08	395985	NM_001397698,NM_001397699,XM_015298692,XM_046904103,XM_046904104	CACNA1S	calcium voltage-gated channel subunit alpha1 S	protein_coding	NP_001384627.1;NP_001384628.1;XP_015154178.3;XP_046760059.1;XP_046760060.1	49591	.	2.23718	1.89303	5.06614e-06	3.09791e-05	-1.03849	1.18062	0.865835	0.971757	-2.32324	1.87921	2.60623e-06	1.60041e-05	1.71053	2.60581	1.67287	1.71053	2.60581	1.67287	132	293	117	0.241406	0.544623	0.237748	0.603188	1.38853	0.642549
395985	04270	Vascular smooth muscle contraction	5.5297e-11	9.78756e-09	4.25546e-10	395985	NM_001397698,NM_001397699,XM_015298692,XM_046904103,XM_046904104	CACNA1S	calcium voltage-gated channel subunit alpha1 S	protein_coding	NP_001384627.1;NP_001384628.1;XP_015154178.3;XP_046760059.1;XP_046760060.1	49591	.	2.23718	1.89303	5.06614e-06	3.09791e-05	-1.03849	1.18062	0.865835	0.971757	-2.32324	1.87921	2.60623e-06	1.60041e-05	1.71053	2.60581	1.67287	1.71053	2.60581	1.67287	132	293	117	0.241406	0.544623	0.237748	0.603188	1.38853	0.642549
395985	04912	GnRH signaling pathway	3.46412e-08	6.13149e-06	1.61355e-07	395985	NM_001397698,NM_001397699,XM_015298692,XM_046904103,XM_046904104	CACNA1S	calcium voltage-gated channel subunit alpha1 S	protein_coding	NP_001384627.1;NP_001384628.1;XP_015154178.3;XP_046760059.1;XP_046760060.1	49591	.	2.23718	1.89303	5.06614e-06	3.09791e-05	-1.03849	1.18062	0.865835	0.971757	-2.32324	1.87921	2.60623e-06	1.60041e-05	1.71053	2.60581	1.67287	1.71053	2.60581	1.67287	132	293	117	0.241406	0.544623	0.237748	0.603188	1.38853	0.642549
396000	04510	Focal adhesion	1.48557e-21	2.62945e-19	6.57363e-20	396000	NM_205107,XM_040703356	COL6A1	collagen type VI alpha 1 chain	protein_coding	NP_990438.2;XP_040559290.1	4468	.	4.22978	9.46612	1.41254e-22	7.40197e-21	-1.63698	7.7674	0.000564014	0.00413591	-6.92405	9.3546	2.69831e-37	4.86675e-35	8.08461	10.1611	7.37695	8.08461	10.1611	7.37695	15708	65888	8833	48.434	203.186	30.7554	121.019	518.029	83.121
396000	04512	ECM-receptor interaction	3.89334e-17	6.89121e-15	7.6569e-16	396000	NM_205107,XM_040703356	COL6A1	collagen type VI alpha 1 chain	protein_coding	NP_990438.2;XP_040559290.1	4468	.	4.22978	9.46612	1.41254e-22	7.40197e-21	-1.63698	7.7674	0.000564014	0.00413591	-6.92405	9.3546	2.69831e-37	4.86675e-35	8.08461	10.1611	7.37695	8.08461	10.1611	7.37695	15708	65888	8833	48.434	203.186	30.7554	121.019	518.029	83.121
396000	04820	Cytoskeleton in muscle cells	1.33805e-31	2.36836e-29	2.36836e-29	396000	NM_205107,XM_040703356	COL6A1	collagen type VI alpha 1 chain	protein_coding	NP_990438.2;XP_040559290.1	4468	.	4.22978	9.46612	1.41254e-22	7.40197e-21	-1.63698	7.7674	0.000564014	0.00413591	-6.92405	9.3546	2.69831e-37	4.86675e-35	8.08461	10.1611	7.37695	8.08461	10.1611	7.37695	15708	65888	8833	48.434	203.186	30.7554	121.019	518.029	83.121
396017	00010	Glycolysis / Gluconeogenesis	4.06119e-06	0.00071883	1.39462e-05	396017	NM_205120,XM_015296833,XM_015296834,XM_025142487,XM_040651102,XM_040651103,XM_040651104,XM_046903106,XM_046903107	ENO1	enolase 1, (alpha)	protein_coding	NP_990451.2;XP_015152319.3;XP_015152320.3;XP_024998255.2;XP_040507036.1;XP_040507037.1;XP_040507038.1;XP_046759062.1;XP_046759063.1	49607	.	-2.99493	11.1309	3.97236e-14	8.66903e-13	-3.4894	11.0788	1.14724e-17	1.17778e-15	-1.1651	10.0267	0.281214	0.405574	11.7156	10.134	9.91373	11.7156	10.134	9.91373	195274	64658	51514	1600.71	524.88	473.095	3999.6	1338.2	1278.61
396017	03018	RNA degradation	8.0643e-06	0.00142738	2.50418e-05	396017	NM_205120,XM_015296833,XM_015296834,XM_025142487,XM_040651102,XM_040651103,XM_040651104,XM_046903106,XM_046903107	ENO1	enolase 1, (alpha)	protein_coding	NP_990451.2;XP_015152319.3;XP_015152320.3;XP_024998255.2;XP_040507036.1;XP_040507037.1;XP_040507038.1;XP_046759062.1;XP_046759063.1	49607	.	-2.99493	11.1309	3.97236e-14	8.66903e-13	-3.4894	11.0788	1.14724e-17	1.17778e-15	-1.1651	10.0267	0.281214	0.405574	11.7156	10.134	9.91373	11.7156	10.134	9.91373	195274	64658	51514	1600.71	524.88	473.095	3999.6	1338.2	1278.61
396017	04820	Cytoskeleton in muscle cells	1.33805e-31	2.36836e-29	2.36836e-29	396017	NM_205120,XM_015296833,XM_015296834,XM_025142487,XM_040651102,XM_040651103,XM_040651104,XM_046903106,XM_046903107	ENO1	enolase 1, (alpha)	protein_coding	NP_990451.2;XP_015152319.3;XP_015152320.3;XP_024998255.2;XP_040507036.1;XP_040507037.1;XP_040507038.1;XP_046759062.1;XP_046759063.1	49607	.	-2.99493	11.1309	3.97236e-14	8.66903e-13	-3.4894	11.0788	1.14724e-17	1.17778e-15	-1.1651	10.0267	0.281214	0.405574	11.7156	10.134	9.91373	11.7156	10.134	9.91373	195274	64658	51514	1600.71	524.88	473.095	3999.6	1338.2	1278.61
396026	03272	Virion - Hepatitis viruses	1	1	1	396026	NM_205128,XM_025144247,XM_046904539,XM_046904540	OCLN	occludin	protein_coding	NP_990459.1;XP_025000015.2;XP_046760495.1;XP_046760496.1	49614	.	1.58734	-0.703318	0.13776	0.231501	-5.83842	-1.73071	0.000264517	0.00218974	-9.26592	-1.20177	2.32792e-07	1.74301e-06	0.533736	0.775582	0.104095	0.533736	0.775582	0.104095	26	41	4	0.178615	0.254369	0.022807	0.446294	0.648521	0.06164
396026	04382	Cornified envelope formation	0.00116568	0.206325	0.00248584	396026	NM_205128,XM_025144247,XM_046904539,XM_046904540	OCLN	occludin	protein_coding	NP_990459.1;XP_025000015.2;XP_046760495.1;XP_046760496.1	49614	.	1.58734	-0.703318	0.13776	0.231501	-5.83842	-1.73071	0.000264517	0.00218974	-9.26592	-1.20177	2.32792e-07	1.74301e-06	0.533736	0.775582	0.104095	0.533736	0.775582	0.104095	26	41	4	0.178615	0.254369	0.022807	0.446294	0.648521	0.06164
396026	04514	Cell adhesion molecules	1.47581e-05	0.00261219	4.42744e-05	396026	NM_205128,XM_025144247,XM_046904539,XM_046904540	OCLN	occludin	protein_coding	NP_990459.1;XP_025000015.2;XP_046760495.1;XP_046760496.1	49614	.	1.58734	-0.703318	0.13776	0.231501	-5.83842	-1.73071	0.000264517	0.00218974	-9.26592	-1.20177	2.32792e-07	1.74301e-06	0.533736	0.775582	0.104095	0.533736	0.775582	0.104095	26	41	4	0.178615	0.254369	0.022807	0.446294	0.648521	0.06164
396026	04530	Tight junction	2.16001e-05	0.00382322	6.37203e-05	396026	NM_205128,XM_025144247,XM_046904539,XM_046904540	OCLN	occludin	protein_coding	NP_990459.1;XP_025000015.2;XP_046760495.1;XP_046760496.1	49614	.	1.58734	-0.703318	0.13776	0.231501	-5.83842	-1.73071	0.000264517	0.00218974	-9.26592	-1.20177	2.32792e-07	1.74301e-06	0.533736	0.775582	0.104095	0.533736	0.775582	0.104095	26	41	4	0.178615	0.254369	0.022807	0.446294	0.648521	0.06164
396028	04010	MAPK signaling pathway	6.47505e-20	1.14608e-17	1.91014e-18	396028	NM_001105315,NM_205130,XM_046913198	KITLG	KIT ligand	protein_coding	NP_001098785.1;NP_990461.1;XP_046769154.1	8510	.	-15.4623	-1.57085	2.70647e-07	2.17742e-06	-7.40247	-1.46413	9.86585e-06	0.000127581	2.08429	-3.47083	0.692096	0.798968	0.64911	0.0492486	0.104095	0.64911	0.0492486	0.104095	33	2	4	0.084342	0.005189	0.011506	0.210741	0.013229	0.031098
396028	04916	Melanogenesis	1.73399e-07	3.06916e-05	7.13758e-07	396028	NM_001105315,NM_205130,XM_046913198	KITLG	KIT ligand	protein_coding	NP_001098785.1;NP_990461.1;XP_046769154.1	8510	.	-15.4623	-1.57085	2.70647e-07	2.17742e-06	-7.40247	-1.46413	9.86585e-06	0.000127581	2.08429	-3.47083	0.692096	0.798968	0.64911	0.0492486	0.104095	0.64911	0.0492486	0.104095	33	2	4	0.084342	0.005189	0.011506	0.210741	0.013229	0.031098
396045	04340	Hedgehog signaling pathway	0.00262464	0.464561	0.00521979	396045	NM_001305245,XM_025145279,XM_025145280,XM_025145281	GLI1	GLI family zinc finger 1	protein_coding	NP_001292174.2;XP_025001047.2;XP_025001048.2;XP_025001049.2	10848	.	8.37773	0.924848	3.89809e-19	1.51537e-17	-1.00814	-1.21658	1	1	-8.44424	0.93203	7.64469e-19	2.4227e-17	0.481318	2.11559	0.477991	0.481318	2.11559	0.477991	23	192	21	0.064141	0.55636	0.064936	0.160265	1.41846	0.175498
396057	04010	MAPK signaling pathway	6.47505e-20	1.14608e-17	1.91014e-18	396057	NM_001001858,XM_015297603,XM_015297606,XM_040651632	STMN1	stathmin 1	protein_coding	NP_001001858.1;XP_015153089.1;XP_015153092.1;XP_040507566.1	49630	.	-3.46381	5.22329	8.8613e-17	2.73687e-15	-1.43559	5.61979	0.0124738	0.052104	2.4128	4.83613	2.90802e-09	2.94601e-08	5.88073	4.14735	5.36969	5.88073	4.14735	5.36969	3364	963	2157	51.0443	14.3973	36.7069	127.541	36.7063	99.2059
396061	00061	Fatty acid biosynthesis	0.00688166	1	0.0123036	396061	NM_205155	FASN	fatty acid synthase	protein_coding	NP_990486.3	1983	.	-2.16835	8.68155	7.11151e-08	6.31374e-07	-1.82943	8.76355	2.3921e-05	0.000274151	1.18526	8.14568	0.231943	0.348297	9.13686	8.02325	8.26759	9.13686	8.02325	8.26759	32637	14926	16422	43.5205	19.7137	24.533	108.742	50.2606	66.304
396061	04910	Insulin signaling pathway	0.000103074	0.0182441	0.00025696	396061	NM_205155	FASN	fatty acid synthase	protein_coding	NP_990486.3	1983	.	-2.16835	8.68155	7.11151e-08	6.31374e-07	-1.82943	8.76355	2.3921e-05	0.000274151	1.18526	8.14568	0.231943	0.348297	9.13686	8.02325	8.26759	9.13686	8.02325	8.26759	32637	14926	16422	43.5205	19.7137	24.533	108.742	50.2606	66.304
396076	04510	Focal adhesion	1.48557e-21	2.62945e-19	6.57363e-20	396076	NM_001199313,XM_040659047,XM_040659127,XM_040659207,XM_040659283,XM_040659351	LAMB4	laminin subunit beta 4	protein_coding	NP_001186242.2;XP_040514981.1;XP_040515061.1;XP_040515141.1;XP_040515217.1;XP_040515285.1	5987	.	-1.03653	-1.23924	1	1	-2.33466	-1.64146	0.0425388	0.133075	-2.25232	-1.67434	0.0586665	0.114002	0.481318	0.466741	0.224465	0.481318	0.466741	0.224465	23	22	9	0.021074	0.020217	0.009958	0.052657	0.051545	0.026912
396076	04512	ECM-receptor interaction	3.89334e-17	6.89121e-15	7.6569e-16	396076	NM_001199313,XM_040659047,XM_040659127,XM_040659207,XM_040659283,XM_040659351	LAMB4	laminin subunit beta 4	protein_coding	NP_001186242.2;XP_040514981.1;XP_040515061.1;XP_040515141.1;XP_040515217.1;XP_040515285.1	5987	.	-1.03653	-1.23924	1	1	-2.33466	-1.64146	0.0425388	0.133075	-2.25232	-1.67434	0.0586665	0.114002	0.481318	0.466741	0.224465	0.481318	0.466741	0.224465	23	22	9	0.021074	0.020217	0.009958	0.052657	0.051545	0.026912
396084	04270	Vascular smooth muscle contraction	5.5297e-11	9.78756e-09	4.25546e-10	396084	NM_205172	ACTG2	actin, gamma 2, smooth muscle, enteric	protein_coding	NP_990503.1	49642	.	-1.16626	-0.00873914	0.54302	0.673313	5.47633	1.75573	3.72361e-18	3.99138e-16	6.38668	1.72413	1.47883e-20	5.65835e-19	1.02368	0.914954	2.73716	1.02368	0.914954	2.73716	60	51	303	0.648735	0.545658	3.66735	1.62096	1.39117	9.91155
396084	04814	Motor proteins	2.33887e-23	4.13981e-21	1.37994e-21	396084	NM_205172	ACTG2	actin, gamma 2, smooth muscle, enteric	protein_coding	NP_990503.1	49642	.	-1.16626	-0.00873914	0.54302	0.673313	5.47633	1.75573	3.72361e-18	3.99138e-16	6.38668	1.72413	1.47883e-20	5.65835e-19	1.02368	0.914954	2.73716	1.02368	0.914954	2.73716	60	51	303	0.648735	0.545658	3.66735	1.62096	1.39117	9.91155
396084	04820	Cytoskeleton in muscle cells	1.33805e-31	2.36836e-29	2.36836e-29	396084	NM_205172	ACTG2	actin, gamma 2, smooth muscle, enteric	protein_coding	NP_990503.1	49642	.	-1.16626	-0.00873914	0.54302	0.673313	5.47633	1.75573	3.72361e-18	3.99138e-16	6.38668	1.72413	1.47883e-20	5.65835e-19	1.02368	0.914954	2.73716	1.02368	0.914954	2.73716	60	51	303	0.648735	0.545658	3.66735	1.62096	1.39117	9.91155
396086	03440	Homologous recombination	3.82816e-08	6.77584e-06	1.69396e-07	396086	NM_205173,XM_015286146	RAD51	RAD51 recombinase	protein_coding	NP_990504.1;XP_015141632.1	3336	.	-5.80328	5.91088	6.16771e-31	8.7294e-29	-1.30674	6.50117	0.0619458	0.175587	4.441	5.58849	3.72073e-23	1.76106e-21	6.69469	4.22307	6.31296	6.69469	4.22307	6.31296	5958	1018	4197	32.8567	5.64228	25.5564	82.0971	14.3852	69.07
396086	03460	Fanconi anemia pathway	1.60201e-14	2.83555e-12	2.36296e-13	396086	NM_205173,XM_015286146	RAD51	RAD51 recombinase	protein_coding	NP_990504.1;XP_015141632.1	3336	.	-5.80328	5.91088	6.16771e-31	8.7294e-29	-1.30674	6.50117	0.0619458	0.175587	4.441	5.58849	3.72073e-23	1.76106e-21	6.69469	4.22307	6.31296	6.69469	4.22307	6.31296	5958	1018	4197	32.8567	5.64228	25.5564	82.0971	14.3852	69.07
396090	04140	Autophagy - animal	8.60909e-05	0.0152381	0.000217687	396090	NM_205177	CTSD	cathepsin D	protein_coding	NP_990508.1	4989	.	-1.93981	9.79738	3.60444e-06	2.27371e-05	-2.72577	9.64847	4.11238e-12	1.86761e-10	-1.40518	9.0171	0.0167507	0.0393223	10.1987	9.24399	8.7542	10.1987	9.24399	8.7542	68198	34864	23031	265.553	134.458	100.472	663.521	342.806	271.541
396090	04142	Lysosome	1.05663e-13	1.87023e-11	1.33588e-12	396090	NM_205177	CTSD	cathepsin D	protein_coding	NP_990508.1	4989	.	-1.93981	9.79738	3.60444e-06	2.27371e-05	-2.72577	9.64847	4.11238e-12	1.86761e-10	-1.40518	9.0171	0.0167507	0.0393223	10.1987	9.24399	8.7542	10.1987	9.24399	8.7542	68198	34864	23031	265.553	134.458	100.472	663.521	342.806	271.541
396090	04210	Apoptosis	1.84476e-13	3.26522e-11	2.17681e-12	396090	NM_205177	CTSD	cathepsin D	protein_coding	NP_990508.1	4989	.	-1.93981	9.79738	3.60444e-06	2.27371e-05	-2.72577	9.64847	4.11238e-12	1.86761e-10	-1.40518	9.0171	0.0167507	0.0393223	10.1987	9.24399	8.7542	10.1987	9.24399	8.7542	68198	34864	23031	265.553	134.458	100.472	663.521	342.806	271.541
396099	04081	Hormone signaling	7.21236e-12	1.27659e-09	6.38293e-11	396099	NM_205183	ESR1	estrogen receptor 1	protein_coding	NP_990514.1	9821	.	2.44699	1.45211	2.33403e-06	1.53614e-05	1.94452	1.2263	0.000667546	0.004768	-1.25836	1.79927	0.196756	0.305269	1.36	2.27417	2.01753	1.36	2.27417	2.01753	91	221	163	0.624262	1.50046	1.24782	1.55981	3.82547	3.37242
396107	04010	MAPK signaling pathway	6.47505e-20	1.14608e-17	1.91014e-18	396107	NM_205190,XM_040702279,XM_040702280,XM_040702281	RET	ret proto-oncogene	protein_coding	NP_990521.3;XP_040558213.1;XP_040558214.1;XP_040558215.1	1837	.	-4.06395	2.12003	6.55721e-15	1.58789e-13	1.0593	2.84046	0.726768	0.889723	4.30479	2.18436	7.15325e-16	1.63705e-14	2.98581	1.4338	3.05872	2.98581	1.4338	3.05872	402	98	392	1.37017	0.334875	1.52849	3.42356	0.853773	4.13098
396107	04020	Calcium signaling pathway	7.20674e-21	1.27559e-18	2.55119e-19	396107	NM_205190,XM_040702279,XM_040702280,XM_040702281	RET	ret proto-oncogene	protein_coding	NP_990521.3;XP_040558213.1;XP_040558214.1;XP_040558215.1	1837	.	-4.06395	2.12003	6.55721e-15	1.58789e-13	1.0593	2.84046	0.726768	0.889723	4.30479	2.18436	7.15325e-16	1.63705e-14	2.98581	1.4338	3.05872	2.98581	1.4338	3.05872	402	98	392	1.37017	0.334875	1.52849	3.42356	0.853773	4.13098
396110	04068	FoxO signaling pathway	1.41846e-09	2.51068e-07	9.29882e-09	396110	NM_205193	FOXG1	forkhead box G1	protein_coding	NP_990524.1	49654	.	1.09895	-2.09891	1	1	-4.83319	-2.72281	0.0267805	0.0937259	-5.31017	-2.63398	0.0160841	0.0380268	0.250234	0.273045	0.0529859	0.250234	0.273045	0.0529859	11	12	2	0.081064	0.08875	0.01108	0.202549	0.226272	0.029944
396111	04020	Calcium signaling pathway	7.20674e-21	1.27559e-18	2.55119e-19	396111	NM_206874,XM_015287302,XM_015287303,XM_040700711,XM_040700713,XM_040700714	RYR3	ryanodine receptor 3	protein_coding	NP_996757.3;XP_015142788.2;XP_015142789.2;XP_040556645.1;XP_040556647.1;XP_040556648.1	49655	.	3.57428	0.975498	1.59848e-09	1.84649e-08	2.34648	0.530443	0.000156131	0.00138111	-1.52315	1.34503	0.0261899	0.0574303	0.882597	2.00761	1.57663	0.882597	2.00761	1.57663	49	174	106	0.044613	0.157769	0.108786	0.111472	0.402237	0.294011
396111	04371	Apelin signaling pathway	4.10629e-07	7.26812e-05	1.61514e-06	396111	NM_206874,XM_015287302,XM_015287303,XM_040700711,XM_040700713,XM_040700714	RYR3	ryanodine receptor 3	protein_coding	NP_996757.3;XP_015142788.2;XP_015142789.2;XP_040556645.1;XP_040556647.1;XP_040556648.1	49655	.	3.57428	0.975498	1.59848e-09	1.84649e-08	2.34648	0.530443	0.000156131	0.00138111	-1.52315	1.34503	0.0261899	0.0574303	0.882597	2.00761	1.57663	0.882597	2.00761	1.57663	49	174	106	0.044613	0.157769	0.108786	0.111472	0.402237	0.294011
396114	04080	Neuroactive ligand-receptor interaction	2.02285e-17	3.58044e-15	5.11491e-16	396114	NM_205195	P2RY6	pyrimidinergic receptor P2Y6	protein_coding	NP_990526.1	13017	.	7.50069	-1.29701	2.26763e-06	1.49717e-05	2.14294	-2.54779	0.319467	0.546299	-3.49732	-1.11002	0.000864433	0.00298404	0.119145	0.731002	0.24738	0.119145	0.731002	0.24738	5	38	10	0.057133	0.461378	0.12654	0.142756	1.1763	0.341993
396114	04082	Neuroactive ligand signaling	9.81613e-12	1.73746e-09	8.2736e-11	396114	NM_205195	P2RY6	pyrimidinergic receptor P2Y6	protein_coding	NP_990526.1	13017	.	7.50069	-1.29701	2.26763e-06	1.49717e-05	2.14294	-2.54779	0.319467	0.546299	-3.49732	-1.11002	0.000864433	0.00298404	0.119145	0.731002	0.24738	0.119145	0.731002	0.24738	5	38	10	0.057133	0.461378	0.12654	0.142756	1.1763	0.341993
396114	04148	Efferocytosis	4.48445e-10	7.93747e-08	3.30728e-09	396114	NM_205195	P2RY6	pyrimidinergic receptor P2Y6	protein_coding	NP_990526.1	13017	.	7.50069	-1.29701	2.26763e-06	1.49717e-05	2.14294	-2.54779	0.319467	0.546299	-3.49732	-1.11002	0.000864433	0.00298404	0.119145	0.731002	0.24738	0.119145	0.731002	0.24738	5	38	10	0.057133	0.461378	0.12654	0.142756	1.1763	0.341993
396120	04020	Calcium signaling pathway	7.20674e-21	1.27559e-18	2.55119e-19	396120	NM_205201,XM_025144683,XM_046905263	CHRNA8	neuronal acetylcholine receptor subunit alpha-7-like	protein_coding	NP_990532.1;XP_025000451.1;XP_046761219.1	49660	.	-4.28162	-1.90114	0.00281319	0.00873312	-6.5296	-1.95898	0.000556462	0.0040867	-1.52599	-3.21194	0.731885	0.831626	0.463414	0.120106	0.0787666	0.463414	0.120106	0.0787666	22	5	3	0.052931	0.010773	0.005482	0.132255	0.027466	0.014817
396120	04080	Neuroactive ligand-receptor interaction	2.02285e-17	3.58044e-15	5.11491e-16	396120	NM_205201,XM_025144683,XM_046905263	CHRNA8	neuronal acetylcholine receptor subunit alpha-7-like	protein_coding	NP_990532.1;XP_025000451.1;XP_046761219.1	49660	.	-4.28162	-1.90114	0.00281319	0.00873312	-6.5296	-1.95898	0.000556462	0.0040867	-1.52599	-3.21194	0.731885	0.831626	0.463414	0.120106	0.0787666	0.463414	0.120106	0.0787666	22	5	3	0.052931	0.010773	0.005482	0.132255	0.027466	0.014817
396120	04082	Neuroactive ligand signaling	9.81613e-12	1.73746e-09	8.2736e-11	396120	NM_205201,XM_025144683,XM_046905263	CHRNA8	neuronal acetylcholine receptor subunit alpha-7-like	protein_coding	NP_990532.1;XP_025000451.1;XP_046761219.1	49660	.	-4.28162	-1.90114	0.00281319	0.00873312	-6.5296	-1.95898	0.000556462	0.0040867	-1.52599	-3.21194	0.731885	0.831626	0.463414	0.120106	0.0787666	0.463414	0.120106	0.0787666	22	5	3	0.052931	0.010773	0.005482	0.132255	0.027466	0.014817
396133	04510	Focal adhesion	1.48557e-21	2.62945e-19	6.57363e-20	396133	NM_001198712,XM_015289128,XM_015289129,XM_015289131,XM_015289132,XM_015289133,XM_046943491,XM_046943492,XM_046943493	FN1	fibronectin 1	protein_coding	NP_001185641.1;XP_015144614.1;XP_015144615.1;XP_015144617.1;XP_015144618.1;XP_015144619.1;XP_046799447.1;XP_046799448.1;XP_046799449.1	2613	.	3.34412	13.5463	1.17435e-16	3.52256e-15	1.267	12.608	0.0951038	0.238874	-2.6394	13.6324	1.74245e-11	2.43309e-10	12.4275	14.1689	12.7689	12.4275	14.1689	12.7689	319877	1060789	373070	566.088	1864.45	739.782	1414.45	4753.48	1999.37
396133	04512	ECM-receptor interaction	3.89334e-17	6.89121e-15	7.6569e-16	396133	NM_001198712,XM_015289128,XM_015289129,XM_015289131,XM_015289132,XM_015289133,XM_046943491,XM_046943492,XM_046943493	FN1	fibronectin 1	protein_coding	NP_001185641.1;XP_015144614.1;XP_015144615.1;XP_015144617.1;XP_015144618.1;XP_015144619.1;XP_046799447.1;XP_046799448.1;XP_046799449.1	2613	.	3.34412	13.5463	1.17435e-16	3.52256e-15	1.267	12.608	0.0951038	0.238874	-2.6394	13.6324	1.74245e-11	2.43309e-10	12.4275	14.1689	12.7689	12.4275	14.1689	12.7689	319877	1060789	373070	566.088	1864.45	739.782	1414.45	4753.48	1999.37
396133	04810	Regulation of actin cytoskeleton	1.91278e-12	3.38562e-10	1.99154e-11	396133	NM_001198712,XM_015289128,XM_015289129,XM_015289131,XM_015289132,XM_015289133,XM_046943491,XM_046943492,XM_046943493	FN1	fibronectin 1	protein_coding	NP_001185641.1;XP_015144614.1;XP_015144615.1;XP_015144617.1;XP_015144618.1;XP_015144619.1;XP_046799447.1;XP_046799448.1;XP_046799449.1	2613	.	3.34412	13.5463	1.17435e-16	3.52256e-15	1.267	12.608	0.0951038	0.238874	-2.6394	13.6324	1.74245e-11	2.43309e-10	12.4275	14.1689	12.7689	12.4275	14.1689	12.7689	319877	1060789	373070	566.088	1864.45	739.782	1414.45	4753.48	1999.37
396133	04820	Cytoskeleton in muscle cells	1.33805e-31	2.36836e-29	2.36836e-29	396133	NM_001198712,XM_015289128,XM_015289129,XM_015289131,XM_015289132,XM_015289133,XM_046943491,XM_046943492,XM_046943493	FN1	fibronectin 1	protein_coding	NP_001185641.1;XP_015144614.1;XP_015144615.1;XP_015144617.1;XP_015144618.1;XP_015144619.1;XP_046799447.1;XP_046799448.1;XP_046799449.1	2613	.	3.34412	13.5463	1.17435e-16	3.52256e-15	1.267	12.608	0.0951038	0.238874	-2.6394	13.6324	1.74245e-11	2.43309e-10	12.4275	14.1689	12.7689	12.4275	14.1689	12.7689	319877	1060789	373070	566.088	1864.45	739.782	1414.45	4753.48	1999.37
396133	05100	Bacterial invasion of epithelial cells	0.00164487	0.291141	0.00338536	396133	NM_001198712,XM_015289128,XM_015289129,XM_015289131,XM_015289132,XM_015289133,XM_046943491,XM_046943492,XM_046943493	FN1	fibronectin 1	protein_coding	NP_001185641.1;XP_015144614.1;XP_015144615.1;XP_015144617.1;XP_015144618.1;XP_015144619.1;XP_046799447.1;XP_046799448.1;XP_046799449.1	2613	.	3.34412	13.5463	1.17435e-16	3.52256e-15	1.267	12.608	0.0951038	0.238874	-2.6394	13.6324	1.74245e-11	2.43309e-10	12.4275	14.1689	12.7689	12.4275	14.1689	12.7689	319877	1060789	373070	566.088	1864.45	739.782	1414.45	4753.48	1999.37
396134	04010	MAPK signaling pathway	6.47505e-20	1.14608e-17	1.91014e-18	396134	NM_205212,XM_015279209	MET	MET proto-oncogene, receptor tyrosine kinase	protein_coding	NP_990543.3;XP_015134695.2	7139	.	-1.43566	5.65604	0.012352	0.0310353	1.58289	6.26207	0.00141907	0.0090337	2.2725	6.0818	1.67027e-08	1.5152e-07	5.91654	5.40517	6.5703	5.91654	5.40517	6.5703	3450	2383	5027	7.70491	5.27	12.5789	19.2518	13.436	33.9962
396134	04020	Calcium signaling pathway	7.20674e-21	1.27559e-18	2.55119e-19	396134	NM_205212,XM_015279209	MET	MET proto-oncogene, receptor tyrosine kinase	protein_coding	NP_990543.3;XP_015134695.2	7139	.	-1.43566	5.65604	0.012352	0.0310353	1.58289	6.26207	0.00141907	0.0090337	2.2725	6.0818	1.67027e-08	1.5152e-07	5.91654	5.40517	6.5703	5.91654	5.40517	6.5703	3450	2383	5027	7.70491	5.27	12.5789	19.2518	13.436	33.9962
396134	04510	Focal adhesion	1.48557e-21	2.62945e-19	6.57363e-20	396134	NM_205212,XM_015279209	MET	MET proto-oncogene, receptor tyrosine kinase	protein_coding	NP_990543.3;XP_015134695.2	7139	.	-1.43566	5.65604	0.012352	0.0310353	1.58289	6.26207	0.00141907	0.0090337	2.2725	6.0818	1.67027e-08	1.5152e-07	5.91654	5.40517	6.5703	5.91654	5.40517	6.5703	3450	2383	5027	7.70491	5.27	12.5789	19.2518	13.436	33.9962
396134	04520	Adherens junction	0.00115139	0.203797	0.00248533	396134	NM_205212,XM_015279209	MET	MET proto-oncogene, receptor tyrosine kinase	protein_coding	NP_990543.3;XP_015134695.2	7139	.	-1.43566	5.65604	0.012352	0.0310353	1.58289	6.26207	0.00141907	0.0090337	2.2725	6.0818	1.67027e-08	1.5152e-07	5.91654	5.40517	6.5703	5.91654	5.40517	6.5703	3450	2383	5027	7.70491	5.27	12.5789	19.2518	13.436	33.9962
396134	05100	Bacterial invasion of epithelial cells	0.00164487	0.291141	0.00338536	396134	NM_205212,XM_015279209	MET	MET proto-oncogene, receptor tyrosine kinase	protein_coding	NP_990543.3;XP_015134695.2	7139	.	-1.43566	5.65604	0.012352	0.0310353	1.58289	6.26207	0.00141907	0.0090337	2.2725	6.0818	1.67027e-08	1.5152e-07	5.91654	5.40517	6.5703	5.91654	5.40517	6.5703	3450	2383	5027	7.70491	5.27	12.5789	19.2518	13.436	33.9962
396135	04020	Calcium signaling pathway	7.20674e-21	1.27559e-18	2.55119e-19	396135	NM_001396436,NM_205213	MST1	macrophage stimulating 1 (hepatocyte growth factor-like)	protein_coding	NP_001383365.1;NP_990544.2	49667	.	9.77156	4.07276	6.45065e-42	2.84962e-39	2.17785	2.31729	4.17038e-06	5.93709e-05	-4.48669	4.22306	1.23683e-21	5.22625e-20	2.04142	4.97599	2.9616	2.04142	4.97599	2.9616	181	1755	363	1.11165	10.7278	2.50953	2.77762	27.3509	6.78238
396136	00564	Glycerophospholipid metabolism	1.00782e-05	0.00178385	3.0756e-05	396136	NM_001293094	LCAT	lecithin-cholesterol acyltransferase	protein_coding	NP_001280023.1	49668	.	7.2624	-0.280939	1.60824e-10	2.15883e-09	1.37815	-1.93994	0.581089	0.784798	-5.26763	-0.204853	2.39929e-08	2.10577e-07	0.250234	1.25643	0.335562	0.250234	1.25643	0.335562	11	80	14	0.078963	0.576284	0.113462	0.197299	1.46925	0.306648
396137	04080	Neuroactive ligand-receptor interaction	2.02285e-17	3.58044e-15	5.11491e-16	396137	NM_001113186,NM_205214,XM_015277725,XM_040660512,XM_040660594,XM_040660668,XM_040660761,XM_040660819,XM_040660891,XM_040660948,XM_040661000,XM_040661078,XM_040661138,XM_040661232,XM_040661315,XR_005845305	GRIA4	glutamate ionotropic receptor AMPA type subunit 4	protein_coding	NP_001106657.2;NP_990545.2;XP_015133211.1;XP_040516446.1;XP_040516528.1;XP_040516602.1;XP_040516695.1;XP_040516753.1;XP_040516825.1;XP_040516882.1;XP_040516934.1;XP_040517012.1;XP_040517072.1;XP_040517166.1;XP_040517249.1	12904	.	-5.02835	-1.30131	4.94043e-05	0.000241117	-8.07278	-1.36358	2.4095e-06	3.61748e-05	-1.60621	-2.89078	0.559728	0.687944	0.695865	0.165482	0.104095	0.695865	0.165482	0.104095	36	7	4	0.123666	0.019856	0.011933	0.308997	0.050622	0.032252
396137	04082	Neuroactive ligand signaling	9.81613e-12	1.73746e-09	8.2736e-11	396137	NM_001113186,NM_205214,XM_015277725,XM_040660512,XM_040660594,XM_040660668,XM_040660761,XM_040660819,XM_040660891,XM_040660948,XM_040661000,XM_040661078,XM_040661138,XM_040661232,XM_040661315,XR_005845305	GRIA4	glutamate ionotropic receptor AMPA type subunit 4	protein_coding	NP_001106657.2;NP_990545.2;XP_015133211.1;XP_040516446.1;XP_040516528.1;XP_040516602.1;XP_040516695.1;XP_040516753.1;XP_040516825.1;XP_040516882.1;XP_040516934.1;XP_040517012.1;XP_040517072.1;XP_040517166.1;XP_040517249.1	12904	.	-5.02835	-1.30131	4.94043e-05	0.000241117	-8.07278	-1.36358	2.4095e-06	3.61748e-05	-1.60621	-2.89078	0.559728	0.687944	0.695865	0.165482	0.104095	0.695865	0.165482	0.104095	36	7	4	0.123666	0.019856	0.011933	0.308997	0.050622	0.032252
396138	04080	Neuroactive ligand-receptor interaction	2.02285e-17	3.58044e-15	5.11491e-16	396138	NM_001112799,NM_205215,XM_015278198,XM_040698747	GRIA3	glutamate ionotropic receptor AMPA type subunit 3	protein_coding	NP_001106270.2;NP_990546.3;XP_015133684.1;XP_040554681.1	6455	.	-1.51025	-1.1541	0.242949	0.362324	-3.30239	-1.45823	0.00275824	0.0158116	-2.18675	-1.8485	0.094398	0.168685	0.584316	0.411313	0.201181	0.584316	0.411313	0.201181	29	19	8	0.130339	0.083305	0.038567	0.32567	0.21239	0.104233
396138	04082	Neuroactive ligand signaling	9.81613e-12	1.73746e-09	8.2736e-11	396138	NM_001112799,NM_205215,XM_015278198,XM_040698747	GRIA3	glutamate ionotropic receptor AMPA type subunit 3	protein_coding	NP_001106270.2;NP_990546.3;XP_015133684.1;XP_040554681.1	6455	.	-1.51025	-1.1541	0.242949	0.362324	-3.30239	-1.45823	0.00275824	0.0158116	-2.18675	-1.8485	0.094398	0.168685	0.584316	0.411313	0.201181	0.584316	0.411313	0.201181	29	19	8	0.130339	0.083305	0.038567	0.32567	0.21239	0.104233
396142	04110	Cell cycle	1.04156e-28	1.84356e-26	9.21779e-27	396142	NM_205219,XM_015296338	E2F1	E2F transcription factor 1	protein_coding	NP_990550.2;XP_015151824.1	2206	.	-3.38694	6.40625	1.20269e-16	3.60016e-15	1.33196	7.25429	0.0446031	0.137865	4.51125	6.7352	5.09456e-24	2.65245e-22	7.04341	5.30924	7.45423	7.04341	5.30924	7.45423	7603	2226	9322	47.0224	13.6333	64.6041	117.492	34.7586	174.602
396142	04137	Mitophagy - animal	0.00365673	0.647241	0.00711254	396142	NM_205219,XM_015296338	E2F1	E2F transcription factor 1	protein_coding	NP_990550.2;XP_015151824.1	2206	.	-3.38694	6.40625	1.20269e-16	3.60016e-15	1.33196	7.25429	0.0446031	0.137865	4.51125	6.7352	5.09456e-24	2.65245e-22	7.04341	5.30924	7.45423	7.04341	5.30924	7.45423	7603	2226	9322	47.0224	13.6333	64.6041	117.492	34.7586	174.602
396142	04218	Cellular senescence	2.57427e-17	4.55647e-15	5.69558e-16	396142	NM_205219,XM_015296338	E2F1	E2F transcription factor 1	protein_coding	NP_990550.2;XP_015151824.1	2206	.	-3.38694	6.40625	1.20269e-16	3.60016e-15	1.33196	7.25429	0.0446031	0.137865	4.51125	6.7352	5.09456e-24	2.65245e-22	7.04341	5.30924	7.45423	7.04341	5.30924	7.45423	7603	2226	9322	47.0224	13.6333	64.6041	117.492	34.7586	174.602
396159	00512	Mucin type O-glycan biosynthesis	0.0885798	1	0.122489	396159	NM_205233,XM_046901971	ST6GALNAC2	ST6 N-acetylgalactosaminide alpha-2,6-sialyltransferase 2	protein_coding	NP_990564.2;XP_046757927.1	1332	.	4.82296	-0.251279	5.62395e-08	5.08209e-07	-1.46723	-1.89873	0.451618	0.678031	-7.07446	-0.313591	9.57528e-10	1.05033e-08	0.351053	1.22462	0.24738	0.351053	1.22462	0.24738	16	77	10	0.102383	0.497663	0.069834	0.25582	1.26881	0.188737
396167	04068	FoxO signaling pathway	1.41846e-09	2.51068e-07	9.29882e-09	396167	NM_205239,XM_015278199,XM_015278200,XM_040698748	CCNB3	cyclin B3	protein_coding	NP_990570.2;XP_015133685.1;XP_015133686.1;XP_040554682.1	49683	.	-2.44263	5.95054	9.38747e-10	1.11989e-08	1.10937	6.53203	0.468746	0.692619	2.70979	6.0582	9.7769e-12	1.40421e-10	6.47102	5.2058	6.61916	6.47102	5.2058	6.61916	5094	2068	5202	51.1175	20.5488	58.5018	127.725	52.3898	158.11
396167	04110	Cell cycle	1.04156e-28	1.84356e-26	9.21779e-27	396167	NM_205239,XM_015278199,XM_015278200,XM_040698748	CCNB3	cyclin B3	protein_coding	NP_990570.2;XP_015133685.1;XP_015133686.1;XP_040554682.1	49683	.	-2.44263	5.95054	9.38747e-10	1.11989e-08	1.10937	6.53203	0.468746	0.692619	2.70979	6.0582	9.7769e-12	1.40421e-10	6.47102	5.2058	6.61916	6.47102	5.2058	6.61916	5094	2068	5202	51.1175	20.5488	58.5018	127.725	52.3898	158.11
396167	04218	Cellular senescence	2.57427e-17	4.55647e-15	5.69558e-16	396167	NM_205239,XM_015278199,XM_015278200,XM_040698748	CCNB3	cyclin B3	protein_coding	NP_990570.2;XP_015133685.1;XP_015133686.1;XP_040554682.1	49683	.	-2.44263	5.95054	9.38747e-10	1.11989e-08	1.10937	6.53203	0.468746	0.692619	2.70979	6.0582	9.7769e-12	1.40421e-10	6.47102	5.2058	6.61916	6.47102	5.2058	6.61916	5094	2068	5202	51.1175	20.5488	58.5018	127.725	52.3898	158.11
396167	04914	Progesterone-mediated oocyte maturation	2.96303e-07	5.24456e-05	1.19194e-06	396167	NM_205239,XM_015278199,XM_015278200,XM_040698748	CCNB3	cyclin B3	protein_coding	NP_990570.2;XP_015133685.1;XP_015133686.1;XP_040554682.1	49683	.	-2.44263	5.95054	9.38747e-10	1.11989e-08	1.10937	6.53203	0.468746	0.692619	2.70979	6.0582	9.7769e-12	1.40421e-10	6.47102	5.2058	6.61916	6.47102	5.2058	6.61916	5094	2068	5202	51.1175	20.5488	58.5018	127.725	52.3898	158.11
396168	00512	Mucin type O-glycan biosynthesis	0.0885798	1	0.122489	396168	NM_205240,XM_040649461,XM_046901972,XM_046901973,XM_046901974,XM_046901976,XM_046901977,XM_046901978,XM_046901979,XM_046901980,XM_046901981,XM_046901982,XM_046901983	ST6GALNAC1	ST6 N-acetylgalactosaminide alpha-2,6-sialyltransferase 1	protein_coding	NP_990571.2;XP_040505395.1;XP_046757928.1;XP_046757929.1;XP_046757930.1;XP_046757932.1;XP_046757933.1;XP_046757934.1;XP_046757935.1;XP_046757936.1;XP_046757937.1;XP_046757938.1;XP_046757939.1	1315	.	2.89688	3.67252	8.60182e-12	1.39796e-10	-1.18256	2.59904	0.309562	0.536344	-3.42569	3.61544	8.1121e-15	1.67268e-13	2.91183	4.31529	2.70442	2.91183	4.31529	2.70442	379	1089	295	0.747097	2.49926	0.720968	1.86673	6.37193	1.94853
396169	00510	N-Glycan biosynthesis	1	1	1	396169	NM_001396066,NM_205241	ST6GAL1	ST6 beta-galactoside alpha-2,6-sialyltransferase 1	protein_coding	NP_001382995.1;NP_990572.1	4135	.	2.65447	-2.15253	0.0654974	0.126752	-1.10217	-2.89512	1	1	-2.9241	-2.15972	0.0347041	0.0731939	0.141837	0.35367	0.128986	0.141837	0.35367	0.128986	6	16	5	0.024473	0.074292	0.021349	0.06115	0.189411	0.057698
396169	00514	Other types of O-glycan biosynthesis	0.13548	1	0.178955	396169	NM_001396066,NM_205241	ST6GAL1	ST6 beta-galactoside alpha-2,6-sialyltransferase 1	protein_coding	NP_001382995.1;NP_990572.1	4135	.	2.65447	-2.15253	0.0654974	0.126752	-1.10217	-2.89512	1	1	-2.9241	-2.15972	0.0347041	0.0731939	0.141837	0.35367	0.128986	0.141837	0.35367	0.128986	6	16	5	0.024473	0.074292	0.021349	0.06115	0.189411	0.057698
396172	04110	Cell cycle	1.04156e-28	1.84356e-26	9.21779e-27	396172	NM_205244,XM_046939934	CCNA2	cyclin A2	protein_coding	NP_990575.2;XP_046795890.1	9005	.	-3.72021	6.84989	5.29698e-19	2.03209e-17	-1.02889	7.48588	0.841913	0.957039	3.61573	6.81752	2.74446e-18	8.09894e-17	7.51391	5.63979	7.47304	7.51391	5.63979	7.47304	10557	2814	9445	35.8634	9.4842	36.0546	89.6097	24.1802	97.443
396172	04218	Cellular senescence	2.57427e-17	4.55647e-15	5.69558e-16	396172	NM_205244,XM_046939934	CCNA2	cyclin A2	protein_coding	NP_990575.2;XP_046795890.1	9005	.	-3.72021	6.84989	5.29698e-19	2.03209e-17	-1.02889	7.48588	0.841913	0.957039	3.61573	6.81752	2.74446e-18	8.09894e-17	7.51391	5.63979	7.47304	7.51391	5.63979	7.47304	10557	2814	9445	35.8634	9.4842	36.0546	89.6097	24.1802	97.443
396172	04914	Progesterone-mediated oocyte maturation	2.96303e-07	5.24456e-05	1.19194e-06	396172	NM_205244,XM_046939934	CCNA2	cyclin A2	protein_coding	NP_990575.2;XP_046795890.1	9005	.	-3.72021	6.84989	5.29698e-19	2.03209e-17	-1.02889	7.48588	0.841913	0.957039	3.61573	6.81752	2.74446e-18	8.09894e-17	7.51391	5.63979	7.47304	7.51391	5.63979	7.47304	10557	2814	9445	35.8634	9.4842	36.0546	89.6097	24.1802	97.443
396180	03040	Spliceosome	1.19354e-06	0.000211256	4.31135e-06	396180	NM_205250	SNRPE	small nuclear ribonucleoprotein polypeptide E	protein_coding	NP_990581.1	49689	.	-1.86777	6.04138	1.57003e-05	8.6239e-05	1.12495	6.51	0.411163	0.639129	2.10115	6.15412	3.06218e-07	2.24212e-06	6.43874	5.55175	6.60676	6.43874	5.55175	6.60676	4980	2644	5157	125.837	66.1699	146.008	314.422	168.702	394.608
396181	04145	Phagosome	1.44433e-16	2.55646e-14	2.55646e-15	396181	NM_001396549,NM_205251,XM_015289134,XM_015289135	ITGB2	integrin subunit beta 2	protein_coding	NP_001383478.1;NP_990582.2;XP_015144620.1;XP_015144621.1	49690	.	-1.97618	-1.0736	0.0438256	0.0911788	1.62712	-0.316188	0.067924	0.188036	3.21498	-0.607724	0.00011673	0.000500496	0.664864	0.373141	0.966394	0.664864	0.373141	0.966394	34	17	51	0.122845	0.060911	0.211062	0.306946	0.155295	0.570426
396181	04514	Cell adhesion molecules	1.47581e-05	0.00261219	4.42744e-05	396181	NM_001396549,NM_205251,XM_015289134,XM_015289135	ITGB2	integrin subunit beta 2	protein_coding	NP_001383478.1;NP_990582.2;XP_015144620.1;XP_015144621.1	49690	.	-1.97618	-1.0736	0.0438256	0.0911788	1.62712	-0.316188	0.067924	0.188036	3.21498	-0.607724	0.00011673	0.000500496	0.664864	0.373141	0.966394	0.664864	0.373141	0.966394	34	17	51	0.122845	0.060911	0.211062	0.306946	0.155295	0.570426
396181	04810	Regulation of actin cytoskeleton	1.91278e-12	3.38562e-10	1.99154e-11	396181	NM_001396549,NM_205251,XM_015289134,XM_015289135	ITGB2	integrin subunit beta 2	protein_coding	NP_001383478.1;NP_990582.2;XP_015144620.1;XP_015144621.1	49690	.	-1.97618	-1.0736	0.0438256	0.0911788	1.62712	-0.316188	0.067924	0.188036	3.21498	-0.607724	0.00011673	0.000500496	0.664864	0.373141	0.966394	0.664864	0.373141	0.966394	34	17	51	0.122845	0.060911	0.211062	0.306946	0.155295	0.570426
396188	04141	Protein processing in endoplasmic reticulum	0.00171647	0.303815	0.00345244	396188	NM_001397317,XM_015283624,XR_005858071	HSP90AB1	heat shock protein 90 alpha family class B member 1	protein_coding	NP_001384246.1;XP_015139110.2	49691	.	-2.5518	7.8691	9.40886e-11	1.31382e-09	-1.75057	8.04398	9.03477e-05	0.000859158	1.45769	7.33794	0.00833331	0.0216509	8.39614	7.05125	7.59152	8.39614	7.05125	7.59152	19508	7581	10258	105.106	40.2566	61.2228	262.621	102.636	165.464
396188	04217	Necroptosis	3.17814e-13	5.6253e-11	3.51582e-12	396188	NM_001397317,XM_015283624,XR_005858071	HSP90AB1	heat shock protein 90 alpha family class B member 1	protein_coding	NP_001384246.1;XP_015139110.2	49691	.	-2.5518	7.8691	9.40886e-11	1.31382e-09	-1.75057	8.04398	9.03477e-05	0.000859158	1.45769	7.33794	0.00833331	0.0216509	8.39614	7.05125	7.59152	8.39614	7.05125	7.59152	19508	7581	10258	105.106	40.2566	61.2228	262.621	102.636	165.464
396188	04621	NOD-like receptor signaling pathway	7.3107e-09	1.29399e-06	3.59443e-08	396188	NM_001397317,XM_015283624,XR_005858071	HSP90AB1	heat shock protein 90 alpha family class B member 1	protein_coding	NP_001384246.1;XP_015139110.2	49691	.	-2.5518	7.8691	9.40886e-11	1.31382e-09	-1.75057	8.04398	9.03477e-05	0.000859158	1.45769	7.33794	0.00833331	0.0216509	8.39614	7.05125	7.59152	8.39614	7.05125	7.59152	19508	7581	10258	105.106	40.2566	61.2228	262.621	102.636	165.464
396188	04914	Progesterone-mediated oocyte maturation	2.96303e-07	5.24456e-05	1.19194e-06	396188	NM_001397317,XM_015283624,XR_005858071	HSP90AB1	heat shock protein 90 alpha family class B member 1	protein_coding	NP_001384246.1;XP_015139110.2	49691	.	-2.5518	7.8691	9.40886e-11	1.31382e-09	-1.75057	8.04398	9.03477e-05	0.000859158	1.45769	7.33794	0.00833331	0.0216509	8.39614	7.05125	7.59152	8.39614	7.05125	7.59152	19508	7581	10258	105.106	40.2566	61.2228	262.621	102.636	165.464
396188	05132	Salmonella infection	2.75822e-12	4.88205e-10	2.6852e-11	396188	NM_001397317,XM_015283624,XR_005858071	HSP90AB1	heat shock protein 90 alpha family class B member 1	protein_coding	NP_001384246.1;XP_015139110.2	49691	.	-2.5518	7.8691	9.40886e-11	1.31382e-09	-1.75057	8.04398	9.03477e-05	0.000859158	1.45769	7.33794	0.00833331	0.0216509	8.39614	7.05125	7.59152	8.39614	7.05125	7.59152	19508	7581	10258	105.106	40.2566	61.2228	262.621	102.636	165.464
396190	04120	Ubiquitin mediated proteolysis	0.00448734	0.794259	0.00863325	396190	NM_001293174	UBB	ubiquitin B	protein_coding	NP_001280103.1	49692	.	-2.14467	8.70502	1.07341e-07	9.22648e-07	-1.25841	8.99656	0.10559	0.256804	1.70428	8.48736	0.000188778	0.00077434	9.15528	8.05741	8.82433	9.15528	8.05741	8.82433	33057	15285	24181	440.312	201.648	360.835	1100.18	514.108	975.21
396190	04137	Mitophagy - animal	0.00365673	0.647241	0.00711254	396190	NM_001293174	UBB	ubiquitin B	protein_coding	NP_001280103.1	49692	.	-2.14467	8.70502	1.07341e-07	9.22648e-07	-1.25841	8.99656	0.10559	0.256804	1.70428	8.48736	0.000188778	0.00077434	9.15528	8.05741	8.82433	9.15528	8.05741	8.82433	33057	15285	24181	440.312	201.648	360.835	1100.18	514.108	975.21
396190	04140	Autophagy - animal	8.60909e-05	0.0152381	0.000217687	396190	NM_001293174	UBB	ubiquitin B	protein_coding	NP_001280103.1	49692	.	-2.14467	8.70502	1.07341e-07	9.22648e-07	-1.25841	8.99656	0.10559	0.256804	1.70428	8.48736	0.000188778	0.00077434	9.15528	8.05741	8.82433	9.15528	8.05741	8.82433	33057	15285	24181	440.312	201.648	360.835	1100.18	514.108	975.21
396191	03273	Virion - Lassa virus and SFTS virus	0.284323	1	0.34948	396191	NM_205256,XM_015291382,XM_046898330	TFRC	transferrin receptor	protein_coding	NP_990587.2;XP_015146868.2;XP_046754286.1	49693	.	-6.80752	8.03611	1.30352e-36	3.80054e-34	-2.55969	8.31416	7.90899e-11	2.95634e-09	2.6595	6.94304	1.72397e-11	2.41191e-10	8.84133	6.09232	7.49025	8.84133	6.09232	7.49025	26581	3872	9559	89.2831	10.4576	28.7535	223.087	26.6621	77.7106
396191	04144	Endocytosis	0.00771342	1	0.0136527	396191	NM_205256,XM_015291382,XM_046898330	TFRC	transferrin receptor	protein_coding	NP_990587.2;XP_015146868.2;XP_046754286.1	49693	.	-6.80752	8.03611	1.30352e-36	3.80054e-34	-2.55969	8.31416	7.90899e-11	2.95634e-09	2.6595	6.94304	1.72397e-11	2.41191e-10	8.84133	6.09232	7.49025	8.84133	6.09232	7.49025	26581	3872	9559	89.2831	10.4576	28.7535	223.087	26.6621	77.7106
396191	04145	Phagosome	1.44433e-16	2.55646e-14	2.55646e-15	396191	NM_205256,XM_015291382,XM_046898330	TFRC	transferrin receptor	protein_coding	NP_990587.2;XP_015146868.2;XP_046754286.1	49693	.	-6.80752	8.03611	1.30352e-36	3.80054e-34	-2.55969	8.31416	7.90899e-11	2.95634e-09	2.6595	6.94304	1.72397e-11	2.41191e-10	8.84133	6.09232	7.49025	8.84133	6.09232	7.49025	26581	3872	9559	89.2831	10.4576	28.7535	223.087	26.6621	77.7106
396191	04216	Ferroptosis	0.000137991	0.0244245	0.000339229	396191	NM_205256,XM_015291382,XM_046898330	TFRC	transferrin receptor	protein_coding	NP_990587.2;XP_015146868.2;XP_046754286.1	49693	.	-6.80752	8.03611	1.30352e-36	3.80054e-34	-2.55969	8.31416	7.90899e-11	2.95634e-09	2.6595	6.94304	1.72397e-11	2.41191e-10	8.84133	6.09232	7.49025	8.84133	6.09232	7.49025	26581	3872	9559	89.2831	10.4576	28.7535	223.087	26.6621	77.7106
396191	04350	TGF-beta signaling pathway	2.80965e-09	4.97309e-07	1.71486e-08	396191	NM_205256,XM_015291382,XM_046898330	TFRC	transferrin receptor	protein_coding	NP_990587.2;XP_015146868.2;XP_046754286.1	49693	.	-6.80752	8.03611	1.30352e-36	3.80054e-34	-2.55969	8.31416	7.90899e-11	2.95634e-09	2.6595	6.94304	1.72397e-11	2.41191e-10	8.84133	6.09232	7.49025	8.84133	6.09232	7.49025	26581	3872	9559	89.2831	10.4576	28.7535	223.087	26.6621	77.7106
396193	03008	Ribosome biogenesis in eukaryotes	3.7959e-05	0.00671875	0.000106647	396193	NM_205258,XM_046901108	RAN	RAN, member RAS oncogene family	protein_coding	NP_990589.1;XP_046757064.1	1850	.	-2.43324	8.18841	7.17453e-10	8.6725e-09	-1.42062	8.46056	0.0136443	0.0560141	1.7128	7.84865	0.000168079	0.000696492	8.69503	7.41712	8.18997	8.69503	7.41712	8.18997	24012	9786	15559	299.55	121.933	217.403	748.468	310.871	587.564
396193	03013	Nucleocytoplasmic transport	4.21479e-06	0.000746018	1.40758e-05	396193	NM_205258,XM_046901108	RAN	RAN, member RAS oncogene family	protein_coding	NP_990589.1;XP_046757064.1	1850	.	-2.43324	8.18841	7.17453e-10	8.6725e-09	-1.42062	8.46056	0.0136443	0.0560141	1.7128	7.84865	0.000168079	0.000696492	8.69503	7.41712	8.18997	8.69503	7.41712	8.18997	24012	9786	15559	299.55	121.933	217.403	748.468	310.871	587.564
396193	03250	Viral life cycle - HIV-1	0.110165	1	0.14661	396193	NM_205258,XM_046901108	RAN	RAN, member RAS oncogene family	protein_coding	NP_990589.1;XP_046757064.1	1850	.	-2.43324	8.18841	7.17453e-10	8.6725e-09	-1.42062	8.46056	0.0136443	0.0560141	1.7128	7.84865	0.000168079	0.000696492	8.69503	7.41712	8.18997	8.69503	7.41712	8.18997	24012	9786	15559	299.55	121.933	217.403	748.468	310.871	587.564
396196	04080	Neuroactive ligand-receptor interaction	2.02285e-17	3.58044e-15	5.11491e-16	396196	NM_001190165,NM_205260,NR_073182	GCG	glucagon	protein_coding	NP_001177094.1;NP_990591.1	8432	.	1.06055	3.50493	0.702491	0.812062	-3.62331	2.81794	1.91817e-14	1.2653e-12	-3.8427	2.88437	1.10378e-15	2.48699e-14	3.58318	3.66113	2.01085	3.58318	3.66113	2.01085	638	671	162	7.20324	7.7733	2.08056	17.9983	19.8183	5.62302
396196	04081	Hormone signaling	7.21236e-12	1.27659e-09	6.38293e-11	396196	NM_001190165,NM_205260,NR_073182	GCG	glucagon	protein_coding	NP_001177094.1;NP_990591.1	8432	.	1.06055	3.50493	0.702491	0.812062	-3.62331	2.81794	1.91817e-14	1.2653e-12	-3.8427	2.88437	1.10378e-15	2.48699e-14	3.58318	3.66113	2.01085	3.58318	3.66113	2.01085	638	671	162	7.20324	7.7733	2.08056	17.9983	19.8183	5.62302
396202	04514	Cell adhesion molecules	1.47581e-05	0.00261219	4.42744e-05	396202	NM_205266,XM_015280785,XM_040662463,XM_040662493,XM_040662497,XM_040662499,XM_040662506,XM_040662517,XM_040662521,XM_040662526,XM_040662527,XM_040662531,XM_040662534,XM_040662538,XM_040662599,XM_040662670,XM_040662759,XM_040662844,XM_040662917,XM_040663070,XM_040663135,XM_040663204,XM_040663344,XM_040663410,XM_040663477,XM_040663785,XM_040663874,XM_040663954,XM_040664003,XM_040664086,XM_040664170…	NRCAM	neuronal cell adhesion molecule	protein_coding	NP_990597.1;XP_015136271.2;XP_040518397.1;XP_040518427.1;XP_040518431.1;XP_040518433.1;XP_040518440.1;XP_040518451.1;XP_040518455.1;XP_040518460.1;XP_040518461.1;XP_040518465.1;XP_040518468.1;XP_040518472.1;XP_040518533.1;XP_040518604.1;XP_040518693.1;XP_040518778.1;XP_040518851.1;XP_040519004.1;XP_040519069.1;XP_040519138.1;XP_040519278.1;XP_040519344.1;XP_040519411.1;XP_040519719.1;XP_040519808…	49697	.	2.25036	1.3527	2.24831e-05	0.000118495	1.14649	0.764127	0.525218	0.739271	-1.96277	1.4186	0.000379768	0.00144815	1.35029	2.1667	1.47351	1.35029	2.1667	1.47351	90	201	95	0.165204	0.377132	0.196479	0.412786	0.961508	0.531014
396213	04510	Focal adhesion	1.48557e-21	2.62945e-19	6.57363e-20	396213	NM_205276,XM_015290244,XM_015290245	TNR	tenascin R	protein_coding	NP_990607.3;XP_015145730.1;XP_015145731.1	3344	.	5.53691	-1.20788	1.43018e-05	7.93345e-05	-1.07249	-2.71444	1	1	-5.93468	-1.19935	7.45832e-06	4.1642e-05	0.164178	0.746015	0.153454	0.164178	0.746015	0.153454	7	39	6	0.011798	0.067611	0.011784	0.029478	0.172377	0.031848
396213	04512	ECM-receptor interaction	3.89334e-17	6.89121e-15	7.6569e-16	396213	NM_205276,XM_015290244,XM_015290245	TNR	tenascin R	protein_coding	NP_990607.3;XP_015145730.1;XP_015145731.1	3344	.	5.53691	-1.20788	1.43018e-05	7.93345e-05	-1.07249	-2.71444	1	1	-5.93468	-1.19935	7.45832e-06	4.1642e-05	0.164178	0.746015	0.153454	0.164178	0.746015	0.153454	7	39	6	0.011798	0.067611	0.011784	0.029478	0.172377	0.031848
396216	04060	Cytokine-cytokine receptor interaction	2.88242e-12	5.10188e-10	2.6852e-11	396216	NM_205279	CSF3	colony stimulating factor 3	protein_coding	NP_990610.2	49706	.	-5.5877	0.0972236	1.32894e-10	1.81738e-09	-3.34329	0.24099	1.60479e-06	2.50746e-05	1.67095	-1.1443	0.14239	0.235695	1.46271	0.392353	0.607614	1.46271	0.392353	0.607614	102	18	28	1.13555	0.189526	0.340294	2.83733	0.483202	0.919695
396221	00010	Glycolysis / Gluconeogenesis	4.06119e-06	0.00071883	1.39462e-05	396221	NM_205284,XM_015286580	LDHA	lactate dehydrogenase A	protein_coding	NP_990615.2;XP_015142066.1	49707	.	-2.42955	11.6346	6.87237e-10	8.34183e-09	-2.54766	11.615	8.70544e-11	3.21286e-09	-1.04861	10.8228	0.737649	0.836975	12.1376	10.8573	10.7889	12.1376	10.8573	10.7889	261633	106790	94533	2237.4	904.544	905.726	5590.46	2306.16	2447.86
396221	00270	Cysteine and methionine metabolism	0.00039119	0.0692406	0.00091106	396221	NM_205284,XM_015286580	LDHA	lactate dehydrogenase A	protein_coding	NP_990615.2;XP_015142066.1	49707	.	-2.42955	11.6346	6.87237e-10	8.34183e-09	-2.54766	11.615	8.70544e-11	3.21286e-09	-1.04861	10.8228	0.737649	0.836975	12.1376	10.8573	10.7889	12.1376	10.8573	10.7889	261633	106790	94533	2237.4	904.544	905.726	5590.46	2306.16	2447.86
396221	00620	Pyruvate metabolism	0.00642364	1	0.0116019	396221	NM_205284,XM_015286580	LDHA	lactate dehydrogenase A	protein_coding	NP_990615.2;XP_015142066.1	49707	.	-2.42955	11.6346	6.87237e-10	8.34183e-09	-2.54766	11.615	8.70544e-11	3.21286e-09	-1.04861	10.8228	0.737649	0.836975	12.1376	10.8573	10.7889	12.1376	10.8573	10.7889	261633	106790	94533	2237.4	904.544	905.726	5590.46	2306.16	2447.86
396221	00640	Propanoate metabolism	0.490604	1	0.560239	396221	NM_205284,XM_015286580	LDHA	lactate dehydrogenase A	protein_coding	NP_990615.2;XP_015142066.1	49707	.	-2.42955	11.6346	6.87237e-10	8.34183e-09	-2.54766	11.615	8.70544e-11	3.21286e-09	-1.04861	10.8228	0.737649	0.836975	12.1376	10.8573	10.7889	12.1376	10.8573	10.7889	261633	106790	94533	2237.4	904.544	905.726	5590.46	2306.16	2447.86
396222	04210	Apoptosis	1.84476e-13	3.26522e-11	2.17681e-12	396222	NM_205285,XM_046904543	LMNB2	lamin B2	protein_coding	NP_990616.2;XP_046760499.1	49708	.	-3.77981	8.31147	1.42326e-19	5.73155e-18	1.20608	9.11425	0.186843	0.383634	4.55875	8.52923	1.40674e-24	7.79753e-23	8.97554	7.06515	9.24538	8.97554	7.06515	9.24538	29178	7655	32394	60.8249	15.8132	75.7054	151.98	40.3161	204.605
396222	04820	Cytoskeleton in muscle cells	1.33805e-31	2.36836e-29	2.36836e-29	396222	NM_205285,XM_046904543	LMNB2	lamin B2	protein_coding	NP_990616.2;XP_046760499.1	49708	.	-3.77981	8.31147	1.42326e-19	5.73155e-18	1.20608	9.11425	0.186843	0.383634	4.55875	8.52923	1.40674e-24	7.79753e-23	8.97554	7.06515	9.24538	8.97554	7.06515	9.24538	29178	7655	32394	60.8249	15.8132	75.7054	151.98	40.3161	204.605
396225	04510	Focal adhesion	1.48557e-21	2.62945e-19	6.57363e-20	396225	NM_205288,XM_015281310	ITGA8	integrin subunit alpha 8	protein_coding	NP_990619.2;XP_015136796.2	6640	.	1.63858	4.53071	0.000832508	0.00301298	-3.89541	3.46412	3.36063e-17	3.288e-15	-6.38292	4.05513	4.00997e-30	3.52152e-28	4.20896	4.89075	2.45659	4.20896	4.89075	2.45659	1016	1651	240	2.59104	4.19058	0.697322	6.47408	10.684	1.88462
396225	04512	ECM-receptor interaction	3.89334e-17	6.89121e-15	7.6569e-16	396225	NM_205288,XM_015281310	ITGA8	integrin subunit alpha 8	protein_coding	NP_990619.2;XP_015136796.2	6640	.	1.63858	4.53071	0.000832508	0.00301298	-3.89541	3.46412	3.36063e-17	3.288e-15	-6.38292	4.05513	4.00997e-30	3.52152e-28	4.20896	4.89075	2.45659	4.20896	4.89075	2.45659	1016	1651	240	2.59104	4.19058	0.697322	6.47408	10.684	1.88462
396225	04514	Cell adhesion molecules	1.47581e-05	0.00261219	4.42744e-05	396225	NM_205288,XM_015281310	ITGA8	integrin subunit alpha 8	protein_coding	NP_990619.2;XP_015136796.2	6640	.	1.63858	4.53071	0.000832508	0.00301298	-3.89541	3.46412	3.36063e-17	3.288e-15	-6.38292	4.05513	4.00997e-30	3.52152e-28	4.20896	4.89075	2.45659	4.20896	4.89075	2.45659	1016	1651	240	2.59104	4.19058	0.697322	6.47408	10.684	1.88462
396225	04810	Regulation of actin cytoskeleton	1.91278e-12	3.38562e-10	1.99154e-11	396225	NM_205288,XM_015281310	ITGA8	integrin subunit alpha 8	protein_coding	NP_990619.2;XP_015136796.2	6640	.	1.63858	4.53071	0.000832508	0.00301298	-3.89541	3.46412	3.36063e-17	3.288e-15	-6.38292	4.05513	4.00997e-30	3.52152e-28	4.20896	4.89075	2.45659	4.20896	4.89075	2.45659	1016	1651	240	2.59104	4.19058	0.697322	6.47408	10.684	1.88462
396225	04820	Cytoskeleton in muscle cells	1.33805e-31	2.36836e-29	2.36836e-29	396225	NM_205288,XM_015281310	ITGA8	integrin subunit alpha 8	protein_coding	NP_990619.2;XP_015136796.2	6640	.	1.63858	4.53071	0.000832508	0.00301298	-3.89541	3.46412	3.36063e-17	3.288e-15	-6.38292	4.05513	4.00997e-30	3.52152e-28	4.20896	4.89075	2.45659	4.20896	4.89075	2.45659	1016	1651	240	2.59104	4.19058	0.697322	6.47408	10.684	1.88462
396235	04218	Cellular senescence	2.57427e-17	4.55647e-15	5.69558e-16	396235	NM_205298,XM_015297968,XM_015297969,XM_040652037,XM_040652038	ETS1	v-ets avian erythroblastosis virus E26 oncogene homolog 1	protein_coding	NP_990629.3;XP_015153454.2;XP_015153455.2;XP_040507971.1;XP_040507972.1	3319	.	-2.00053	6.49117	1.5721e-06	1.07445e-05	-1.31929	6.72021	0.0528589	0.157023	1.51636	6.23736	0.00380729	0.0108978	6.91776	5.92924	6.52179	6.91776	5.92924	6.52179	6964	3452	4859	16.8624	8.27951	13.1799	42.133	21.1089	35.6206
396242	04510	Focal adhesion	1.48557e-21	2.62945e-19	6.57363e-20	396242	NM_205305	COL9A3	collagen type IX alpha 3 chain	protein_coding	NP_990636.1	4190	.	2.55535	-1.68285	0.0306351	0.06734	1.68004	-2.04122	0.335094	0.564544	-1.52052	-1.44265	0.36518	0.496975	0.207848	0.484754	0.335562	0.207848	0.484754	0.335562	9	23	14	0.038148	0.106795	0.074	0.095318	0.272277	0.199995
396242	04512	ECM-receptor interaction	3.89334e-17	6.89121e-15	7.6569e-16	396242	NM_205305	COL9A3	collagen type IX alpha 3 chain	protein_coding	NP_990636.1	4190	.	2.55535	-1.68285	0.0306351	0.06734	1.68004	-2.04122	0.335094	0.564544	-1.52052	-1.44265	0.36518	0.496975	0.207848	0.484754	0.335562	0.207848	0.484754	0.335562	9	23	14	0.038148	0.106795	0.074	0.095318	0.272277	0.199995
396242	04820	Cytoskeleton in muscle cells	1.33805e-31	2.36836e-29	2.36836e-29	396242	NM_205305	COL9A3	collagen type IX alpha 3 chain	protein_coding	NP_990636.1	4190	.	2.55535	-1.68285	0.0306351	0.06734	1.68004	-2.04122	0.335094	0.564544	-1.52052	-1.44265	0.36518	0.496975	0.207848	0.484754	0.335562	0.207848	0.484754	0.335562	9	23	14	0.038148	0.106795	0.074	0.095318	0.272277	0.199995
396243	04510	Focal adhesion	1.48557e-21	2.62945e-19	6.57363e-20	396243	NM_001079714	COL1A2	collagen type I alpha 2 chain	protein_coding	NP_001073182.2	49716	.	2.40058	9.77044	1.17461e-09	1.38204e-08	1.44956	9.2972	0.00903902	0.0406199	-1.65607	9.94958	0.000399292	0.00151283	9.00741	10.2692	9.54216	9.00741	10.2692	9.54216	29831	71015	39805	84.3283	198.84	126.068	210.706	506.949	340.718
396243	04512	ECM-receptor interaction	3.89334e-17	6.89121e-15	7.6569e-16	396243	NM_001079714	COL1A2	collagen type I alpha 2 chain	protein_coding	NP_001073182.2	49716	.	2.40058	9.77044	1.17461e-09	1.38204e-08	1.44956	9.2972	0.00903902	0.0406199	-1.65607	9.94958	0.000399292	0.00151283	9.00741	10.2692	9.54216	9.00741	10.2692	9.54216	29831	71015	39805	84.3283	198.84	126.068	210.706	506.949	340.718
396243	04820	Cytoskeleton in muscle cells	1.33805e-31	2.36836e-29	2.36836e-29	396243	NM_001079714	COL1A2	collagen type I alpha 2 chain	protein_coding	NP_001073182.2	49716	.	2.40058	9.77044	1.17461e-09	1.38204e-08	1.44956	9.2972	0.00903902	0.0406199	-1.65607	9.94958	0.000399292	0.00151283	9.00741	10.2692	9.54216	9.00741	10.2692	9.54216	29831	71015	39805	84.3283	198.84	126.068	210.706	506.949	340.718
396246	03320	PPAR signaling pathway	5.045e-05	0.00892965	0.000135298	396246	NM_205308	FABP7	fatty acid binding protein 7	protein_coding	NP_990639.1	49717	.	-3.05947	8.99093	1.45154e-14	3.36417e-13	-2.86898	9.01436	3.6456e-13	1.96835e-11	1.06639	8.01685	0.651353	0.76576	9.58471	7.97528	8.06767	9.58471	7.97528	8.06767	44538	14436	14290	862.879	277.014	310.165	2156.03	706.255	838.267
396248	00330	Arginine and proline metabolism	3.31727e-11	5.87157e-09	2.6689e-10	396248	NM_205310,XM_015287304,XM_046941482,XM_046941483	CKB	creatine kinase B	protein_coding	NP_990641.1;XP_015142790.1;XP_046797438.1;XP_046797439.1	49719	.	-2.71761	4.33689	4.09612e-11	6.03774e-10	-3.70076	4.2308	3.0399e-17	3.01467e-15	-1.36177	3.24002	0.0476564	0.09572	4.93049	3.56704	3.16483	4.93049	3.56704	3.16483	1713	625	426	17.1927	6.21401	4.77166	42.9584	15.8428	12.8961
396252	04110	Cell cycle	1.04156e-28	1.84356e-26	9.21779e-27	396252	NM_205314,XM_015288063,XM_015288064	CDK1	cyclin dependent kinase 1	protein_coding	NP_990645.2;XP_015143549.1;XP_015143550.1	2236	.	-4.26322	7.19324	1.37449e-22	7.24156e-21	1.00167	7.89032	0.991057	1	4.27034	7.19512	1.25133e-22	5.64766e-21	7.89497	5.82263	7.89737	7.89497	5.82263	7.89737	13766	3202	12693	164.149	37.2533	169.88	410.15	94.9783	459.125
396252	04114	Oocyte meiosis	8.45654e-10	1.49681e-07	5.98723e-09	396252	NM_205314,XM_015288063,XM_015288064	CDK1	cyclin dependent kinase 1	protein_coding	NP_990645.2;XP_015143549.1;XP_015143550.1	2236	.	-4.26322	7.19324	1.37449e-22	7.24156e-21	1.00167	7.89032	0.991057	1	4.27034	7.19512	1.25133e-22	5.64766e-21	7.89497	5.82263	7.89737	7.89497	5.82263	7.89737	13766	3202	12693	164.149	37.2533	169.88	410.15	94.9783	459.125
396252	04115	p53 signaling pathway	3.05198e-09	5.402e-07	1.74258e-08	396252	NM_205314,XM_015288063,XM_015288064	CDK1	cyclin dependent kinase 1	protein_coding	NP_990645.2;XP_015143549.1;XP_015143550.1	2236	.	-4.26322	7.19324	1.37449e-22	7.24156e-21	1.00167	7.89032	0.991057	1	4.27034	7.19512	1.25133e-22	5.64766e-21	7.89497	5.82263	7.89737	7.89497	5.82263	7.89737	13766	3202	12693	164.149	37.2533	169.88	410.15	94.9783	459.125
396252	04218	Cellular senescence	2.57427e-17	4.55647e-15	5.69558e-16	396252	NM_205314,XM_015288063,XM_015288064	CDK1	cyclin dependent kinase 1	protein_coding	NP_990645.2;XP_015143549.1;XP_015143550.1	2236	.	-4.26322	7.19324	1.37449e-22	7.24156e-21	1.00167	7.89032	0.991057	1	4.27034	7.19512	1.25133e-22	5.64766e-21	7.89497	5.82263	7.89737	7.89497	5.82263	7.89737	13766	3202	12693	164.149	37.2533	169.88	410.15	94.9783	459.125
396252	04540	Gap junction	4.25197e-05	0.00752599	0.000115784	396252	NM_205314,XM_015288063,XM_015288064	CDK1	cyclin dependent kinase 1	protein_coding	NP_990645.2;XP_015143549.1;XP_015143550.1	2236	.	-4.26322	7.19324	1.37449e-22	7.24156e-21	1.00167	7.89032	0.991057	1	4.27034	7.19512	1.25133e-22	5.64766e-21	7.89497	5.82263	7.89737	7.89497	5.82263	7.89737	13766	3202	12693	164.149	37.2533	169.88	410.15	94.9783	459.125
396252	04914	Progesterone-mediated oocyte maturation	2.96303e-07	5.24456e-05	1.19194e-06	396252	NM_205314,XM_015288063,XM_015288064	CDK1	cyclin dependent kinase 1	protein_coding	NP_990645.2;XP_015143549.1;XP_015143550.1	2236	.	-4.26322	7.19324	1.37449e-22	7.24156e-21	1.00167	7.89032	0.991057	1	4.27034	7.19512	1.25133e-22	5.64766e-21	7.89497	5.82263	7.89737	7.89497	5.82263	7.89737	13766	3202	12693	164.149	37.2533	169.88	410.15	94.9783	459.125
396258	04218	Cellular senescence	2.57427e-17	4.55647e-15	5.69558e-16	396258	NM_205318,XM_015296340	MYBL2	MYB proto-oncogene like 2	protein_coding	NP_990649.2;XP_015151826.1	2555	.	-2.72464	6.09988	7.36124e-12	1.20575e-10	-1.11942	6.5696	0.430885	0.659815	2.43398	5.98262	1.09088e-09	1.18325e-08	6.66243	5.24067	6.50138	6.66243	5.24067	6.50138	5825	2120	4790	30.8087	11.0881	28.386	76.98	28.2695	76.7173
396262	03010	Ribosome	0.793226	1	0.877506	396262	NM_205322	RPLP1	ribosomal protein lateral stalk subunit P1	protein_coding	NP_990653.1	49724	.	1.11938	9.36175	0.426606	0.562547	-2.22543	8.81357	2.61804e-08	6.21593e-07	-2.4911	8.92775	2.50089e-10	3.02556e-09	9.28035	9.44281	8.1291	9.28035	9.44281	8.1291	36056	40024	14914	1086.14	1194.17	503.323	2713.88	3044.57	1360.3
396263	04820	Cytoskeleton in muscle cells	1.33805e-31	2.36836e-29	2.36836e-29	396263	NM_205323,XM_046938534	ACTN2	actinin alpha 2	protein_coding	NP_990654.1;XP_046794490.1	10755	.	-2.56317	0.314012	5.0379e-05	0.000245299	-2.10998	0.401566	0.00118799	0.00778713	1.21469	-0.348778	0.522052	0.652979	1.45367	0.746015	0.866327	1.45367	0.746015	0.866327	101	39	44	0.32282	0.123232	0.15621	0.806611	0.314185	0.42218
396282	04115	p53 signaling pathway	3.05198e-09	5.402e-07	1.74258e-08	396282	NM_205339,XM_040676897	BCL2	BCL2, apoptosis regulator	protein_coding	NP_990670.2;XP_040532831.1	9759	.	1.2023	3.841	0.222382	0.338613	-2.02317	3.2839	7.14041e-06	9.55858e-05	-2.43245	3.46649	1.44337e-08	1.31839e-07	3.80555	4.05392	2.8906	3.80555	4.05392	2.8906	754	899	343	1.66877	1.97144	0.846463	4.16966	5.02624	2.28769
396282	04140	Autophagy - animal	8.60909e-05	0.0152381	0.000217687	396282	NM_205339,XM_040676897	BCL2	BCL2, apoptosis regulator	protein_coding	NP_990670.2;XP_040532831.1	9759	.	1.2023	3.841	0.222382	0.338613	-2.02317	3.2839	7.14041e-06	9.55858e-05	-2.43245	3.46649	1.44337e-08	1.31839e-07	3.80555	4.05392	2.8906	3.80555	4.05392	2.8906	754	899	343	1.66877	1.97144	0.846463	4.16966	5.02624	2.28769
396282	04141	Protein processing in endoplasmic reticulum	0.00171647	0.303815	0.00345244	396282	NM_205339,XM_040676897	BCL2	BCL2, apoptosis regulator	protein_coding	NP_990670.2;XP_040532831.1	9759	.	1.2023	3.841	0.222382	0.338613	-2.02317	3.2839	7.14041e-06	9.55858e-05	-2.43245	3.46649	1.44337e-08	1.31839e-07	3.80555	4.05392	2.8906	3.80555	4.05392	2.8906	754	899	343	1.66877	1.97144	0.846463	4.16966	5.02624	2.28769
396282	04210	Apoptosis	1.84476e-13	3.26522e-11	2.17681e-12	396282	NM_205339,XM_040676897	BCL2	BCL2, apoptosis regulator	protein_coding	NP_990670.2;XP_040532831.1	9759	.	1.2023	3.841	0.222382	0.338613	-2.02317	3.2839	7.14041e-06	9.55858e-05	-2.43245	3.46649	1.44337e-08	1.31839e-07	3.80555	4.05392	2.8906	3.80555	4.05392	2.8906	754	899	343	1.66877	1.97144	0.846463	4.16966	5.02624	2.28769
396282	04217	Necroptosis	3.17814e-13	5.6253e-11	3.51582e-12	396282	NM_205339,XM_040676897	BCL2	BCL2, apoptosis regulator	protein_coding	NP_990670.2;XP_040532831.1	9759	.	1.2023	3.841	0.222382	0.338613	-2.02317	3.2839	7.14041e-06	9.55858e-05	-2.43245	3.46649	1.44337e-08	1.31839e-07	3.80555	4.05392	2.8906	3.80555	4.05392	2.8906	754	899	343	1.66877	1.97144	0.846463	4.16966	5.02624	2.28769
396282	04261	Adrenergic signaling in cardiomyocytes	1.80383e-09	3.19278e-07	1.14028e-08	396282	NM_205339,XM_040676897	BCL2	BCL2, apoptosis regulator	protein_coding	NP_990670.2;XP_040532831.1	9759	.	1.2023	3.841	0.222382	0.338613	-2.02317	3.2839	7.14041e-06	9.55858e-05	-2.43245	3.46649	1.44337e-08	1.31839e-07	3.80555	4.05392	2.8906	3.80555	4.05392	2.8906	754	899	343	1.66877	1.97144	0.846463	4.16966	5.02624	2.28769
396282	04340	Hedgehog signaling pathway	0.00262464	0.464561	0.00521979	396282	NM_205339,XM_040676897	BCL2	BCL2, apoptosis regulator	protein_coding	NP_990670.2;XP_040532831.1	9759	.	1.2023	3.841	0.222382	0.338613	-2.02317	3.2839	7.14041e-06	9.55858e-05	-2.43245	3.46649	1.44337e-08	1.31839e-07	3.80555	4.05392	2.8906	3.80555	4.05392	2.8906	754	899	343	1.66877	1.97144	0.846463	4.16966	5.02624	2.28769
396282	04510	Focal adhesion	1.48557e-21	2.62945e-19	6.57363e-20	396282	NM_205339,XM_040676897	BCL2	BCL2, apoptosis regulator	protein_coding	NP_990670.2;XP_040532831.1	9759	.	1.2023	3.841	0.222382	0.338613	-2.02317	3.2839	7.14041e-06	9.55858e-05	-2.43245	3.46649	1.44337e-08	1.31839e-07	3.80555	4.05392	2.8906	3.80555	4.05392	2.8906	754	899	343	1.66877	1.97144	0.846463	4.16966	5.02624	2.28769
396282	04621	NOD-like receptor signaling pathway	7.3107e-09	1.29399e-06	3.59443e-08	396282	NM_205339,XM_040676897	BCL2	BCL2, apoptosis regulator	protein_coding	NP_990670.2;XP_040532831.1	9759	.	1.2023	3.841	0.222382	0.338613	-2.02317	3.2839	7.14041e-06	9.55858e-05	-2.43245	3.46649	1.44337e-08	1.31839e-07	3.80555	4.05392	2.8906	3.80555	4.05392	2.8906	754	899	343	1.66877	1.97144	0.846463	4.16966	5.02624	2.28769
396282	05132	Salmonella infection	2.75822e-12	4.88205e-10	2.6852e-11	396282	NM_205339,XM_040676897	BCL2	BCL2, apoptosis regulator	protein_coding	NP_990670.2;XP_040532831.1	9759	.	1.2023	3.841	0.222382	0.338613	-2.02317	3.2839	7.14041e-06	9.55858e-05	-2.43245	3.46649	1.44337e-08	1.31839e-07	3.80555	4.05392	2.8906	3.80555	4.05392	2.8906	754	899	343	1.66877	1.97144	0.846463	4.16966	5.02624	2.28769
396282	05168	Herpes simplex virus 1 infection	4.24113e-07	7.50679e-05	1.63191e-06	396282	NM_205339,XM_040676897	BCL2	BCL2, apoptosis regulator	protein_coding	NP_990670.2;XP_040532831.1	9759	.	1.2023	3.841	0.222382	0.338613	-2.02317	3.2839	7.14041e-06	9.55858e-05	-2.43245	3.46649	1.44337e-08	1.31839e-07	3.80555	4.05392	2.8906	3.80555	4.05392	2.8906	754	899	343	1.66877	1.97144	0.846463	4.16966	5.02624	2.28769
396283	00232	Caffeine metabolism	0.0485094	1	0.07096	396283	NM_205340	PNAT10	N-acetyltransferase, pineal gland isozyme NAT-10	protein_coding	NP_990671.2	93367	.	11.7272	0.0446208	1.31704e-15	3.49088e-14	-2.04001	-2.71863	0.282135	0.50612	-23.9095	0.00339346	4.99272e-18	1.42994e-16	0.207848	1.50613	0.104095	0.207848	1.50613	0.104095	9	106	4	0.062274	0.72814	0.025651	0.1556	1.85641	0.069326
396283	00983	Drug metabolism - other enzymes	4.7589e-06	0.000842326	1.55986e-05	396283	NM_205340	PNAT10	N-acetyltransferase, pineal gland isozyme NAT-10	protein_coding	NP_990671.2	93367	.	11.7272	0.0446208	1.31704e-15	3.49088e-14	-2.04001	-2.71863	0.282135	0.50612	-23.9095	0.00339346	4.99272e-18	1.42994e-16	0.207848	1.50613	0.104095	0.207848	1.50613	0.104095	9	106	4	0.062274	0.72814	0.025651	0.1556	1.85641	0.069326
396285	00100	Steroid biosynthesis	8.14643e-09	1.44192e-06	3.89708e-08	396285	NM_001396139,XM_015283626,XM_015283628,XM_015283629,XM_040696869,XM_040696870,XM_040696871,XM_046938535	LBR	lamin B receptor	protein_coding	NP_001383068.1;XP_015139112.1;XP_015139114.1;XP_015139115.1;XP_040552803.1;XP_040552804.1;XP_040552805.1;XP_046794491.1	49736	.	-3.09611	7.44352	9.63766e-15	2.27711e-13	-1.27462	7.87522	0.0882912	0.227445	2.42904	7.18707	8.73341e-10	9.67444e-09	8.04491	6.42583	7.69633	8.04491	6.42583	7.69633	15280	4894	11035	51.2437	16.2718	41.3604	128.04	41.4854	111.783
396285	04820	Cytoskeleton in muscle cells	1.33805e-31	2.36836e-29	2.36836e-29	396285	NM_001396139,XM_015283626,XM_015283628,XM_015283629,XM_040696869,XM_040696870,XM_040696871,XM_046938535	LBR	lamin B receptor	protein_coding	NP_001383068.1;XP_015139112.1;XP_015139114.1;XP_015139115.1;XP_040552803.1;XP_040552804.1;XP_040552805.1;XP_046794491.1	49736	.	-3.09611	7.44352	9.63766e-15	2.27711e-13	-1.27462	7.87522	0.0882912	0.227445	2.42904	7.18707	8.73341e-10	9.67444e-09	8.04491	6.42583	7.69633	8.04491	6.42583	7.69633	15280	4894	11035	51.2437	16.2718	41.3604	128.04	41.4854	111.783
396287	00860	Porphyrin metabolism	0.0481845	1	0.07096	396287	NM_205344,XM_046921508	HMOX1	heme oxygenase 1	protein_coding	NP_990675.2;XP_046777464.1	49737	.	-2.16554	7.69463	7.95598e-08	7.02497e-07	-2.6622	7.60707	1.46103e-11	6.08541e-10	-1.22935	6.89111	0.148486	0.244039	8.15175	7.04291	6.74752	8.15175	7.04291	6.74752	16459	7537	5691	147.911	66.9301	57.5458	369.576	170.64	155.526
396287	04216	Ferroptosis	0.000137991	0.0244245	0.000339229	396287	NM_205344,XM_046921508	HMOX1	heme oxygenase 1	protein_coding	NP_990675.2;XP_046777464.1	49737	.	-2.16554	7.69463	7.95598e-08	7.02497e-07	-2.6622	7.60707	1.46103e-11	6.08541e-10	-1.22935	6.89111	0.148486	0.244039	8.15175	7.04291	6.74752	8.15175	7.04291	6.74752	16459	7537	5691	147.911	66.9301	57.5458	369.576	170.64	155.526
396292	04510	Focal adhesion	1.48557e-21	2.62945e-19	6.57363e-20	396292	NM_205348,XM_015289137	COL6A2	collagen type VI alpha 2 chain	protein_coding	NP_990679.1;XP_015144623.1	4597	.	3.35422	11.0145	1.02068e-16	3.09989e-15	1.27127	10.0756	0.0907391	0.231137	-2.63848	11.1017	1.79978e-11	2.50594e-10	9.89358	11.6385	10.2395	9.89358	11.6385	10.2395	55185	183560	64579	187.329	617.11	245.605	468.068	1573.34	663.783
396292	04512	ECM-receptor interaction	3.89334e-17	6.89121e-15	7.6569e-16	396292	NM_205348,XM_015289137	COL6A2	collagen type VI alpha 2 chain	protein_coding	NP_990679.1;XP_015144623.1	4597	.	3.35422	11.0145	1.02068e-16	3.09989e-15	1.27127	10.0756	0.0907391	0.231137	-2.63848	11.1017	1.79978e-11	2.50594e-10	9.89358	11.6385	10.2395	9.89358	11.6385	10.2395	55185	183560	64579	187.329	617.11	245.605	468.068	1573.34	663.783
396292	04820	Cytoskeleton in muscle cells	1.33805e-31	2.36836e-29	2.36836e-29	396292	NM_205348,XM_015289137	COL6A2	collagen type VI alpha 2 chain	protein_coding	NP_990679.1;XP_015144623.1	4597	.	3.35422	11.0145	1.02068e-16	3.09989e-15	1.27127	10.0756	0.0907391	0.231137	-2.63848	11.1017	1.79978e-11	2.50594e-10	9.89358	11.6385	10.2395	9.89358	11.6385	10.2395	55185	183560	64579	187.329	617.11	245.605	468.068	1573.34	663.783
396297	05132	Salmonella infection	2.75822e-12	4.88205e-10	2.6852e-11	396297	NM_205351,XM_015278763,XM_025153801,XM_025153803,XM_040706203	ANXA2	annexin A2	protein_coding	NP_990682.1;XP_015134249.1;XP_025009569.1;XP_025009571.1;XP_040562137.1	49740	.	-2.44279	9.74612	5.6133e-10	6.89972e-09	-1.10418	10.1813	0.484503	0.70676	2.21232	9.64615	3.19657e-08	2.76555e-07	10.2522	8.96536	10.1093	10.2522	8.96536	10.1093	70774	28731	59002	729.001	291.991	681.985	1821.51	744.441	1843.16
396318	04080	Neuroactive ligand-receptor interaction	2.02285e-17	3.58044e-15	5.11491e-16	396318	NM_205361	GPR50	G protein-coupled receptor 50	protein_coding	NP_990692.1	49751	.	1.67753	-0.605017	0.0845039	0.1557	-1.37826	-1.1915	0.419497	0.647272	-2.31187	-0.741446	0.00749061	0.0197429	0.550794	0.832956	0.418663	0.550794	0.832956	0.418663	27	45	18	0.081408	0.133845	0.059354	0.20341	0.341241	0.160413
396321	04080	Neuroactive ligand-receptor interaction	2.02285e-17	3.58044e-15	5.11491e-16	396321	NM_205364,XM_025144691,XM_040655452,XM_046905272,XM_046905273,XR_005842616	CHRNA6	cholinergic receptor nicotinic alpha 6 subunit	protein_coding	NP_990695.1;XP_025000459.2;XP_040511386.1;XP_046761228.1;XP_046761229.1	49753	.	1.81986	2.75695	0.000209454	0.000880708	-1.87411	1.8862	0.000390912	0.00304419	-3.41057	2.49966	9.91737e-13	1.6208e-11	2.52843	3.27523	1.82532	2.52843	3.27523	1.82532	277	500	136	0.172997	0.380577	0.209148	0.432256	0.970293	0.565253
396321	04082	Neuroactive ligand signaling	9.81613e-12	1.73746e-09	8.2736e-11	396321	NM_205364,XM_025144691,XM_040655452,XM_046905272,XM_046905273,XR_005842616	CHRNA6	cholinergic receptor nicotinic alpha 6 subunit	protein_coding	NP_990695.1;XP_025000459.2;XP_040511386.1;XP_046761228.1;XP_046761229.1	49753	.	1.81986	2.75695	0.000209454	0.000880708	-1.87411	1.8862	0.000390912	0.00304419	-3.41057	2.49966	9.91737e-13	1.6208e-11	2.52843	3.27523	1.82532	2.52843	3.27523	1.82532	277	500	136	0.172997	0.380577	0.209148	0.432256	0.970293	0.565253
396322	00480	Glutathione metabolism	4.59094e-08	8.12596e-06	1.98194e-07	396322	NM_001396288,NM_001396289,NM_205365	GSTT1	glutathione S-transferase theta 1	protein_coding	NP_001383217.1;NP_001383218.1;NP_990696.1	4772	.	3.8372	4.29041	3.29871e-18	1.16437e-16	-1.62886	2.71266	0.00276036	0.0158116	-6.2502	4.17155	7.08815e-30	6.0783e-28	3.18195	4.99968	2.57454	3.18195	4.99968	2.57454	469	1785	265	2.27104	8.57981	1.43439	5.67452	21.8745	3.87665
396322	00980	Metabolism of xenobiotics by cytochrome P450	0.0162589	1	0.0271493	396322	NM_001396288,NM_001396289,NM_205365	GSTT1	glutathione S-transferase theta 1	protein_coding	NP_001383217.1;NP_001383218.1;NP_990696.1	4772	.	3.8372	4.29041	3.29871e-18	1.16437e-16	-1.62886	2.71266	0.00276036	0.0158116	-6.2502	4.17155	7.08815e-30	6.0783e-28	3.18195	4.99968	2.57454	3.18195	4.99968	2.57454	469	1785	265	2.27104	8.57981	1.43439	5.67452	21.8745	3.87665
396322	00982	Drug metabolism - cytochrome P450	0.000883492	0.156378	0.00195473	396322	NM_001396288,NM_001396289,NM_205365	GSTT1	glutathione S-transferase theta 1	protein_coding	NP_001383217.1;NP_001383218.1;NP_990696.1	4772	.	3.8372	4.29041	3.29871e-18	1.16437e-16	-1.62886	2.71266	0.00276036	0.0158116	-6.2502	4.17155	7.08815e-30	6.0783e-28	3.18195	4.99968	2.57454	3.18195	4.99968	2.57454	469	1785	265	2.27104	8.57981	1.43439	5.67452	21.8745	3.87665
396322	00983	Drug metabolism - other enzymes	4.7589e-06	0.000842326	1.55986e-05	396322	NM_001396288,NM_001396289,NM_205365	GSTT1	glutathione S-transferase theta 1	protein_coding	NP_001383217.1;NP_001383218.1;NP_990696.1	4772	.	3.8372	4.29041	3.29871e-18	1.16437e-16	-1.62886	2.71266	0.00276036	0.0158116	-6.2502	4.17155	7.08815e-30	6.0783e-28	3.18195	4.99968	2.57454	3.18195	4.99968	2.57454	469	1785	265	2.27104	8.57981	1.43439	5.67452	21.8745	3.87665
396323	04080	Neuroactive ligand-receptor interaction	2.02285e-17	3.58044e-15	5.11491e-16	396323	NM_001177309,NM_205366	VIP	vasoactive intestinal peptide	protein_coding	NP_001170780.1;NP_990697.3	10201	.	-7.04457	4.83119	8.13353e-35	1.71841e-32	-6.70391	4.84082	2.89953e-33	1.76123e-30	1.0508	2.86433	0.76515	0.85882	5.66662	3.01198	3.07482	5.66662	3.01198	3.07482	2892	407	397	41.6846	5.82965	6.40353	104.155	14.8629	17.3065
396323	04081	Hormone signaling	7.21236e-12	1.27659e-09	6.38293e-11	396323	NM_001177309,NM_205366	VIP	vasoactive intestinal peptide	protein_coding	NP_001170780.1;NP_990697.3	10201	.	-7.04457	4.83119	8.13353e-35	1.71841e-32	-6.70391	4.84082	2.89953e-33	1.76123e-30	1.0508	2.86433	0.76515	0.85882	5.66662	3.01198	3.07482	5.66662	3.01198	3.07482	2892	407	397	41.6846	5.82965	6.40353	104.155	14.8629	17.3065
396329	04140	Autophagy - animal	8.60909e-05	0.0152381	0.000217687	396329	NM_205371,XM_046938556,XM_046938557,XM_046938558	CTSB	cathepsin B	protein_coding	NP_990702.3;XP_046794512.1;XP_046794513.1;XP_046794514.1	12486	.	3.18935	11.2526	1.52832e-15	4.00717e-14	-1.5024	9.92198	0.00420773	0.0220808	-4.79167	11.1326	4.43061e-26	2.85794e-24	10.1871	11.8595	9.60047	10.1871	11.8595	9.60047	67650	213961	41449	403.68	1265.71	277.673	1008.65	3226.98	750.451
396329	04142	Lysosome	1.05663e-13	1.87023e-11	1.33588e-12	396329	NM_205371,XM_046938556,XM_046938557,XM_046938558	CTSB	cathepsin B	protein_coding	NP_990702.3;XP_046794512.1;XP_046794513.1;XP_046794514.1	12486	.	3.18935	11.2526	1.52832e-15	4.00717e-14	-1.5024	9.92198	0.00420773	0.0220808	-4.79167	11.1326	4.43061e-26	2.85794e-24	10.1871	11.8595	9.60047	10.1871	11.8595	9.60047	67650	213961	41449	403.68	1265.71	277.673	1008.65	3226.98	750.451
396329	04210	Apoptosis	1.84476e-13	3.26522e-11	2.17681e-12	396329	NM_205371,XM_046938556,XM_046938557,XM_046938558	CTSB	cathepsin B	protein_coding	NP_990702.3;XP_046794512.1;XP_046794513.1;XP_046794514.1	12486	.	3.18935	11.2526	1.52832e-15	4.00717e-14	-1.5024	9.92198	0.00420773	0.0220808	-4.79167	11.1326	4.43061e-26	2.85794e-24	10.1871	11.8595	9.60047	10.1871	11.8595	9.60047	67650	213961	41449	403.68	1265.71	277.673	1008.65	3226.98	750.451
396329	04621	NOD-like receptor signaling pathway	7.3107e-09	1.29399e-06	3.59443e-08	396329	NM_205371,XM_046938556,XM_046938557,XM_046938558	CTSB	cathepsin B	protein_coding	NP_990702.3;XP_046794512.1;XP_046794513.1;XP_046794514.1	12486	.	3.18935	11.2526	1.52832e-15	4.00717e-14	-1.5024	9.92198	0.00420773	0.0220808	-4.79167	11.1326	4.43061e-26	2.85794e-24	10.1871	11.8595	9.60047	10.1871	11.8595	9.60047	67650	213961	41449	403.68	1265.71	277.673	1008.65	3226.98	750.451
396340	04820	Cytoskeleton in muscle cells	1.33805e-31	2.36836e-29	2.36836e-29	396340	NM_205380,XM_015289138,XM_025152154,XM_040703362,XM_040703363,XM_040703364,XM_040703365,XM_046943502,XM_046943503,XM_046943504,XM_046943505,XM_046943506,XM_046943507,XM_046943508,XM_046943509,XM_046943510,XM_046943511,XM_046943512,XM_046943513,XM_046943514,XM_046943515,XM_046943516,XM_046943517,XM_046943518,XM_046943519	COL3A1	collagen type III alpha 1 chain	protein_coding	NP_990711.2;XP_015144624.1;XP_025007922.1;XP_040559296.1;XP_040559297.1;XP_040559298.1;XP_040559299.1;XP_046799458.1;XP_046799459.1;XP_046799460.1;XP_046799461.1;XP_046799462.1;XP_046799463.1;XP_046799464.1;XP_046799465.1;XP_046799466.1;XP_046799467.1;XP_046799468.1;XP_046799469.1;XP_046799470.1;XP_046799471.1;XP_046799472.1;XP_046799473.1;XP_046799474.1;XP_046799475.1	49759	.	9.69902	10.718	7.91929e-49	5.77237e-46	5.31009	9.95623	4.70018e-29	1.48955e-26	-1.82653	11.2063	2.42963e-05	0.000121382	8.3031	11.5769	10.7081	8.3031	11.5769	10.7081	18286	175879	89383	47.2097	450.65	259.014	117.96	1148.95	700.024
396361	04060	Cytokine-cytokine receptor interaction	2.88242e-12	5.10188e-10	2.6852e-11	396361	NM_001396543,NM_205396	INHBA	inhibin beta A subunit	protein_coding	NP_001383472.1;NP_990727.2	9365	.	2.17168	9.31122	6.55658e-08	5.84956e-07	2.62214	9.50279	2.48204e-11	9.91321e-10	1.20742	9.90712	0.18392	0.290046	8.64949	9.76636	10.038	8.64949	9.76636	10.038	23264	50101	56153	44.2989	94.7042	119.695	110.687	241.451	323.492
396361	04350	TGF-beta signaling pathway	2.80965e-09	4.97309e-07	1.71486e-08	396361	NM_001396543,NM_205396	INHBA	inhibin beta A subunit	protein_coding	NP_001383472.1;NP_990727.2	9365	.	2.17168	9.31122	6.55658e-08	5.84956e-07	2.62214	9.50279	2.48204e-11	9.91321e-10	1.20742	9.90712	0.18392	0.290046	8.64949	9.76636	10.038	8.64949	9.76636	10.038	23264	50101	56153	44.2989	94.7042	119.695	110.687	241.451	323.492
396371	04530	Tight junction	2.16001e-05	0.00382322	6.37203e-05	396371	NM_205406	YBX3	Y-box binding protein 3	protein_coding	NP_990737.2	49776	.	-2.58083	8.32199	5.44085e-11	7.87654e-10	-2.00314	8.43375	1.26507e-06	2.05141e-05	1.28839	7.67611	0.0752855	0.140025	8.8525	7.48958	7.85336	8.8525	7.48958	7.85336	26788	10293	12310	256.019	97.4336	131.806	639.701	248.41	356.226
396379	00280	Valine, leucine and isoleucine degradation	0.00481423	0.85212	0.0090651	396379	NM_205411,XM_015277252,XM_015277253,XM_015277254,XM_015277255,XM_040655463,XM_040655464	HMGCS1	3-hydroxy-3-methylglutaryl-CoA synthase 1	protein_coding	NP_990742.2;XP_015132738.4;XP_015132739.4;XP_015132740.4;XP_015132741.1;XP_040511397.1;XP_040511398.1	49779	.	-2.47542	8.71962	3.3122e-10	4.22968e-09	-3.5781	8.5857	3.24486e-18	3.56066e-16	-1.44545	7.68115	0.00980686	0.0248331	9.23238	7.92824	7.39935	9.23238	7.92824	7.39935	34875	13971	8972	137.189	53.47	38.5328	342.785	136.323	104.141
396379	00650	Butanoate metabolism	0.00593692	1	0.0110614	396379	NM_205411,XM_015277252,XM_015277253,XM_015277254,XM_015277255,XM_040655463,XM_040655464	HMGCS1	3-hydroxy-3-methylglutaryl-CoA synthase 1	protein_coding	NP_990742.2;XP_015132738.4;XP_015132739.4;XP_015132740.4;XP_015132741.1;XP_040511397.1;XP_040511398.1	49779	.	-2.47542	8.71962	3.3122e-10	4.22968e-09	-3.5781	8.5857	3.24486e-18	3.56066e-16	-1.44545	7.68115	0.00980686	0.0248331	9.23238	7.92824	7.39935	9.23238	7.92824	7.39935	34875	13971	8972	137.189	53.47	38.5328	342.785	136.323	104.141
396379	00900	Terpenoid backbone biosynthesis	3.57661e-05	0.0063306	0.000102106	396379	NM_205411,XM_015277252,XM_015277253,XM_015277254,XM_015277255,XM_040655463,XM_040655464	HMGCS1	3-hydroxy-3-methylglutaryl-CoA synthase 1	protein_coding	NP_990742.2;XP_015132738.4;XP_015132739.4;XP_015132740.4;XP_015132741.1;XP_040511397.1;XP_040511398.1	49779	.	-2.47542	8.71962	3.3122e-10	4.22968e-09	-3.5781	8.5857	3.24486e-18	3.56066e-16	-1.44545	7.68115	0.00980686	0.0248331	9.23238	7.92824	7.39935	9.23238	7.92824	7.39935	34875	13971	8972	137.189	53.47	38.5328	342.785	136.323	104.141
396379	03320	PPAR signaling pathway	5.045e-05	0.00892965	0.000135298	396379	NM_205411,XM_015277252,XM_015277253,XM_015277254,XM_015277255,XM_040655463,XM_040655464	HMGCS1	3-hydroxy-3-methylglutaryl-CoA synthase 1	protein_coding	NP_990742.2;XP_015132738.4;XP_015132739.4;XP_015132740.4;XP_015132741.1;XP_040511397.1;XP_040511398.1	49779	.	-2.47542	8.71962	3.3122e-10	4.22968e-09	-3.5781	8.5857	3.24486e-18	3.56066e-16	-1.44545	7.68115	0.00980686	0.0248331	9.23238	7.92824	7.39935	9.23238	7.92824	7.39935	34875	13971	8972	137.189	53.47	38.5328	342.785	136.323	104.141
396384	04625	C-type lectin receptor signaling pathway	6.93312e-05	0.0122716	0.000183159	396384	NM_205415,XM_015294015,XM_046900312	IRF1	interferon regulatory factor 1	protein_coding	NP_990746.1;XP_015149501.2;XP_046756268.1	5120	.	2.28303	2.39623	8.36128e-07	6.07328e-06	1.11562	1.76756	0.542789	0.755757	-2.04638	2.44753	1.99707e-05	0.000101617	2.06535	3.04877	2.18711	2.06535	3.04877	2.18711	185	419	190	1.33596	2.99675	1.53331	3.33808	7.6403	4.14399
396394	00564	Glycerophospholipid metabolism	1.00782e-05	0.00178385	3.0756e-05	396394	NM_205423,XM_015290572,XM_025152766,XM_025152767,XM_025152768,XM_040704510,XM_040704511,XM_040704512,XM_040704513,XM_040704514,XM_046944305,XM_046944306,XM_046944307,XM_046944308,XM_046944309,XM_046944310,XM_046944311,XM_046944312,XM_046944313,XM_046944314,XM_046944315,XM_046944316,XM_046944317	PLA2G4A	phospholipase A2 group IVA	protein_coding	NP_990754.1;XP_015146058.1;XP_025008534.1;XP_025008535.1;XP_025008536.1;XP_040560444.1;XP_040560445.1;XP_040560446.1;XP_040560447.1;XP_040560448.1;XP_046800261.1;XP_046800262.1;XP_046800263.1;XP_046800264.1;XP_046800265.1;XP_046800266.1;XP_046800267.1;XP_046800268.1;XP_046800269.1;XP_046800270.1;XP_046800271.1;XP_046800272.1;XP_046800273.1	3767	.	5.53327	-1.64263	0.000200837	0.000849375	17.1776	-0.273161	1.10421e-15	8.79628e-14	3.10669	0.0450085	1.06852e-05	5.7543e-05	0.119145	0.571591	1.33061	0.119145	0.571591	1.33061	5	28	81	0.002853	0.025701	0.06465	0.007128	0.065527	0.174726
396394	00565	Ether lipid metabolism	0.0177883	1	0.0294255	396394	NM_205423,XM_015290572,XM_025152766,XM_025152767,XM_025152768,XM_040704510,XM_040704511,XM_040704512,XM_040704513,XM_040704514,XM_046944305,XM_046944306,XM_046944307,XM_046944308,XM_046944309,XM_046944310,XM_046944311,XM_046944312,XM_046944313,XM_046944314,XM_046944315,XM_046944316,XM_046944317	PLA2G4A	phospholipase A2 group IVA	protein_coding	NP_990754.1;XP_015146058.1;XP_025008534.1;XP_025008535.1;XP_025008536.1;XP_040560444.1;XP_040560445.1;XP_040560446.1;XP_040560447.1;XP_040560448.1;XP_046800261.1;XP_046800262.1;XP_046800263.1;XP_046800264.1;XP_046800265.1;XP_046800266.1;XP_046800267.1;XP_046800268.1;XP_046800269.1;XP_046800270.1;XP_046800271.1;XP_046800272.1;XP_046800273.1	3767	.	5.53327	-1.64263	0.000200837	0.000849375	17.1776	-0.273161	1.10421e-15	8.79628e-14	3.10669	0.0450085	1.06852e-05	5.7543e-05	0.119145	0.571591	1.33061	0.119145	0.571591	1.33061	5	28	81	0.002853	0.025701	0.06465	0.007128	0.065527	0.174726
396394	00590	Arachidonic acid metabolism	0.000258874	0.0458208	0.000614594	396394	NM_205423,XM_015290572,XM_025152766,XM_025152767,XM_025152768,XM_040704510,XM_040704511,XM_040704512,XM_040704513,XM_040704514,XM_046944305,XM_046944306,XM_046944307,XM_046944308,XM_046944309,XM_046944310,XM_046944311,XM_046944312,XM_046944313,XM_046944314,XM_046944315,XM_046944316,XM_046944317	PLA2G4A	phospholipase A2 group IVA	protein_coding	NP_990754.1;XP_015146058.1;XP_025008534.1;XP_025008535.1;XP_025008536.1;XP_040560444.1;XP_040560445.1;XP_040560446.1;XP_040560447.1;XP_040560448.1;XP_046800261.1;XP_046800262.1;XP_046800263.1;XP_046800264.1;XP_046800265.1;XP_046800266.1;XP_046800267.1;XP_046800268.1;XP_046800269.1;XP_046800270.1;XP_046800271.1;XP_046800272.1;XP_046800273.1	3767	.	5.53327	-1.64263	0.000200837	0.000849375	17.1776	-0.273161	1.10421e-15	8.79628e-14	3.10669	0.0450085	1.06852e-05	5.7543e-05	0.119145	0.571591	1.33061	0.119145	0.571591	1.33061	5	28	81	0.002853	0.025701	0.06465	0.007128	0.065527	0.174726
396394	00591	Linoleic acid metabolism	0.00481074	0.851501	0.0090651	396394	NM_205423,XM_015290572,XM_025152766,XM_025152767,XM_025152768,XM_040704510,XM_040704511,XM_040704512,XM_040704513,XM_040704514,XM_046944305,XM_046944306,XM_046944307,XM_046944308,XM_046944309,XM_046944310,XM_046944311,XM_046944312,XM_046944313,XM_046944314,XM_046944315,XM_046944316,XM_046944317	PLA2G4A	phospholipase A2 group IVA	protein_coding	NP_990754.1;XP_015146058.1;XP_025008534.1;XP_025008535.1;XP_025008536.1;XP_040560444.1;XP_040560445.1;XP_040560446.1;XP_040560447.1;XP_040560448.1;XP_046800261.1;XP_046800262.1;XP_046800263.1;XP_046800264.1;XP_046800265.1;XP_046800266.1;XP_046800267.1;XP_046800268.1;XP_046800269.1;XP_046800270.1;XP_046800271.1;XP_046800272.1;XP_046800273.1	3767	.	5.53327	-1.64263	0.000200837	0.000849375	17.1776	-0.273161	1.10421e-15	8.79628e-14	3.10669	0.0450085	1.06852e-05	5.7543e-05	0.119145	0.571591	1.33061	0.119145	0.571591	1.33061	5	28	81	0.002853	0.025701	0.06465	0.007128	0.065527	0.174726
396394	00592	alpha-Linolenic acid metabolism	0.0358698	1	0.0552084	396394	NM_205423,XM_015290572,XM_025152766,XM_025152767,XM_025152768,XM_040704510,XM_040704511,XM_040704512,XM_040704513,XM_040704514,XM_046944305,XM_046944306,XM_046944307,XM_046944308,XM_046944309,XM_046944310,XM_046944311,XM_046944312,XM_046944313,XM_046944314,XM_046944315,XM_046944316,XM_046944317	PLA2G4A	phospholipase A2 group IVA	protein_coding	NP_990754.1;XP_015146058.1;XP_025008534.1;XP_025008535.1;XP_025008536.1;XP_040560444.1;XP_040560445.1;XP_040560446.1;XP_040560447.1;XP_040560448.1;XP_046800261.1;XP_046800262.1;XP_046800263.1;XP_046800264.1;XP_046800265.1;XP_046800266.1;XP_046800267.1;XP_046800268.1;XP_046800269.1;XP_046800270.1;XP_046800271.1;XP_046800272.1;XP_046800273.1	3767	.	5.53327	-1.64263	0.000200837	0.000849375	17.1776	-0.273161	1.10421e-15	8.79628e-14	3.10669	0.0450085	1.06852e-05	5.7543e-05	0.119145	0.571591	1.33061	0.119145	0.571591	1.33061	5	28	81	0.002853	0.025701	0.06465	0.007128	0.065527	0.174726
396394	04010	MAPK signaling pathway	6.47505e-20	1.14608e-17	1.91014e-18	396394	NM_205423,XM_015290572,XM_025152766,XM_025152767,XM_025152768,XM_040704510,XM_040704511,XM_040704512,XM_040704513,XM_040704514,XM_046944305,XM_046944306,XM_046944307,XM_046944308,XM_046944309,XM_046944310,XM_046944311,XM_046944312,XM_046944313,XM_046944314,XM_046944315,XM_046944316,XM_046944317	PLA2G4A	phospholipase A2 group IVA	protein_coding	NP_990754.1;XP_015146058.1;XP_025008534.1;XP_025008535.1;XP_025008536.1;XP_040560444.1;XP_040560445.1;XP_040560446.1;XP_040560447.1;XP_040560448.1;XP_046800261.1;XP_046800262.1;XP_046800263.1;XP_046800264.1;XP_046800265.1;XP_046800266.1;XP_046800267.1;XP_046800268.1;XP_046800269.1;XP_046800270.1;XP_046800271.1;XP_046800272.1;XP_046800273.1	3767	.	5.53327	-1.64263	0.000200837	0.000849375	17.1776	-0.273161	1.10421e-15	8.79628e-14	3.10669	0.0450085	1.06852e-05	5.7543e-05	0.119145	0.571591	1.33061	0.119145	0.571591	1.33061	5	28	81	0.002853	0.025701	0.06465	0.007128	0.065527	0.174726
396394	04217	Necroptosis	3.17814e-13	5.6253e-11	3.51582e-12	396394	NM_205423,XM_015290572,XM_025152766,XM_025152767,XM_025152768,XM_040704510,XM_040704511,XM_040704512,XM_040704513,XM_040704514,XM_046944305,XM_046944306,XM_046944307,XM_046944308,XM_046944309,XM_046944310,XM_046944311,XM_046944312,XM_046944313,XM_046944314,XM_046944315,XM_046944316,XM_046944317	PLA2G4A	phospholipase A2 group IVA	protein_coding	NP_990754.1;XP_015146058.1;XP_025008534.1;XP_025008535.1;XP_025008536.1;XP_040560444.1;XP_040560445.1;XP_040560446.1;XP_040560447.1;XP_040560448.1;XP_046800261.1;XP_046800262.1;XP_046800263.1;XP_046800264.1;XP_046800265.1;XP_046800266.1;XP_046800267.1;XP_046800268.1;XP_046800269.1;XP_046800270.1;XP_046800271.1;XP_046800272.1;XP_046800273.1	3767	.	5.53327	-1.64263	0.000200837	0.000849375	17.1776	-0.273161	1.10421e-15	8.79628e-14	3.10669	0.0450085	1.06852e-05	5.7543e-05	0.119145	0.571591	1.33061	0.119145	0.571591	1.33061	5	28	81	0.002853	0.025701	0.06465	0.007128	0.065527	0.174726
396394	04270	Vascular smooth muscle contraction	5.5297e-11	9.78756e-09	4.25546e-10	396394	NM_205423,XM_015290572,XM_025152766,XM_025152767,XM_025152768,XM_040704510,XM_040704511,XM_040704512,XM_040704513,XM_040704514,XM_046944305,XM_046944306,XM_046944307,XM_046944308,XM_046944309,XM_046944310,XM_046944311,XM_046944312,XM_046944313,XM_046944314,XM_046944315,XM_046944316,XM_046944317	PLA2G4A	phospholipase A2 group IVA	protein_coding	NP_990754.1;XP_015146058.1;XP_025008534.1;XP_025008535.1;XP_025008536.1;XP_040560444.1;XP_040560445.1;XP_040560446.1;XP_040560447.1;XP_040560448.1;XP_046800261.1;XP_046800262.1;XP_046800263.1;XP_046800264.1;XP_046800265.1;XP_046800266.1;XP_046800267.1;XP_046800268.1;XP_046800269.1;XP_046800270.1;XP_046800271.1;XP_046800272.1;XP_046800273.1	3767	.	5.53327	-1.64263	0.000200837	0.000849375	17.1776	-0.273161	1.10421e-15	8.79628e-14	3.10669	0.0450085	1.06852e-05	5.7543e-05	0.119145	0.571591	1.33061	0.119145	0.571591	1.33061	5	28	81	0.002853	0.025701	0.06465	0.007128	0.065527	0.174726
396394	04370	VEGF signaling pathway	7.5974e-05	0.0134474	0.00019489	396394	NM_205423,XM_015290572,XM_025152766,XM_025152767,XM_025152768,XM_040704510,XM_040704511,XM_040704512,XM_040704513,XM_040704514,XM_046944305,XM_046944306,XM_046944307,XM_046944308,XM_046944309,XM_046944310,XM_046944311,XM_046944312,XM_046944313,XM_046944314,XM_046944315,XM_046944316,XM_046944317	PLA2G4A	phospholipase A2 group IVA	protein_coding	NP_990754.1;XP_015146058.1;XP_025008534.1;XP_025008535.1;XP_025008536.1;XP_040560444.1;XP_040560445.1;XP_040560446.1;XP_040560447.1;XP_040560448.1;XP_046800261.1;XP_046800262.1;XP_046800263.1;XP_046800264.1;XP_046800265.1;XP_046800266.1;XP_046800267.1;XP_046800268.1;XP_046800269.1;XP_046800270.1;XP_046800271.1;XP_046800272.1;XP_046800273.1	3767	.	5.53327	-1.64263	0.000200837	0.000849375	17.1776	-0.273161	1.10421e-15	8.79628e-14	3.10669	0.0450085	1.06852e-05	5.7543e-05	0.119145	0.571591	1.33061	0.119145	0.571591	1.33061	5	28	81	0.002853	0.025701	0.06465	0.007128	0.065527	0.174726
396394	04912	GnRH signaling pathway	3.46412e-08	6.13149e-06	1.61355e-07	396394	NM_205423,XM_015290572,XM_025152766,XM_025152767,XM_025152768,XM_040704510,XM_040704511,XM_040704512,XM_040704513,XM_040704514,XM_046944305,XM_046944306,XM_046944307,XM_046944308,XM_046944309,XM_046944310,XM_046944311,XM_046944312,XM_046944313,XM_046944314,XM_046944315,XM_046944316,XM_046944317	PLA2G4A	phospholipase A2 group IVA	protein_coding	NP_990754.1;XP_015146058.1;XP_025008534.1;XP_025008535.1;XP_025008536.1;XP_040560444.1;XP_040560445.1;XP_040560446.1;XP_040560447.1;XP_040560448.1;XP_046800261.1;XP_046800262.1;XP_046800263.1;XP_046800264.1;XP_046800265.1;XP_046800266.1;XP_046800267.1;XP_046800268.1;XP_046800269.1;XP_046800270.1;XP_046800271.1;XP_046800272.1;XP_046800273.1	3767	.	5.53327	-1.64263	0.000200837	0.000849375	17.1776	-0.273161	1.10421e-15	8.79628e-14	3.10669	0.0450085	1.06852e-05	5.7543e-05	0.119145	0.571591	1.33061	0.119145	0.571591	1.33061	5	28	81	0.002853	0.025701	0.06465	0.007128	0.065527	0.174726
396406	04010	MAPK signaling pathway	6.47505e-20	1.14608e-17	1.91014e-18	396406	NM_001321517	CSF1R	colony stimulating factor 1 receptor	protein_coding	NP_001308446.2	4271	.	1.71046	0.854768	0.00895351	0.023702	-1.45635	0.190433	0.117649	0.277726	-2.49095	0.686537	2.80496e-05	0.000138144	1.20701	1.69591	0.924355	1.20701	1.69591	0.924355	76	129	48	0.252018	0.423744	0.177915	0.629703	1.08035	0.480842
396406	04060	Cytokine-cytokine receptor interaction	2.88242e-12	5.10188e-10	2.6852e-11	396406	NM_001321517	CSF1R	colony stimulating factor 1 receptor	protein_coding	NP_001308446.2	4271	.	1.71046	0.854768	0.00895351	0.023702	-1.45635	0.190433	0.117649	0.277726	-2.49095	0.686537	2.80496e-05	0.000138144	1.20701	1.69591	0.924355	1.20701	1.69591	0.924355	76	129	48	0.252018	0.423744	0.177915	0.629703	1.08035	0.480842
396413	04010	MAPK signaling pathway	6.47505e-20	1.14608e-17	1.91014e-18	396413	NM_205433,XM_046939941	FGF2	fibroblast growth factor 2	protein_coding	NP_990764.1;XP_046795897.1	8970	.	1.56206	6.29447	0.00192655	0.0063042	3.11419	6.97748	8.0924e-15	5.57815e-13	1.99365	7.16222	1.62718e-06	1.03631e-05	5.95989	6.59499	7.58296	5.95989	6.59499	7.58296	3557	5510	10197	13.5971	20.4411	44.2751	33.9743	52.1152	119.66
396413	04020	Calcium signaling pathway	7.20674e-21	1.27559e-18	2.55119e-19	396413	NM_205433,XM_046939941	FGF2	fibroblast growth factor 2	protein_coding	NP_990764.1;XP_046795897.1	8970	.	1.56206	6.29447	0.00192655	0.0063042	3.11419	6.97748	8.0924e-15	5.57815e-13	1.99365	7.16222	1.62718e-06	1.03631e-05	5.95989	6.59499	7.58296	5.95989	6.59499	7.58296	3557	5510	10197	13.5971	20.4411	44.2751	33.9743	52.1152	119.66
396413	04810	Regulation of actin cytoskeleton	1.91278e-12	3.38562e-10	1.99154e-11	396413	NM_205433,XM_046939941	FGF2	fibroblast growth factor 2	protein_coding	NP_990764.1;XP_046795897.1	8970	.	1.56206	6.29447	0.00192655	0.0063042	3.11419	6.97748	8.0924e-15	5.57815e-13	1.99365	7.16222	1.62718e-06	1.03631e-05	5.95989	6.59499	7.58296	5.95989	6.59499	7.58296	3557	5510	10197	13.5971	20.4411	44.2751	33.9743	52.1152	119.66
396416	04012	ErbB signaling pathway	0.000223722	0.0395988	0.00054245	396416	NM_001396550,NM_001396551,NM_001396552,NM_001396553,NM_001396554,NM_001396555,NM_001396556,NM_001396557,XM_046919265,XM_046919276,XM_046919287,XM_046919288,XM_046919290,XM_046919291,XM_046919292,XM_046919294,XM_046919296,XM_046919297,XM_046919298,XM_046919300,XM_046919302,XM_046919308,XM_046919313,XM_046919318,XM_046919323,XM_046919327,XM_046919330,XM_046919340,XM_046919351,XM_046919359,XM_046919…	PTK2	protein tyrosine kinase 2	protein_coding	NP_001383479.1;NP_001383480.1;NP_001383481.1;NP_001383482.1;NP_001383483.1;NP_001383484.1;NP_001383485.1;NP_001383486.1;XP_046775221.1;XP_046775232.1;XP_046775243.1;XP_046775244.1;XP_046775246.1;XP_046775247.1;XP_046775248.1;XP_046775250.1;XP_046775252.1;XP_046775253.1;XP_046775254.1;XP_046775256.1;XP_046775258.1;XP_046775264.1;XP_046775269.1;XP_046775274.1;XP_046775279.1;XP_046775283.1;XP_046775…	12089	.	2.19071	7.15556	5.44602e-08	4.94347e-07	1.7705	6.95184	6.95194e-05	0.000686157	-1.23734	7.46758	0.135112	0.225569	6.49738	7.62009	7.31458	6.49738	7.62009	7.31458	5189	11273	8457	16.6331	36.67	30.313	41.5603	93.4914	81.9255
396416	04148	Efferocytosis	4.48445e-10	7.93747e-08	3.30728e-09	396416	NM_001396550,NM_001396551,NM_001396552,NM_001396553,NM_001396554,NM_001396555,NM_001396556,NM_001396557,XM_046919265,XM_046919276,XM_046919287,XM_046919288,XM_046919290,XM_046919291,XM_046919292,XM_046919294,XM_046919296,XM_046919297,XM_046919298,XM_046919300,XM_046919302,XM_046919308,XM_046919313,XM_046919318,XM_046919323,XM_046919327,XM_046919330,XM_046919340,XM_046919351,XM_046919359,XM_046919…	PTK2	protein tyrosine kinase 2	protein_coding	NP_001383479.1;NP_001383480.1;NP_001383481.1;NP_001383482.1;NP_001383483.1;NP_001383484.1;NP_001383485.1;NP_001383486.1;XP_046775221.1;XP_046775232.1;XP_046775243.1;XP_046775244.1;XP_046775246.1;XP_046775247.1;XP_046775248.1;XP_046775250.1;XP_046775252.1;XP_046775253.1;XP_046775254.1;XP_046775256.1;XP_046775258.1;XP_046775264.1;XP_046775269.1;XP_046775274.1;XP_046775279.1;XP_046775283.1;XP_046775…	12089	.	2.19071	7.15556	5.44602e-08	4.94347e-07	1.7705	6.95184	6.95194e-05	0.000686157	-1.23734	7.46758	0.135112	0.225569	6.49738	7.62009	7.31458	6.49738	7.62009	7.31458	5189	11273	8457	16.6331	36.67	30.313	41.5603	93.4914	81.9255
396416	04370	VEGF signaling pathway	7.5974e-05	0.0134474	0.00019489	396416	NM_001396550,NM_001396551,NM_001396552,NM_001396553,NM_001396554,NM_001396555,NM_001396556,NM_001396557,XM_046919265,XM_046919276,XM_046919287,XM_046919288,XM_046919290,XM_046919291,XM_046919292,XM_046919294,XM_046919296,XM_046919297,XM_046919298,XM_046919300,XM_046919302,XM_046919308,XM_046919313,XM_046919318,XM_046919323,XM_046919327,XM_046919330,XM_046919340,XM_046919351,XM_046919359,XM_046919…	PTK2	protein tyrosine kinase 2	protein_coding	NP_001383479.1;NP_001383480.1;NP_001383481.1;NP_001383482.1;NP_001383483.1;NP_001383484.1;NP_001383485.1;NP_001383486.1;XP_046775221.1;XP_046775232.1;XP_046775243.1;XP_046775244.1;XP_046775246.1;XP_046775247.1;XP_046775248.1;XP_046775250.1;XP_046775252.1;XP_046775253.1;XP_046775254.1;XP_046775256.1;XP_046775258.1;XP_046775264.1;XP_046775269.1;XP_046775274.1;XP_046775279.1;XP_046775283.1;XP_046775…	12089	.	2.19071	7.15556	5.44602e-08	4.94347e-07	1.7705	6.95184	6.95194e-05	0.000686157	-1.23734	7.46758	0.135112	0.225569	6.49738	7.62009	7.31458	6.49738	7.62009	7.31458	5189	11273	8457	16.6331	36.67	30.313	41.5603	93.4914	81.9255
396416	04510	Focal adhesion	1.48557e-21	2.62945e-19	6.57363e-20	396416	NM_001396550,NM_001396551,NM_001396552,NM_001396553,NM_001396554,NM_001396555,NM_001396556,NM_001396557,XM_046919265,XM_046919276,XM_046919287,XM_046919288,XM_046919290,XM_046919291,XM_046919292,XM_046919294,XM_046919296,XM_046919297,XM_046919298,XM_046919300,XM_046919302,XM_046919308,XM_046919313,XM_046919318,XM_046919323,XM_046919327,XM_046919330,XM_046919340,XM_046919351,XM_046919359,XM_046919…	PTK2	protein tyrosine kinase 2	protein_coding	NP_001383479.1;NP_001383480.1;NP_001383481.1;NP_001383482.1;NP_001383483.1;NP_001383484.1;NP_001383485.1;NP_001383486.1;XP_046775221.1;XP_046775232.1;XP_046775243.1;XP_046775244.1;XP_046775246.1;XP_046775247.1;XP_046775248.1;XP_046775250.1;XP_046775252.1;XP_046775253.1;XP_046775254.1;XP_046775256.1;XP_046775258.1;XP_046775264.1;XP_046775269.1;XP_046775274.1;XP_046775279.1;XP_046775283.1;XP_046775…	12089	.	2.19071	7.15556	5.44602e-08	4.94347e-07	1.7705	6.95184	6.95194e-05	0.000686157	-1.23734	7.46758	0.135112	0.225569	6.49738	7.62009	7.31458	6.49738	7.62009	7.31458	5189	11273	8457	16.6331	36.67	30.313	41.5603	93.4914	81.9255
396416	04810	Regulation of actin cytoskeleton	1.91278e-12	3.38562e-10	1.99154e-11	396416	NM_001396550,NM_001396551,NM_001396552,NM_001396553,NM_001396554,NM_001396555,NM_001396556,NM_001396557,XM_046919265,XM_046919276,XM_046919287,XM_046919288,XM_046919290,XM_046919291,XM_046919292,XM_046919294,XM_046919296,XM_046919297,XM_046919298,XM_046919300,XM_046919302,XM_046919308,XM_046919313,XM_046919318,XM_046919323,XM_046919327,XM_046919330,XM_046919340,XM_046919351,XM_046919359,XM_046919…	PTK2	protein tyrosine kinase 2	protein_coding	NP_001383479.1;NP_001383480.1;NP_001383481.1;NP_001383482.1;NP_001383483.1;NP_001383484.1;NP_001383485.1;NP_001383486.1;XP_046775221.1;XP_046775232.1;XP_046775243.1;XP_046775244.1;XP_046775246.1;XP_046775247.1;XP_046775248.1;XP_046775250.1;XP_046775252.1;XP_046775253.1;XP_046775254.1;XP_046775256.1;XP_046775258.1;XP_046775264.1;XP_046775269.1;XP_046775274.1;XP_046775279.1;XP_046775283.1;XP_046775…	12089	.	2.19071	7.15556	5.44602e-08	4.94347e-07	1.7705	6.95184	6.95194e-05	0.000686157	-1.23734	7.46758	0.135112	0.225569	6.49738	7.62009	7.31458	6.49738	7.62009	7.31458	5189	11273	8457	16.6331	36.67	30.313	41.5603	93.4914	81.9255
396416	05100	Bacterial invasion of epithelial cells	0.00164487	0.291141	0.00338536	396416	NM_001396550,NM_001396551,NM_001396552,NM_001396553,NM_001396554,NM_001396555,NM_001396556,NM_001396557,XM_046919265,XM_046919276,XM_046919287,XM_046919288,XM_046919290,XM_046919291,XM_046919292,XM_046919294,XM_046919296,XM_046919297,XM_046919298,XM_046919300,XM_046919302,XM_046919308,XM_046919313,XM_046919318,XM_046919323,XM_046919327,XM_046919330,XM_046919340,XM_046919351,XM_046919359,XM_046919…	PTK2	protein tyrosine kinase 2	protein_coding	NP_001383479.1;NP_001383480.1;NP_001383481.1;NP_001383482.1;NP_001383483.1;NP_001383484.1;NP_001383485.1;NP_001383486.1;XP_046775221.1;XP_046775232.1;XP_046775243.1;XP_046775244.1;XP_046775246.1;XP_046775247.1;XP_046775248.1;XP_046775250.1;XP_046775252.1;XP_046775253.1;XP_046775254.1;XP_046775256.1;XP_046775258.1;XP_046775264.1;XP_046775269.1;XP_046775274.1;XP_046775279.1;XP_046775283.1;XP_046775…	12089	.	2.19071	7.15556	5.44602e-08	4.94347e-07	1.7705	6.95184	6.95194e-05	0.000686157	-1.23734	7.46758	0.135112	0.225569	6.49738	7.62009	7.31458	6.49738	7.62009	7.31458	5189	11273	8457	16.6331	36.67	30.313	41.5603	93.4914	81.9255
396435	00010	Glycolysis / Gluconeogenesis	4.06119e-06	0.00071883	1.39462e-05	396435	NM_205451	TPI1	triosephosphate isomerase 1	protein_coding	NP_990782.1	49803	.	-2.3257	8.38057	4.62678e-09	4.97046e-08	-1.6053	8.56319	0.000903594	0.00615953	1.44876	7.93901	0.00930597	0.0237837	8.86752	7.65394	8.18655	8.86752	7.65394	8.18655	27069	11542	15522	296.626	125.272	190.563	741.162	319.384	515.025
396435	00051	Fructose and mannose metabolism	0.0443426	1	0.065955	396435	NM_205451	TPI1	triosephosphate isomerase 1	protein_coding	NP_990782.1	49803	.	-2.3257	8.38057	4.62678e-09	4.97046e-08	-1.6053	8.56319	0.000903594	0.00615953	1.44876	7.93901	0.00930597	0.0237837	8.86752	7.65394	8.18655	8.86752	7.65394	8.18655	27069	11542	15522	296.626	125.272	190.563	741.162	319.384	515.025
396435	00562	Inositol phosphate metabolism	2.84475e-06	0.000503521	1.00704e-05	396435	NM_205451	TPI1	triosephosphate isomerase 1	protein_coding	NP_990782.1	49803	.	-2.3257	8.38057	4.62678e-09	4.97046e-08	-1.6053	8.56319	0.000903594	0.00615953	1.44876	7.93901	0.00930597	0.0237837	8.86752	7.65394	8.18655	8.86752	7.65394	8.18655	27069	11542	15522	296.626	125.272	190.563	741.162	319.384	515.025
396438	04010	MAPK signaling pathway	6.47505e-20	1.14608e-17	1.91014e-18	396438	NM_205454	TGFB3	transforming growth factor beta 3	protein_coding	NP_990785.2	7874	.	-1.31167	7.33689	0.057154	0.113406	-2.84069	6.95467	7.96467e-13	4.074e-11	-2.16571	6.6759	9.1505e-08	7.33393e-07	7.52689	7.13792	6.03495	7.52689	7.13792	6.03495	10653	8054	3452	67.8455	50.8002	24.6247	169.522	129.517	66.5519
396438	04060	Cytokine-cytokine receptor interaction	2.88242e-12	5.10188e-10	2.6852e-11	396438	NM_205454	TGFB3	transforming growth factor beta 3	protein_coding	NP_990785.2	7874	.	-1.31167	7.33689	0.057154	0.113406	-2.84069	6.95467	7.96467e-13	4.074e-11	-2.16571	6.6759	9.1505e-08	7.33393e-07	7.52689	7.13792	6.03495	7.52689	7.13792	6.03495	10653	8054	3452	67.8455	50.8002	24.6247	169.522	129.517	66.5519
396438	04068	FoxO signaling pathway	1.41846e-09	2.51068e-07	9.29882e-09	396438	NM_205454	TGFB3	transforming growth factor beta 3	protein_coding	NP_990785.2	7874	.	-1.31167	7.33689	0.057154	0.113406	-2.84069	6.95467	7.96467e-13	4.074e-11	-2.16571	6.6759	9.1505e-08	7.33393e-07	7.52689	7.13792	6.03495	7.52689	7.13792	6.03495	10653	8054	3452	67.8455	50.8002	24.6247	169.522	129.517	66.5519
396438	04110	Cell cycle	1.04156e-28	1.84356e-26	9.21779e-27	396438	NM_205454	TGFB3	transforming growth factor beta 3	protein_coding	NP_990785.2	7874	.	-1.31167	7.33689	0.057154	0.113406	-2.84069	6.95467	7.96467e-13	4.074e-11	-2.16571	6.6759	9.1505e-08	7.33393e-07	7.52689	7.13792	6.03495	7.52689	7.13792	6.03495	10653	8054	3452	67.8455	50.8002	24.6247	169.522	129.517	66.5519
396438	04218	Cellular senescence	2.57427e-17	4.55647e-15	5.69558e-16	396438	NM_205454	TGFB3	transforming growth factor beta 3	protein_coding	NP_990785.2	7874	.	-1.31167	7.33689	0.057154	0.113406	-2.84069	6.95467	7.96467e-13	4.074e-11	-2.16571	6.6759	9.1505e-08	7.33393e-07	7.52689	7.13792	6.03495	7.52689	7.13792	6.03495	10653	8054	3452	67.8455	50.8002	24.6247	169.522	129.517	66.5519
396438	04350	TGF-beta signaling pathway	2.80965e-09	4.97309e-07	1.71486e-08	396438	NM_205454	TGFB3	transforming growth factor beta 3	protein_coding	NP_990785.2	7874	.	-1.31167	7.33689	0.057154	0.113406	-2.84069	6.95467	7.96467e-13	4.074e-11	-2.16571	6.6759	9.1505e-08	7.33393e-07	7.52689	7.13792	6.03495	7.52689	7.13792	6.03495	10653	8054	3452	67.8455	50.8002	24.6247	169.522	129.517	66.5519
396441	04820	Cytoskeleton in muscle cells	1.33805e-31	2.36836e-29	2.36836e-29	396441	NM_001293107,NM_001397329,NM_001397330,NM_001397331,NM_001397332,NM_001397333,XM_025141904,XM_025141906,XM_025141907,XM_025141909,XM_025141910,XM_025141911,XM_025141912,XM_025141913,XM_025141914,XM_025141916,XM_025141917,XM_025141918,XM_025141919,XM_025141920,XM_025141922,XM_025141923,XM_025141924,XM_025141925,XM_040650027,XM_040650029,XM_040650031,XM_040650032,XM_040650033,XM_046902299	ELN	elastin	protein_coding	NP_001280036.2;NP_001384258.1;NP_001384259.1;NP_001384260.1;NP_001384261.1;NP_001384262.1;XP_024997672.2;XP_024997674.2;XP_024997675.2;XP_024997677.2;XP_024997678.2;XP_024997679.2;XP_024997680.2;XP_024997681.2;XP_024997682.2;XP_024997684.2;XP_024997685.2;XP_024997686.2;XP_024997687.2;XP_024997688.2;XP_024997690.2;XP_024997691.2;XP_024997692.2;XP_024997693.2;XP_040505961.1;XP_040505963.1;XP_040505…	726	.	3.67304	8.28775	7.50364e-19	2.82657e-17	-1.17748	6.95061	0.252704	0.470207	-4.32491	8.2405	4.23676e-23	1.99882e-21	7.07397	8.94314	6.84016	7.07397	8.94314	6.84016	7767	28291	6072	39.8351	143.479	34.3822	99.5338	365.804	92.923
396445	04020	Calcium signaling pathway	7.20674e-21	1.27559e-18	2.55119e-19	396445	NM_001322361,NM_205459,XM_040703368,XM_040703369,XM_046943539	MYLK	myosin light chain kinase	protein_coding	NP_001309290.2;NP_990790.3;XP_040559302.1;XP_040559303.1;XP_046799495.1	8898	.	11.5008	1.06329	9.64127e-24	5.98087e-22	-2.47333	-1.90385	0.0565323	0.164925	-28.4368	1.00318	4.63963e-30	4.02598e-28	0.408327	2.25855	0.177515	0.408327	2.25855	0.177515	19	218	7	0.032622	0.384134	0.012403	0.08151	0.979362	0.033521
396445	04270	Vascular smooth muscle contraction	5.5297e-11	9.78756e-09	4.25546e-10	396445	NM_001322361,NM_205459,XM_040703368,XM_040703369,XM_046943539	MYLK	myosin light chain kinase	protein_coding	NP_001309290.2;NP_990790.3;XP_040559302.1;XP_040559303.1;XP_046799495.1	8898	.	11.5008	1.06329	9.64127e-24	5.98087e-22	-2.47333	-1.90385	0.0565323	0.164925	-28.4368	1.00318	4.63963e-30	4.02598e-28	0.408327	2.25855	0.177515	0.408327	2.25855	0.177515	19	218	7	0.032622	0.384134	0.012403	0.08151	0.979362	0.033521
396445	04371	Apelin signaling pathway	4.10629e-07	7.26812e-05	1.61514e-06	396445	NM_001322361,NM_205459,XM_040703368,XM_040703369,XM_046943539	MYLK	myosin light chain kinase	protein_coding	NP_001309290.2;NP_990790.3;XP_040559302.1;XP_040559303.1;XP_046799495.1	8898	.	11.5008	1.06329	9.64127e-24	5.98087e-22	-2.47333	-1.90385	0.0565323	0.164925	-28.4368	1.00318	4.63963e-30	4.02598e-28	0.408327	2.25855	0.177515	0.408327	2.25855	0.177515	19	218	7	0.032622	0.384134	0.012403	0.08151	0.979362	0.033521
396445	04510	Focal adhesion	1.48557e-21	2.62945e-19	6.57363e-20	396445	NM_001322361,NM_205459,XM_040703368,XM_040703369,XM_046943539	MYLK	myosin light chain kinase	protein_coding	NP_001309290.2;NP_990790.3;XP_040559302.1;XP_040559303.1;XP_046799495.1	8898	.	11.5008	1.06329	9.64127e-24	5.98087e-22	-2.47333	-1.90385	0.0565323	0.164925	-28.4368	1.00318	4.63963e-30	4.02598e-28	0.408327	2.25855	0.177515	0.408327	2.25855	0.177515	19	218	7	0.032622	0.384134	0.012403	0.08151	0.979362	0.033521
396445	04810	Regulation of actin cytoskeleton	1.91278e-12	3.38562e-10	1.99154e-11	396445	NM_001322361,NM_205459,XM_040703368,XM_040703369,XM_046943539	MYLK	myosin light chain kinase	protein_coding	NP_001309290.2;NP_990790.3;XP_040559302.1;XP_040559303.1;XP_046799495.1	8898	.	11.5008	1.06329	9.64127e-24	5.98087e-22	-2.47333	-1.90385	0.0565323	0.164925	-28.4368	1.00318	4.63963e-30	4.02598e-28	0.408327	2.25855	0.177515	0.408327	2.25855	0.177515	19	218	7	0.032622	0.384134	0.012403	0.08151	0.979362	0.033521
396452	04216	Ferroptosis	0.000137991	0.0244245	0.000339229	396452	NM_205465,XM_015297300	PRNP	prion protein	protein_coding	NP_990796.2;XP_015152786.1	118	.	8.52432	4.26518	8.28003e-39	2.85241e-36	-1.619	1.72133	0.0074753	0.034872	-13.8006	4.20726	1.30737e-51	6.80674e-49	2.33029	5.1441	1.8023	2.33029	5.1441	1.8023	234	1979	133	0.999675	8.41131	0.64068	2.49783	21.4449	1.73153
396456	00010	Glycolysis / Gluconeogenesis	4.06119e-06	0.00071883	1.39462e-05	396456	NM_205469,XM_015278795,XM_015278796,XM_025153808,XM_046898944,XM_046898945	PKLR	pyruvate kinase, liver and RBC	protein_coding	NP_990800.1;XP_015134281.1;XP_015134282.1;XP_025009576.1;XP_046754900.1;XP_046754901.1	1412	.	-3.53259	11.0493	5.73846e-18	1.96836e-16	-1.58093	11.3968	0.00128399	0.008297	2.23449	10.5625	2.13077e-08	1.88829e-07	11.6901	9.87044	11.0295	11.6901	9.87044	11.0295	191840	53853	111701	1152.6	320.12	751.1	2879.94	816.156	2029.96
396456	00620	Pyruvate metabolism	0.00642364	1	0.0116019	396456	NM_205469,XM_015278795,XM_015278796,XM_025153808,XM_046898944,XM_046898945	PKLR	pyruvate kinase, liver and RBC	protein_coding	NP_990800.1;XP_015134281.1;XP_015134282.1;XP_025009576.1;XP_046754900.1;XP_046754901.1	1412	.	-3.53259	11.0493	5.73846e-18	1.96836e-16	-1.58093	11.3968	0.00128399	0.008297	2.23449	10.5625	2.13077e-08	1.88829e-07	11.6901	9.87044	11.0295	11.6901	9.87044	11.0295	191840	53853	111701	1152.6	320.12	751.1	2879.94	816.156	2029.96
396466	04010	MAPK signaling pathway	6.47505e-20	1.14608e-17	1.91014e-18	396466	NM_001293108,NM_001293109,XM_015298897,XM_046904106	NGF	nerve growth factor	protein_coding	NP_001280037.1;NP_001280038.1;XP_015154383.1;XP_046760062.1	1838	.	1.4676	3.36395	0.0129537	0.0322913	2.38824	3.81971	1.47531e-08	3.65146e-07	1.62731	4.00614	0.00122146	0.00401742	3.21977	3.72314	4.38299	3.21977	3.72314	4.38299	483	703	1062	4.7965	6.85884	11.4235	11.9847	17.4868	30.8738
396466	04020	Calcium signaling pathway	7.20674e-21	1.27559e-18	2.55119e-19	396466	NM_001293108,NM_001293109,XM_015298897,XM_046904106	NGF	nerve growth factor	protein_coding	NP_001280037.1;NP_001280038.1;XP_015154383.1;XP_046760062.1	1838	.	1.4676	3.36395	0.0129537	0.0322913	2.38824	3.81971	1.47531e-08	3.65146e-07	1.62731	4.00614	0.00122146	0.00401742	3.21977	3.72314	4.38299	3.21977	3.72314	4.38299	483	703	1062	4.7965	6.85884	11.4235	11.9847	17.4868	30.8738
396466	04060	Cytokine-cytokine receptor interaction	2.88242e-12	5.10188e-10	2.6852e-11	396466	NM_001293108,NM_001293109,XM_015298897,XM_046904106	NGF	nerve growth factor	protein_coding	NP_001280037.1;NP_001280038.1;XP_015154383.1;XP_046760062.1	1838	.	1.4676	3.36395	0.0129537	0.0322913	2.38824	3.81971	1.47531e-08	3.65146e-07	1.62731	4.00614	0.00122146	0.00401742	3.21977	3.72314	4.38299	3.21977	3.72314	4.38299	483	703	1062	4.7965	6.85884	11.4235	11.9847	17.4868	30.8738
396466	04210	Apoptosis	1.84476e-13	3.26522e-11	2.17681e-12	396466	NM_001293108,NM_001293109,XM_015298897,XM_046904106	NGF	nerve growth factor	protein_coding	NP_001280037.1;NP_001280038.1;XP_015154383.1;XP_046760062.1	1838	.	1.4676	3.36395	0.0129537	0.0322913	2.38824	3.81971	1.47531e-08	3.65146e-07	1.62731	4.00614	0.00122146	0.00401742	3.21977	3.72314	4.38299	3.21977	3.72314	4.38299	483	703	1062	4.7965	6.85884	11.4235	11.9847	17.4868	30.8738
396478	04510	Focal adhesion	1.48557e-21	2.62945e-19	6.57363e-20	396478	NM_001396477,XM_046924255	LAMB1	laminin subunit beta 1	protein_coding	NP_001383406.2;XP_046780211.1	49827	.	-5.75192	-0.317582	5.29731e-09	5.65331e-08	-1.18537	0.313709	0.506434	0.725939	4.85083	-0.524723	3.87196e-07	2.77919e-06	1.20701	0.293627	1.07285	1.20701	0.293627	1.07285	76	13	59	0.174436	0.028691	0.152793	0.435854	0.073149	0.412945
396478	04512	ECM-receptor interaction	3.89334e-17	6.89121e-15	7.6569e-16	396478	NM_001396477,XM_046924255	LAMB1	laminin subunit beta 1	protein_coding	NP_001383406.2;XP_046780211.1	49827	.	-5.75192	-0.317582	5.29731e-09	5.65331e-08	-1.18537	0.313709	0.506434	0.725939	4.85083	-0.524723	3.87196e-07	2.77919e-06	1.20701	0.293627	1.07285	1.20701	0.293627	1.07285	76	13	59	0.174436	0.028691	0.152793	0.435854	0.073149	0.412945
396481	04010	MAPK signaling pathway	6.47505e-20	1.14608e-17	1.91014e-18	396481	NM_205485,XM_040671932,XM_040671940	IL1R1	interleukin 1 receptor type 1	protein_coding	NP_990816.1;XP_040527866.1;XP_040527874.1	49830	.	1.96774	6.36693	2.79257e-06	1.80452e-05	-9.31459	4.94626	4.06606e-43	4.93958e-40	-18.3287	5.85133	1.56946e-67	2.85994e-64	5.82267	6.78665	2.80051	5.82267	6.78665	2.80051	3229	6301	319	8.44696	16.4397	0.942572	21.1059	41.9134	2.54744
396481	04060	Cytokine-cytokine receptor interaction	2.88242e-12	5.10188e-10	2.6852e-11	396481	NM_205485,XM_040671932,XM_040671940	IL1R1	interleukin 1 receptor type 1	protein_coding	NP_990816.1;XP_040527866.1;XP_040527874.1	49830	.	1.96774	6.36693	2.79257e-06	1.80452e-05	-9.31459	4.94626	4.06606e-43	4.93958e-40	-18.3287	5.85133	1.56946e-67	2.85994e-64	5.82267	6.78665	2.80051	5.82267	6.78665	2.80051	3229	6301	319	8.44696	16.4397	0.942572	21.1059	41.9134	2.54744
396488	04060	Cytokine-cytokine receptor interaction	2.88242e-12	5.10188e-10	2.6852e-11	396488	NM_205492,XM_046941525	CNTF	ciliary neurotrophic factor	protein_coding	NP_990823.1;XP_046797481.1	49832	.	2.59631	1.15962	1.62736e-06	1.10806e-05	3.30072	1.41159	1.2542e-09	3.85731e-08	1.27136	1.86529	0.174371	0.278238	1.15218	2.06261	2.3335	1.15218	2.06261	2.3335	71	183	216	0.364426	0.934466	1.25159	0.910571	2.38245	3.38261
396494	03272	Virion - Hepatitis viruses	1	1	1	396494	NM_205497,XM_015281328,XM_025147075,XM_025147076,XM_046919476,XM_046919477,XM_046919479,XM_046919483,XM_046919485	EGFR	epidermal growth factor receptor	protein_coding	NP_990828.2;XP_015136814.1;XP_025002843.1;XP_025002844.1;XP_046775432.1;XP_046775433.1;XP_046775435.1;XP_046775439.1;XP_046775441.1	9391	.	6.63836	2.88844	2.68213e-27	2.55556e-25	4.33181	2.37072	1.30594e-16	1.16085e-14	-1.53241	3.40955	0.00578101	0.0157348	1.55013	3.78804	3.22668	1.55013	3.78804	3.22668	112	738	447	0.135352	0.910657	0.609664	0.338198	2.32175	1.64771
396494	04010	MAPK signaling pathway	6.47505e-20	1.14608e-17	1.91014e-18	396494	NM_205497,XM_015281328,XM_025147075,XM_025147076,XM_046919476,XM_046919477,XM_046919479,XM_046919483,XM_046919485	EGFR	epidermal growth factor receptor	protein_coding	NP_990828.2;XP_015136814.1;XP_025002843.1;XP_025002844.1;XP_046775432.1;XP_046775433.1;XP_046775435.1;XP_046775439.1;XP_046775441.1	9391	.	6.63836	2.88844	2.68213e-27	2.55556e-25	4.33181	2.37072	1.30594e-16	1.16085e-14	-1.53241	3.40955	0.00578101	0.0157348	1.55013	3.78804	3.22668	1.55013	3.78804	3.22668	112	738	447	0.135352	0.910657	0.609664	0.338198	2.32175	1.64771
396494	04012	ErbB signaling pathway	0.000223722	0.0395988	0.00054245	396494	NM_205497,XM_015281328,XM_025147075,XM_025147076,XM_046919476,XM_046919477,XM_046919479,XM_046919483,XM_046919485	EGFR	epidermal growth factor receptor	protein_coding	NP_990828.2;XP_015136814.1;XP_025002843.1;XP_025002844.1;XP_046775432.1;XP_046775433.1;XP_046775435.1;XP_046775439.1;XP_046775441.1	9391	.	6.63836	2.88844	2.68213e-27	2.55556e-25	4.33181	2.37072	1.30594e-16	1.16085e-14	-1.53241	3.40955	0.00578101	0.0157348	1.55013	3.78804	3.22668	1.55013	3.78804	3.22668	112	738	447	0.135352	0.910657	0.609664	0.338198	2.32175	1.64771
396494	04020	Calcium signaling pathway	7.20674e-21	1.27559e-18	2.55119e-19	396494	NM_205497,XM_015281328,XM_025147075,XM_025147076,XM_046919476,XM_046919477,XM_046919479,XM_046919483,XM_046919485	EGFR	epidermal growth factor receptor	protein_coding	NP_990828.2;XP_015136814.1;XP_025002843.1;XP_025002844.1;XP_046775432.1;XP_046775433.1;XP_046775435.1;XP_046775439.1;XP_046775441.1	9391	.	6.63836	2.88844	2.68213e-27	2.55556e-25	4.33181	2.37072	1.30594e-16	1.16085e-14	-1.53241	3.40955	0.00578101	0.0157348	1.55013	3.78804	3.22668	1.55013	3.78804	3.22668	112	738	447	0.135352	0.910657	0.609664	0.338198	2.32175	1.64771
396494	04068	FoxO signaling pathway	1.41846e-09	2.51068e-07	9.29882e-09	396494	NM_205497,XM_015281328,XM_025147075,XM_025147076,XM_046919476,XM_046919477,XM_046919479,XM_046919483,XM_046919485	EGFR	epidermal growth factor receptor	protein_coding	NP_990828.2;XP_015136814.1;XP_025002843.1;XP_025002844.1;XP_046775432.1;XP_046775433.1;XP_046775435.1;XP_046775439.1;XP_046775441.1	9391	.	6.63836	2.88844	2.68213e-27	2.55556e-25	4.33181	2.37072	1.30594e-16	1.16085e-14	-1.53241	3.40955	0.00578101	0.0157348	1.55013	3.78804	3.22668	1.55013	3.78804	3.22668	112	738	447	0.135352	0.910657	0.609664	0.338198	2.32175	1.64771
396494	04144	Endocytosis	0.00771342	1	0.0136527	396494	NM_205497,XM_015281328,XM_025147075,XM_025147076,XM_046919476,XM_046919477,XM_046919479,XM_046919483,XM_046919485	EGFR	epidermal growth factor receptor	protein_coding	NP_990828.2;XP_015136814.1;XP_025002843.1;XP_025002844.1;XP_046775432.1;XP_046775433.1;XP_046775435.1;XP_046775439.1;XP_046775441.1	9391	.	6.63836	2.88844	2.68213e-27	2.55556e-25	4.33181	2.37072	1.30594e-16	1.16085e-14	-1.53241	3.40955	0.00578101	0.0157348	1.55013	3.78804	3.22668	1.55013	3.78804	3.22668	112	738	447	0.135352	0.910657	0.609664	0.338198	2.32175	1.64771
396494	04510	Focal adhesion	1.48557e-21	2.62945e-19	6.57363e-20	396494	NM_205497,XM_015281328,XM_025147075,XM_025147076,XM_046919476,XM_046919477,XM_046919479,XM_046919483,XM_046919485	EGFR	epidermal growth factor receptor	protein_coding	NP_990828.2;XP_015136814.1;XP_025002843.1;XP_025002844.1;XP_046775432.1;XP_046775433.1;XP_046775435.1;XP_046775439.1;XP_046775441.1	9391	.	6.63836	2.88844	2.68213e-27	2.55556e-25	4.33181	2.37072	1.30594e-16	1.16085e-14	-1.53241	3.40955	0.00578101	0.0157348	1.55013	3.78804	3.22668	1.55013	3.78804	3.22668	112	738	447	0.135352	0.910657	0.609664	0.338198	2.32175	1.64771
396494	04520	Adherens junction	0.00115139	0.203797	0.00248533	396494	NM_205497,XM_015281328,XM_025147075,XM_025147076,XM_046919476,XM_046919477,XM_046919479,XM_046919483,XM_046919485	EGFR	epidermal growth factor receptor	protein_coding	NP_990828.2;XP_015136814.1;XP_025002843.1;XP_025002844.1;XP_046775432.1;XP_046775433.1;XP_046775435.1;XP_046775439.1;XP_046775441.1	9391	.	6.63836	2.88844	2.68213e-27	2.55556e-25	4.33181	2.37072	1.30594e-16	1.16085e-14	-1.53241	3.40955	0.00578101	0.0157348	1.55013	3.78804	3.22668	1.55013	3.78804	3.22668	112	738	447	0.135352	0.910657	0.609664	0.338198	2.32175	1.64771
396494	04540	Gap junction	4.25197e-05	0.00752599	0.000115784	396494	NM_205497,XM_015281328,XM_025147075,XM_025147076,XM_046919476,XM_046919477,XM_046919479,XM_046919483,XM_046919485	EGFR	epidermal growth factor receptor	protein_coding	NP_990828.2;XP_015136814.1;XP_025002843.1;XP_025002844.1;XP_046775432.1;XP_046775433.1;XP_046775435.1;XP_046775439.1;XP_046775441.1	9391	.	6.63836	2.88844	2.68213e-27	2.55556e-25	4.33181	2.37072	1.30594e-16	1.16085e-14	-1.53241	3.40955	0.00578101	0.0157348	1.55013	3.78804	3.22668	1.55013	3.78804	3.22668	112	738	447	0.135352	0.910657	0.609664	0.338198	2.32175	1.64771
396494	04810	Regulation of actin cytoskeleton	1.91278e-12	3.38562e-10	1.99154e-11	396494	NM_205497,XM_015281328,XM_025147075,XM_025147076,XM_046919476,XM_046919477,XM_046919479,XM_046919483,XM_046919485	EGFR	epidermal growth factor receptor	protein_coding	NP_990828.2;XP_015136814.1;XP_025002843.1;XP_025002844.1;XP_046775432.1;XP_046775433.1;XP_046775435.1;XP_046775439.1;XP_046775441.1	9391	.	6.63836	2.88844	2.68213e-27	2.55556e-25	4.33181	2.37072	1.30594e-16	1.16085e-14	-1.53241	3.40955	0.00578101	0.0157348	1.55013	3.78804	3.22668	1.55013	3.78804	3.22668	112	738	447	0.135352	0.910657	0.609664	0.338198	2.32175	1.64771
396494	04912	GnRH signaling pathway	3.46412e-08	6.13149e-06	1.61355e-07	396494	NM_205497,XM_015281328,XM_025147075,XM_025147076,XM_046919476,XM_046919477,XM_046919479,XM_046919483,XM_046919485	EGFR	epidermal growth factor receptor	protein_coding	NP_990828.2;XP_015136814.1;XP_025002843.1;XP_025002844.1;XP_046775432.1;XP_046775433.1;XP_046775435.1;XP_046775439.1;XP_046775441.1	9391	.	6.63836	2.88844	2.68213e-27	2.55556e-25	4.33181	2.37072	1.30594e-16	1.16085e-14	-1.53241	3.40955	0.00578101	0.0157348	1.55013	3.78804	3.22668	1.55013	3.78804	3.22668	112	738	447	0.135352	0.910657	0.609664	0.338198	2.32175	1.64771
396495	04060	Cytokine-cytokine receptor interaction	2.88242e-12	5.10188e-10	2.6852e-11	396495	NM_205498	IL8L2	interleukin 8-like 2	protein_coding	NP_990829.1	49835	.	-7.89431	3.95292	1.19781e-35	2.81639e-33	-3.68357	4.1277	5.19684e-17	4.9516e-15	2.14307	2.45681	4.80334e-06	2.79087e-05	4.82927	2.16111	3.07802	4.82927	2.16111	3.07802	1593	200	398	19.0963	2.37381	5.3339	47.7148	6.05211	14.4156
396495	04218	Cellular senescence	2.57427e-17	4.55647e-15	5.69558e-16	396495	NM_205498	IL8L2	interleukin 8-like 2	protein_coding	NP_990829.1	49835	.	-7.89431	3.95292	1.19781e-35	2.81639e-33	-3.68357	4.1277	5.19684e-17	4.9516e-15	2.14307	2.45681	4.80334e-06	2.79087e-05	4.82927	2.16111	3.07802	4.82927	2.16111	3.07802	1593	200	398	19.0963	2.37381	5.3339	47.7148	6.05211	14.4156
396495	04620	Toll-like receptor signaling pathway	2.3498e-05	0.00415914	6.81826e-05	396495	NM_205498	IL8L2	interleukin 8-like 2	protein_coding	NP_990829.1	49835	.	-7.89431	3.95292	1.19781e-35	2.81639e-33	-3.68357	4.1277	5.19684e-17	4.9516e-15	2.14307	2.45681	4.80334e-06	2.79087e-05	4.82927	2.16111	3.07802	4.82927	2.16111	3.07802	1593	200	398	19.0963	2.37381	5.3339	47.7148	6.05211	14.4156
396495	04621	NOD-like receptor signaling pathway	7.3107e-09	1.29399e-06	3.59443e-08	396495	NM_205498	IL8L2	interleukin 8-like 2	protein_coding	NP_990829.1	49835	.	-7.89431	3.95292	1.19781e-35	2.81639e-33	-3.68357	4.1277	5.19684e-17	4.9516e-15	2.14307	2.45681	4.80334e-06	2.79087e-05	4.82927	2.16111	3.07802	4.82927	2.16111	3.07802	1593	200	398	19.0963	2.37381	5.3339	47.7148	6.05211	14.4156
396495	04622	RIG-I-like receptor signaling pathway	0.210125	1	0.269508	396495	NM_205498	IL8L2	interleukin 8-like 2	protein_coding	NP_990829.1	49835	.	-7.89431	3.95292	1.19781e-35	2.81639e-33	-3.68357	4.1277	5.19684e-17	4.9516e-15	2.14307	2.45681	4.80334e-06	2.79087e-05	4.82927	2.16111	3.07802	4.82927	2.16111	3.07802	1593	200	398	19.0963	2.37381	5.3339	47.7148	6.05211	14.4156
396495	05132	Salmonella infection	2.75822e-12	4.88205e-10	2.6852e-11	396495	NM_205498	IL8L2	interleukin 8-like 2	protein_coding	NP_990829.1	49835	.	-7.89431	3.95292	1.19781e-35	2.81639e-33	-3.68357	4.1277	5.19684e-17	4.9516e-15	2.14307	2.45681	4.80334e-06	2.79087e-05	4.82927	2.16111	3.07802	4.82927	2.16111	3.07802	1593	200	398	19.0963	2.37381	5.3339	47.7148	6.05211	14.4156
396495	05164	Influenza A	7.156e-09	1.26661e-06	3.59443e-08	396495	NM_205498	IL8L2	interleukin 8-like 2	protein_coding	NP_990829.1	49835	.	-7.89431	3.95292	1.19781e-35	2.81639e-33	-3.68357	4.1277	5.19684e-17	4.9516e-15	2.14307	2.45681	4.80334e-06	2.79087e-05	4.82927	2.16111	3.07802	4.82927	2.16111	3.07802	1593	200	398	19.0963	2.37381	5.3339	47.7148	6.05211	14.4156
396503	04382	Cornified envelope formation	0.00116568	0.206325	0.00248584	396503	NM_001305202	COL17A1	collagen type XVII alpha 1 chain	protein_coding	NP_001292131.2	6309	.	-3.67771	2.4648	4.56599e-14	9.89049e-13	-1.16749	3.00797	0.330389	0.559462	3.15001	2.29154	3.76118e-11	5.09103e-10	3.26698	1.74157	3.0684	3.26698	1.74157	3.0684	501	135	395	1.27964	0.339698	1.13088	3.19735	0.86607	3.05636
396512	04010	MAPK signaling pathway	6.47505e-20	1.14608e-17	1.91014e-18	396512	NM_205508	FOS	Fos proto-oncogene, AP-1 transcription factor subunit	protein_coding	NP_990839.1	49845	.	3.7949	5.21198	8.95406e-19	3.33842e-17	-2.28053	3.4789	1.29753e-07	2.64181e-06	-8.65433	5.03302	4.0145e-41	9.43925e-39	4.03955	5.89766	2.95813	4.03955	5.89766	2.95813	897	3376	362	5.70639	21.2737	2.57566	14.2582	54.238	6.9611
396512	04210	Apoptosis	1.84476e-13	3.26522e-11	2.17681e-12	396512	NM_205508	FOS	Fos proto-oncogene, AP-1 transcription factor subunit	protein_coding	NP_990839.1	49845	.	3.7949	5.21198	8.95406e-19	3.33842e-17	-2.28053	3.4789	1.29753e-07	2.64181e-06	-8.65433	5.03302	4.0145e-41	9.43925e-39	4.03955	5.89766	2.95813	4.03955	5.89766	2.95813	897	3376	362	5.70639	21.2737	2.57566	14.2582	54.238	6.9611
396512	04620	Toll-like receptor signaling pathway	2.3498e-05	0.00415914	6.81826e-05	396512	NM_205508	FOS	Fos proto-oncogene, AP-1 transcription factor subunit	protein_coding	NP_990839.1	49845	.	3.7949	5.21198	8.95406e-19	3.33842e-17	-2.28053	3.4789	1.29753e-07	2.64181e-06	-8.65433	5.03302	4.0145e-41	9.43925e-39	4.03955	5.89766	2.95813	4.03955	5.89766	2.95813	897	3376	362	5.70639	21.2737	2.57566	14.2582	54.238	6.9611
396512	05132	Salmonella infection	2.75822e-12	4.88205e-10	2.6852e-11	396512	NM_205508	FOS	Fos proto-oncogene, AP-1 transcription factor subunit	protein_coding	NP_990839.1	49845	.	3.7949	5.21198	8.95406e-19	3.33842e-17	-2.28053	3.4789	1.29753e-07	2.64181e-06	-8.65433	5.03302	4.0145e-41	9.43925e-39	4.03955	5.89766	2.95813	4.03955	5.89766	2.95813	897	3376	362	5.70639	21.2737	2.57566	14.2582	54.238	6.9611
396521	04144	Endocytosis	0.00771342	1	0.0136527	396521	NM_205515	CAPZA1	capping actin protein of muscle Z-line alpha subunit 1	protein_coding	NP_990846.1	1070	.	-2.34911	7.07903	3.53217e-09	3.86287e-08	-1.3624	7.36143	0.030235	0.102935	1.72425	6.78115	0.000149357	0.000626209	7.57459	6.35262	7.13117	7.57459	6.35262	7.13117	11013	4649	7441	71.3782	29.8409	54.0285	178.349	76.0803	146.02
396521	04814	Motor proteins	2.33887e-23	4.13981e-21	1.37994e-21	396521	NM_205515	CAPZA1	capping actin protein of muscle Z-line alpha subunit 1	protein_coding	NP_990846.1	1070	.	-2.34911	7.07903	3.53217e-09	3.86287e-08	-1.3624	7.36143	0.030235	0.102935	1.72425	6.78115	0.000149357	0.000626209	7.57459	6.35262	7.13117	7.57459	6.35262	7.13117	11013	4649	7441	71.3782	29.8409	54.0285	178.349	76.0803	146.02
396521	04820	Cytoskeleton in muscle cells	1.33805e-31	2.36836e-29	2.36836e-29	396521	NM_205515	CAPZA1	capping actin protein of muscle Z-line alpha subunit 1	protein_coding	NP_990846.1	1070	.	-2.34911	7.07903	3.53217e-09	3.86287e-08	-1.3624	7.36143	0.030235	0.102935	1.72425	6.78115	0.000149357	0.000626209	7.57459	6.35262	7.13117	7.57459	6.35262	7.13117	11013	4649	7441	71.3782	29.8409	54.0285	178.349	76.0803	146.02
396524	04510	Focal adhesion	1.48557e-21	2.62945e-19	6.57363e-20	396524	NM_001271988,XM_015297640	COL9A2	collagen type IX alpha 2 chain	protein_coding	NP_001258917.1;XP_015153126.2	49853	.	1.5074	1.25568	0.0327061	0.0713222	-1.82251	0.577289	0.00692539	0.0328106	-2.74719	0.978684	9.89305e-07	6.55252e-06	1.52446	1.9374	1.02061	1.52446	1.9374	1.02061	109	163	55	0.234773	0.841009	0.132302	0.586615	2.14418	0.357566
396524	04512	ECM-receptor interaction	3.89334e-17	6.89121e-15	7.6569e-16	396524	NM_001271988,XM_015297640	COL9A2	collagen type IX alpha 2 chain	protein_coding	NP_001258917.1;XP_015153126.2	49853	.	1.5074	1.25568	0.0327061	0.0713222	-1.82251	0.577289	0.00692539	0.0328106	-2.74719	0.978684	9.89305e-07	6.55252e-06	1.52446	1.9374	1.02061	1.52446	1.9374	1.02061	109	163	55	0.234773	0.841009	0.132302	0.586615	2.14418	0.357566
396524	04820	Cytoskeleton in muscle cells	1.33805e-31	2.36836e-29	2.36836e-29	396524	NM_001271988,XM_015297640	COL9A2	collagen type IX alpha 2 chain	protein_coding	NP_001258917.1;XP_015153126.2	49853	.	1.5074	1.25568	0.0327061	0.0713222	-1.82251	0.577289	0.00692539	0.0328106	-2.74719	0.978684	9.89305e-07	6.55252e-06	1.52446	1.9374	1.02061	1.52446	1.9374	1.02061	109	163	55	0.234773	0.841009	0.132302	0.586615	2.14418	0.357566
396526	03082	ATP-dependent chromatin remodeling	7.25006e-07	0.000128326	2.67346e-06	396526	NM_205518	ACTB	actin, beta	protein_coding	NP_990849.1	49855	.	-2.24599	12.6844	1.71516e-08	1.68601e-07	-1.77521	12.7977	5.68968e-05	0.000579624	1.2652	12.1654	0.0971162	0.172569	13.1532	11.9861	12.3254	13.1532	11.9861	12.3254	529038	233584	274328	4155.13	1817.11	2413.92	10382.2	4632.77	6523.97
396526	04145	Phagosome	1.44433e-16	2.55646e-14	2.55646e-15	396526	NM_205518	ACTB	actin, beta	protein_coding	NP_990849.1	49855	.	-2.24599	12.6844	1.71516e-08	1.68601e-07	-1.77521	12.7977	5.68968e-05	0.000579624	1.2652	12.1654	0.0971162	0.172569	13.1532	11.9861	12.3254	13.1532	11.9861	12.3254	529038	233584	274328	4155.13	1817.11	2413.92	10382.2	4632.77	6523.97
396526	04210	Apoptosis	1.84476e-13	3.26522e-11	2.17681e-12	396526	NM_205518	ACTB	actin, beta	protein_coding	NP_990849.1	49855	.	-2.24599	12.6844	1.71516e-08	1.68601e-07	-1.77521	12.7977	5.68968e-05	0.000579624	1.2652	12.1654	0.0971162	0.172569	13.1532	11.9861	12.3254	13.1532	11.9861	12.3254	529038	233584	274328	4155.13	1817.11	2413.92	10382.2	4632.77	6523.97
396526	04510	Focal adhesion	1.48557e-21	2.62945e-19	6.57363e-20	396526	NM_205518	ACTB	actin, beta	protein_coding	NP_990849.1	49855	.	-2.24599	12.6844	1.71516e-08	1.68601e-07	-1.77521	12.7977	5.68968e-05	0.000579624	1.2652	12.1654	0.0971162	0.172569	13.1532	11.9861	12.3254	13.1532	11.9861	12.3254	529038	233584	274328	4155.13	1817.11	2413.92	10382.2	4632.77	6523.97
396526	04520	Adherens junction	0.00115139	0.203797	0.00248533	396526	NM_205518	ACTB	actin, beta	protein_coding	NP_990849.1	49855	.	-2.24599	12.6844	1.71516e-08	1.68601e-07	-1.77521	12.7977	5.68968e-05	0.000579624	1.2652	12.1654	0.0971162	0.172569	13.1532	11.9861	12.3254	13.1532	11.9861	12.3254	529038	233584	274328	4155.13	1817.11	2413.92	10382.2	4632.77	6523.97
396526	04530	Tight junction	2.16001e-05	0.00382322	6.37203e-05	396526	NM_205518	ACTB	actin, beta	protein_coding	NP_990849.1	49855	.	-2.24599	12.6844	1.71516e-08	1.68601e-07	-1.77521	12.7977	5.68968e-05	0.000579624	1.2652	12.1654	0.0971162	0.172569	13.1532	11.9861	12.3254	13.1532	11.9861	12.3254	529038	233584	274328	4155.13	1817.11	2413.92	10382.2	4632.77	6523.97
396526	04810	Regulation of actin cytoskeleton	1.91278e-12	3.38562e-10	1.99154e-11	396526	NM_205518	ACTB	actin, beta	protein_coding	NP_990849.1	49855	.	-2.24599	12.6844	1.71516e-08	1.68601e-07	-1.77521	12.7977	5.68968e-05	0.000579624	1.2652	12.1654	0.0971162	0.172569	13.1532	11.9861	12.3254	13.1532	11.9861	12.3254	529038	233584	274328	4155.13	1817.11	2413.92	10382.2	4632.77	6523.97
396526	04814	Motor proteins	2.33887e-23	4.13981e-21	1.37994e-21	396526	NM_205518	ACTB	actin, beta	protein_coding	NP_990849.1	49855	.	-2.24599	12.6844	1.71516e-08	1.68601e-07	-1.77521	12.7977	5.68968e-05	0.000579624	1.2652	12.1654	0.0971162	0.172569	13.1532	11.9861	12.3254	13.1532	11.9861	12.3254	529038	233584	274328	4155.13	1817.11	2413.92	10382.2	4632.77	6523.97
396526	04820	Cytoskeleton in muscle cells	1.33805e-31	2.36836e-29	2.36836e-29	396526	NM_205518	ACTB	actin, beta	protein_coding	NP_990849.1	49855	.	-2.24599	12.6844	1.71516e-08	1.68601e-07	-1.77521	12.7977	5.68968e-05	0.000579624	1.2652	12.1654	0.0971162	0.172569	13.1532	11.9861	12.3254	13.1532	11.9861	12.3254	529038	233584	274328	4155.13	1817.11	2413.92	10382.2	4632.77	6523.97
396526	05100	Bacterial invasion of epithelial cells	0.00164487	0.291141	0.00338536	396526	NM_205518	ACTB	actin, beta	protein_coding	NP_990849.1	49855	.	-2.24599	12.6844	1.71516e-08	1.68601e-07	-1.77521	12.7977	5.68968e-05	0.000579624	1.2652	12.1654	0.0971162	0.172569	13.1532	11.9861	12.3254	13.1532	11.9861	12.3254	529038	233584	274328	4155.13	1817.11	2413.92	10382.2	4632.77	6523.97
396526	05132	Salmonella infection	2.75822e-12	4.88205e-10	2.6852e-11	396526	NM_205518	ACTB	actin, beta	protein_coding	NP_990849.1	49855	.	-2.24599	12.6844	1.71516e-08	1.68601e-07	-1.77521	12.7977	5.68968e-05	0.000579624	1.2652	12.1654	0.0971162	0.172569	13.1532	11.9861	12.3254	13.1532	11.9861	12.3254	529038	233584	274328	4155.13	1817.11	2413.92	10382.2	4632.77	6523.97
396526	05164	Influenza A	7.156e-09	1.26661e-06	3.59443e-08	396526	NM_205518	ACTB	actin, beta	protein_coding	NP_990849.1	49855	.	-2.24599	12.6844	1.71516e-08	1.68601e-07	-1.77521	12.7977	5.68968e-05	0.000579624	1.2652	12.1654	0.0971162	0.172569	13.1532	11.9861	12.3254	13.1532	11.9861	12.3254	529038	233584	274328	4155.13	1817.11	2413.92	10382.2	4632.77	6523.97
396529	04260	Cardiac muscle contraction	0.00170388	0.301586	0.00345244	396529	NM_205520	ATP1B1	ATPase Na+/K+ transporting subunit beta 1	protein_coding	NP_990851.2	11333	.	1.06312	4.19885	0.684151	0.798076	-2.97723	3.57423	4.11191e-12	1.86761e-10	-3.16514	3.64058	2.65279e-13	4.66495e-12	4.23029	4.31403	2.80051	4.23029	4.31403	2.80051	1032	1088	319	6.4791	6.76086	2.23841	16.189	17.237	6.04963
396529	04261	Adrenergic signaling in cardiomyocytes	1.80383e-09	3.19278e-07	1.14028e-08	396529	NM_205520	ATP1B1	ATPase Na+/K+ transporting subunit beta 1	protein_coding	NP_990851.2	11333	.	1.06312	4.19885	0.684151	0.798076	-2.97723	3.57423	4.11191e-12	1.86761e-10	-3.16514	3.64058	2.65279e-13	4.66495e-12	4.23029	4.31403	2.80051	4.23029	4.31403	2.80051	1032	1088	319	6.4791	6.76086	2.23841	16.189	17.237	6.04963
396529	04820	Cytoskeleton in muscle cells	1.33805e-31	2.36836e-29	2.36836e-29	396529	NM_205520	ATP1B1	ATPase Na+/K+ transporting subunit beta 1	protein_coding	NP_990851.2	11333	.	1.06312	4.19885	0.684151	0.798076	-2.97723	3.57423	4.11191e-12	1.86761e-10	-3.16514	3.64058	2.65279e-13	4.66495e-12	4.23029	4.31403	2.80051	4.23029	4.31403	2.80051	1032	1088	319	6.4791	6.76086	2.23841	16.189	17.237	6.04963
396533	00220	Arginine biosynthesis	0.00894751	1	0.0155266	396533	NM_205523,XM_015279123	GOT2	glutamic-oxaloacetic transaminase 2	protein_coding	NP_990854.2;XP_015134609.3	1656	.	-2.85583	8.38303	4.77145e-13	9.04528e-12	-1.76659	8.59703	6.81853e-05	0.000675862	1.61657	7.82371	0.000773395	0.00271218	8.95266	7.44413	8.13391	8.95266	7.44413	8.13391	28718	9972	14964	202.196	69.5084	117.991	505.216	177.214	318.888
396533	00250	Alanine, aspartate and glutamate metabolism	0.00311628	0.551582	0.00612869	396533	NM_205523,XM_015279123	GOT2	glutamic-oxaloacetic transaminase 2	protein_coding	NP_990854.2;XP_015134609.3	1656	.	-2.85583	8.38303	4.77145e-13	9.04528e-12	-1.76659	8.59703	6.81853e-05	0.000675862	1.61657	7.82371	0.000773395	0.00271218	8.95266	7.44413	8.13391	8.95266	7.44413	8.13391	28718	9972	14964	202.196	69.5084	117.991	505.216	177.214	318.888
396533	00270	Cysteine and methionine metabolism	0.00039119	0.0692406	0.00091106	396533	NM_205523,XM_015279123	GOT2	glutamic-oxaloacetic transaminase 2	protein_coding	NP_990854.2;XP_015134609.3	1656	.	-2.85583	8.38303	4.77145e-13	9.04528e-12	-1.76659	8.59703	6.81853e-05	0.000675862	1.61657	7.82371	0.000773395	0.00271218	8.95266	7.44413	8.13391	8.95266	7.44413	8.13391	28718	9972	14964	202.196	69.5084	117.991	505.216	177.214	318.888
396533	00330	Arginine and proline metabolism	3.31727e-11	5.87157e-09	2.6689e-10	396533	NM_205523,XM_015279123	GOT2	glutamic-oxaloacetic transaminase 2	protein_coding	NP_990854.2;XP_015134609.3	1656	.	-2.85583	8.38303	4.77145e-13	9.04528e-12	-1.76659	8.59703	6.81853e-05	0.000675862	1.61657	7.82371	0.000773395	0.00271218	8.95266	7.44413	8.13391	8.95266	7.44413	8.13391	28718	9972	14964	202.196	69.5084	117.991	505.216	177.214	318.888
396533	00350	Tyrosine metabolism	0.000553191	0.0979148	0.00125532	396533	NM_205523,XM_015279123	GOT2	glutamic-oxaloacetic transaminase 2	protein_coding	NP_990854.2;XP_015134609.3	1656	.	-2.85583	8.38303	4.77145e-13	9.04528e-12	-1.76659	8.59703	6.81853e-05	0.000675862	1.61657	7.82371	0.000773395	0.00271218	8.95266	7.44413	8.13391	8.95266	7.44413	8.13391	28718	9972	14964	202.196	69.5084	117.991	505.216	177.214	318.888
396533	00360	Phenylalanine metabolism	0.255537	1	0.32078	396533	NM_205523,XM_015279123	GOT2	glutamic-oxaloacetic transaminase 2	protein_coding	NP_990854.2;XP_015134609.3	1656	.	-2.85583	8.38303	4.77145e-13	9.04528e-12	-1.76659	8.59703	6.81853e-05	0.000675862	1.61657	7.82371	0.000773395	0.00271218	8.95266	7.44413	8.13391	8.95266	7.44413	8.13391	28718	9972	14964	202.196	69.5084	117.991	505.216	177.214	318.888
396533	00400	Phenylalanine, tyrosine and tryptophan biosynthesis	1	1	1	396533	NM_205523,XM_015279123	GOT2	glutamic-oxaloacetic transaminase 2	protein_coding	NP_990854.2;XP_015134609.3	1656	.	-2.85583	8.38303	4.77145e-13	9.04528e-12	-1.76659	8.59703	6.81853e-05	0.000675862	1.61657	7.82371	0.000773395	0.00271218	8.95266	7.44413	8.13391	8.95266	7.44413	8.13391	28718	9972	14964	202.196	69.5084	117.991	505.216	177.214	318.888
396537	00232	Caffeine metabolism	0.0485094	1	0.07096	396537	NM_205526	NAT	N-acetyltransferase, liver isozyme	protein_coding	NP_990857.2	.	.	5.53327	-1.64263	0.000200837	0.000849375	-1.51368	-3.21837	0.731885	0.890157	-8.36813	-1.68293	2.84737e-05	0.000140091	0.119145	0.571591	0.0787666	0.119145	0.571591	0.0787666	5	28	3	0.046221	0.307166	0.0319	0.115489	0.78313	0.086213
396537	00983	Drug metabolism - other enzymes	4.7589e-06	0.000842326	1.55986e-05	396537	NM_205526	NAT	N-acetyltransferase, liver isozyme	protein_coding	NP_990857.2	.	.	5.53327	-1.64263	0.000200837	0.000849375	-1.51368	-3.21837	0.731885	0.890157	-8.36813	-1.68293	2.84737e-05	0.000140091	0.119145	0.571591	0.0787666	0.119145	0.571591	0.0787666	5	28	3	0.046221	0.307166	0.0319	0.115489	0.78313	0.086213
396542	03030	DNA replication	1.11909e-15	1.9808e-13	1.80072e-14	396542	NM_205530,XM_040650038	RFC2	replication factor C subunit 2	protein_coding	NP_990861.1;XP_040505972.1	884	.	-6.34802	5.42107	1.01533e-32	1.70133e-30	-1.37166	5.99968	0.0282058	0.0973909	4.62795	5.03632	1.61841e-23	7.97069e-22	6.22823	3.66113	5.77942	6.22823	3.66113	5.77942	4296	671	2883	46.5822	7.19155	34.9715	116.392	18.3351	94.5156
396542	03410	Base excision repair	4.09718e-06	0.000725201	1.39462e-05	396542	NM_205530,XM_040650038	RFC2	replication factor C subunit 2	protein_coding	NP_990861.1;XP_040505972.1	884	.	-6.34802	5.42107	1.01533e-32	1.70133e-30	-1.37166	5.99968	0.0282058	0.0973909	4.62795	5.03632	1.61841e-23	7.97069e-22	6.22823	3.66113	5.77942	6.22823	3.66113	5.77942	4296	671	2883	46.5822	7.19155	34.9715	116.392	18.3351	94.5156
396542	03420	Nucleotide excision repair	0.000850572	0.150551	0.00190571	396542	NM_205530,XM_040650038	RFC2	replication factor C subunit 2	protein_coding	NP_990861.1;XP_040505972.1	884	.	-6.34802	5.42107	1.01533e-32	1.70133e-30	-1.37166	5.99968	0.0282058	0.0973909	4.62795	5.03632	1.61841e-23	7.97069e-22	6.22823	3.66113	5.77942	6.22823	3.66113	5.77942	4296	671	2883	46.5822	7.19155	34.9715	116.392	18.3351	94.5156
396542	03430	Mismatch repair	5.15171e-07	9.11853e-05	1.94011e-06	396542	NM_205530,XM_040650038	RFC2	replication factor C subunit 2	protein_coding	NP_990861.1;XP_040505972.1	884	.	-6.34802	5.42107	1.01533e-32	1.70133e-30	-1.37166	5.99968	0.0282058	0.0973909	4.62795	5.03632	1.61841e-23	7.97069e-22	6.22823	3.66113	5.77942	6.22823	3.66113	5.77942	4296	671	2883	46.5822	7.19155	34.9715	116.392	18.3351	94.5156
396547	00603	Glycosphingolipid biosynthesis - globo and isoglobo series	0.226806	1	0.28881	396547	NM_001167728	NAGA	alpha-N-acetylgalactosaminidase	protein_coding	NP_001161200.2	9022	.	-1.46751	6.37544	0.00755305	0.0204739	-3.05034	6.03516	3.50971e-14	2.25332e-12	-2.07857	5.63959	5.23256e-07	3.6886e-06	6.63969	6.09305	5.06003	6.63969	6.09305	5.06003	5733	3874	1730	33.6429	22.5146	11.3693	84.0617	57.4016	30.7272
396547	04142	Lysosome	1.05663e-13	1.87023e-11	1.33588e-12	396547	NM_001167728	NAGA	alpha-N-acetylgalactosaminidase	protein_coding	NP_001161200.2	9022	.	-1.46751	6.37544	0.00755305	0.0204739	-3.05034	6.03516	3.50971e-14	2.25332e-12	-2.07857	5.63959	5.23256e-07	3.6886e-06	6.63969	6.09305	5.06003	6.63969	6.09305	5.06003	5733	3874	1730	33.6429	22.5146	11.3693	84.0617	57.4016	30.7272
396548	04510	Focal adhesion	1.48557e-21	2.62945e-19	6.57363e-20	396548	NM_205534,XM_015289143,XM_015289145,XM_015289146,XM_015289147,XM_015289148,XM_015289149,XM_015289150,XM_015289152,XM_015289153,XM_015289154,XM_015289155,XM_040703374,XM_040703377,XM_040703378,XM_046943540,XM_046943541	COL6A3	collagen type VI alpha 3 chain	protein_coding	NP_990865.3;XP_015144629.2;XP_015144631.2;XP_015144632.2;XP_015144633.2;XP_015144634.2;XP_015144635.2;XP_015144636.2;XP_015144638.2;XP_015144639.2;XP_015144640.2;XP_015144641.2;XP_040559308.1;XP_040559311.1;XP_040559312.1;XP_046799496.1;XP_046799497.1	2875	.	2.21936	10.8559	2.76706e-08	2.63132e-07	2.22406	10.858	2.54907e-08	6.08189e-07	1.00212	11.3208	0.988117	1	10.1704	11.3198	11.3229	10.1704	11.3198	11.3229	66868	147167	136898	98.4799	226.415	222.936	246.066	577.251	602.519
396548	04512	ECM-receptor interaction	3.89334e-17	6.89121e-15	7.6569e-16	396548	NM_205534,XM_015289143,XM_015289145,XM_015289146,XM_015289147,XM_015289148,XM_015289149,XM_015289150,XM_015289152,XM_015289153,XM_015289154,XM_015289155,XM_040703374,XM_040703377,XM_040703378,XM_046943540,XM_046943541	COL6A3	collagen type VI alpha 3 chain	protein_coding	NP_990865.3;XP_015144629.2;XP_015144631.2;XP_015144632.2;XP_015144633.2;XP_015144634.2;XP_015144635.2;XP_015144636.2;XP_015144638.2;XP_015144639.2;XP_015144640.2;XP_015144641.2;XP_040559308.1;XP_040559311.1;XP_040559312.1;XP_046799496.1;XP_046799497.1	2875	.	2.21936	10.8559	2.76706e-08	2.63132e-07	2.22406	10.858	2.54907e-08	6.08189e-07	1.00212	11.3208	0.988117	1	10.1704	11.3198	11.3229	10.1704	11.3198	11.3229	66868	147167	136898	98.4799	226.415	222.936	246.066	577.251	602.519
396548	04820	Cytoskeleton in muscle cells	1.33805e-31	2.36836e-29	2.36836e-29	396548	NM_205534,XM_015289143,XM_015289145,XM_015289146,XM_015289147,XM_015289148,XM_015289149,XM_015289150,XM_015289152,XM_015289153,XM_015289154,XM_015289155,XM_040703374,XM_040703377,XM_040703378,XM_046943540,XM_046943541	COL6A3	collagen type VI alpha 3 chain	protein_coding	NP_990865.3;XP_015144629.2;XP_015144631.2;XP_015144632.2;XP_015144633.2;XP_015144634.2;XP_015144635.2;XP_015144636.2;XP_015144638.2;XP_015144639.2;XP_015144640.2;XP_015144641.2;XP_040559308.1;XP_040559311.1;XP_040559312.1;XP_046799496.1;XP_046799497.1	2875	.	2.21936	10.8559	2.76706e-08	2.63132e-07	2.22406	10.858	2.54907e-08	6.08189e-07	1.00212	11.3208	0.988117	1	10.1704	11.3198	11.3229	10.1704	11.3198	11.3229	66868	147167	136898	98.4799	226.415	222.936	246.066	577.251	602.519
396549	04260	Cardiac muscle contraction	0.00170388	0.301586	0.00345244	396549	NM_205535	ATP1B3	ATPase Na+/K+ transporting subunit beta 3	protein_coding	NP_990866.1	1995	.	-2.30419	7.67882	7.13585e-09	7.44642e-08	-1.44208	7.91873	0.0102255	0.0446577	1.59782	7.33187	0.00105382	0.00354877	8.16358	6.96585	7.63765	8.16358	6.96585	7.63765	16595	7142	10593	123.537	52.6614	88.3499	308.676	134.262	238.779
396549	04261	Adrenergic signaling in cardiomyocytes	1.80383e-09	3.19278e-07	1.14028e-08	396549	NM_205535	ATP1B3	ATPase Na+/K+ transporting subunit beta 3	protein_coding	NP_990866.1	1995	.	-2.30419	7.67882	7.13585e-09	7.44642e-08	-1.44208	7.91873	0.0102255	0.0446577	1.59782	7.33187	0.00105382	0.00354877	8.16358	6.96585	7.63765	8.16358	6.96585	7.63765	16595	7142	10593	123.537	52.6614	88.3499	308.676	134.262	238.779
396549	04820	Cytoskeleton in muscle cells	1.33805e-31	2.36836e-29	2.36836e-29	396549	NM_205535	ATP1B3	ATPase Na+/K+ transporting subunit beta 3	protein_coding	NP_990866.1	1995	.	-2.30419	7.67882	7.13585e-09	7.44642e-08	-1.44208	7.91873	0.0102255	0.0446577	1.59782	7.33187	0.00105382	0.00354877	8.16358	6.96585	7.63765	8.16358	6.96585	7.63765	16595	7142	10593	123.537	52.6614	88.3499	308.676	134.262	238.779
396550	00120	Primary bile acid biosynthesis	0.000495449	0.0876944	0.00113889	396550	NM_001305200	SCP2	sterol carrier protein 2	protein_coding	NP_001292129.1	49864	.	4.54154	8.78432	1.71266e-24	1.15056e-22	1.02815	7.3344	0.846	0.959741	-4.41718	8.79167	1.01746e-23	5.11466e-22	7.32295	9.4991	7.36276	7.32295	9.4991	7.36276	9241	41619	8746	53.9399	240.639	57.1956	134.776	613.517	154.58
396550	01040	Biosynthesis of unsaturated fatty acids	4.17267e-05	0.00738563	0.0001154	396550	NM_001305200	SCP2	sterol carrier protein 2	protein_coding	NP_001292129.1	49864	.	4.54154	8.78432	1.71266e-24	1.15056e-22	1.02815	7.3344	0.846	0.959741	-4.41718	8.79167	1.01746e-23	5.11466e-22	7.32295	9.4991	7.36276	7.32295	9.4991	7.36276	9241	41619	8746	53.9399	240.639	57.1956	134.776	613.517	154.58
396550	03320	PPAR signaling pathway	5.045e-05	0.00892965	0.000135298	396550	NM_001305200	SCP2	sterol carrier protein 2	protein_coding	NP_001292129.1	49864	.	4.54154	8.78432	1.71266e-24	1.15056e-22	1.02815	7.3344	0.846	0.959741	-4.41718	8.79167	1.01746e-23	5.11466e-22	7.32295	9.4991	7.36276	7.32295	9.4991	7.36276	9241	41619	8746	53.9399	240.639	57.1956	134.776	613.517	154.58
396550	04146	Peroxisome	0.000260421	0.0460946	0.000614594	396550	NM_001305200	SCP2	sterol carrier protein 2	protein_coding	NP_001292129.1	49864	.	4.54154	8.78432	1.71266e-24	1.15056e-22	1.02815	7.3344	0.846	0.959741	-4.41718	8.79167	1.01746e-23	5.11466e-22	7.32295	9.4991	7.36276	7.32295	9.4991	7.36276	9241	41619	8746	53.9399	240.639	57.1956	134.776	613.517	154.58
404292	03410	Base excision repair	4.09718e-06	0.000725201	1.39462e-05	404292	NM_001396478,XM_040706967,XM_046898946,XR_003077115	POLG	DNA polymerase gamma, catalytic subunit	protein_coding	NP_001383407.1;XP_040562901.1;XP_046754902.1	49871	.	2.06818	5.15976	7.23298e-07	5.32538e-06	1.24622	4.71036	0.134218	0.303306	-1.65956	5.27123	0.000512389	0.00188293	4.60164	5.61904	4.90743	4.60164	5.61904	4.90743	1352	2773	1551	4.0856	8.36167	5.26082	10.2085	21.3183	14.2181
404299	03082	ATP-dependent chromatin remodeling	7.25006e-07	0.000128326	2.67346e-06	404299	NM_001079475	HIST1H2A4	histone cluster 1, H2A, IV (similar to human histone cluster 2, class H2A, member C)	protein_coding	NP_001072943.1	49875	.	-2.02847	1.51062	0.000124891	0.000556096	-2.45633	1.42954	2.63716e-06	3.92692e-05	-1.21095	0.793167	0.373527	0.50569	2.25423	1.51492	1.3413	2.25423	1.51492	1.3413	219	107	82	5.67474	2.74923	2.38126	14.1791	7.00925	6.43572
404299	04217	Necroptosis	3.17814e-13	5.6253e-11	3.51582e-12	404299	NM_001079475	HIST1H2A4	histone cluster 1, H2A, IV (similar to human histone cluster 2, class H2A, member C)	protein_coding	NP_001072943.1	49875	.	-2.02847	1.51062	0.000124891	0.000556096	-2.45633	1.42954	2.63716e-06	3.92692e-05	-1.21095	0.793167	0.373527	0.50569	2.25423	1.51492	1.3413	2.25423	1.51492	1.3413	219	107	82	5.67474	2.74923	2.38126	14.1791	7.00925	6.43572
404304	04145	Phagosome	1.44433e-16	2.55646e-14	2.55646e-15	404304	NM_001396566,NM_206983	PLA2R1	phospholipase A2 receptor 1	protein_coding	NP_001383495.1;NP_996866.2	8467	.	2.87578	6.09884	5.82238e-13	1.09662e-11	1.81917	5.6398	3.79727e-05	0.000411268	-1.58082	6.37543	0.00145299	0.00467587	5.18384	6.68173	6.02918	5.18384	6.68173	6.02918	2053	5855	3438	5.31115	15.006	9.9676	13.2707	38.2584	26.9389
404533	04060	Cytokine-cytokine receptor interaction	2.88242e-12	5.10188e-10	2.6852e-11	404533	NM_206988	GDF9	growth differentiation factor 9	protein_coding	NP_996871.3	5353	.	16.5444	0.642254	2.73147e-23	1.58014e-21	-4.39894	-2.80941	0.0443061	0.137104	-72.7289	0.59079	1.33602e-28	1.05851e-26	0.229197	1.95689	0.0529859	0.229197	1.95689	0.0529859	10	166	2	0.078431	1.36959	0.018743	0.195971	3.49181	0.050656
404671	04060	Cytokine-cytokine receptor interaction	2.88242e-12	5.10188e-10	2.6852e-11	404671	NM_213571,XM_040646862	IL12B	interleukin 12B	protein_coding	NP_998736.1;XP_040502796.2	966	.	-1.78059	1.93573	0.000966824	0.003441	2.1529	2.94232	1.79558e-06	2.77876e-05	3.83336	2.72674	2.45561e-15	5.31916e-14	2.5498	1.89762	3.51804	2.5498	1.89762	3.51804	282	157	559	0.799623	0.437799	1.772	1.99797	1.11618	4.78909
404671	04620	Toll-like receptor signaling pathway	2.3498e-05	0.00415914	6.81826e-05	404671	NM_213571,XM_040646862	IL12B	interleukin 12B	protein_coding	NP_998736.1;XP_040502796.2	966	.	-1.78059	1.93573	0.000966824	0.003441	2.1529	2.94232	1.79558e-06	2.77876e-05	3.83336	2.72674	2.45561e-15	5.31916e-14	2.5498	1.89762	3.51804	2.5498	1.89762	3.51804	282	157	559	0.799623	0.437799	1.772	1.99797	1.11618	4.78909
404671	04622	RIG-I-like receptor signaling pathway	0.210125	1	0.269508	404671	NM_213571,XM_040646862	IL12B	interleukin 12B	protein_coding	NP_998736.1;XP_040502796.2	966	.	-1.78059	1.93573	0.000966824	0.003441	2.1529	2.94232	1.79558e-06	2.77876e-05	3.83336	2.72674	2.45561e-15	5.31916e-14	2.5498	1.89762	3.51804	2.5498	1.89762	3.51804	282	157	559	0.799623	0.437799	1.772	1.99797	1.11618	4.78909
404671	04625	C-type lectin receptor signaling pathway	6.93312e-05	0.0122716	0.000183159	404671	NM_213571,XM_040646862	IL12B	interleukin 12B	protein_coding	NP_998736.1;XP_040502796.2	966	.	-1.78059	1.93573	0.000966824	0.003441	2.1529	2.94232	1.79558e-06	2.77876e-05	3.83336	2.72674	2.45561e-15	5.31916e-14	2.5498	1.89762	3.51804	2.5498	1.89762	3.51804	282	157	559	0.799623	0.437799	1.772	1.99797	1.11618	4.78909
404671	05164	Influenza A	7.156e-09	1.26661e-06	3.59443e-08	404671	NM_213571,XM_040646862	IL12B	interleukin 12B	protein_coding	NP_998736.1;XP_040502796.2	966	.	-1.78059	1.93573	0.000966824	0.003441	2.1529	2.94232	1.79558e-06	2.77876e-05	3.83336	2.72674	2.45561e-15	5.31916e-14	2.5498	1.89762	3.51804	2.5498	1.89762	3.51804	282	157	559	0.799623	0.437799	1.772	1.99797	1.11618	4.78909
404671	05168	Herpes simplex virus 1 infection	4.24113e-07	7.50679e-05	1.63191e-06	404671	NM_213571,XM_040646862	IL12B	interleukin 12B	protein_coding	NP_998736.1;XP_040502796.2	966	.	-1.78059	1.93573	0.000966824	0.003441	2.1529	2.94232	1.79558e-06	2.77876e-05	3.83336	2.72674	2.45561e-15	5.31916e-14	2.5498	1.89762	3.51804	2.5498	1.89762	3.51804	282	157	559	0.799623	0.437799	1.772	1.99797	1.11618	4.78909
404750	04136	Autophagy - other	0.464801	1	0.53771	404750	NM_001398435,NM_213573,XM_015276847	ATG4B	autophagy related 4B cysteine peptidase	protein_coding	NP_001385364.1;NP_998738.1;XP_015132333.1	49878	.	1.62828	6.56539	0.000688737	0.00254252	-1.33036	5.98034	0.0474425	0.144617	-2.1662	6.42237	9.5483e-08	7.61878e-07	6.19063	6.88635	5.78531	6.19063	6.88635	5.78531	4184	6756	2895	18.2121	29.9253	13.745	45.5055	76.2955	37.1479
404750	04140	Autophagy - animal	8.60909e-05	0.0152381	0.000217687	404750	NM_001398435,NM_213573,XM_015276847	ATG4B	autophagy related 4B cysteine peptidase	protein_coding	NP_001385364.1;NP_998738.1;XP_015132333.1	49878	.	1.62828	6.56539	0.000688737	0.00254252	-1.33036	5.98034	0.0474425	0.144617	-2.1662	6.42237	9.5483e-08	7.61878e-07	6.19063	6.88635	5.78531	6.19063	6.88635	5.78531	4184	6756	2895	18.2121	29.9253	13.745	45.5055	76.2955	37.1479
408184	04060	Cytokine-cytokine receptor interaction	2.88242e-12	5.10188e-10	2.6852e-11	408184	NM_001001293,NM_001397092,XM_046905278,XM_046905279,XM_046905280,XM_046905281	GHR	growth hormone receptor	protein_coding	NP_001001293.2;NP_001384021.1;XP_046761234.1;XP_046761235.1;XP_046761236.1;XP_046761237.1	11022	.	4.36678	0.461947	8.70379e-10	1.04403e-08	1.86911	-0.4146	0.0285292	0.0982517	-2.33599	0.679683	9.27462e-05	0.000408229	0.584316	1.67253	0.952517	0.584316	1.67253	0.952517	29	126	50	0.016638	0.07386	0.061528	0.041572	0.188309	0.166287
408184	04080	Neuroactive ligand-receptor interaction	2.02285e-17	3.58044e-15	5.11491e-16	408184	NM_001001293,NM_001397092,XM_046905278,XM_046905279,XM_046905280,XM_046905281	GHR	growth hormone receptor	protein_coding	NP_001001293.2;NP_001384021.1;XP_046761234.1;XP_046761235.1;XP_046761236.1;XP_046761237.1	11022	.	4.36678	0.461947	8.70379e-10	1.04403e-08	1.86911	-0.4146	0.0285292	0.0982517	-2.33599	0.679683	9.27462e-05	0.000408229	0.584316	1.67253	0.952517	0.584316	1.67253	0.952517	29	126	50	0.016638	0.07386	0.061528	0.041572	0.188309	0.166287
408184	04081	Hormone signaling	7.21236e-12	1.27659e-09	6.38293e-11	408184	NM_001001293,NM_001397092,XM_046905278,XM_046905279,XM_046905280,XM_046905281	GHR	growth hormone receptor	protein_coding	NP_001001293.2;NP_001384021.1;XP_046761234.1;XP_046761235.1;XP_046761236.1;XP_046761237.1	11022	.	4.36678	0.461947	8.70379e-10	1.04403e-08	1.86911	-0.4146	0.0285292	0.0982517	-2.33599	0.679683	9.27462e-05	0.000408229	0.584316	1.67253	0.952517	0.584316	1.67253	0.952517	29	126	50	0.016638	0.07386	0.061528	0.041572	0.188309	0.166287
408185	04080	Neuroactive ligand-receptor interaction	2.02285e-17	3.58044e-15	5.11491e-16	408185	NM_001001131	GHRL	ghrelin/obestatin prepropeptide	protein_coding	NP_001001131.2	6373	.	8.17502	-3.04564	0.0246349	0.0560017	2.03762	-3.99263	1	1	-3.99682	-2.89468	0.0727117	0.136071	0.0246292	0.209474	0.0529859	0.0246292	0.209474	0.0529859	1	9	2	0.015289	0.147724	0.021041	0.038202	0.376626	0.056865
408185	04081	Hormone signaling	7.21236e-12	1.27659e-09	6.38293e-11	408185	NM_001001131	GHRL	ghrelin/obestatin prepropeptide	protein_coding	NP_001001131.2	6373	.	8.17502	-3.04564	0.0246349	0.0560017	2.03762	-3.99263	1	1	-3.99682	-2.89468	0.0727117	0.136071	0.0246292	0.209474	0.0529859	0.0246292	0.209474	0.0529859	1	9	2	0.015289	0.147724	0.021041	0.038202	0.376626	0.056865
414139	00500	Starch and sucrose metabolism	0.0343382	1	0.0538857	414139	NM_001001528,NM_001396347,XM_040704524,XM_046944328	AMY1A	amylase, alpha 1A; hepatic	protein_coding	NP_001001528.3;NP_001383276.1;XP_040560458.1;XP_046800284.1	49907	.	2.32384	1.12543	2.18605e-05	0.000115969	1.15849	0.514893	0.546984	0.758195	-2.00584	1.1953	0.00037485	0.00143014	1.19621	2.00137	1.31984	1.19621	2.00137	1.31984	75	173	80	0.093721	0.441703	0.112291	0.234175	1.12614	0.303484
414344	04080	Neuroactive ligand-receptor interaction	2.02285e-17	3.58044e-15	5.11491e-16	414344	NM_001030383,XM_040646165,XM_040646169,XM_040646170,XM_040646171	TRH	thyrotropin releasing hormone	protein_coding	NP_001025554.1;XP_040502099.1;XP_040502103.1;XP_040502104.1;XP_040502105.1	6439	.	1.33748	-2.68376	0.797512	0.88722	3.03385	-2.03586	0.0310526	0.104885	2.26868	-1.92943	0.094398	0.168685	0.141837	0.187645	0.398332	0.141837	0.187645	0.398332	6	8	17	0.019327	0.026737	0.064089	0.048292	0.068168	0.173209
414344	04081	Hormone signaling	7.21236e-12	1.27659e-09	6.38293e-11	414344	NM_001030383,XM_040646165,XM_040646169,XM_040646170,XM_040646171	TRH	thyrotropin releasing hormone	protein_coding	NP_001025554.1;XP_040502099.1;XP_040502103.1;XP_040502104.1;XP_040502105.1	6439	.	1.33748	-2.68376	0.797512	0.88722	3.03385	-2.03586	0.0310526	0.104885	2.26868	-1.92943	0.094398	0.168685	0.141837	0.187645	0.398332	0.141837	0.187645	0.398332	6	8	17	0.019327	0.026737	0.064089	0.048292	0.068168	0.173209
414741	05168	Herpes simplex virus 1 infection	4.24113e-07	7.50679e-05	1.63191e-06	414741	NM_001001613,XM_015293754	CD74	CD74 molecule	protein_coding	NP_001001613.1;XP_015149240.1	3398	.	-1.44661	1.77082	0.0386103	0.0819542	5.26545	3.64902	2.16389e-24	4.8531e-22	7.61694	3.57627	3.11099e-33	3.59936e-31	2.32038	1.911	4.46225	2.32038	1.911	4.46225	232	159	1125	2.59641	1.74064	14.0966	6.48751	4.4378	38.0983
414781	00532	Glycosaminoglycan biosynthesis - chondroitin sulfate / dermatan sulfate	0.058612	1	0.0843441	414781	XM_015294533,XM_015294534	XYLT1	xylosyltransferase 1, transcript variant X1	protein_coding	XP_015150019.2;XP_015150020.2	5099	.	2.43611	-1.15213	0.0124967	0.0313223	-1.42624	-2.05014	0.545091	0.757443	-3.47366	-1.25501	0.00179023	0.00560052	0.311567	0.669335	0.224465	0.311567	0.669335	0.224465	14	34	9	0.062639	0.155606	0.041633	0.156512	0.396721	0.112518
414781	00534	Glycosaminoglycan biosynthesis - heparan sulfate / heparin	0.101676	1	0.136339	414781	XM_015294533,XM_015294534	XYLT1	xylosyltransferase 1, transcript variant X1	protein_coding	XP_015150019.2;XP_015150020.2	5099	.	2.43611	-1.15213	0.0124967	0.0313223	-1.42624	-2.05014	0.545091	0.757443	-3.47366	-1.25501	0.00179023	0.00560052	0.311567	0.669335	0.224465	0.311567	0.669335	0.224465	14	34	9	0.062639	0.155606	0.041633	0.156512	0.396721	0.112518
414797	00604	Glycosphingolipid biosynthesis - ganglio series	0.255537	1	0.32078	414797	NM_001001747,NM_001396463,XM_004949029,XM_004949032,XM_015277412,XM_015277415,XM_040655476,XM_046905282,XM_046905283,XM_046905284,XM_046905285	ST8SIA5	ST8 alpha-N-acetyl-neuraminide alpha-2,8-sialyltransferase 5	protein_coding	NP_001001747.2;NP_001383392.1;XP_004949086.1;XP_004949089.1;XP_015132898.1;XP_015132901.1;XP_040511410.1;XP_046761238.1;XP_046761239.1;XP_046761240.1;XP_046761241.1	1273	.	9.65991	2.51922	8.19105e-33	1.40481e-30	-1.24007	0.0013992	0.393922	0.624685	-11.9781	2.49628	5.2962e-36	8.12716e-34	1.04791	3.5022	0.895633	1.04791	3.5022	0.895633	62	595	46	0.111449	1.09153	0.091963	0.278472	2.7829	0.248543
414832	00140	Steroid hormone biosynthesis	0.00642364	1	0.0116019	414832	NM_001001751	CYP3A5	cytochrome P450 family 3 subfamily A member 5	protein_coding	NP_001001751.2	49925	.	-1.4098	0.939664	0.0896878	0.163372	-6.88944	0.384316	2.64594e-13	1.46108e-11	-4.88678	-0.0253839	1.26578e-08	1.16494e-07	1.67984	1.35764	0.398332	1.67984	1.35764	0.398332	128	90	17	0.863613	0.599085	0.127774	2.15786	1.52738	0.345329
414832	00591	Linoleic acid metabolism	0.00481074	0.851501	0.0090651	414832	NM_001001751	CYP3A5	cytochrome P450 family 3 subfamily A member 5	protein_coding	NP_001001751.2	49925	.	-1.4098	0.939664	0.0896878	0.163372	-6.88944	0.384316	2.64594e-13	1.46108e-11	-4.88678	-0.0253839	1.26578e-08	1.16494e-07	1.67984	1.35764	0.398332	1.67984	1.35764	0.398332	128	90	17	0.863613	0.599085	0.127774	2.15786	1.52738	0.345329
414832	00830	Retinol metabolism	2.98573e-09	5.28474e-07	1.74258e-08	414832	NM_001001751	CYP3A5	cytochrome P450 family 3 subfamily A member 5	protein_coding	NP_001001751.2	49925	.	-1.4098	0.939664	0.0896878	0.163372	-6.88944	0.384316	2.64594e-13	1.46108e-11	-4.88678	-0.0253839	1.26578e-08	1.16494e-07	1.67984	1.35764	0.398332	1.67984	1.35764	0.398332	128	90	17	0.863613	0.599085	0.127774	2.15786	1.52738	0.345329
414837	04145	Phagosome	1.44433e-16	2.55646e-14	2.55646e-15	414837	NM_001397325	THBS2	thrombospondin 2	protein_coding	NP_001384254.1	49928	.	2.08306	5.68057	4.67066e-07	3.58021e-06	-1.28431	4.8878	0.0874311	0.225701	-2.6753	5.57338	2.29041e-11	3.16189e-10	5.09796	6.13465	4.74887	5.09796	6.13465	4.74887	1931	3989	1384	6.21318	12.7126	4.9899	15.5245	32.4111	13.4859
414837	04510	Focal adhesion	1.48557e-21	2.62945e-19	6.57363e-20	414837	NM_001397325	THBS2	thrombospondin 2	protein_coding	NP_001384254.1	49928	.	2.08306	5.68057	4.67066e-07	3.58021e-06	-1.28431	4.8878	0.0874311	0.225701	-2.6753	5.57338	2.29041e-11	3.16189e-10	5.09796	6.13465	4.74887	5.09796	6.13465	4.74887	1931	3989	1384	6.21318	12.7126	4.9899	15.5245	32.4111	13.4859
414837	04512	ECM-receptor interaction	3.89334e-17	6.89121e-15	7.6569e-16	414837	NM_001397325	THBS2	thrombospondin 2	protein_coding	NP_001384254.1	49928	.	2.08306	5.68057	4.67066e-07	3.58021e-06	-1.28431	4.8878	0.0874311	0.225701	-2.6753	5.57338	2.29041e-11	3.16189e-10	5.09796	6.13465	4.74887	5.09796	6.13465	4.74887	1931	3989	1384	6.21318	12.7126	4.9899	15.5245	32.4111	13.4859
414837	04820	Cytoskeleton in muscle cells	1.33805e-31	2.36836e-29	2.36836e-29	414837	NM_001397325	THBS2	thrombospondin 2	protein_coding	NP_001384254.1	49928	.	2.08306	5.68057	4.67066e-07	3.58021e-06	-1.28431	4.8878	0.0874311	0.225701	-2.6753	5.57338	2.29041e-11	3.16189e-10	5.09796	6.13465	4.74887	5.09796	6.13465	4.74887	1931	3989	1384	6.21318	12.7126	4.9899	15.5245	32.4111	13.4859
414873	04820	Cytoskeleton in muscle cells	1.33805e-31	2.36836e-29	2.36836e-29	414873	NM_001001764,XM_015285427,XM_015285428	PDLIM3	PDZ and LIM domain 3	protein_coding	NP_001001764.2;XP_015140913.2;XP_015140914.2	10092	.	-2.18702	4.22804	2.00566e-07	1.65189e-06	1.09435	4.75054	0.540623	0.753822	2.39336	4.31808	7.3808e-09	7.02332e-08	4.73727	3.67099	4.86269	4.73727	3.67099	4.86269	1491	676	1502	7.56166	3.39175	8.53188	18.8939	8.64736	23.0587
414884	04080	Neuroactive ligand-receptor interaction	2.02285e-17	3.58044e-15	5.11491e-16	414884	NM_001001741,XM_015281332	CCK	cholecystokinin	protein_coding	NP_001001741.1;XP_015136818.2	9050	.	1.28278	0.157885	0.325981	0.456148	-3.14819	-0.591379	0.000214124	0.00181906	-4.03826	-0.324343	2.11258e-06	1.31891e-05	0.961253	1.14757	0.377711	0.961253	1.14757	0.377711	55	70	16	1.08609	1.41688	0.357808	2.71374	3.61239	0.96703
414884	04081	Hormone signaling	7.21236e-12	1.27659e-09	6.38293e-11	414884	NM_001001741,XM_015281332	CCK	cholecystokinin	protein_coding	NP_001001741.1;XP_015136818.2	9050	.	1.28278	0.157885	0.325981	0.456148	-3.14819	-0.591379	0.000214124	0.00181906	-4.03826	-0.324343	2.11258e-06	1.31891e-05	0.961253	1.14757	0.377711	0.961253	1.14757	0.377711	55	70	16	1.08609	1.41688	0.357808	2.71374	3.61239	0.96703
414885	04020	Calcium signaling pathway	7.20674e-21	1.27559e-18	2.55119e-19	414885	NM_001001742	CCKBR	cholecystokinin B receptor	protein_coding	NP_001001742.1	66234	.	3.36206	1.09725	3.57272e-09	3.90136e-08	1.91837	0.526267	0.00291314	0.016518	-1.75246	1.37213	0.00330597	0.00960047	0.973956	2.0864	1.51187	0.973956	2.0864	1.51187	56	187	99	0.560176	1.86978	1.11997	1.39968	4.76705	3.02689
414885	04080	Neuroactive ligand-receptor interaction	2.02285e-17	3.58044e-15	5.11491e-16	414885	NM_001001742	CCKBR	cholecystokinin B receptor	protein_coding	NP_001001742.1	66234	.	3.36206	1.09725	3.57272e-09	3.90136e-08	1.91837	0.526267	0.00291314	0.016518	-1.75246	1.37213	0.00330597	0.00960047	0.973956	2.0864	1.51187	0.973956	2.0864	1.51187	56	187	99	0.560176	1.86978	1.11997	1.39968	4.76705	3.02689
414885	04081	Hormone signaling	7.21236e-12	1.27659e-09	6.38293e-11	414885	NM_001001742	CCKBR	cholecystokinin B receptor	protein_coding	NP_001001742.1	66234	.	3.36206	1.09725	3.57272e-09	3.90136e-08	1.91837	0.526267	0.00291314	0.016518	-1.75246	1.37213	0.00330597	0.00960047	0.973956	2.0864	1.51187	0.973956	2.0864	1.51187	56	187	99	0.560176	1.86978	1.11997	1.39968	4.76705	3.02689
414896	00480	Glutathione metabolism	4.59094e-08	8.12596e-06	1.98194e-07	414896	NM_001001777	GSTA3	glutathione S-transferase alpha 3	protein_coding	NP_001001777.1	49941	.	-3.21429	0.272989	1.08515e-06	7.69331e-06	-2.22296	0.419738	0.000510379	0.0038132	1.4458	-0.485139	0.203736	0.313894	1.48062	0.637484	0.851448	1.48062	0.637484	0.851448	104	32	43	1.56656	0.476314	0.726886	3.91428	1.21438	1.96452
414896	00980	Metabolism of xenobiotics by cytochrome P450	0.0162589	1	0.0271493	414896	NM_001001777	GSTA3	glutathione S-transferase alpha 3	protein_coding	NP_001001777.1	49941	.	-3.21429	0.272989	1.08515e-06	7.69331e-06	-2.22296	0.419738	0.000510379	0.0038132	1.4458	-0.485139	0.203736	0.313894	1.48062	0.637484	0.851448	1.48062	0.637484	0.851448	104	32	43	1.56656	0.476314	0.726886	3.91428	1.21438	1.96452
414896	00982	Drug metabolism - cytochrome P450	0.000883492	0.156378	0.00195473	414896	NM_001001777	GSTA3	glutathione S-transferase alpha 3	protein_coding	NP_001001777.1	49941	.	-3.21429	0.272989	1.08515e-06	7.69331e-06	-2.22296	0.419738	0.000510379	0.0038132	1.4458	-0.485139	0.203736	0.313894	1.48062	0.637484	0.851448	1.48062	0.637484	0.851448	104	32	43	1.56656	0.476314	0.726886	3.91428	1.21438	1.96452
414896	00983	Drug metabolism - other enzymes	4.7589e-06	0.000842326	1.55986e-05	414896	NM_001001777	GSTA3	glutathione S-transferase alpha 3	protein_coding	NP_001001777.1	49941	.	-3.21429	0.272989	1.08515e-06	7.69331e-06	-2.22296	0.419738	0.000510379	0.0038132	1.4458	-0.485139	0.203736	0.313894	1.48062	0.637484	0.851448	1.48062	0.637484	0.851448	104	32	43	1.56656	0.476314	0.726886	3.91428	1.21438	1.96452
415302	04120	Ubiquitin mediated proteolysis	0.00448734	0.794259	0.00863325	415302	XM_015279031,XM_046899097,XM_046899098	PML	PML nuclear body scaffold, transcript variant X1	protein_coding	XP_015134517.2;XP_046755053.1;XP_046755054.1	49947	.	1.50351	4.27077	0.00604664	0.0169548	-1.41148	3.72108	0.0235132	0.0855015	-2.12218	4.09302	6.83182e-07	4.70006e-06	4.03501	4.59364	3.57349	4.03501	4.59364	3.57349	894	1333	583	5.20819	7.7216	3.82452	13.0134	19.6865	10.3363
415302	04144	Endocytosis	0.00771342	1	0.0136527	415302	XM_015279031,XM_046899097,XM_046899098	PML	PML nuclear body scaffold, transcript variant X1	protein_coding	XP_015134517.2;XP_046755053.1;XP_046755054.1	49947	.	1.50351	4.27077	0.00604664	0.0169548	-1.41148	3.72108	0.0235132	0.0855015	-2.12218	4.09302	6.83182e-07	4.70006e-06	4.03501	4.59364	3.57349	4.03501	4.59364	3.57349	894	1333	583	5.20819	7.7216	3.82452	13.0134	19.6865	10.3363
415302	05164	Influenza A	7.156e-09	1.26661e-06	3.59443e-08	415302	XM_015279031,XM_046899097,XM_046899098	PML	PML nuclear body scaffold, transcript variant X1	protein_coding	XP_015134517.2;XP_046755053.1;XP_046755054.1	49947	.	1.50351	4.27077	0.00604664	0.0169548	-1.41148	3.72108	0.0235132	0.0855015	-2.12218	4.09302	6.83182e-07	4.70006e-06	4.03501	4.59364	3.57349	4.03501	4.59364	3.57349	894	1333	583	5.20819	7.7216	3.82452	13.0134	19.6865	10.3363
415302	05168	Herpes simplex virus 1 infection	4.24113e-07	7.50679e-05	1.63191e-06	415302	XM_015279031,XM_046899097,XM_046899098	PML	PML nuclear body scaffold, transcript variant X1	protein_coding	XP_015134517.2;XP_046755053.1;XP_046755054.1	49947	.	1.50351	4.27077	0.00604664	0.0169548	-1.41148	3.72108	0.0235132	0.0855015	-2.12218	4.09302	6.83182e-07	4.70006e-06	4.03501	4.59364	3.57349	4.03501	4.59364	3.57349	894	1333	583	5.20819	7.7216	3.82452	13.0134	19.6865	10.3363
415320	00511	Other glycan degradation	1	1	1	415320	NM_001030390,XM_046898972	HEXA	hexosaminidase subunit alpha	protein_coding	NP_001025561.2;XP_046754928.1	49954	.	2.08191	7.07461	3.60177e-07	2.8275e-06	1.26558	6.63079	0.0998926	0.247196	-1.64502	7.19389	0.00051091	0.0018794	6.46681	7.51623	6.80319	6.46681	7.51623	6.80319	5079	10486	5917	25.8906	53.7421	33.5904	64.6914	137.017	90.783
415320	00513	Various types of N-glycan biosynthesis	1	1	1	415320	NM_001030390,XM_046898972	HEXA	hexosaminidase subunit alpha	protein_coding	NP_001025561.2;XP_046754928.1	49954	.	2.08191	7.07461	3.60177e-07	2.8275e-06	1.26558	6.63079	0.0998926	0.247196	-1.64502	7.19389	0.00051091	0.0018794	6.46681	7.51623	6.80319	6.46681	7.51623	6.80319	5079	10486	5917	25.8906	53.7421	33.5904	64.6914	137.017	90.783
415320	00520	Amino sugar and nucleotide sugar metabolism	7.55367e-05	0.01337	0.00019489	415320	NM_001030390,XM_046898972	HEXA	hexosaminidase subunit alpha	protein_coding	NP_001025561.2;XP_046754928.1	49954	.	2.08191	7.07461	3.60177e-07	2.8275e-06	1.26558	6.63079	0.0998926	0.247196	-1.64502	7.19389	0.00051091	0.0018794	6.46681	7.51623	6.80319	6.46681	7.51623	6.80319	5079	10486	5917	25.8906	53.7421	33.5904	64.6914	137.017	90.783
415320	00531	Glycosaminoglycan degradation	0.00151046	0.267351	0.00314531	415320	NM_001030390,XM_046898972	HEXA	hexosaminidase subunit alpha	protein_coding	NP_001025561.2;XP_046754928.1	49954	.	2.08191	7.07461	3.60177e-07	2.8275e-06	1.26558	6.63079	0.0998926	0.247196	-1.64502	7.19389	0.00051091	0.0018794	6.46681	7.51623	6.80319	6.46681	7.51623	6.80319	5079	10486	5917	25.8906	53.7421	33.5904	64.6914	137.017	90.783
415320	00600	Sphingolipid metabolism	5.27312e-06	0.000933342	1.69699e-05	415320	NM_001030390,XM_046898972	HEXA	hexosaminidase subunit alpha	protein_coding	NP_001025561.2;XP_046754928.1	49954	.	2.08191	7.07461	3.60177e-07	2.8275e-06	1.26558	6.63079	0.0998926	0.247196	-1.64502	7.19389	0.00051091	0.0018794	6.46681	7.51623	6.80319	6.46681	7.51623	6.80319	5079	10486	5917	25.8906	53.7421	33.5904	64.6914	137.017	90.783
415320	00603	Glycosphingolipid biosynthesis - globo and isoglobo series	0.226806	1	0.28881	415320	NM_001030390,XM_046898972	HEXA	hexosaminidase subunit alpha	protein_coding	NP_001025561.2;XP_046754928.1	49954	.	2.08191	7.07461	3.60177e-07	2.8275e-06	1.26558	6.63079	0.0998926	0.247196	-1.64502	7.19389	0.00051091	0.0018794	6.46681	7.51623	6.80319	6.46681	7.51623	6.80319	5079	10486	5917	25.8906	53.7421	33.5904	64.6914	137.017	90.783
415320	00604	Glycosphingolipid biosynthesis - ganglio series	0.255537	1	0.32078	415320	NM_001030390,XM_046898972	HEXA	hexosaminidase subunit alpha	protein_coding	NP_001025561.2;XP_046754928.1	49954	.	2.08191	7.07461	3.60177e-07	2.8275e-06	1.26558	6.63079	0.0998926	0.247196	-1.64502	7.19389	0.00051091	0.0018794	6.46681	7.51623	6.80319	6.46681	7.51623	6.80319	5079	10486	5917	25.8906	53.7421	33.5904	64.6914	137.017	90.783
415320	04142	Lysosome	1.05663e-13	1.87023e-11	1.33588e-12	415320	NM_001030390,XM_046898972	HEXA	hexosaminidase subunit alpha	protein_coding	NP_001025561.2;XP_046754928.1	49954	.	2.08191	7.07461	3.60177e-07	2.8275e-06	1.26558	6.63079	0.0998926	0.247196	-1.64502	7.19389	0.00051091	0.0018794	6.46681	7.51623	6.80319	6.46681	7.51623	6.80319	5079	10486	5917	25.8906	53.7421	33.5904	64.6914	137.017	90.783
415326	04114	Oocyte meiosis	8.45654e-10	1.49681e-07	5.98723e-09	415326	NM_001293219,NM_001398086,XM_004943630,XM_025153815,XM_025153816,XM_025153817,XM_040706267	CPEB1	cytoplasmic polyadenylation element binding protein 1	protein_coding	NP_001280148.1;NP_001385015.1;XP_004943687.1;XP_025009583.1;XP_025009584.1;XP_025009585.1;XP_040562201.1	1535	.	-1.79642	4.60077	7.38349e-05	0.000344547	-2.43649	4.4591	3.32171e-09	9.2236e-08	-1.3563	3.9155	0.0430327	0.0880712	5.00587	4.19599	3.78403	5.00587	4.19599	3.78403	1808	998	683	8.09009	4.42713	3.39928	20.2142	11.2871	9.18705
415326	04914	Progesterone-mediated oocyte maturation	2.96303e-07	5.24456e-05	1.19194e-06	415326	NM_001293219,NM_001398086,XM_004943630,XM_025153815,XM_025153816,XM_025153817,XM_040706267	CPEB1	cytoplasmic polyadenylation element binding protein 1	protein_coding	NP_001280148.1;NP_001385015.1;XP_004943687.1;XP_025009583.1;XP_025009584.1;XP_025009585.1;XP_040562201.1	1535	.	-1.79642	4.60077	7.38349e-05	0.000344547	-2.43649	4.4591	3.32171e-09	9.2236e-08	-1.3563	3.9155	0.0430327	0.0880712	5.00587	4.19599	3.78403	5.00587	4.19599	3.78403	1808	998	683	8.09009	4.42713	3.39928	20.2142	11.2871	9.18705
415336	04625	C-type lectin receptor signaling pathway	6.93312e-05	0.0122716	0.000183159	415336	XM_004943611,XM_015279092,XM_015279093,XM_015279094,XM_015279096,XM_040706547,XM_046899331,XR_001464405,XR_001464406,XR_001464407	PCASP3	paracaspase 3, transcript variant X3	protein_coding	XP_004943668.2;XP_015134578.2;XP_015134579.2;XP_015134580.2;XP_015134582.2;XP_040562481.1;XP_046755287.1	66235	.	-3.11506	1.46079	2.93152e-09	3.25482e-08	-3.05219	1.47165	9.3465e-09	2.37789e-07	1.02056	0.453207	0.95039	1	2.35478	1.21387	1.23067	2.35478	1.21387	1.23067	239	76	72	0.927634	0.286693	0.289207	2.31783	0.730932	0.781625
415349	04621	NOD-like receptor signaling pathway	7.3107e-09	1.29399e-06	3.59443e-08	415349	XM_015279028,XM_025154128	PSTPIP1	proline-serine-threonine phosphatase interacting protein 1, transcript variant X2	protein_coding	XP_015134514.2;XP_025009896.2	2009	.	6.31248	-0.721964	8.80985e-08	7.71815e-07	-2.69389	-2.80728	0.157928	0.340473	-16.9952	-0.82194	4.08836e-11	5.4931e-10	0.207848	0.992542	0.0787666	0.207848	0.992542	0.0787666	9	57	3	0.008549	0.056096	0.00335	0.021361	0.14302	0.009055
415355	05132	Salmonella infection	2.75822e-12	4.88205e-10	2.6852e-11	415355	NM_001030545	FBXO22	F-box protein 22	protein_coding	NP_001025716.1	66237	.	-1.91155	6.14897	7.4482e-06	4.37999e-05	1.04979	6.57724	0.734866	0.892963	2.00672	6.19529	1.5062e-06	9.67286e-06	6.55663	5.63577	6.62601	6.55663	5.63577	6.62601	5409	2806	5227	22.6261	11.6245	24.4973	56.5346	29.6371	66.2075
415361	00061	Fatty acid biosynthesis	0.00688166	1	0.0123036	415361	XM_004943717,XM_015278945,XM_015278946,XM_015278947,XM_025153911,XM_025153912,XM_025153916,XM_040706799,XM_046899236,XM_046899237,XM_046899238,XM_413747	ACSBG1	acyl-CoA synthetase bubblegum family member 1, transcript variant X7	protein_coding	XP_004943774.1;XP_015134431.1;XP_015134432.1;XP_015134433.1;XP_025009679.1;XP_025009680.1;XP_025009684.1;XP_040562733.1;XP_046755192.1;XP_046755193.1;XP_046755194.1;XP_413747.3	2386	.	1.09007	1.02284	0.720257	0.827351	3.50078	2.11506	2.50957e-12	1.18781e-10	3.21153	2.14388	4.2003e-11	5.63312e-10	1.54162	1.62459	2.94418	1.54162	1.62459	2.94418	111	120	358	0.155441	0.177255	0.709864	0.388389	0.451917	1.91851
415361	00071	Fatty acid degradation	0.0391377	1	0.0592084	415361	XM_004943717,XM_015278945,XM_015278946,XM_015278947,XM_025153911,XM_025153912,XM_025153916,XM_040706799,XM_046899236,XM_046899237,XM_046899238,XM_413747	ACSBG1	acyl-CoA synthetase bubblegum family member 1, transcript variant X7	protein_coding	XP_004943774.1;XP_015134431.1;XP_015134432.1;XP_015134433.1;XP_025009679.1;XP_025009680.1;XP_025009684.1;XP_040562733.1;XP_046755192.1;XP_046755193.1;XP_046755194.1;XP_413747.3	2386	.	1.09007	1.02284	0.720257	0.827351	3.50078	2.11506	2.50957e-12	1.18781e-10	3.21153	2.14388	4.2003e-11	5.63312e-10	1.54162	1.62459	2.94418	1.54162	1.62459	2.94418	111	120	358	0.155441	0.177255	0.709864	0.388389	0.451917	1.91851
415361	03320	PPAR signaling pathway	5.045e-05	0.00892965	0.000135298	415361	XM_004943717,XM_015278945,XM_015278946,XM_015278947,XM_025153911,XM_025153912,XM_025153916,XM_040706799,XM_046899236,XM_046899237,XM_046899238,XM_413747	ACSBG1	acyl-CoA synthetase bubblegum family member 1, transcript variant X7	protein_coding	XP_004943774.1;XP_015134431.1;XP_015134432.1;XP_015134433.1;XP_025009679.1;XP_025009680.1;XP_025009684.1;XP_040562733.1;XP_046755192.1;XP_046755193.1;XP_046755194.1;XP_413747.3	2386	.	1.09007	1.02284	0.720257	0.827351	3.50078	2.11506	2.50957e-12	1.18781e-10	3.21153	2.14388	4.2003e-11	5.63312e-10	1.54162	1.62459	2.94418	1.54162	1.62459	2.94418	111	120	358	0.155441	0.177255	0.709864	0.388389	0.451917	1.91851
415361	04920	Adipocytokine signaling pathway	0.0595706	1	0.0850322	415361	XM_004943717,XM_015278945,XM_015278946,XM_015278947,XM_025153911,XM_025153912,XM_025153916,XM_040706799,XM_046899236,XM_046899237,XM_046899238,XM_413747	ACSBG1	acyl-CoA synthetase bubblegum family member 1, transcript variant X7	protein_coding	XP_004943774.1;XP_015134431.1;XP_015134432.1;XP_015134433.1;XP_025009679.1;XP_025009680.1;XP_025009684.1;XP_040562733.1;XP_046755192.1;XP_046755193.1;XP_046755194.1;XP_413747.3	2386	.	1.09007	1.02284	0.720257	0.827351	3.50078	2.11506	2.50957e-12	1.18781e-10	3.21153	2.14388	4.2003e-11	5.63312e-10	1.54162	1.62459	2.94418	1.54162	1.62459	2.94418	111	120	358	0.155441	0.177255	0.709864	0.388389	0.451917	1.91851
415384	03008	Ribosome biogenesis in eukaryotes	3.7959e-05	0.00671875	0.000106647	415384	XM_015278997,XM_025154008,XM_025154009,XM_040706894,XM_046899309	MPHOSPH10	M-phase phosphoprotein 10, transcript variant X1	protein_coding	XP_015134483.1;XP_025009776.1;XP_025009777.1;XP_040562828.1;XP_046755265.1	2860	.	-1.98779	5.5047	2.43497e-06	1.59394e-05	1.447	6.20736	0.0101855	0.0444962	2.87633	5.87994	6.57227e-13	1.10001e-11	5.93939	4.97121	6.46519	5.93939	4.97121	6.46519	3506	1749	4670	23.1098	11.4118	34.4962	57.7431	29.0946	93.2311
415398	04814	Motor proteins	2.33887e-23	4.13981e-21	1.37994e-21	415398	XM_004943766,XM_046899260,XM_046899261,XM_413782	MYO1E	myosin IE, transcript variant X4	protein_coding	XP_004943823.2;XP_046755216.1;XP_046755217.1;XP_413782.4	3042	.	-1.13452	6.1867	0.379433	0.514547	-2.10565	5.83584	3.11254e-07	5.83972e-06	-1.85599	5.71499	2.06668e-05	0.000104611	6.2927	6.1131	5.2386	6.2927	6.1131	5.2386	4495	3929	1965	11.4464	9.96222	5.52654	28.6005	25.399	14.9363
415400	04068	FoxO signaling pathway	1.41846e-09	2.51068e-07	9.29882e-09	415400	NM_001004369,XM_015278892	CCNB1	cyclin B1	protein_coding	NP_001004369.1;XP_015134378.3	3052	.	-3.63006	6.59738	2.39357e-18	8.59444e-17	1.12011	7.33028	0.426244	0.654565	4.06607	6.72707	3.08035e-21	1.27572e-19	7.2553	5.41987	7.41793	7.2553	5.41987	7.41793	8815	2408	9089	83.9084	22.6971	96.9316	209.657	57.867	261.972
415400	04110	Cell cycle	1.04156e-28	1.84356e-26	9.21779e-27	415400	NM_001004369,XM_015278892	CCNB1	cyclin B1	protein_coding	NP_001004369.1;XP_015134378.3	3052	.	-3.63006	6.59738	2.39357e-18	8.59444e-17	1.12011	7.33028	0.426244	0.654565	4.06607	6.72707	3.08035e-21	1.27572e-19	7.2553	5.41987	7.41793	7.2553	5.41987	7.41793	8815	2408	9089	83.9084	22.6971	96.9316	209.657	57.867	261.972
415400	04114	Oocyte meiosis	8.45654e-10	1.49681e-07	5.98723e-09	415400	NM_001004369,XM_015278892	CCNB1	cyclin B1	protein_coding	NP_001004369.1;XP_015134378.3	3052	.	-3.63006	6.59738	2.39357e-18	8.59444e-17	1.12011	7.33028	0.426244	0.654565	4.06607	6.72707	3.08035e-21	1.27572e-19	7.2553	5.41987	7.41793	7.2553	5.41987	7.41793	8815	2408	9089	83.9084	22.6971	96.9316	209.657	57.867	261.972
415400	04115	p53 signaling pathway	3.05198e-09	5.402e-07	1.74258e-08	415400	NM_001004369,XM_015278892	CCNB1	cyclin B1	protein_coding	NP_001004369.1;XP_015134378.3	3052	.	-3.63006	6.59738	2.39357e-18	8.59444e-17	1.12011	7.33028	0.426244	0.654565	4.06607	6.72707	3.08035e-21	1.27572e-19	7.2553	5.41987	7.41793	7.2553	5.41987	7.41793	8815	2408	9089	83.9084	22.6971	96.9316	209.657	57.867	261.972
415400	04218	Cellular senescence	2.57427e-17	4.55647e-15	5.69558e-16	415400	NM_001004369,XM_015278892	CCNB1	cyclin B1	protein_coding	NP_001004369.1;XP_015134378.3	3052	.	-3.63006	6.59738	2.39357e-18	8.59444e-17	1.12011	7.33028	0.426244	0.654565	4.06607	6.72707	3.08035e-21	1.27572e-19	7.2553	5.41987	7.41793	7.2553	5.41987	7.41793	8815	2408	9089	83.9084	22.6971	96.9316	209.657	57.867	261.972
415400	04914	Progesterone-mediated oocyte maturation	2.96303e-07	5.24456e-05	1.19194e-06	415400	NM_001004369,XM_015278892	CCNB1	cyclin B1	protein_coding	NP_001004369.1;XP_015134378.3	3052	.	-3.63006	6.59738	2.39357e-18	8.59444e-17	1.12011	7.33028	0.426244	0.654565	4.06607	6.72707	3.08035e-21	1.27572e-19	7.2553	5.41987	7.41793	7.2553	5.41987	7.41793	8815	2408	9089	83.9084	22.6971	96.9316	209.657	57.867	261.972
415405	04530	Tight junction	2.16001e-05	0.00382322	6.37203e-05	415405	XM_015278900,XM_040706837,XM_040706838,XM_040706839,XM_040706840,XM_040706841,XM_040706843,XM_046899259	CGNL1	cingulin like 1, transcript variant X2	protein_coding	XP_015134386.3;XP_040562771.1;XP_040562772.1;XP_040562773.1;XP_040562774.1;XP_040562775.1;XP_040562777.1;XP_046755215.1	3158	.	2.00834	1.80971	8.33485e-05	0.000383661	2.00147	1.80532	0.000101853	0.000959801	-1.00342	2.22158	1	1	1.72563	2.49465	2.4906	1.72563	2.49465	2.4906	134	267	247	0.323187	0.64229	0.655591	0.807531	1.63754	1.77183
415455	00230	Purine metabolism	9.6418e-10	1.7066e-07	6.56384e-09	415455	XM_040706766,XM_040706767,XM_040706768,XM_046899145,XM_046899146,XM_046899147,XM_046899148,XM_046899149,XM_046899150,XM_046899151,XM_046899152	PDE8A	phosphodiesterase 8A, transcript variant X6	protein_coding	XP_040562700.1;XP_040562701.1;XP_040562702.1;XP_046755101.1;XP_046755102.1;XP_046755103.1;XP_046755104.1;XP_046755105.1;XP_046755106.1;XP_046755107.1;XP_046755108.1	4485	.	2.78435	6.35824	2.42473e-12	4.24852e-11	-1.28006	5.27183	0.0893332	0.22926	-3.56412	6.27254	8.3469e-18	2.3266e-16	5.47048	6.92686	5.12333	5.47048	6.92686	5.12333	2517	6950	1810	3.17588	9.69196	1.65393	7.93538	24.7099	4.46999
415458	04068	FoxO signaling pathway	1.41846e-09	2.51068e-07	9.29882e-09	415458	XM_015292025,XM_046899155	HOMER2	homer scaffolding protein 2, transcript variant X1	protein_coding	XP_015147511.1;XP_046755111.1	4499	.	-1.1775	2.09402	0.342915	0.474966	1.71493	2.64391	0.000968922	0.00653929	2.01933	2.5618	2.05536e-05	0.000104227	2.48028	2.28963	3.14667	2.48028	2.28963	3.14667	266	224	420	2.96022	2.47029	5.23949	7.39652	6.29807	14.1605
415467	03008	Ribosome biogenesis in eukaryotes	3.7959e-05	0.00671875	0.000106647	415467	NM_001039256	EFL1	elongation factor like GTPase 1	protein_coding	NP_001034345.3	49990	.	-1.34482	6.56952	0.0386042	0.0819532	1.50318	7.09104	0.00438474	0.0227152	2.02151	6.93516	1.03827e-06	6.86333e-06	6.78011	6.35721	7.36374	6.78011	6.35721	7.36374	6325	4664	8752	23.568	17.2112	36.5338	58.8881	43.8804	98.7379
415482	00350	Tyrosine metabolism	0.000553191	0.0979148	0.00125532	415482	NM_001277473	FAH	fumarylacetoacetate hydrolase	protein_coding	NP_001264402.2	4886	.	1.34168	-1.5681	0.533661	0.663967	-4.46422	-2.35282	0.016576	0.0649657	-5.98826	-2.05318	0.00148807	0.004774	0.331445	0.430027	0.0787666	0.331445	0.430027	0.0787666	15	20	3	0.137274	0.183687	0.026102	0.342998	0.468316	0.070546
415487	03320	PPAR signaling pathway	5.045e-05	0.00892965	0.000135298	415487	NM_001127439,XM_015292004,XM_015292005,XM_046899058,XM_046899059,XM_046899060	PLIN1	perilipin 1	protein_coding	NP_001120911.1;XP_015147490.2;XP_015147491.2;XP_046755014.1;XP_046755015.1;XP_046755016.1	49996	.	3.39847	-1.26727	0.00125538	0.00432072	-1.30972	-2.41135	0.643095	0.829649	-4.44936	-1.31939	0.00016937	0.000701245	0.229197	0.669335	0.177515	0.229197	0.669335	0.177515	10	34	7	0.051863	0.188051	0.038566	0.129587	0.479441	0.10423
415487	04371	Apelin signaling pathway	4.10629e-07	7.26812e-05	1.61514e-06	415487	NM_001127439,XM_015292004,XM_015292005,XM_046899058,XM_046899059,XM_046899060	PLIN1	perilipin 1	protein_coding	NP_001120911.1;XP_015147490.2;XP_015147491.2;XP_046755014.1;XP_046755015.1;XP_046755016.1	49996	.	3.39847	-1.26727	0.00125538	0.00432072	-1.30972	-2.41135	0.643095	0.829649	-4.44936	-1.31939	0.00016937	0.000701245	0.229197	0.669335	0.177515	0.229197	0.669335	0.177515	10	34	7	0.051863	0.188051	0.038566	0.129587	0.479441	0.10423
[truncated: 2,101 more rows]
