# Supplementary material for: Transcriptional effects of influenza virus M1 and NP gene expression in DF-1 cells and their immunogenicity in cognate B21 chickens
Source: BMC Vet Res. 2026 Apr 7;22:281. doi: 10.1186/s12917-026-05433-8 (PMC13191996; doi:10.1186/s12917-026-05433-8)
Supplement: Supplementary file 5 — Additional file 5. Gene Ontology (GO) Enrichment Analysis of Biological Process, Molecular Function, and Cellular Component. [file 12917_2026_5433_MOESM5_ESM.xlsx]

## Sheet: Additional file 5
Additional file 5. Gene Ontology (GO) Enrichment Analysis of Biological Process, Molecular Function, and Cellular Component.
source	term_id	term_name	intersections	adjusted_p_value	term_size	query_size	intersection_size	effective_domain_size
GO:BP	GO:0006261	DNA-templated DNA replication	422104, 404775, 373984, 429525, 423688, 100857489, 374246, 426764, 425297, 421799, 424958, 415927, 421951, 422978, 418058, 424640, 723780, 420231, 396542, 423658, 416027, 374139, 417868, 418326, 426646, 415749, 404292, 418504, 425530, 419262, 373935, 415489, 415577, 421505, 415548, 415824, 415684, 417714, 423933, 396086, 426254, 423264, 425626, 100529062, 424295, 421642, 378910, 419125, 424507, 4…	1.21028e-13	116	2692	66	12952
GO:CC	GO:0000793	condensed chromosome	417997, 416575, 417629, 420354, 415654, 421849, 421226, 422548, 419737, 395188, 416584, 426704, 423504, 395570, 100113359, 378922, 420668, 771186, 418021, 427432, 418093, 429810, 374139, 419269, 373983, 418948, 421484, 422457, 420571, 395135, 417460, 100859557, 426088, 420201, 419521, 427162, 418275, 416868, 395922, 421716, 415577, 426276, 431608, 423949, 421367, 415552, 395316, 424689, 396086, 4…	1.99437e-13	185	2878	87	14220
GO:BP	GO:0051276	chromosome organization	396193, 416575, 415654, 421849, 373984, 421226, 423688, 100857489, 374246, 419737, 395823, 395188, 418494, 426609, 417954, 423504, 395570, 416423, 100113359, 378922, 427278, 421951, 100125976, 417563, 419578, 429092, 420668, 771186, 404771, 418319, 425304, 396252, 420231, 423658, 395081, 395962, 100859133, 426499, 419269, 416158, 396258, 422457, 100859339, 423809, 395135, 416565, 424611, 420201, …	1.1593e-12	335	2692	134	12952
GO:BP	GO:0006260	DNA replication	430516, 422104, 404775, 373984, 429525, 423688, 100857489, 374246, 426764, 425297, 395188, 421799, 420578, 424958, 424783, 415927, 421951, 417563, 422978, 418058, 424640, 396494, 723780, 101748706, 420231, 396542, 423658, 416027, 374139, 396172, 417868, 418326, 426646, 422457, 415749, 404292, 418504, 425530, 770217, 419262, 373935, 424777, 415489, 415577, 421505, 415548, 378896, 419566, 769677, 4…	1.1593e-12	180	2692	86	12952
GO:CC	GO:0005694	chromosome	417997, 395782, 396193, 424727, 770846, 416838, 416098, 422104, 417160, 374202, 416575, 417629, 404775, 373931, 420354, 415654, 424558, 421849, 373984, 421226, 418514, 423688, 422548, 374246, 419737, 396142, 426764, 374078, 101751192, 420946, 425297, 395188, 424600, 417471, 423443, 420650, 395229, 416584, 418494, 771938, 421799, 426704, 426208, 417954, 423504, 395570, 420578, 100113359, 424958, 4…	1.49666e-12	886	2878	275	14220
GO:BP	GO:0022402	cell cycle process	374150, 395432, 396193, 723789, 416457, 416575, 417629, 422608, 420354, 425103, 101749531, 421849, 373984, 421226, 423688, 395852, 100857489, 428191, 374246, 419737, 396142, 426764, 693255, 374078, 101751192, 420946, 422746, 395823, 425297, 428589, 395188, 417471, 415855, 420650, 418494, 100858074, 426704, 426609, 423504, 395570, 100113359, 378922, 427278, 419524, 418960, 415619, 421951, 418824, …	1.76341e-10	789	2692	250	12952
GO:BP	GO:0007059	chromosome segregation	396193, 416575, 417629, 425103, 421849, 421226, 100857489, 419737, 374078, 395823, 395188, 420650, 418494, 426704, 395570, 378922, 427278, 419524, 421951, 418824, 419578, 415400, 420668, 771186, 404771, 425304, 396252, 420231, 429810, 395081, 426499, 419269, 373983, 418948, 416158, 396258, 422457, 423809, 395135, 427238, 416565, 100859557, 424111, 426088, 420201, 423212, 427162, 418275, 415792, 4…	4.60231e-10	264	2692	106	12952
GO:BP	GO:0007049	cell cycle	374150, 395432, 396193, 723789, 422108, 416457, 422512, 374202, 416575, 417629, 422608, 420354, 425103, 419126, 101749531, 421849, 373984, 421226, 421169, 768655, 423688, 395852, 100857489, 428191, 374246, 419737, 396142, 426764, 693255, 374078, 101751192, 420946, 422746, 395766, 395823, 425366, 425297, 428589, 395188, 417471, 415855, 378914, 420650, 418494, 100858074, 426704, 426609, 423504, 395…	4.60231e-10	986	2692	297	12952
GO:BP	GO:1903047	mitotic cell cycle process	374150, 395432, 396193, 723789, 416575, 422608, 420354, 101749531, 421849, 373984, 421226, 423688, 395852, 100857489, 374246, 419737, 396142, 426764, 395823, 425297, 428589, 395188, 100858074, 423504, 100113359, 378922, 427278, 419524, 418960, 415619, 421951, 100125976, 419578, 420245, 421373, 415400, 420668, 396494, 396361, 418319, 425304, 396252, 420231, 424621, 429810, 395081, 374139, 426499, …	4.60231e-10	461	2692	162	12952
GO:BP	GO:0000278	mitotic cell cycle	374150, 395432, 396193, 723789, 422108, 416575, 422608, 420354, 101749531, 421849, 373984, 421226, 421169, 768655, 423688, 395852, 100857489, 374246, 419737, 396142, 426764, 395766, 395823, 425297, 428589, 395188, 378914, 100858074, 423504, 396110, 100113359, 423418, 378922, 427278, 419524, 418960, 415619, 421951, 419968, 100125976, 417554, 422978, 419578, 420245, 421373, 100134845, 415400, 42066…	5.14291e-10	557	2692	187	12952
GO:CC	GO:0000779	condensed chromosome, centromeric region	417997, 416575, 417629, 420354, 415654, 421849, 421226, 422548, 419737, 426704, 100113359, 378922, 420668, 418093, 418948, 421484, 420571, 395135, 426088, 420201, 419521, 427162, 395922, 421716, 423949, 421367, 415552, 395316, 424689, 426254, 415952, 395357, 424583, 395134, 416597, 416872, 693254, 776802, 421607, 416865, 422014, 101751988, 424172, 426563, 693246, 396270, 422675, 422822, 424563, 3…	1.59099e-08	120	2878	56	14220
GO:CC	GO:0030312	external encapsulating structure	395432, 417891, 418378, 373987, 100859612, 395568, 415344, 418893, 396441, 422350, 422977, 417998, 427160, 396452, 419533, 420744, 419031, 395237, 419733, 423105, 424391, 417374, 419407, 415533, 396483, 424770, 776031, 768899, 423413, 423834, 416291, 386571, 428543, 395686, 427445, 422672, 374046, 374039, 770043, 395565, 396213, 421461, 396548, 422728, 395875, 769237, 418393, 396243, 396474, 3961…	1.59099e-08	237	2878	91	14220
GO:CC	GO:0031012	extracellular matrix	395432, 417891, 418378, 373987, 100859612, 395568, 415344, 418893, 396441, 422350, 422977, 417998, 427160, 396452, 419533, 420744, 419031, 395237, 419733, 423105, 424391, 417374, 419407, 415533, 396483, 424770, 776031, 768899, 423413, 423834, 416291, 386571, 428543, 395686, 427445, 422672, 374046, 374039, 770043, 395565, 396213, 421461, 396548, 422728, 395875, 769237, 418393, 396243, 396474, 3961…	1.59099e-08	237	2878	91	14220
GO:CC	GO:0098687	chromosomal region	417997, 416575, 417629, 420354, 415654, 421849, 421226, 423688, 422548, 374246, 419737, 374078, 395188, 420650, 416584, 418494, 426704, 395570, 100113359, 378922, 429092, 420668, 418021, 424640, 418093, 107057175, 374139, 418948, 421484, 422457, 420571, 395135, 424111, 426088, 420201, 419521, 423212, 427162, 100857289, 419262, 395922, 415792, 421716, 415577, 416232, 423949, 421367, 378896, 419566…	1.66528e-08	252	2878	95	14220
GO:CC	GO:0000776	kinetochore	417997, 416575, 417629, 420354, 415654, 421849, 421226, 422548, 426704, 378922, 420668, 418093, 418948, 421484, 420571, 395135, 426088, 420201, 419521, 427162, 395922, 421716, 423949, 421367, 415552, 395316, 424689, 426254, 415952, 395357, 424583, 395134, 416597, 416872, 693254, 776802, 421607, 416865, 422014, 101751988, 424172, 426563, 693246, 396270, 422675, 424563, 395207, 420879, 771417, 4213…	2.53685e-08	113	2878	53	14220
GO:CC	GO:0000940	outer kinetochore	416575, 417629, 421226, 378922, 418948, 395135, 426088, 421367, 395357, 395134, 693254, 424172, 423007, 416172	2.70978e-08	14	2878	14	14220
GO:CC	GO:0000228	nuclear chromosome	424727, 770846, 416575, 373984, 426764, 420946, 425297, 395188, 421799, 423504, 395570, 420578, 418841, 417563, 418058, 771186, 418021, 424640, 427432, 429810, 418140, 416027, 374139, 419269, 373983, 422401, 426646, 422457, 415749, 417460, 100859557, 418275, 416868, 422553, 415577, 426276, 419566, 415824, 423721, 417714, 396086, 416022, 424975, 100857391, 424295, 100858366, 416776, 422043, 421878…	3.34936e-08	143	2878	62	14220
GO:MF	GO:0097367	carbohydrate derivative binding	421928, 422129, 771724, 427376, 430516, 417257, 112529948, 395432, 396193, 395315, 426504, 417898, 428994, 396406, 373987, 417310, 395807, 416575, 427758, 421460, 424325, 396416, 101749876, 417338, 421849, 424812, 770081, 421626, 421226, 427478, 396248, 378783, 417192, 421169, 768655, 416296, 423688, 416633, 395568, 422266, 395538, 426764, 420946, 395823, 395514, 423479, 428589, 423086, 395188, 3…	4.13176e-08	1885	2549	501	12303
GO:CC	GO:0000775	chromosome, centromeric region	417997, 416575, 417629, 420354, 415654, 421849, 421226, 422548, 419737, 374078, 395188, 420650, 416584, 418494, 426704, 395570, 100113359, 378922, 420668, 418093, 107057175, 418948, 421484, 422457, 420571, 395135, 424111, 426088, 420201, 419521, 423212, 427162, 395922, 421716, 423949, 421367, 415552, 121107187, 395316, 424689, 426254, 415952, 395357, 424583, 427231, 395134, 416597, 420358, 416872…	4.33924e-08	174	2878	71	14220
GO:MF	GO:0005515	protein binding	768449, 421928, 374150, 417997, 396488, 416223, 420218, 427376, 395736, 429506, 395782, 429474, 395432, 396193, 723789, 427107, 421489, 422108, 418268, 416886, 101750586, 408185, 415741, 417898, 416838, 426075, 396205, 396406, 426737, 415705, 417540, 431657, 373987, 417310, 374202, 121109863, 422162, 423366, 421693, 396550, 395807, 395863, 416575, 424168, 415481, 395274, 416842, 417629, 428249, 3…	9.41685e-08	4602	2549	1094	12303
GO:BP	GO:0000280	nuclear division	396193, 416575, 420354, 421849, 421226, 419737, 420946, 395823, 395188, 417471, 415855, 420650, 423504, 395570, 378922, 419524, 415619, 421951, 419578, 420245, 415400, 420668, 771186, 427432, 425304, 396252, 420231, 429810, 395081, 426499, 419269, 395097, 416158, 396258, 417938, 422457, 100859339, 423809, 395135, 416565, 374128, 424466, 420201, 427162, 418275, 422553, 417391, 415792, 415567, 4243…	2.18341e-07	271	2692	101	12952
GO:CC	GO:0062023	collagen-containing extracellular matrix	395432, 417891, 418378, 395568, 396441, 422350, 422977, 417998, 419533, 419031, 395237, 419733, 424391, 415533, 424770, 776031, 768899, 423413, 416291, 427445, 374046, 395565, 396213, 421461, 422728, 395875, 769237, 418393, 396243, 396292, 424435, 424805, 418795, 396297, 395454, 422535, 396340, 396133, 395429, 770863, 769222, 427971, 428148, 422348, 420087, 386583	5.63838e-07	100	2878	46	14220
GO:CC	GO:0005576	extracellular region	396488, 395828, 395432, 417891, 418268, 418378, 408185, 419248, 427649, 373987, 121107581, 425657, 418430, 417122, 419077, 396248, 378783, 395321, 423158, 422168, 100859903, 421507, 415344, 423989, 396441, 427908, 422620, 404533, 419231, 427942, 417794, 422894, 100858701, 415783, 423418, 769077, 427160, 396452, 101748931, 415619, 417298, 420271, 396495, 100857237, 419533, 101751055, 396090, 42074…	9.15911e-07	1163	2878	312	14220
GO:BP	GO:0045005	DNA-templated DNA replication maintenance of fidelity	422104, 404775, 373984, 374246, 421799, 415927, 421951, 723780, 423658, 374139, 418326, 404292, 418504, 419262, 415577, 421505, 415548, 415684, 396086, 423264, 378910, 419125, 418144, 422549, 100857742, 771417	1.53654e-06	40	2692	26	12952
GO:CC	GO:0110165	cellular anatomical structure	396201, 768449, 421928, 374150, 417048, 417997, 396488, 422129, 415361, 416223, 429144, 420074, 395241, 420218, 771724, 427376, 430516, 417257, 417813, 422062, 395828, 395736, 429506, 417050, 395782, 768911, 771902, 429474, 395432, 417891, 396193, 723789, 424872, 420751, 427107, 421489, 422108, 395315, 396114, 418268, 424227, 424214, 421965, 416886, 423450, 421953, 418378, 421858, 101750586, 4289…	1.68998e-06	13896	2878	2849	14220
GO:BP	GO:0098813	nuclear chromosome segregation	396193, 416575, 425103, 421849, 421226, 100857489, 419737, 395823, 395188, 420650, 426704, 378922, 427278, 421951, 419578, 415400, 420668, 771186, 404771, 425304, 396252, 420231, 395081, 426499, 419269, 416158, 396258, 422457, 423809, 395135, 416565, 420201, 427162, 418275, 415792, 415567, 424354, 426276, 423949, 420798, 421367, 378896, 415552, 427834, 772119, 426254, 395357, 424583, 423213, 3951…	1.88279e-06	200	2692	78	12952
GO:BP	GO:0000070	mitotic sister chromatid segregation	396193, 416575, 421849, 421226, 419737, 395823, 395188, 378922, 421951, 419578, 420668, 425304, 396252, 395081, 426499, 396258, 422457, 423809, 395135, 416565, 420201, 427162, 418275, 415567, 426276, 423949, 420798, 421367, 415552, 427834, 426254, 424583, 423213, 395134, 421533, 421642, 693254, 420154, 416962, 421607, 416865, 426884, 421448, 417793, 422675, 100859413, 422822, 424563, 396156, 4208…	4.14091e-06	123	2692	54	12952
GO:BP	GO:0140014	mitotic nuclear division	396193, 416575, 420354, 421849, 421226, 419737, 395823, 395188, 378922, 419524, 415619, 421951, 419578, 420245, 420668, 425304, 396252, 429810, 395081, 426499, 395097, 396258, 422457, 423809, 395135, 416565, 374128, 424466, 420201, 427162, 418275, 417391, 415567, 418174, 426276, 423949, 420798, 421367, 415552, 427834, 426254, 769298, 424583, 423213, 395134, 428167, 416597, 421533, 421642, 693254,…	5.29105e-06	177	2692	70	12952
GO:BP	GO:0048285	organelle fission	396193, 416575, 420354, 421849, 421226, 419737, 420946, 395823, 395188, 417471, 415855, 420650, 424431, 423504, 395570, 378922, 419524, 415619, 421951, 419578, 420245, 415400, 420668, 771186, 427432, 425304, 396252, 420231, 429810, 395081, 426499, 419269, 395097, 416158, 396258, 417938, 422457, 100859339, 423809, 395135, 416565, 374128, 424466, 420201, 427162, 415750, 418275, 422553, 417391, 4157…	5.78595e-06	306	2692	106	12952
GO:MF	GO:0140657	ATP-dependent activity	415361, 427376, 417257, 426504, 396529, 428770, 421626, 417192, 423688, 100857489, 426764, 420946, 395823, 395188, 421537, 420090, 422977, 417959, 396549, 431656, 421401, 423504, 395570, 417541, 422080, 424958, 424947, 419968, 428274, 418058, 429092, 415943, 429432, 427456, 424640, 422026, 768854, 424490, 107050879, 418936, 416834, 101748706, 428510, 396542, 427084, 421880, 416027, 419872, 768898…	5.99421e-06	489	2549	154	12303
GO:BP	GO:0031297	replication fork processing	422104, 404775, 373984, 374246, 421799, 415927, 421951, 723780, 423658, 374139, 418326, 418504, 419262, 415577, 421505, 415548, 415684, 396086, 423264, 378910, 419125, 418144, 422549, 771417	1.0125e-05	38	2692	24	12952
GO:BP	GO:0051784	negative regulation of nuclear division	416575, 420354, 421849, 421226, 378922, 421951, 420245, 420668, 427432, 416565, 417391, 423949, 420798, 415552, 427834, 427718, 395134, 421642, 416865, 374260, 421448, 422675, 420879, 425071, 423007, 416172	1.76564e-05	44	2692	26	12952
GO:MF	GO:0030554	adenyl nucleotide binding	422129, 420218, 771724, 427376, 430516, 417257, 422093, 395315, 426504, 417898, 428994, 396406, 417310, 395807, 416575, 424325, 396416, 421849, 424812, 421626, 421226, 427478, 396248, 378783, 417192, 768655, 423688, 416633, 426764, 420946, 395823, 423086, 395188, 426335, 378909, 421537, 418493, 416769, 423443, 418639, 422977, 426856, 424086, 101750513, 121108144, 107055115, 417959, 431656, 423958…	1.78095e-05	1301	2549	347	12303
GO:BP	GO:0000819	sister chromatid segregation	396193, 416575, 421849, 421226, 100857489, 419737, 395823, 395188, 378922, 427278, 421951, 419578, 420668, 425304, 396252, 395081, 426499, 396258, 422457, 423809, 395135, 416565, 420201, 427162, 418275, 415567, 426276, 423949, 420798, 421367, 415552, 427834, 426254, 424583, 423213, 395134, 421533, 421642, 693254, 420154, 416962, 421607, 416865, 426884, 421448, 417793, 422675, 100859413, 422822, 4…	1.78911e-05	135	2692	56	12952
GO:MF	GO:0043168	anion binding	421928, 422129, 420218, 771724, 427376, 430516, 417257, 112529948, 429474, 396193, 422093, 395315, 426504, 417898, 428994, 396406, 417310, 396550, 395807, 416575, 101750333, 427758, 421460, 424325, 396416, 101749876, 417338, 426126, 421849, 424812, 415746, 770081, 421626, 421226, 427478, 396248, 378783, 417192, 395321, 421169, 768655, 416296, 423688, 416633, 416520, 422266, 426764, 420946, 395823…	2.20467e-05	2058	2549	518	12303
GO:MF	GO:0017076	purine nucleotide binding	421928, 422129, 420218, 771724, 427376, 430516, 417257, 112529948, 396193, 422093, 395315, 426504, 417898, 428994, 396406, 417310, 395807, 416575, 427758, 421460, 424325, 396416, 101749876, 417338, 421849, 424812, 770081, 421626, 421226, 427478, 396248, 378783, 417192, 421169, 768655, 416296, 423688, 416633, 422266, 426764, 420946, 395823, 395514, 423479, 428589, 423086, 395188, 426335, 378909, 4…	2.20467e-05	1780	2549	455	12303
GO:CC	GO:0000939	inner kinetochore	422548, 427162, 421716, 395316, 424689, 415952, 422014, 426563, 693246, 395207, 771417, 417982	2.29475e-05	14	2878	12	14220
GO:MF	GO:0032559	adenyl ribonucleotide binding	422129, 771724, 427376, 430516, 417257, 395315, 426504, 417898, 428994, 396406, 417310, 416575, 424325, 396416, 421849, 424812, 421626, 421226, 427478, 396248, 378783, 417192, 768655, 423688, 416633, 426764, 420946, 395823, 423086, 395188, 378909, 421537, 418493, 416769, 423443, 418639, 422977, 426856, 424086, 101750513, 121108144, 107055115, 417959, 431656, 426609, 421401, 374166, 423504, 395570…	2.45616e-05	1225	2549	327	12303
GO:MF	GO:0008017	microtubule binding	426737, 121109863, 416575, 417629, 373920, 425103, 421626, 415588, 422746, 395823, 424557, 396452, 418824, 419968, 417931, 429432, 427456, 422026, 107050879, 770336, 421765, 421178, 423809, 427398, 395135, 416220, 423238, 374242, 423793, 429363, 420708, 422131, 395701, 420505, 100857732, 415567, 420405, 421563, 427821, 415630, 430761, 416384, 121108481, 422566, 419069, 418903, 395357, 424583, 107…	2.45616e-05	180	2549	68	12303
GO:MF	GO:0003777	microtubule motor activity	395823, 419968, 415943, 429432, 427456, 422026, 107050879, 428510, 424048, 421178, 423809, 427398, 416220, 423238, 416004, 423793, 420708, 415567, 427004, 420405, 421563, 415630, 430761, 424583, 421607, 427829, 417314, 416332, 421260	2.45616e-05	54	2549	29	12303
GO:MF	GO:0032553	ribonucleotide binding	421928, 422129, 771724, 427376, 430516, 417257, 112529948, 396193, 395315, 426504, 417898, 428994, 396406, 417310, 395807, 416575, 427758, 421460, 424325, 396416, 101749876, 417338, 421849, 424812, 770081, 421626, 421226, 427478, 396248, 378783, 417192, 421169, 768655, 416296, 423688, 416633, 422266, 426764, 420946, 395823, 395514, 423479, 428589, 423086, 395188, 378909, 421537, 121106625, 418493…	2.73077e-05	1719	2549	439	12303
GO:MF	GO:0044877	protein-containing complex binding	421928, 396488, 417050, 417891, 771559, 416363, 373987, 417310, 416575, 425009, 373984, 415702, 395321, 420882, 395538, 430099, 431244, 422975, 420023, 395188, 768420, 423443, 417998, 423958, 424594, 417954, 427447, 427211, 396452, 426361, 100857227, 417929, 424087, 417931, 424467, 373917, 415620, 771715, 419031, 420415, 419995, 395818, 423105, 422440, 396191, 396413, 396494, 416814, 772164, 4242…	2.77533e-05	679	2549	196	12303
GO:MF	GO:0032555	purine ribonucleotide binding	421928, 422129, 771724, 427376, 430516, 417257, 112529948, 396193, 395315, 426504, 417898, 428994, 396406, 417310, 416575, 427758, 421460, 424325, 396416, 101749876, 417338, 421849, 424812, 770081, 421626, 421226, 427478, 396248, 378783, 417192, 421169, 768655, 416296, 423688, 416633, 422266, 426764, 420946, 395823, 395514, 423479, 428589, 423086, 395188, 378909, 421537, 121106625, 418493, 416769…	2.77533e-05	1704	2549	435	12303
GO:MF	GO:0005518	collagen binding	417891, 373987, 430099, 417998, 100857227, 419031, 395818, 768899, 396329, 374128, 770043, 415633, 395951, 769237, 396474, 396292, 428199, 428448, 396000, 374196, 417256, 395897, 419950, 414142, 396228	2.9634e-05	44	2549	25	12303
GO:CC	GO:0071944	cell periphery	768449, 421928, 422129, 415361, 416223, 422062, 395736, 417050, 395432, 417891, 427107, 422108, 396114, 418268, 424214, 418378, 421858, 101750586, 416457, 415741, 422040, 396406, 426737, 417547, 415705, 427649, 373987, 121109863, 395807, 421142, 418327, 424168, 416271, 395274, 100859449, 427449, 422012, 421460, 424325, 396416, 422842, 424827, 418573, 396529, 100859628, 423536, 421720, 107050029, …	2.96839e-05	3420	2878	795	14220
GO:BP	GO:0051726	regulation of cell cycle	395432, 723789, 422108, 416457, 422512, 374202, 416575, 422608, 420354, 425103, 419126, 421849, 421226, 768655, 423688, 395852, 100857489, 374246, 396142, 693255, 420946, 395766, 425366, 378914, 100858074, 426704, 426609, 423504, 396110, 423418, 378922, 427278, 419524, 418960, 415619, 421951, 100125976, 417554, 422978, 420245, 421373, 100134845, 420668, 395237, 422497, 422226, 396413, 396494, 427…	3.15847e-05	638	2692	188	12952
GO:BP	GO:0006270	DNA replication initiation	429525, 100857489, 426764, 418058, 424640, 420231, 416027, 426646, 415749, 425530, 415489, 417714, 426254, 100529062, 424295, 421004, 416776, 422043, 421878, 418593	3.34982e-05	30	2692	20	12952
GO:BP	GO:0007017	microtubule-based process	427376, 395432, 771706, 422108, 772054, 416575, 373920, 417754, 420498, 421626, 415702, 427953, 421169, 419060, 428191, 693255, 415588, 422746, 395823, 395188, 415855, 421767, 421037, 426704, 426609, 100113359, 418418, 431612, 423367, 418960, 421951, 396134, 418824, 419968, 100125976, 417931, 419578, 415400, 420668, 422497, 419780, 415943, 429432, 418021, 427456, 418497, 422026, 422009, 107050879…	4.31767e-05	613	2692	181	12952
GO:MF	GO:1901363	heterocyclic compound binding	421928, 422129, 420218, 771724, 427376, 430516, 417257, 112529948, 429474, 396193, 422093, 395315, 426504, 421858, 417898, 428994, 396406, 776024, 417310, 396550, 395807, 416575, 101750333, 427758, 421460, 424325, 396416, 101749876, 417338, 421849, 424812, 415746, 770081, 421626, 421226, 427478, 396248, 378783, 417192, 421169, 768655, 416296, 423688, 416633, 416520, 422266, 426764, 420946, 395823…	4.57624e-05	2031	2549	506	12303
GO:MF	GO:0042802	identical protein binding	420218, 429506, 422108, 396406, 417540, 373987, 423366, 421693, 395807, 395863, 416575, 395274, 428249, 373920, 426812, 415724, 421849, 373984, 416910, 396524, 421003, 427478, 429525, 378783, 416520, 693255, 427662, 101751192, 422746, 395766, 424716, 428427, 101750986, 770805, 423086, 421755, 378909, 421537, 416521, 395911, 427908, 418639, 771849, 427768, 101750513, 422190, 418494, 421821, 374166…	4.57624e-05	1354	2549	353	12303
GO:MF	GO:0005524	ATP binding	422129, 771724, 427376, 430516, 417257, 395315, 426504, 417898, 428994, 396406, 417310, 416575, 424325, 396416, 421849, 424812, 421626, 421226, 396248, 378783, 417192, 768655, 423688, 416633, 426764, 420946, 395823, 423086, 395188, 378909, 421537, 418493, 416769, 423443, 418639, 422977, 426856, 424086, 101750513, 121108144, 107055115, 417959, 431656, 426609, 421401, 374166, 423504, 395570, 417541…	4.57624e-05	1202	2549	318	12303
GO:MF	GO:0017116	single-stranded DNA helicase activity	423688, 426764, 424958, 418058, 429092, 396542, 418326, 396086, 769609, 420358, 422043, 418907, 416531	5.28346e-05	16	2549	13	12303
GO:MF	GO:0000166	nucleotide binding	421928, 422129, 420218, 771724, 427376, 430516, 417257, 112529948, 429474, 396193, 422093, 395315, 426504, 417898, 428994, 396406, 776024, 417310, 395807, 416575, 427758, 421460, 424325, 396416, 101749876, 417338, 421849, 424812, 770081, 421626, 421226, 427478, 396248, 378783, 417192, 421169, 768655, 416296, 423688, 416633, 422266, 426764, 420946, 395823, 395514, 423479, 428589, 423086, 395188, 4…	5.42501e-05	1919	2549	480	12303
GO:MF	GO:0035639	purine ribonucleoside triphosphate binding	422129, 771724, 427376, 430516, 417257, 112529948, 396193, 395315, 426504, 417898, 428994, 396406, 417310, 416575, 427758, 421460, 424325, 396416, 101749876, 417338, 421849, 424812, 770081, 421626, 421226, 396248, 378783, 417192, 421169, 768655, 416296, 423688, 416633, 426764, 420946, 395823, 395514, 423479, 428589, 423086, 395188, 378909, 421537, 121106625, 418493, 416769, 423443, 418639, 422977…	5.43884e-05	1667	2549	423	12303
GO:MF	GO:1901265	nucleoside phosphate binding	421928, 422129, 420218, 771724, 427376, 430516, 417257, 112529948, 429474, 396193, 422093, 395315, 426504, 417898, 428994, 396406, 776024, 417310, 396550, 395807, 416575, 427758, 421460, 424325, 396416, 101749876, 417338, 421849, 424812, 770081, 421626, 421226, 427478, 396248, 378783, 417192, 421169, 768655, 416296, 423688, 416633, 422266, 426764, 420946, 395823, 395514, 423479, 428589, 423086, 3…	5.43884e-05	1934	2549	483	12303
GO:BP	GO:0010564	regulation of cell cycle process	395432, 723789, 416457, 416575, 422608, 420354, 425103, 421849, 421226, 423688, 395852, 100857489, 374246, 396142, 100858074, 426704, 426609, 423504, 378922, 427278, 419524, 418960, 415619, 421951, 100125976, 422978, 420245, 421373, 420668, 395237, 422497, 422226, 396494, 427432, 396361, 396252, 424621, 429810, 395081, 770336, 395097, 373983, 422401, 421484, 417938, 417868, 107052930, 422457, 770…	5.75663e-05	440	2692	137	12952
GO:CC	GO:0005615	extracellular space	396488, 395432, 417891, 418268, 418378, 408185, 427649, 373987, 418430, 417122, 419077, 396248, 378783, 421507, 415344, 423989, 427908, 422620, 419231, 427942, 417794, 100858701, 415783, 396495, 100857237, 419533, 396090, 420744, 373917, 422531, 769143, 396197, 396277, 423079, 395237, 771433, 422581, 395818, 419733, 395654, 417464, 396191, 427666, 426312, 396413, 373967, 424391, 396361, 378895, 4…	5.92719e-05	727	2878	200	14220
GO:BP	GO:0051783	regulation of nuclear division	416575, 420354, 421849, 421226, 378922, 419524, 415619, 421951, 420245, 420668, 427432, 429810, 395097, 417938, 100859339, 416565, 374128, 417391, 423949, 420798, 415552, 427834, 427687, 418185, 769298, 419042, 423213, 427718, 395134, 421642, 416865, 374260, 421448, 422675, 100859413, 424563, 420879, 425071, 423007, 416172	9.74123e-05	89	2692	40	12952
GO:MF	GO:0003774	cytoskeletal motor activity	417310, 395823, 419968, 415943, 429432, 427456, 422026, 107050879, 428510, 424048, 421178, 423809, 427398, 416220, 423238, 416004, 423793, 101749223, 420708, 416905, 415567, 427004, 418751, 420405, 421563, 415398, 374069, 415630, 430761, 419963, 395279, 424583, 395534, 421607, 430027, 427829, 417314, 430317, 416332, 421260	0.000104116	93	2549	40	12303
GO:MF	GO:0003824	catalytic activity	421928, 417997, 422129, 415361, 429144, 395241, 420218, 771724, 430516, 417257, 395266, 429474, 396193, 422093, 421489, 395315, 418268, 424227, 424214, 426504, 423450, 421953, 418785, 408185, 424727, 419248, 107051963, 417898, 416098, 428994, 396406, 417540, 396159, 422104, 373987, 422162, 415585, 396550, 395807, 395264, 421142, 395863, 416575, 63549491, 101750333, 427758, 425306, 373920, 426812,…	0.000104326	5296	2549	1204	12303
GO:MF	GO:0140662	ATP-dependent protein folding chaperone	423504, 417541, 422496, 418802, 395853, 421586, 428806, 416183, 418917, 420930, 124416954, 423463, 418486, 395414, 417846, 396188, 424059	0.000106955	26	2549	17	12303
GO:BP	GO:0044786	cell cycle DNA replication	373984, 423688, 426764, 425297, 422978, 374139, 417868, 419262, 373935, 396086, 426254, 421642, 424507, 421004, 417408, 422043, 395719, 418593	0.000121772	27	2692	18	12952
GO:BP	GO:0006259	DNA metabolic process	430516, 395432, 424727, 770846, 417898, 416098, 422104, 416575, 422608, 404775, 373984, 429525, 423688, 100857489, 374246, 395538, 426764, 101751192, 420946, 121110417, 425297, 395188, 415855, 419012, 416584, 100858074, 421799, 426609, 424594, 417954, 415817, 395570, 420578, 416423, 424958, 415770, 416467, 418404, 424783, 415619, 415927, 417153, 421951, 417563, 431669, 422978, 421373, 418152, 418…	0.000121772	676	2692	194	12952
GO:BP	GO:0000226	microtubule cytoskeleton organization	395432, 771706, 416575, 373920, 421626, 415702, 427953, 421169, 419060, 428191, 693255, 415588, 422746, 395823, 395188, 415855, 421767, 426704, 426609, 100113359, 418418, 423367, 418960, 421951, 396134, 418824, 419968, 100125976, 417931, 419578, 415400, 422497, 415943, 418021, 422009, 416598, 429044, 396252, 424621, 429810, 417020, 395081, 374139, 426499, 770336, 396258, 423879, 100859489, 424048…	0.000142619	412	2692	128	12952
GO:CC	GO:0000794	condensed nuclear chromosome	416575, 395188, 423504, 771186, 418021, 427432, 429810, 374139, 419269, 373983, 417460, 100859557, 416868, 415577, 426276, 396086, 100857391, 100858366, 374260, 417012, 373892, 422822, 100859541, 425071, 421376	0.000169505	50	2878	25	14220
GO:MF	GO:0120543	macromolecular conformation isomerase activity	426504, 428770, 421626, 423688, 426764, 395823, 422977, 417959, 395570, 424958, 419968, 418058, 429092, 415943, 429432, 427456, 422026, 107050879, 101748706, 428510, 396542, 416027, 419872, 768898, 418326, 424048, 421178, 418965, 423809, 427398, 416220, 423238, 423429, 416004, 424611, 423793, 420708, 419262, 415577, 415567, 427004, 420405, 421563, 416992, 395449, 415630, 430761, 396086, 416022, 4…	0.000170224	200	2549	70	12303
GO:BP	GO:0033044	regulation of chromosome organization	416575, 421849, 421226, 100857489, 374246, 426609, 416423, 378922, 427278, 421951, 100125976, 429092, 420668, 425304, 396252, 395962, 100859133, 422457, 416565, 418275, 100857289, 419262, 769997, 421586, 423949, 420798, 378896, 769677, 428806, 415552, 427834, 416022, 424975, 420930, 100529062, 395134, 769402, 421642, 418486, 416865, 395414, 418144, 417846, 421448, 422675, 100859413, 422822, 42456…	0.000175604	141	2692	55	12952
GO:MF	GO:0015631	tubulin binding	426737, 121109863, 416575, 417629, 373920, 425103, 421626, 415588, 422746, 395823, 395188, 424557, 396452, 418960, 418824, 419968, 417931, 429432, 427456, 422026, 107050879, 429044, 374139, 770336, 421765, 421178, 423809, 427398, 395135, 416220, 423238, 374242, 423793, 429363, 420708, 422131, 395701, 420505, 421577, 395101, 420800, 100857732, 415567, 420405, 421563, 396048, 427821, 415630, 430761…	0.000190153	253	2549	84	12303
GO:MF	GO:0016887	ATP hydrolysis activity	417257, 421626, 417192, 423688, 100857489, 426764, 420946, 395188, 421537, 422977, 431656, 421401, 417541, 422080, 424958, 424947, 428274, 427456, 424640, 424490, 418936, 416834, 428510, 396542, 427084, 418685, 424048, 422457, 424011, 416004, 423793, 395853, 418533, 378799, 421586, 415567, 424144, 427004, 431608, 420798, 415398, 428806, 416384, 416183, 776719, 421972, 396086, 417444, 416022, 4256…	0.000223246	239	2549	80	12303
GO:BP	GO:0007346	regulation of mitotic cell cycle	395432, 723789, 422108, 416575, 422608, 420354, 421849, 421226, 768655, 395852, 100857489, 374246, 396142, 395766, 378914, 100858074, 423504, 396110, 423418, 378922, 427278, 419524, 418960, 415619, 421951, 417554, 420245, 421373, 100134845, 420668, 396494, 396361, 396252, 424621, 429810, 395097, 373983, 422401, 417868, 107052930, 770787, 416553, 416565, 770168, 374128, 424466, 418504, 420201, 424…	0.00023708	311	2692	101	12952
GO:MF	GO:0005539	glycosaminoglycan binding	395432, 373987, 395568, 395538, 422977, 396452, 420271, 427106, 395237, 419733, 395654, 396413, 373967, 374117, 395107, 428340, 426846, 427445, 422672, 395993, 395565, 415633, 415495, 424379, 769237, 418393, 417892, 419802, 422425, 428431, 424805, 395454, 415894, 374135, 427495, 396133, 395429, 395560, 414837, 415818, 427971, 415476, 429784, 424315, 416163	0.00030402	114	2549	45	12303
GO:MF	GO:0038024	cargo receptor activity	771559, 427449, 424998, 424499, 396191, 416814, 772263, 422638, 100858035, 100859371, 396102, 373945, 415894, 420523, 415545, 421960, 422637, 416163, 396154, 420361	0.000387288	36	2549	20	12303
GO:MF	GO:0003678	DNA helicase activity	423688, 426764, 422977, 424958, 418058, 429092, 396542, 418326, 419262, 415577, 396086, 416022, 425626, 424295, 769609, 378910, 420358, 422043, 418144, 100857742, 418907, 416531	0.000459311	42	2549	22	12303
GO:BP	GO:0044085	cellular component biogenesis	421928, 416223, 395241, 395736, 429506, 417050, 396193, 723789, 424872, 771706, 421489, 422108, 416886, 408185, 425734, 426075, 417547, 417160, 420232, 422162, 416575, 425009, 396416, 422842, 424827, 102723171, 415654, 424558, 417754, 424812, 770081, 421003, 431605, 415702, 418514, 420850, 423483, 427953, 378783, 419060, 420882, 416520, 428191, 374246, 395538, 427662, 771794, 422746, 416545, 3958…	0.000516799	2125	2692	523	12952
GO:BP	GO:0022414	reproductive process	374150, 427376, 429506, 395782, 395432, 771706, 424214, 408185, 772054, 374202, 395863, 416575, 424168, 424325, 373931, 417754, 421849, 420498, 420257, 427953, 378783, 374246, 395538, 100859903, 420946, 395188, 417471, 415855, 421767, 420650, 404533, 423504, 395570, 422101, 431612, 423367, 417490, 421168, 422978, 420245, 415620, 424990, 415400, 771715, 100316920, 424661, 396277, 395237, 422497, 3…	0.00051866	712	2692	199	12952
GO:BP	GO:0045839	negative regulation of mitotic nuclear division	416575, 420354, 421849, 421226, 378922, 421951, 420668, 416565, 417391, 423949, 420798, 415552, 427834, 395134, 421642, 416865, 374260, 421448, 422675, 420879, 423007, 416172	0.000569751	40	2692	22	12952
GO:BP	GO:0051306	mitotic sister chromatid separation	416575, 421849, 421226, 378922, 421951, 420668, 416565, 426276, 423949, 420798, 415552, 427834, 395134, 421642, 416865, 421448, 422675, 100859413, 424563, 420879, 423007, 416172	0.000569751	40	2692	22	12952
GO:CC	GO:0030684	preribosome	425734, 416545, 426795, 426574, 426609, 427278, 422880, 424087, 415384, 421295, 422644, 418292, 427157, 420870, 427222, 415863, 415609, 426152, 417933, 423355, 422477, 417388, 100858366, 419943, 417405, 423633, 424089, 427952, 425985, 417653, 769547	0.000573634	72	2878	31	14220
GO:BP	GO:0065004	protein-DNA complex assembly	421489, 415654, 418514, 424600, 418494, 417954, 100113359, 418404, 418152, 723780, 416027, 422457, 423212, 427162, 770217, 395922, 421716, 378896, 423640, 395316, 423721, 424689, 421972, 396086, 426254, 415952, 421718, 417210, 423734, 693254, 422024, 421004, 422014, 396099, 693246, 423083, 693250, 395207, 374037	0.000579925	92	2692	39	12952
GO:BP	GO:0007088	regulation of mitotic nuclear division	416575, 420354, 421849, 421226, 378922, 419524, 415619, 421951, 420245, 420668, 429810, 395097, 416565, 374128, 417391, 423949, 420798, 415552, 427834, 769298, 423213, 395134, 421642, 416865, 374260, 421448, 422675, 100859413, 424563, 420879, 423007, 416172	0.000641186	70	2692	32	12952
GO:BP	GO:0051052	regulation of DNA metabolic process	395432, 417898, 416098, 416575, 422608, 404775, 373984, 423688, 374246, 395538, 101751192, 420946, 395188, 415855, 419012, 100858074, 426609, 417954, 416423, 424783, 422978, 418152, 429092, 396191, 396413, 396494, 420828, 423658, 100859133, 373983, 396172, 417868, 418326, 422457, 374128, 425530, 430534, 100857289, 419262, 769997, 378799, 373935, 424777, 415489, 415577, 421586, 424685, 378896, 419…	0.000641186	261	2692	86	12952
GO:BP	GO:0006281	DNA repair	430516, 395432, 424727, 770846, 417898, 416098, 422104, 416575, 422608, 404775, 373984, 423688, 374246, 395538, 426764, 101751192, 420946, 415855, 416584, 421799, 424594, 415817, 420578, 424958, 415770, 417153, 421951, 417563, 431669, 421373, 418152, 418058, 429092, 771186, 396494, 427432, 420828, 723780, 427468, 415718, 396542, 423658, 374139, 419269, 373983, 378893, 418326, 422457, 421149, 4239…	0.000679054	374	2692	115	12952
GO:BP	GO:0045786	negative regulation of cell cycle	723789, 422108, 416457, 416575, 422608, 420354, 421849, 421226, 423688, 100857489, 374246, 396142, 378922, 421951, 422978, 420245, 421373, 420668, 427432, 396361, 396252, 373983, 395734, 417868, 107052930, 422457, 770787, 100859339, 420938, 416565, 770168, 420224, 418504, 420201, 418874, 416868, 417391, 378799, 424777, 415489, 415577, 415548, 423949, 420798, 419566, 100857380, 415552, 396282, 423…	0.000679054	224	2692	76	12952
GO:CC	GO:0005874	microtubule	426737, 416575, 417629, 373920, 420498, 421626, 421169, 415588, 424557, 421037, 417453, 419968, 419578, 420668, 415943, 429432, 427456, 422026, 107050879, 428510, 396252, 421880, 395081, 422636, 425204, 416527, 421765, 424389, 424048, 423809, 416220, 427238, 416004, 420201, 770215, 429363, 422131, 395584, 420800, 100857732, 421586, 415567, 424354, 427004, 426452, 374066, 420405, 768337, 420277, 1…	0.000705362	277	2878	86	14220
GO:BP	GO:0010965	regulation of mitotic sister chromatid separation	416575, 421849, 421226, 378922, 421951, 420668, 416565, 423949, 420798, 415552, 427834, 395134, 421642, 416865, 421448, 422675, 100859413, 424563, 420879, 423007, 416172	0.000710017	38	2692	21	12952
GO:BP	GO:1901990	regulation of mitotic cell cycle phase transition	395432, 723789, 416575, 422608, 420354, 421849, 421226, 395852, 100857489, 374246, 396142, 100858074, 423504, 378922, 427278, 418960, 421951, 421373, 420668, 396494, 396361, 396252, 424621, 373983, 422401, 417868, 107052930, 770787, 416553, 416565, 424466, 418504, 420201, 418874, 424777, 415489, 415577, 424471, 423949, 420798, 419566, 415552, 396282, 423045, 421936, 427834, 415684, 427687, 395357…	0.000710017	206	2692	71	12952
GO:BP	GO:0044772	mitotic cell cycle phase transition	374150, 395432, 723789, 416575, 422608, 420354, 101749531, 421849, 421226, 395852, 100857489, 374246, 396142, 428589, 100858074, 423504, 378922, 427278, 418960, 421951, 421373, 415400, 420668, 396494, 396361, 396252, 420231, 424621, 429810, 373983, 422401, 396172, 396167, 417868, 107052930, 770787, 416553, 416565, 424466, 418504, 420201, 418874, 430534, 424777, 415489, 415577, 424471, 418174, 423…	0.000710017	270	2692	88	12952
GO:BP	GO:2000816	negative regulation of mitotic sister chromatid separation	416575, 421849, 421226, 378922, 421951, 420668, 416565, 423949, 420798, 415552, 427834, 395134, 421642, 416865, 421448, 422675, 420879, 423007, 416172	0.000824741	33	2692	19	12952
GO:BP	GO:0033048	negative regulation of mitotic sister chromatid segregation	416575, 421849, 421226, 378922, 421951, 420668, 416565, 423949, 420798, 415552, 427834, 395134, 421642, 416865, 421448, 422675, 420879, 423007, 416172	0.000824741	33	2692	19	12952
GO:BP	GO:0033046	negative regulation of sister chromatid segregation	416575, 421849, 421226, 378922, 421951, 420668, 416565, 423949, 420798, 415552, 427834, 395134, 421642, 416865, 421448, 422675, 420879, 423007, 416172	0.000824741	33	2692	19	12952
GO:BP	GO:0045841	negative regulation of mitotic metaphase/anaphase transition	416575, 421849, 421226, 378922, 421951, 420668, 416565, 423949, 420798, 415552, 427834, 395134, 421642, 416865, 421448, 422675, 420879, 423007, 416172	0.000824741	33	2692	19	12952
GO:MF	GO:0120544	polypeptide conformation or assembly isomerase activity	421626, 395823, 419968, 415943, 429432, 427456, 422026, 107050879, 428510, 424048, 421178, 423809, 427398, 416220, 423238, 416004, 423793, 420708, 415567, 427004, 420405, 421563, 415630, 430761, 424583, 395534, 421607, 427829, 417314, 416332, 421260	0.000828615	71	2549	31	12303
GO:BP	GO:0010948	negative regulation of cell cycle process	723789, 416457, 416575, 422608, 420354, 421849, 421226, 423688, 100857489, 374246, 396142, 378922, 421951, 422978, 420245, 421373, 420668, 427432, 396361, 396252, 373983, 417868, 107052930, 422457, 770787, 420938, 416565, 420224, 418504, 420201, 418874, 416868, 417391, 378799, 424777, 415489, 415577, 415548, 423949, 420798, 419566, 415552, 396282, 423045, 427834, 415684, 426254, 100857391, 416749…	0.000945578	186	2692	65	12952
GO:BP	GO:0033260	nuclear DNA replication	373984, 423688, 426764, 425297, 374139, 419262, 373935, 396086, 426254, 424507, 421004, 417408, 422043, 395719, 418593	0.000972907	23	2692	15	12952
GO:CC	GO:0009986	cell surface	395432, 101750586, 396406, 373987, 424168, 395274, 428249, 418573, 378783, 395538, 423989, 423504, 427211, 396452, 420271, 100857227, 427678, 395237, 101752250, 396225, 395818, 419733, 423105, 395654, 395142, 396191, 426312, 396494, 416814, 417374, 426086, 395962, 419731, 424770, 427523, 418884, 768673, 396329, 419086, 416553, 426846, 374128, 421063, 419896, 427255, 396062, 427987, 396213, 418533…	0.00101591	377	2878	110	14220
GO:BP	GO:0071173	spindle assembly checkpoint signaling	416575, 421849, 421226, 378922, 421951, 420668, 416565, 423949, 420798, 415552, 427834, 395134, 416865, 421448, 422675, 420879, 423007, 416172	0.00109641	31	2692	18	12952
GO:BP	GO:0071174	mitotic spindle checkpoint signaling	416575, 421849, 421226, 378922, 421951, 420668, 416565, 423949, 420798, 415552, 427834, 395134, 416865, 421448, 422675, 420879, 423007, 416172	0.00109641	31	2692	18	12952
GO:BP	GO:0051128	regulation of cellular component organization	421928, 396488, 416223, 395241, 395736, 723789, 408185, 426075, 771559, 396406, 415705, 422162, 421142, 416575, 373920, 427449, 396416, 422842, 420354, 421849, 770081, 421003, 419077, 421226, 395321, 100857489, 395568, 428191, 374246, 422746, 770442, 768420, 396441, 771849, 422620, 100858074, 417998, 420678, 426609, 415817, 423504, 101752206, 427447, 416423, 419205, 427211, 378922, 427278, 419524…	0.00109641	1419	2692	360	12952
GO:BP	GO:0007094	mitotic spindle assembly checkpoint signaling	416575, 421849, 421226, 378922, 421951, 420668, 416565, 423949, 420798, 415552, 427834, 395134, 416865, 421448, 422675, 420879, 423007, 416172	0.00109641	31	2692	18	12952
GO:BP	GO:0030071	regulation of mitotic metaphase/anaphase transition	416575, 421849, 421226, 100857489, 378922, 427278, 421951, 420668, 416565, 423949, 420798, 415552, 427834, 395134, 421642, 416865, 421448, 422675, 100859413, 424563, 420879, 423007, 416172	0.00109641	45	2692	23	12952
GO:BP	GO:0000725	recombinational repair	770846, 417898, 416098, 416575, 404775, 374246, 395538, 426764, 101751192, 420946, 416584, 421799, 420578, 421951, 417563, 431669, 418152, 418058, 423658, 374139, 419269, 373983, 418326, 424611, 419262, 415577, 431608, 419566, 395449, 415824, 423276, 415684, 396086, 416022, 423264, 424975, 100857391, 418092, 419042, 772237, 378910, 419125, 396526, 416517, 422043, 421864, 424316, 374260, 100857742	0.00109849	130	2692	49	12952
GO:BP	GO:1905818	regulation of chromosome separation	416575, 421849, 421226, 378922, 421951, 420668, 416565, 100859557, 426276, 423949, 420798, 415552, 427834, 395134, 421642, 416865, 421448, 422675, 100859413, 422822, 424563, 420879, 423007, 416172	0.00109849	48	2692	24	12952
GO:BP	GO:0000724	double-strand break repair via homologous recombination	770846, 417898, 416098, 416575, 404775, 374246, 395538, 426764, 101751192, 420946, 416584, 421799, 420578, 421951, 417563, 431669, 418152, 418058, 423658, 374139, 419269, 373983, 418326, 424611, 419262, 415577, 431608, 419566, 395449, 415824, 423276, 415684, 396086, 416022, 423264, 424975, 100857391, 418092, 419042, 772237, 378910, 419125, 396526, 416517, 422043, 421864, 424316, 374260, 100857742	0.00109849	130	2692	49	12952
GO:CC	GO:0042555	MCM complex	426764, 421799, 418058, 416027, 423933, 424295, 422043, 100857742	0.00112869	9	2878	8	14220
GO:BP	GO:0034508	centromere complex assembly	415654, 418494, 100113359, 423212, 427162, 395922, 421716, 395316, 424689, 415952, 693254, 422014, 693246, 395207	0.00115947	21	2692	14	12952
GO:BP	GO:0044770	cell cycle phase transition	374150, 395432, 723789, 416575, 422608, 420354, 425103, 101749531, 421849, 421226, 423688, 395852, 100857489, 374246, 396142, 101751192, 428589, 100858074, 423504, 378922, 427278, 418960, 421951, 421373, 415400, 420668, 396494, 427432, 396361, 396252, 420231, 424621, 429810, 373983, 422401, 396172, 396167, 417868, 107052930, 770787, 416553, 420938, 416565, 424466, 771032, 418504, 420201, 418874, …	0.00141132	327	2692	101	12952
GO:BP	GO:0030198	extracellular matrix organization	418378, 395568, 430099, 396441, 422350, 417998, 417794, 418418, 427160, 415619, 419533, 396225, 419733, 426312, 420690, 395962, 423413, 423834, 415515, 416291, 768904, 427445, 422672, 374046, 421543, 396213, 420405, 395594, 415398, 769237, 418393, 396243, 427226, 396474, 396116, 416080, 428199, 100857958, 427013, 424420, 396297, 428448, 396000, 422535, 427428, 396340, 427625, 395429, 395897, 4199…	0.00141266	193	2692	66	12952
GO:BP	GO:0045229	external encapsulating structure organization	418378, 395568, 430099, 396441, 422350, 417998, 417794, 418418, 427160, 415619, 419533, 396225, 419733, 426312, 420690, 395962, 423413, 423834, 415515, 416291, 768904, 427445, 422672, 374046, 421543, 396213, 420405, 395594, 415398, 769237, 418393, 396243, 427226, 396474, 396116, 416080, 428199, 100857958, 427013, 424420, 396297, 428448, 396000, 422535, 427428, 396340, 427625, 395429, 395897, 4199…	0.00141266	193	2692	66	12952
GO:BP	GO:0051301	cell division	416575, 416842, 417629, 415654, 421626, 100857489, 419737, 395823, 395188, 415855, 420650, 418494, 395581, 395570, 100113359, 419968, 422978, 419578, 100134845, 415400, 422226, 396413, 107057175, 425304, 396252, 420231, 395081, 770336, 395734, 396172, 396167, 416158, 421484, 417938, 417868, 107052930, 395554, 395865, 416220, 424111, 426088, 424466, 420201, 424519, 423212, 423793, 418275, 422553, …	0.00148424	312	2692	97	12952
GO:BP	GO:0071840	cellular component organization or biogenesis	421928, 396488, 416223, 395241, 395736, 429506, 417050, 429474, 395432, 396193, 723789, 424872, 771706, 421489, 422108, 416886, 418378, 408185, 425734, 426075, 771559, 772054, 396406, 776024, 417547, 415705, 417160, 373987, 420232, 121109863, 422162, 421142, 416575, 424168, 373920, 425009, 422608, 404775, 427449, 424325, 396416, 422842, 424827, 418573, 102723171, 373931, 420354, 415654, 424558, 4…	0.00151282	4359	2692	1000	12952
GO:CC	GO:0098590	plasma membrane region	768449, 416223, 422108, 421858, 416457, 424168, 100859449, 418573, 396529, 770081, 421003, 100857521, 121107543, 422168, 422289, 770442, 429171, 423989, 423195, 416174, 415855, 425593, 416624, 421401, 101752206, 424947, 396134, 418824, 416041, 424188, 416419, 772061, 421815, 100858223, 428878, 427678, 395903, 417719, 420869, 396191, 417171, 396494, 416814, 378895, 417374, 373911, 415832, 770710, …	0.00153385	691	2878	183	14220
GO:BP	GO:0043062	extracellular structure organization	418378, 395568, 430099, 396441, 422350, 417998, 417794, 418418, 427160, 415619, 419533, 396225, 419733, 426312, 420690, 395962, 423413, 423834, 415515, 416291, 768904, 427445, 422672, 374046, 421543, 396213, 420405, 395594, 415398, 769237, 418393, 396243, 427226, 396474, 396116, 416080, 428199, 100857958, 427013, 424420, 396297, 428448, 396000, 422535, 427428, 396340, 427625, 395429, 395897, 4199…	0.00162706	194	2692	66	12952
GO:BP	GO:0031577	spindle checkpoint signaling	416575, 421849, 421226, 378922, 421951, 420668, 416565, 423949, 420798, 415552, 427834, 395134, 416865, 421448, 422675, 420879, 423007, 416172	0.0016354	32	2692	18	12952
GO:CC	GO:0101031	protein folding chaperone complex	417541, 427832, 421880, 420249, 100859133, 101748085, 395853, 421586, 423640, 428806, 416022, 420930, 418486, 395414, 417846, 396188	0.00171449	29	2878	16	14220
GO:MF	GO:0016645	oxidoreductase activity, acting on the CH-NH group of donors	426126, 426335, 421633, 423720, 427317, 100857693, 422934, 770327, 416370, 769203, 428724, 770734, 419489	0.00172168	20	2549	13	12303
GO:BP	GO:1901987	regulation of cell cycle phase transition	395432, 723789, 416575, 422608, 420354, 425103, 421849, 421226, 423688, 395852, 100857489, 374246, 396142, 100858074, 423504, 378922, 427278, 418960, 421951, 421373, 420668, 396494, 427432, 396361, 396252, 424621, 373983, 422401, 417868, 107052930, 770787, 416553, 420938, 416565, 424466, 771032, 418504, 420201, 418874, 416868, 378799, 424777, 415489, 415577, 415548, 424471, 423949, 420798, 419566…	0.00172986	259	2692	83	12952
GO:BP	GO:1905819	negative regulation of chromosome separation	416575, 421849, 421226, 378922, 421951, 420668, 416565, 423949, 420798, 415552, 427834, 395134, 421642, 416865, 421448, 422675, 420879, 423007, 416172	0.00175513	35	2692	19	12952
GO:BP	GO:0051985	negative regulation of chromosome segregation	416575, 421849, 421226, 378922, 421951, 420668, 416565, 423949, 420798, 415552, 427834, 395134, 421642, 416865, 421448, 422675, 420879, 423007, 416172	0.00175513	35	2692	19	12952
GO:BP	GO:1902100	negative regulation of metaphase/anaphase transition of cell cycle	416575, 421849, 421226, 378922, 421951, 420668, 416565, 423949, 420798, 415552, 427834, 395134, 421642, 416865, 421448, 422675, 420879, 423007, 416172	0.00175513	35	2692	19	12952
GO:BP	GO:0007093	mitotic cell cycle checkpoint signaling	416575, 422608, 421849, 421226, 100857489, 374246, 378922, 421951, 421373, 420668, 396252, 373983, 416565, 418504, 420201, 378799, 424777, 415489, 415577, 415548, 423949, 420798, 419566, 415552, 427834, 415684, 395134, 428223, 416865, 100857506, 374260, 421448, 422675, 420879, 423007, 416172	0.00179315	88	2692	36	12952
GO:BP	GO:0071824	protein-DNA complex organization	421489, 415654, 418514, 424600, 418494, 417954, 100113359, 418404, 418152, 723780, 420047, 416027, 422457, 423212, 427162, 770217, 395922, 421716, 378896, 423640, 395316, 423721, 424689, 421972, 396086, 426254, 415952, 421718, 417210, 423734, 693254, 422024, 421004, 422014, 396099, 693246, 423083, 693250, 395207, 420332, 374037	0.00179315	105	2692	41	12952
GO:BP	GO:0033047	regulation of mitotic sister chromatid segregation	416575, 421849, 421226, 378922, 421951, 420668, 396252, 416565, 423949, 420798, 415552, 427834, 395134, 421642, 416865, 421448, 422675, 420879, 423007, 416172	0.00181293	38	2692	20	12952
GO:BP	GO:0000075	cell cycle checkpoint signaling	416575, 422608, 421849, 421226, 423688, 100857489, 374246, 396142, 378922, 421951, 421373, 420668, 427432, 396252, 373983, 420938, 416565, 418504, 420201, 418874, 416868, 378799, 424777, 415489, 415577, 415548, 423949, 420798, 419566, 415552, 427834, 415684, 426254, 100857391, 395134, 428223, 416865, 100857506, 374260, 421448, 422675, 420879, 425071, 423007, 416172	0.00181293	119	2692	45	12952
GO:BP	GO:0051983	regulation of chromosome segregation	416575, 421849, 421226, 100857489, 378922, 427278, 419524, 421951, 420668, 396252, 416565, 100859557, 426276, 423949, 420798, 415552, 427834, 424583, 395134, 421642, 416865, 421448, 422675, 100859413, 416114, 422822, 424563, 420879, 425071, 423007, 416172	0.00193132	72	2692	31	12952
GO:BP	GO:0140013	meiotic nuclear division	416575, 421849, 420946, 417471, 415855, 420650, 423504, 395570, 420245, 415400, 771186, 427432, 420231, 419269, 416158, 417938, 100859339, 395135, 422553, 415792, 424354, 426276, 420798, 378896, 772119, 427687, 396086, 418185, 419042, 427718, 395134, 420487, 768830, 428167, 421642, 421607, 424563, 100859541, 771417, 423488, 425071, 374197	0.00193132	109	2692	42	12952
GO:BP	GO:0007091	metaphase/anaphase transition of mitotic cell cycle	416575, 421849, 421226, 100857489, 378922, 427278, 421951, 420668, 416565, 423949, 420798, 415552, 427834, 395134, 421642, 416865, 421448, 422675, 100859413, 424563, 420879, 423007, 416172	0.00193132	47	2692	23	12952
GO:BP	GO:0051321	meiotic cell cycle	416575, 421849, 374246, 420946, 395188, 417471, 415855, 420650, 423504, 395570, 420245, 415400, 771186, 427432, 420231, 419269, 416158, 417938, 100859339, 395135, 420938, 417460, 769510, 421354, 422553, 415792, 424354, 426276, 423949, 420798, 378896, 772119, 427687, 396086, 418185, 419042, 427718, 395134, 420487, 768830, 428167, 421642, 421607, 417012, 424563, 100859541, 771417, 423488, 425071, 3…	0.0022872	138	2692	50	12952
GO:BP	GO:0044281	small molecule metabolic process	415361, 420218, 396193, 395315, 396114, 423450, 421953, 418785, 416457, 428994, 417540, 415585, 395807, 395863, 424168, 101750333, 771273, 421447, 396529, 373931, 416505, 426126, 416754, 415746, 419077, 396248, 395799, 100858408, 416520, 395689, 769879, 428969, 100859265, 424716, 427337, 428427, 422975, 426335, 428228, 396318, 420090, 416521, 418639, 771849, 419012, 772201, 107055115, 428809, 415…	0.00257159	1074	2692	277	12952
GO:BP	GO:0009888	tissue development	374150, 416223, 429506, 395782, 395432, 723789, 427107, 422108, 418268, 418378, 408185, 431400, 421288, 426075, 374202, 422162, 424168, 427449, 424325, 422842, 418573, 373931, 425103, 101749531, 373984, 421003, 415702, 395852, 395568, 417395, 100859903, 101751192, 420931, 768420, 418893, 396441, 417164, 419012, 100858074, 417998, 416083, 395581, 373976, 395713, 418404, 418418, 396512, 415619, 420…	0.00261183	1245	2692	316	12952
GO:BP	GO:0051304	chromosome separation	416575, 421849, 421226, 378922, 421951, 420668, 416565, 100859557, 426276, 423949, 420798, 415552, 427834, 395134, 421642, 416865, 416517, 421448, 422675, 100859413, 422822, 424563, 420879, 423007, 416172	0.00266617	54	2692	25	12952
GO:BP	GO:1902099	regulation of metaphase/anaphase transition of cell cycle	416575, 421849, 421226, 100857489, 378922, 427278, 421951, 420668, 416565, 423949, 420798, 415552, 427834, 395134, 421642, 416865, 421448, 422675, 100859413, 424563, 420879, 423007, 416172	0.0027852	48	2692	23	12952
GO:BP	GO:0090068	positive regulation of cell cycle process	395432, 420354, 425103, 421226, 100857489, 100858074, 423504, 418960, 415619, 421951, 422978, 421373, 420668, 422497, 396494, 396252, 424621, 395097, 422401, 417938, 417868, 100859339, 100859557, 374128, 424466, 424519, 423793, 424471, 426276, 769677, 421936, 427687, 426739, 419042, 100857269, 423213, 416984, 395134, 421642, 424507, 420375, 419081, 418739, 417408, 426884, 418144, 421448, 422675, …	0.00358748	155	2692	54	12952
GO:BP	GO:2001251	negative regulation of chromosome organization	416575, 421849, 421226, 374246, 426609, 378922, 421951, 429092, 420668, 422457, 416565, 100857289, 419262, 423949, 420798, 378896, 415552, 427834, 395134, 421642, 416865, 421448, 422675, 420879, 423007, 416172	0.00358748	58	2692	26	12952
GO:CC	GO:0031390	Ctf18 RFC-like complex	424958, 396542, 769609, 420358, 418144, 418907, 416531	0.0037376	8	2878	7	14220
GO:CC	GO:0000796	condensin complex	419737, 425304, 100859557, 418275, 426276, 422822, 396156	0.0037376	8	2878	7	14220
GO:CC	GO:0071162	CMG complex	426764, 425297, 418058, 416027, 424295, 416776, 422043	0.0037376	8	2878	7	14220
GO:CC	GO:0031261	DNA replication preinitiation complex	426764, 425297, 418058, 416027, 415824, 424295, 416776, 422043	0.0037376	10	2878	8	14220
GO:CC	GO:0005832	chaperonin-containing T-complex	417541, 421586, 428806, 420930, 418486, 395414, 417846	0.0037376	8	2878	7	14220
GO:MF	GO:0016491	oxidoreductase activity	420218, 429474, 424227, 423450, 421953, 419248, 395807, 395264, 421142, 63549491, 426812, 426126, 427657, 395799, 422168, 100858408, 427337, 426335, 424643, 416880, 422027, 419012, 417485, 428809, 423958, 418101, 417193, 395844, 419533, 101751055, 421633, 395267, 421168, 428878, 121106449, 423065, 424661, 416477, 395827, 417981, 422178, 374222, 416037, 423573, 395641, 415718, 424598, 428683, 4232…	0.00443074	578	2549	158	12303
GO:CC	GO:0031514	motile cilium	422108, 772054, 396529, 417754, 420498, 420257, 419060, 428191, 100859903, 770805, 396549, 770762, 415943, 422009, 416598, 428510, 423532, 416527, 422468, 772256, 423879, 424048, 395498, 419510, 416553, 420505, 100859701, 426452, 427527, 416635, 423787, 418559, 419970, 421983, 420926, 374064, 415318, 419627, 424843, 424559, 417314, 418291, 421663, 416871, 424059, 421618	0.00451159	135	2878	46	14220
GO:BP	GO:0042254	ribosome biogenesis	396193, 425734, 417160, 425009, 424558, 420850, 395538, 416545, 395514, 423479, 426795, 426574, 107051197, 417959, 426609, 418277, 427278, 417153, 422880, 424087, 427433, 419800, 415384, 428624, 772219, 421295, 419226, 422644, 418292, 427157, 100857289, 420870, 427222, 769997, 424400, 415863, 418606, 415609, 426152, 421353, 417933, 768974, 423355, 422477, 416096, 770087, 417388, 422846, 100858366…	0.00452546	205	2692	67	12952
GO:CC	GO:0043232	intracellular membraneless organelle	396201, 421928, 417997, 427376, 395736, 395782, 768911, 429474, 396193, 424872, 416457, 424727, 770846, 425734, 416838, 426075, 416098, 428994, 426737, 112533228, 422104, 417160, 416228, 417310, 374202, 121109863, 422162, 421693, 395807, 416575, 416271, 416842, 417629, 373920, 425009, 404775, 427449, 422012, 396416, 373931, 420354, 415654, 112531619, 425103, 424558, 417754, 421849, 373984, 420498…	0.00468023	3586	2878	803	14220
GO:CC	GO:0043228	membraneless organelle	396201, 421928, 417997, 427376, 395736, 395782, 768911, 429474, 396193, 424872, 416457, 424727, 770846, 425734, 416838, 426075, 416098, 428994, 426737, 112533228, 422104, 417160, 416228, 417310, 374202, 121109863, 422162, 421693, 395807, 416575, 416271, 416842, 417629, 373920, 425009, 404775, 427449, 422012, 396416, 373931, 420354, 415654, 112531619, 425103, 424558, 417754, 421849, 373984, 420498…	0.00468023	3586	2878	803	14220
GO:MF	GO:0051082	unfolded protein binding	427376, 419060, 423214, 423504, 417541, 100859133, 420224, 416288, 395853, 421586, 395430, 428806, 416183, 776719, 424757, 420930, 423463, 418486, 395414, 417846, 396188, 415360, 422865, 396228, 395722	0.00475417	57	2549	25	12303
GO:MF	GO:0016853	isomerase activity	426504, 395863, 428770, 421626, 423688, 426764, 428969, 395823, 422977, 417959, 418101, 417193, 395570, 415783, 424958, 419968, 418058, 429092, 107049831, 415943, 100859332, 429432, 427456, 422026, 107050879, 396435, 101748706, 428510, 396542, 426435, 416027, 100859133, 419872, 768898, 427429, 423374, 418326, 424048, 421178, 418965, 423809, 427398, 416220, 417460, 424037, 423238, 423429, 416004, …	0.00475417	315	2549	94	12303
GO:BP	GO:0010639	negative regulation of organelle organization	426075, 416575, 373920, 420354, 421849, 421226, 374246, 426609, 415817, 378922, 418418, 395445, 421951, 396134, 418824, 420245, 429092, 420668, 420415, 396191, 373967, 427432, 424391, 415327, 395081, 427642, 422457, 427398, 416565, 420224, 429090, 420009, 100857289, 423225, 419262, 417391, 101750255, 417586, 421577, 418174, 423949, 420798, 378896, 415552, 427834, 418642, 396521, 416749, 396423, 4…	0.00525423	229	2692	73	12952
GO:BP	GO:0006974	DNA damage response	430516, 395432, 424727, 770846, 417898, 416098, 422104, 416575, 422608, 404775, 373984, 429525, 423688, 374246, 396142, 395538, 426764, 693255, 101751192, 420946, 415855, 423443, 416584, 421799, 426208, 424594, 415817, 395570, 420578, 424958, 415770, 424783, 395445, 419505, 415927, 417153, 421951, 417563, 431669, 421373, 418152, 418058, 429092, 771186, 422759, 396494, 427432, 420828, 723780, 4274…	0.00542533	566	2692	156	12952
GO:CC	GO:0005737	cytoplasm	421928, 374150, 417997, 396488, 415361, 429144, 420074, 395241, 420218, 771724, 427376, 417257, 395736, 417050, 395782, 771902, 429474, 395432, 396193, 723789, 424872, 427107, 421489, 422108, 395315, 418268, 424214, 423450, 421953, 421858, 428932, 418785, 408185, 416457, 107051963, 416602, 425734, 415741, 374103, 417898, 426075, 428994, 772054, 416363, 426737, 417547, 415705, 417540, 396159, 4316…	0.0055822	7378	2878	1580	14220
GO:BP	GO:1901991	negative regulation of mitotic cell cycle phase transition	723789, 416575, 422608, 421849, 421226, 100857489, 374246, 378922, 421951, 421373, 420668, 396361, 396252, 373983, 417868, 107052930, 770787, 416565, 418504, 420201, 424777, 415489, 415577, 423949, 420798, 419566, 415552, 396282, 423045, 427834, 415684, 395134, 428431, 421642, 428223, 416865, 374260, 421448, 422675, 420879, 423007, 416172	0.00576783	114	2692	42	12952
GO:BP	GO:0044784	metaphase/anaphase transition of cell cycle	416575, 421849, 421226, 100857489, 378922, 427278, 421951, 420668, 416565, 423949, 420798, 415552, 427834, 395134, 421642, 416865, 421448, 422675, 100859413, 424563, 420879, 423007, 416172	0.00576783	50	2692	23	12952
GO:BP	GO:1901988	negative regulation of cell cycle phase transition	723789, 416575, 422608, 421849, 421226, 423688, 100857489, 374246, 396142, 378922, 421951, 421373, 420668, 427432, 396361, 396252, 373983, 417868, 107052930, 770787, 420938, 416565, 418504, 420201, 418874, 416868, 378799, 424777, 415489, 415577, 415548, 423949, 420798, 419566, 415552, 396282, 423045, 427834, 415684, 426254, 100857391, 395134, 428431, 421642, 428223, 416865, 100857506, 374260, 421…	0.00606098	158	2692	54	12952
GO:BP	GO:0045930	negative regulation of mitotic cell cycle	723789, 422108, 416575, 422608, 420354, 421849, 421226, 100857489, 374246, 378922, 421951, 421373, 420668, 396361, 396252, 373983, 417868, 107052930, 770787, 416565, 770168, 418504, 420201, 417391, 378799, 424777, 415489, 415577, 415548, 423949, 420798, 419566, 415552, 396282, 423045, 427834, 415684, 395134, 419932, 428431, 421642, 428223, 416865, 100857506, 374260, 421448, 422675, 420879, 395098…	0.00610613	147	2692	51	12952
GO:BP	GO:0051129	negative regulation of cellular component organization	421928, 723789, 426075, 415705, 416575, 373920, 420354, 421849, 421226, 374246, 417998, 426609, 415817, 423504, 378922, 418418, 395445, 396452, 421951, 396134, 418824, 426888, 420245, 373917, 429092, 420519, 420668, 420415, 420841, 396191, 373967, 427432, 424391, 769919, 415327, 423658, 395081, 395625, 427642, 422457, 395498, 427398, 416565, 420224, 418944, 429090, 415750, 420009, 100857289, 4232…	0.00660038	415	2692	119	12952
GO:CC	GO:0032040	small-subunit processome	425734, 416545, 426574, 426609, 422880, 424087, 415384, 421295, 422644, 418292, 427157, 427222, 415609, 426152, 417933, 423355, 422477, 417388, 100858366, 417405, 423633, 427952, 417653, 769547	0.00664397	58	2878	24	14220
GO:BP	GO:1903046	meiotic cell cycle process	416575, 421849, 420946, 417471, 415855, 420650, 423504, 395570, 420245, 415400, 771186, 427432, 420231, 419269, 416158, 417938, 100859339, 395135, 420938, 421354, 422553, 415792, 424354, 426276, 420798, 378896, 772119, 427687, 396086, 418185, 419042, 427718, 395134, 420487, 768830, 428167, 421642, 421607, 424563, 100859541, 771417, 423488, 425071, 374197	0.00664649	122	2692	44	12952
GO:BP	GO:1902850	microtubule cytoskeleton organization involved in mitosis	395432, 416575, 395823, 395188, 100113359, 100125976, 419578, 396252, 424621, 429810, 395081, 426499, 396258, 100859489, 423809, 416553, 395135, 420201, 395584, 415567, 395316, 422044, 769298, 423213, 395134, 428167, 416597, 421533, 420154, 416962, 418213, 424172, 100858650, 426884, 396057, 417793, 422675, 424563, 421376, 416172	0.00704664	108	2692	40	12952
GO:CC	GO:0099086	synaptonemal structure	416575, 395188, 423504, 771186, 374139, 419269, 373983, 417460, 415577, 396086, 417012, 100859541, 425071	0.00773654	24	2878	13	14220
GO:CC	GO:0005604	basement membrane	395568, 418893, 422350, 396452, 419533, 423105, 417374, 396483, 386571, 427445, 417914, 396297, 420576, 396000, 422535, 121107687, 396133, 396478, 414837, 416036, 428148, 422348, 429823, 421709, 386583	0.00773654	62	2878	25	14220
GO:CC	GO:0000795	synaptonemal complex	416575, 395188, 423504, 771186, 374139, 419269, 373983, 417460, 415577, 396086, 417012, 100859541, 425071	0.00773654	24	2878	13	14220
GO:BP	GO:0031055	chromatin remodeling at centromere	418494, 100113359, 423212, 424689, 415952, 693246	0.00776691	6	2692	6	12952
GO:BP	GO:0034080	CENP-A containing chromatin assembly	418494, 100113359, 423212, 424689, 415952, 693246	0.00776691	6	2692	6	12952
GO:MF	GO:0008092	cytoskeletal protein binding	429474, 426075, 426737, 417310, 121109863, 422162, 416575, 417629, 373920, 422842, 425103, 101749531, 770081, 421626, 395599, 395321, 374266, 428191, 415588, 422746, 395823, 431244, 395188, 768420, 373965, 415855, 424557, 416083, 427211, 396452, 418960, 418824, 419968, 417931, 771715, 420415, 396049, 429432, 420841, 427456, 396494, 422026, 424391, 772164, 107050879, 424201, 429044, 416490, 374254…	0.00838145	654	2549	174	12303
GO:CC	GO:0015630	microtubule cytoskeleton	421928, 427376, 395736, 396193, 424872, 770846, 416838, 426737, 421693, 416575, 416842, 417629, 373920, 425103, 373984, 420498, 770081, 421626, 420257, 427589, 421169, 422548, 100857489, 428191, 396142, 415588, 422746, 431244, 395188, 419014, 424557, 416584, 100858074, 421037, 423504, 395570, 378922, 417453, 431612, 423367, 418960, 421951, 418824, 419968, 417931, 419578, 421373, 421514, 415400, 7…	0.00850372	932	2878	231	14220
GO:BP	GO:0044283	small molecule biosynthetic process	396114, 416457, 417540, 395863, 373931, 100858408, 416520, 769879, 428969, 424716, 428427, 422975, 426335, 418101, 417193, 415783, 395844, 422556, 421633, 395267, 121106449, 423065, 107049831, 424661, 396361, 430557, 396435, 395641, 428683, 100859133, 771751, 418193, 418549, 373983, 431579, 395145, 428209, 424381, 374223, 396379, 396166, 424037, 426846, 107050147, 419908, 769322, 420512, 395706, …	0.00919267	349	2692	102	12952
GO:BP	GO:0048870	cell motility	421928, 427376, 395828, 395736, 395782, 395432, 771706, 422108, 101750586, 416457, 772054, 396406, 373987, 420232, 427449, 424325, 422842, 425103, 417754, 417122, 420498, 421003, 378783, 395852, 395568, 395538, 693255, 420931, 768420, 423443, 421767, 100379662, 426856, 420599, 395581, 423631, 374166, 415783, 396110, 423418, 427152, 418418, 431612, 423367, 415619, 396495, 100857227, 396134, 419533…	0.00972345	1039	2692	264	12952
GO:BP	GO:0033043	regulation of organelle organization	421928, 395736, 426075, 396406, 416575, 373920, 422842, 420354, 421849, 421226, 100857489, 428191, 374246, 422746, 768420, 396441, 100858074, 420678, 426609, 415817, 427447, 416423, 427211, 378922, 427278, 419524, 418418, 395445, 418960, 415619, 421951, 396134, 418824, 100125976, 426888, 420245, 100859325, 429092, 771715, 420668, 422497, 420415, 396049, 396191, 373967, 427432, 424391, 416960, 425…	0.0107817	698	2692	185	12952
GO:BP	GO:0006720	isoprenoid metabolic process	421953, 422975, 428809, 395844, 121106449, 396277, 417981, 424490, 423274, 427092, 395145, 396379, 396166, 424037, 395346, 768555, 416454, 420591, 425359, 395452, 420459, 395389, 101751681	0.0107889	52	2692	23	12952
GO:MF	GO:0008201	heparin binding	395432, 373987, 395568, 422977, 420271, 395237, 419733, 395654, 396413, 373967, 395107, 426846, 422672, 415633, 424379, 769237, 418393, 419802, 428431, 424805, 395454, 374135, 427495, 396133, 395429, 395560, 414837, 415818, 427971, 429784	0.011987	77	2549	30	12303
GO:MF	GO:0005488	binding	107049248, 396201, 768449, 421928, 374150, 417997, 396488, 422129, 416223, 395241, 420218, 771724, 427376, 430516, 417257, 395736, 429506, 112529948, 395266, 417050, 395782, 429474, 395432, 417891, 396193, 723789, 424872, 420751, 422093, 427107, 421489, 422108, 395315, 418268, 424227, 424214, 426504, 416886, 423450, 421858, 101750586, 408185, 416457, 421288, 419248, 416602, 415741, 374103, 417898…	0.011987	9182	2549	1972	12303
GO:MF	GO:0044183	protein folding chaperone	423504, 417541, 422496, 418802, 395948, 395853, 421586, 112529928, 428806, 416183, 418917, 414741, 420930, 124416954, 423463, 418486, 395414, 417846, 396188, 424059	0.0122744	44	2549	20	12303
GO:MF	GO:0031491	nucleosome binding	420023, 423443, 417954, 426361, 419995, 429810, 422457, 395999, 419433, 422358, 768675, 423721, 770166, 422278, 100857391, 421864, 693250, 417947	0.0130768	38	2549	18	12303
GO:BP	GO:0033045	regulation of sister chromatid segregation	416575, 421849, 421226, 100857489, 378922, 427278, 421951, 420668, 396252, 416565, 423949, 420798, 415552, 427834, 395134, 421642, 416865, 421448, 422675, 100859413, 424563, 420879, 423007, 416172	0.0139634	56	2692	24	12952
GO:CC	GO:0005886	plasma membrane	768449, 421928, 422129, 415361, 416223, 422062, 395736, 417050, 395432, 427107, 422108, 396114, 418268, 424214, 421858, 101750586, 416457, 415741, 422040, 396406, 426737, 417547, 415705, 427649, 373987, 121109863, 395807, 421142, 418327, 424168, 416271, 395274, 100859449, 427449, 422012, 421460, 424325, 396416, 422842, 424827, 418573, 396529, 100859628, 423536, 421720, 107050029, 101749531, 41712…	0.0146277	3149	2878	704	14220
GO:CC	GO:0005657	replication fork	373984, 374246, 421799, 420578, 424958, 417563, 396542, 422401, 426646, 422457, 418504, 419566, 100857391, 416015, 420154, 424912, 421878, 374260, 422549, 418907, 416114, 423558, 418593	0.0158128	58	2878	23	14220
GO:BP	GO:0045787	positive regulation of cell cycle	395432, 374202, 420354, 425103, 421226, 100857489, 395766, 100858074, 423504, 396110, 423418, 418960, 415619, 421951, 422978, 421373, 420668, 422497, 396494, 427496, 396252, 424621, 395097, 422401, 417938, 417868, 100859339, 100859557, 374128, 424466, 424519, 423793, 424471, 426276, 769677, 769039, 421936, 427687, 426739, 419042, 100857269, 423213, 416984, 395134, 421642, 424507, 420375, 419081, …	0.0170557	195	2692	62	12952
GO:BP	GO:0006302	double-strand break repair	770846, 417898, 416098, 422104, 416575, 422608, 404775, 423688, 374246, 395538, 426764, 101751192, 420946, 415855, 416584, 421799, 420578, 421951, 417563, 431669, 418152, 418058, 420828, 423658, 374139, 419269, 373983, 418326, 424611, 430534, 419262, 415792, 378799, 424777, 415577, 431608, 420798, 419566, 395449, 415824, 423276, 415684, 396086, 416022, 423264, 770166, 424975, 100857391, 418092, 4…	0.0175421	203	2692	64	12952
GO:BP	GO:0016125	sterol metabolic process	423450, 419077, 428809, 424661, 416814, 395145, 374223, 396379, 424037, 415645, 421999, 769322, 419088, 418533, 373915, 422982, 422302, 768555, 417444, 420442, 425359, 373945, 100857756, 423788, 422423, 427495, 396285, 396136, 416455, 396154, 420335, 427549	0.0177717	84	2692	32	12952
GO:CC	GO:0072686	mitotic spindle	395736, 416575, 425103, 421626, 100857489, 431244, 395188, 416584, 421037, 419578, 404771, 396252, 395081, 423809, 427238, 424466, 423793, 424780, 420800, 100857732, 415567, 424354, 423555, 416162, 422044, 419069, 416380, 423213, 428167, 421533, 424507, 420137, 421607, 771514, 395402, 426884, 422675, 431043, 421157, 424983	0.0177842	121	2878	40	14220
GO:BP	GO:0006275	regulation of DNA replication	404775, 373984, 423688, 395188, 424783, 422978, 396494, 396172, 417868, 422457, 425530, 373935, 424777, 415489, 415577, 378896, 417714, 426254, 416022, 424975, 100529062, 421642, 420358, 424507, 421004, 417408, 396045	0.018549	67	2692	27	12952
GO:BP	GO:0006458	'de novo' protein folding	419060, 427832, 100859133, 395853, 421586, 428806, 416183, 418917, 414741, 420930, 417224, 418486, 395414, 417846, 417717	0.0190864	29	2692	15	12952
GO:BP	GO:2001252	positive regulation of chromosome organization	421226, 374246, 416423, 425304, 396252, 100859133, 418275, 419262, 769997, 421586, 769677, 428806, 416022, 424975, 420930, 100529062, 769402, 418486, 395414, 418144, 417846, 421448, 422822, 396156, 415897, 421376	0.020302	64	2692	26	12952
GO:BP	GO:0006310	DNA recombination	430516, 424727, 770846, 417898, 416098, 422104, 416575, 404775, 374246, 395538, 426764, 101751192, 420946, 416584, 421799, 417954, 420578, 418404, 421951, 417563, 431669, 418152, 418058, 429092, 396191, 101748706, 423658, 374139, 419269, 373983, 418326, 395865, 424611, 419262, 415792, 378799, 415577, 421505, 431608, 420798, 419566, 395449, 415824, 423276, 772119, 415684, 396086, 416022, 423264, 4…	0.0206278	232	2692	71	12952
GO:BP	GO:0032200	telomere organization	373984, 423688, 374246, 426609, 416423, 417563, 429092, 420231, 423658, 100859133, 100857289, 419262, 769997, 415577, 421586, 378896, 419566, 428806, 396086, 416022, 424975, 428269, 420930, 100529062, 769402, 423463, 422024, 418486, 424316, 422697, 395414, 417846, 396188, 420332, 415897, 421376	0.0206278	99	2692	36	12952
GO:BP	GO:0000723	telomere maintenance	373984, 423688, 374246, 426609, 416423, 417563, 429092, 420231, 423658, 100859133, 100857289, 419262, 769997, 415577, 421586, 378896, 419566, 428806, 396086, 416022, 424975, 428269, 420930, 100529062, 769402, 423463, 422024, 418486, 424316, 422697, 395414, 417846, 396188, 420332, 415897, 421376	0.0206278	99	2692	36	12952
GO:BP	GO:0048522	positive regulation of cellular process	396201, 768449, 421928, 374150, 396488, 395241, 420218, 427376, 395828, 395736, 429506, 417050, 395782, 395432, 417891, 396193, 723789, 427107, 421489, 422108, 396114, 423450, 421858, 101750586, 428932, 408185, 416457, 431400, 770846, 425734, 422445, 374103, 417898, 426075, 396205, 771559, 396406, 776024, 415705, 373987, 420232, 374202, 396550, 395807, 421142, 416575, 424168, 415481, 395274, 3739…	0.021122	3506	2692	801	12952
GO:MF	GO:0016818	hydrolase activity, acting on acid anhydrides, in phosphorus-containing anhydrides	421928, 417997, 417257, 396193, 422162, 427758, 421460, 101749876, 417338, 770081, 421626, 417192, 416296, 423688, 100857489, 422266, 426764, 420946, 395514, 417409, 428589, 395188, 421537, 121106625, 422977, 101748150, 416507, 421037, 431656, 395581, 423631, 425963, 421401, 424446, 417541, 422080, 424958, 416467, 424947, 415970, 426888, 428274, 771782, 121106623, 427139, 770488, 429955, 424959, …	0.0220303	846	2549	215	12303
GO:MF	GO:0022858	alanine transmembrane transporter activity	100857521, 416041, 417809, 770250, 416221, 429200, 769612	0.0220303	9	2549	7	12303
GO:MF	GO:0016817	hydrolase activity, acting on acid anhydrides	421928, 417997, 417257, 396193, 422162, 427758, 421460, 101749876, 417338, 770081, 421626, 417192, 416296, 423688, 100857489, 422266, 426764, 420946, 395514, 417409, 428589, 395188, 421537, 121106625, 422977, 101748150, 416507, 421037, 431656, 395581, 423631, 425963, 421401, 424446, 417541, 422080, 424958, 416467, 424947, 415970, 426888, 428274, 771782, 121106623, 427139, 770488, 429955, 424959, …	0.0220303	847	2549	215	12303
GO:MF	GO:0140328	floppase activity	418533, 373945, 395712, 426955, 420534	0.0220303	5	2549	5	12303
GO:BP	GO:0048518	positive regulation of biological process	396201, 768449, 421928, 374150, 396488, 395241, 420218, 427376, 422062, 395828, 395736, 429506, 417050, 395782, 395432, 417891, 396193, 723789, 427107, 421489, 422108, 396114, 423450, 421858, 101750586, 428932, 408185, 416457, 431400, 770846, 425734, 422445, 374103, 417898, 426075, 396205, 771559, 396406, 776024, 415705, 373987, 420232, 374202, 396550, 395807, 421142, 416575, 424168, 415481, 3952…	0.0224169	3723	2692	847	12952
GO:BP	GO:0016043	cellular component organization	421928, 396488, 416223, 395241, 395736, 429506, 417050, 429474, 395432, 396193, 723789, 424872, 771706, 421489, 422108, 416886, 418378, 408185, 426075, 771559, 772054, 396406, 776024, 417547, 415705, 373987, 420232, 121109863, 422162, 421142, 416575, 424168, 373920, 422608, 404775, 427449, 424325, 396416, 422842, 424827, 418573, 102723171, 373931, 420354, 415654, 417754, 107050029, 419126, 101749…	0.0225601	4212	2692	951	12952
GO:BP	GO:0030261	chromosome condensation	419737, 417954, 395570, 100125976, 425304, 422457, 418275, 771230, 426276, 423213, 422822, 396156	0.0226977	21	2692	12	12952
GO:CC	GO:0005581	collagen trimer	417891, 396524, 395568, 422350, 417298, 373978, 427584, 396242, 374046, 396548, 395875, 396243, 396474, 396292, 420576, 422348	0.0237623	36	2878	16	14220
GO:CC	GO:0005819	spindle	395736, 416838, 416575, 416842, 417629, 425103, 421626, 100857489, 431244, 395188, 416584, 421037, 423504, 378922, 418824, 419968, 419578, 420668, 404771, 396252, 395081, 770336, 420571, 423809, 416220, 427238, 424466, 421354, 420201, 423793, 424780, 420800, 100857732, 415567, 424354, 416384, 427834, 423555, 415751, 416162, 422044, 422566, 419069, 769298, 395357, 416380, 423213, 428167, 416597, 4…	0.0237623	260	2878	74	14220
GO:MF	GO:0016176	superoxide-generating NADPH oxidase activator activity	417485, 374128, 423876, 424445, 427625, 418052	0.0241615	7	2549	6	12303
GO:MF	GO:0106292	superoxide-generating NADPH oxidase activity	417485, 374128, 423876, 424445, 427625, 418052	0.0241615	7	2549	6	12303
GO:BP	GO:0032328	alanine transport	100857521, 416041, 415832, 417809, 770250, 416221, 429200, 769612	0.0245839	11	2692	8	12952
GO:BP	GO:0034375	high-density lipoprotein particle remodeling	416814, 426846, 415645, 418533, 417444, 428164, 427495, 396136	0.0245839	11	2692	8	12952
GO:BP	GO:0010833	telomere maintenance via telomere lengthening	426609, 416423, 429092, 100859133, 419262, 769997, 421586, 378896, 428806, 396086, 428269, 420930, 423463, 422024, 418486, 422697, 395414, 417846, 396188	0.0248103	42	2692	19	12952
GO:BP	GO:0008283	cell population proliferation	421928, 374150, 396488, 422062, 395828, 395782, 395432, 422108, 396114, 421858, 408185, 416457, 431400, 396406, 373987, 420232, 374202, 395807, 421142, 395863, 424168, 424325, 396416, 420354, 425103, 101749531, 429525, 378783, 395852, 374246, 396142, 421550, 420946, 101750986, 770805, 419012, 404533, 100034745, 770238, 395581, 417193, 396110, 419205, 419564, 418277, 423418, 395713, 418404, 395445…	0.025936	1141	2692	283	12952
GO:BP	GO:0019953	sexual reproduction	427376, 395782, 771706, 424214, 772054, 395863, 416575, 417754, 421849, 420257, 427953, 378783, 374246, 100859903, 420946, 395188, 417471, 415855, 421767, 420650, 423504, 395570, 422101, 423367, 417490, 421168, 420245, 415620, 424990, 415400, 396277, 771186, 415943, 427432, 396361, 427468, 420231, 419356, 395962, 419269, 416158, 378893, 421242, 423879, 418161, 417938, 395498, 395327, 419510, 4237…	0.0259507	485	2692	132	12952
GO:BP	GO:0006721	terpenoid metabolic process	421953, 422975, 428809, 395844, 121106449, 396277, 417981, 424490, 423274, 396379, 396166, 424037, 395346, 416454, 395452, 395389, 101751681	0.0262988	36	2692	17	12952
GO:BP	GO:0051084	'de novo' post-translational protein folding	419060, 427832, 100859133, 395853, 421586, 428806, 416183, 418917, 414741, 420930, 417224, 418486, 395414, 417846	0.0262988	27	2692	14	12952
GO:BP	GO:0001523	retinoid metabolic process	421953, 422975, 428809, 395844, 121106449, 396277, 417981, 424490, 423274, 396166, 395346, 416454, 395452, 395389, 101751681	0.0264361	30	2692	15	12952
GO:BP	GO:0007004	telomere maintenance via telomerase	426609, 416423, 429092, 100859133, 769997, 421586, 378896, 428806, 420930, 423463, 422024, 418486, 422697, 395414, 417846, 396188	0.0264361	33	2692	16	12952
GO:BP	GO:0022607	cellular component assembly	421928, 416223, 395241, 395736, 429506, 417050, 723789, 424872, 771706, 421489, 422108, 416886, 408185, 426075, 417547, 420232, 422162, 416575, 396416, 422842, 424827, 102723171, 415654, 417754, 424812, 770081, 421003, 431605, 415702, 418514, 423483, 427953, 378783, 419060, 420882, 416520, 428191, 374246, 395538, 427662, 771794, 422746, 395823, 395514, 424716, 423479, 770805, 395188, 768420, 4246…	0.0265415	1953	2692	463	12952
GO:BP	GO:0060429	epithelium development	374150, 416223, 429506, 395782, 395432, 723789, 422108, 418268, 431400, 374202, 422162, 424168, 427449, 422842, 418573, 101749531, 373984, 421003, 415702, 395568, 101751192, 418893, 100858074, 416083, 373976, 395713, 418404, 418418, 420271, 396134, 395844, 426888, 421633, 421168, 422978, 420744, 373917, 771715, 100316920, 420519, 395237, 422497, 429337, 423105, 395654, 420869, 426312, 396413, 373…	0.027149	756	2692	195	12952
GO:MF	GO:0015171	amino acid transmembrane transporter activity	420074, 421965, 100857521, 428427, 416041, 427139, 427678, 429106, 415832, 417809, 770250, 416277, 415768, 423456, 420057, 418147, 420216, 417606, 416221, 419472, 428731, 396137, 424576, 396138, 429200, 429678, 769612, 422213	0.0273615	74	2549	28	12303
GO:BP	GO:0008284	positive regulation of cell population proliferation	421928, 374150, 396488, 395828, 395782, 395432, 396114, 421858, 416457, 431400, 396406, 373987, 374202, 424168, 396416, 101749531, 378783, 396142, 421550, 404533, 395581, 396110, 419205, 418277, 423418, 395713, 415619, 395844, 421168, 771523, 770488, 100316920, 395237, 429337, 395654, 396191, 396413, 396494, 427496, 414885, 424201, 418140, 395845, 770336, 419865, 395097, 395625, 424770, 373941, 3…	0.027653	499	2692	135	12952
GO:BP	GO:0045835	negative regulation of meiotic nuclear division	420245, 427432, 427718, 421642, 425071	0.0276876	5	2692	5	12952
GO:BP	GO:0006271	DNA strand elongation involved in DNA replication	423688, 426764, 425297, 422043, 417275	0.0276876	5	2692	5	12952
GO:MF	GO:0017111	ribonucleoside triphosphate phosphatase activity	421928, 417997, 417257, 396193, 422162, 427758, 421460, 101749876, 417338, 770081, 421626, 417192, 416296, 423688, 100857489, 422266, 426764, 420946, 395514, 417409, 428589, 395188, 421537, 121106625, 422977, 416507, 421037, 431656, 395581, 423631, 425963, 421401, 424446, 417541, 422080, 424958, 424947, 415970, 426888, 428274, 771782, 121106623, 427139, 770488, 429955, 424959, 395149, 427347, 416…	0.0277782	799	2549	203	12303
GO:BP	GO:0007051	spindle organization	416575, 395823, 395188, 426704, 418960, 419578, 415400, 424621, 429810, 395081, 426499, 396258, 100859489, 423809, 416553, 395135, 427238, 421354, 420201, 395701, 420800, 415567, 424354, 395316, 419069, 769298, 416380, 395134, 428167, 421533, 421642, 420154, 416962, 420137, 418213, 771514, 424172, 100858650, 426884, 396057, 417793, 424563, 421376	0.0283161	127	2692	43	12952
GO:BP	GO:0032530	regulation of microvillus organization	416223, 418818, 395701, 424986, 396291, 396423, 769475	0.0283161	9	2692	7	12952
GO:BP	GO:0071459	protein localization to chromosome, centromeric region	420354, 421849, 418494, 100113359, 378922, 396252, 423949, 415552, 427834, 423007, 416172	0.0304755	19	2692	11	12952
GO:BP	GO:0051086	chaperone mediated protein folding independent of cofactor	421586, 428806, 420930, 418486, 395414, 417846	0.0317786	7	2692	6	12952
GO:BP	GO:0035725	sodium ion transmembrane transport	396529, 427478, 100857521, 396549, 418770, 424180, 771555, 100316920, 395759, 425403, 419356, 100859704, 424772, 107055878, 418127, 419744, 418147, 395985, 777580, 395131, 419774, 422649, 425441, 415692, 395402, 424576, 772279, 770384, 431590, 395760, 395496, 770495, 419837	0.0317786	91	2692	33	12952
GO:MF	GO:0015179	L-amino acid transmembrane transporter activity	428427, 427139, 415832, 417809, 770250, 416277, 415768, 423456, 420057, 420216, 417606, 416221, 419472, 428731, 429200, 429678, 769612, 422213	0.0337367	41	2549	18	12303
GO:BP	GO:0008299	isoprenoid biosynthetic process	422975, 395844, 121106449, 427092, 395145, 396379, 424037, 768555, 420591, 425359, 420459, 395389	0.0339731	22	2692	12	12952
GO:BP	GO:2000573	positive regulation of DNA biosynthetic process	419012, 416423, 396413, 100859133, 374128, 769997, 421586, 428806, 420930, 418486, 395414, 417846	0.0339731	22	2692	12	12952
GO:MF	GO:0050840	extracellular matrix binding	373987, 396441, 417998, 373917, 419733, 373967, 396491, 418884, 768899, 421461, 415633, 417892, 417914, 427583, 395897, 427971, 417098	0.0345948	38	2549	17	12303
GO:MF	GO:0043167	ion binding	107049248, 421928, 422129, 416223, 420218, 771724, 427376, 430516, 417257, 112529948, 395266, 429474, 396193, 424872, 422093, 421489, 395315, 424227, 424214, 426504, 416886, 423450, 421858, 419248, 417898, 428994, 396406, 776024, 415705, 417540, 373987, 417310, 121109863, 415585, 121107581, 396550, 415413, 395807, 395863, 416575, 424168, 101750333, 427758, 425306, 373920, 421460, 424325, 396416, …	0.0345948	4428	2549	987	12303
GO:MF	GO:0016462	pyrophosphatase activity	421928, 417997, 417257, 396193, 422162, 427758, 421460, 101749876, 417338, 770081, 421626, 417192, 416296, 423688, 100857489, 422266, 426764, 420946, 395514, 417409, 428589, 395188, 421537, 121106625, 422977, 101748150, 416507, 421037, 431656, 395581, 423631, 425963, 421401, 424446, 417541, 422080, 424958, 416467, 424947, 415970, 426888, 428274, 771782, 121106623, 427139, 770488, 429955, 424959, …	0.0345948	843	2549	212	12303
GO:BP	GO:0003341	cilium movement	427376, 771706, 422108, 772054, 417754, 420498, 415702, 421767, 431612, 423367, 415943, 427456, 418497, 422009, 416527, 422468, 421242, 423879, 107049033, 424048, 419510, 417921, 422553, 424210, 423875, 420505, 112529928, 426452, 427527, 416635, 418559, 419970, 420926, 415318, 428164, 419627, 424559, 422013, 417314, 418291, 771843	0.0355215	121	2692	41	12952
GO:BP	GO:0030212	hyaluronan metabolic process	100859903, 424947, 415619, 427250, 396413, 374128, 415320, 395594, 426739, 419111, 415476, 424315, 416163	0.0360379	25	2692	13	12952
GO:BP	GO:0051261	protein depolymerization	429474, 426075, 421142, 373920, 422842, 418824, 419968, 420415, 396263, 395081, 427398, 423225, 395853, 101750255, 418174, 424583, 396521, 396423, 421533, 421607, 422745, 395511, 107054985, 396057, 769410, 417869, 771476, 395669	0.0367379	74	2692	28	12952
GO:MF	GO:0140326	ATPase-coupled intramembrane lipid transporter activity	431656, 424490, 418936, 418685, 418533, 419679, 428328, 373945, 395712, 426955, 420534, 419345	0.0380702	23	2549	12	12303
GO:MF	GO:0015370	solute:sodium symporter activity	100857521, 416041, 424188, 429106, 417809, 416277, 418127, 769199, 420057, 418147, 426250, 419679, 395131, 112530700, 422649, 425441, 415692, 395402, 424576, 421439, 395496, 770495	0.0381709	55	2549	22	12303
GO:MF	GO:0015294	solute:monoatomic cation symporter activity	100857521, 416041, 424188, 429106, 417809, 770250, 416277, 771751, 418127, 769199, 420057, 418147, 426250, 417606, 424258, 419679, 395131, 420308, 112530700, 422649, 425441, 415692, 395402, 424576, 421439, 429678, 395496, 770495	0.0381709	76	2549	28	12303
GO:BP	GO:0007018	microtubule-based movement	427376, 771706, 422108, 772054, 417754, 420498, 415702, 395823, 421767, 431612, 423367, 419968, 420668, 419780, 415943, 429432, 418021, 427456, 418497, 422026, 422009, 107050879, 428510, 417020, 426499, 416527, 422468, 421242, 423879, 107049033, 424048, 421178, 419510, 420571, 423809, 427398, 416220, 423238, 416004, 423793, 770215, 417921, 422553, 420708, 424210, 423875, 420505, 421852, 415567, 1…	0.0401199	271	2692	79	12952
GO:MF	GO:0070182	DNA polymerase binding	373984, 426609, 100859133, 100857289, 419262, 415491, 396086, 423463, 396188	0.0445301	15	2549	9	12303
GO:CC	GO:0033597	mitotic checkpoint complex	378922, 423949, 422675, 424563	0.0447604	4	2878	4	14220
GO:BP	GO:0035556	intracellular signal transduction	768449, 421928, 422129, 427376, 395432, 723789, 427107, 422108, 396114, 424214, 428932, 408185, 416457, 417898, 396406, 415705, 373987, 422162, 395807, 416575, 424168, 395274, 427758, 373920, 422608, 427449, 421460, 418573, 418430, 396529, 425103, 417338, 101749531, 421849, 770081, 421003, 421226, 420850, 423483, 378783, 416296, 423688, 100857489, 374246, 396142, 422266, 395538, 693255, 420946, 4…	0.0452257	1835	2692	434	12952
GO:CC	GO:0097729	9+2 motile cilium	422108, 772054, 396529, 417754, 420498, 419060, 428191, 100859903, 770805, 396549, 415943, 416527, 422468, 772256, 423879, 395498, 419510, 420505, 100859701, 426452, 416635, 418559, 421983, 374064, 419627, 424843, 424559, 417314, 418291, 416871, 424059, 421618	0.046399	96	2878	32	14220
GO:MF	GO:0000287	magnesium ion binding	396193, 417540, 395863, 416575, 426126, 424812, 395689, 427538, 416521, 418639, 431656, 395570, 421951, 429092, 404771, 418936, 419828, 426435, 418549, 418685, 418326, 426646, 419226, 421999, 771230, 378799, 420800, 428579, 417669, 769338, 396456, 416783, 769677, 395080, 776127, 423045, 107050335, 415800, 423264, 421841, 100529062, 396017, 428328, 415784, 420034, 416559, 374189, 423098, 417414, 7…	0.0471795	172	2549	53	12303
GO:BP	GO:0009124	nucleoside monophosphate biosynthetic process	395315, 416520, 418639, 771849, 421060, 420942, 423041, 415876, 428579, 769338, 776127, 419194, 427977, 770922, 395719, 771901, 422648	0.0490248	38	2692	17	12952
GO:BP	GO:0040011	locomotion	421928, 395828, 395736, 395432, 427107, 422108, 101750586, 408185, 416457, 396406, 373987, 420232, 427449, 424325, 417122, 421003, 378783, 395538, 693255, 420931, 423195, 423443, 100379662, 420599, 374166, 415783, 423418, 418418, 415619, 396495, 396134, 420744, 373917, 770488, 415883, 423079, 427678, 395237, 423105, 395654, 417464, 418021, 427666, 417171, 419330, 426312, 396413, 396494, 373967, 4…	0.0492251	740	2692	189	12952
GO:BP	GO:0008203	cholesterol metabolic process	423450, 419077, 424661, 416814, 395145, 374223, 396379, 424037, 415645, 421999, 769322, 419088, 418533, 373915, 422982, 422302, 768555, 417444, 420442, 425359, 373945, 100857756, 423788, 427495, 396285, 396136, 416455, 396154, 427549	0.0502265	79	2692	29	12952
GO:BP	GO:0034367	protein-containing complex remodeling	418824, 416814, 426846, 415645, 418533, 419802, 417444, 428164, 427495, 373902, 396136	0.0502265	20	2692	11	12952
GO:BP	GO:0051054	positive regulation of DNA metabolic process	395432, 417898, 422608, 373984, 423688, 374246, 101751192, 415855, 419012, 416423, 422978, 396191, 396413, 396494, 100859133, 373983, 417868, 422457, 374128, 425530, 430534, 419262, 769997, 378799, 421586, 428806, 426254, 416022, 770166, 419069, 424975, 420930, 419042, 100529062, 416015, 769402, 424507, 418486, 396526, 417408, 424316, 395414, 418144, 417846, 415897, 396045, 395433, 421376	0.050547	150	2692	48	12952
GO:BP	GO:0051653	spindle localization	395432, 416575, 415855, 100113359, 100125976, 426499, 421354, 395584, 424354, 422044, 423213, 395134, 416597, 422675, 374197, 416172	0.050547	35	2692	16	12952
GO:MF	GO:0031492	nucleosomal DNA binding	423443, 417954, 426361, 429810, 395999, 768675, 423721, 422278, 100857391, 417947	0.0507636	18	2549	10	12303
GO:BP	GO:0045740	positive regulation of DNA replication	373984, 423688, 422978, 396494, 417868, 422457, 425530, 426254, 100529062, 424507, 417408, 396045	0.0524208	23	2692	12	12952
GO:BP	GO:0016101	diterpenoid metabolic process	421953, 422975, 428809, 395844, 121106449, 396277, 417981, 424490, 423274, 396166, 395346, 416454, 395452, 395389, 101751681	0.0524208	32	2692	15	12952
GO:BP	GO:0036297	interstrand cross-link repair	404775, 415770, 427468, 378893, 421202, 415684, 396086, 428269, 419042, 416015, 418628, 100857742, 771417	0.0528398	26	2692	13	12952
GO:BP	GO:1902652	secondary alcohol metabolic process	423450, 419077, 423065, 424661, 416814, 395145, 374223, 396379, 424037, 415645, 421999, 769322, 419088, 418533, 373915, 422982, 422302, 768555, 417444, 420442, 425359, 373945, 100857756, 423788, 427495, 396285, 396136, 416455, 396154, 427549	0.0528398	83	2692	30	12952
GO:BP	GO:0034502	protein localization to chromosome	416575, 420354, 421849, 374246, 423443, 418494, 421799, 100113359, 378922, 417563, 396252, 374139, 395865, 378799, 424777, 421586, 423949, 378896, 419566, 425576, 415552, 423721, 427834, 100857391, 396099, 395126, 100857742, 415897, 423007, 416172	0.0528398	83	2692	30	12952
GO:BP	GO:0006629	lipid metabolic process	107049248, 422129, 415361, 429144, 420218, 422093, 424227, 424214, 423450, 421953, 416457, 428994, 395863, 424168, 422012, 421447, 373931, 419077, 378783, 121107543, 100858408, 769879, 425034, 422038, 421656, 100859265, 418690, 427337, 422975, 100858627, 420090, 395138, 121108144, 428809, 395581, 418101, 417193, 422454, 415619, 395844, 422807, 420416, 416730, 100858223, 121106449, 420029, 423065,…	0.0534262	865	2692	217	12952
GO:CC	GO:0034364	high-density lipoprotein particle	423079, 415645, 419802, 428164, 427495, 396136, 395722	0.0537622	11	2878	7	14220
GO:BP	GO:0008202	steroid metabolic process	423450, 424168, 373931, 419077, 769879, 428809, 121106449, 423065, 424661, 395827, 417981, 416814, 396361, 395641, 427429, 395145, 416618, 423714, 374223, 396379, 424037, 415645, 421999, 769322, 420512, 419088, 418533, 373915, 429828, 415377, 422982, 422302, 768555, 417444, 420164, 420442, 425359, 419789, 373945, 100857756, 423788, 422423, 395452, 770453, 427495, 373902, 396099, 426955, 395210, 3…	0.0539837	178	2692	55	12952
GO:BP	GO:2000278	regulation of DNA biosynthetic process	419012, 426609, 416423, 429092, 396413, 100859133, 374128, 425530, 769997, 373935, 421586, 378896, 428806, 420930, 418486, 418739, 395414, 417846	0.0587764	42	2692	18	12952
GO:BP	GO:0040017	positive regulation of locomotion	421928, 395736, 395432, 416457, 396406, 373987, 427449, 421003, 378783, 395538, 420931, 420599, 374166, 415783, 423418, 396134, 373917, 770488, 423105, 395654, 418021, 427666, 419330, 396413, 396494, 373967, 424391, 771768, 431581, 395734, 768899, 395865, 374128, 777583, 418491, 395742, 415750, 423793, 421543, 417260, 395871, 395853, 395584, 424220, 418154, 770109, 431661, 100858236, 426771, 3953…	0.0610516	350	2692	97	12952
GO:BP	GO:0031639	plasminogen activation	373987, 424661, 396413, 396017, 424805, 396297, 396424, 396127, 426791	0.0610516	15	2692	9	12952
GO:BP	GO:2000241	regulation of reproductive process	395863, 424325, 421849, 378783, 395538, 100859903, 404533, 420245, 395237, 426312, 427432, 396361, 419865, 417938, 100859339, 427987, 395101, 424354, 427687, 417561, 418185, 419194, 419042, 427718, 428167, 421642, 121113187, 427809, 396099, 420269, 416871, 395960, 424563, 374106, 425071, 422165	0.061978	106	2692	36	12952
GO:BP	GO:0043691	reverse cholesterol transport	416814, 426846, 415645, 418533, 417444, 373945, 396136	0.0620011	10	2692	7	12952
GO:BP	GO:0051447	negative regulation of meiotic cell cycle	421849, 420245, 427432, 100859339, 427718, 421642, 425071	0.0620011	10	2692	7	12952
GO:BP	GO:0007052	mitotic spindle organization	416575, 395823, 395188, 419578, 424621, 429810, 395081, 426499, 396258, 100859489, 423809, 416553, 395135, 420201, 415567, 395316, 769298, 395134, 428167, 421533, 420154, 416962, 418213, 424172, 100858650, 426884, 396057, 417793, 424563, 421376	0.0620011	84	2692	30	12952
GO:BP	GO:0000076	DNA replication checkpoint signaling	423688, 100857489, 418504, 415489, 415548, 426254, 428223	0.0620011	10	2692	7	12952
GO:BP	GO:0050896	response to stimulus	768449, 421928, 417997, 396488, 422129, 415361, 416223, 395241, 427376, 430516, 422062, 395828, 395736, 417050, 395782, 395432, 723789, 427107, 421489, 422108, 396114, 424214, 423450, 421858, 101750586, 428932, 408185, 416457, 431400, 423289, 424727, 419248, 770846, 422445, 374103, 417898, 416098, 428994, 771559, 396406, 416363, 415705, 422104, 373987, 420232, 374202, 422162, 395807, 395264, 4165…	0.0623329	5464	2692	1206	12952
GO:BP	GO:0048731	system development	421928, 374150, 396488, 395241, 422062, 395828, 429506, 395782, 395432, 723789, 422108, 408185, 416457, 431400, 374103, 416838, 771559, 396406, 776024, 373987, 374202, 422162, 424168, 415481, 428249, 424325, 418573, 421003, 415702, 378783, 395321, 395852, 373909, 395568, 374246, 396142, 693255, 100859903, 101751192, 424716, 420931, 425366, 417409, 418893, 419014, 416480, 373965, 396441, 423443, 4…	0.0623329	2360	2692	546	12952
GO:BP	GO:0030335	positive regulation of cell migration	421928, 395736, 395432, 416457, 396406, 373987, 427449, 421003, 378783, 395538, 420931, 420599, 374166, 415783, 423418, 396134, 373917, 770488, 423105, 395654, 418021, 419330, 396413, 396494, 424391, 431581, 395734, 768899, 395865, 374128, 777583, 418491, 395742, 423793, 421543, 417260, 395871, 395853, 395584, 424220, 418154, 770109, 431661, 100858236, 426771, 395303, 374090, 395594, 396028, 4230…	0.0630074	330	2692	92	12952
GO:CC	GO:0070013	intracellular organelle lumen	396201, 421928, 374150, 420218, 771724, 430516, 417257, 395736, 429506, 395782, 768911, 771902, 396193, 723789, 421489, 418268, 421953, 418785, 408185, 416457, 421288, 424727, 770846, 425734, 422445, 374103, 416098, 428994, 396406, 426737, 112533228, 417160, 416228, 420232, 396550, 395863, 416575, 415481, 101750333, 395274, 425009, 422608, 404775, 427449, 415724, 373931, 112531619, 424558, 419126…	0.0634694	3333	2878	732	14220
GO:CC	GO:0043233	organelle lumen	396201, 421928, 374150, 420218, 771724, 430516, 417257, 395736, 429506, 395782, 768911, 771902, 396193, 723789, 421489, 418268, 421953, 418785, 408185, 416457, 421288, 424727, 770846, 425734, 422445, 374103, 416098, 428994, 396406, 426737, 112533228, 417160, 416228, 420232, 396550, 395863, 416575, 415481, 101750333, 395274, 425009, 422608, 404775, 427449, 415724, 373931, 112531619, 424558, 419126…	0.0634694	3333	2878	732	14220
GO:CC	GO:0031974	membrane-enclosed lumen	396201, 421928, 374150, 420218, 771724, 430516, 417257, 395736, 429506, 395782, 768911, 771902, 396193, 723789, 421489, 418268, 421953, 418785, 408185, 416457, 421288, 424727, 770846, 425734, 422445, 374103, 416098, 428994, 396406, 426737, 112533228, 417160, 416228, 420232, 396550, 395863, 416575, 415481, 101750333, 395274, 425009, 422608, 404775, 427449, 415724, 373931, 112531619, 424558, 419126…	0.0634694	3333	2878	732	14220
GO:MF	GO:0046983	protein dimerization activity	374150, 396193, 396205, 396406, 417540, 373987, 395807, 395863, 415481, 428249, 373920, 415724, 415654, 416910, 396524, 421626, 378783, 395852, 771493, 416520, 396142, 693255, 422746, 425366, 395188, 421537, 395911, 422890, 418639, 771849, 426856, 101750513, 416584, 421401, 395570, 100113359, 100859347, 395713, 424783, 395445, 426361, 421951, 418824, 417929, 417554, 421633, 417546, 423065, 396277…	0.0662922	758	2549	190	12303
GO:MF	GO:0036094	small molecule binding	107049248, 421928, 422129, 416223, 420218, 771724, 427376, 430516, 417257, 112529948, 395266, 429474, 396193, 424872, 422093, 421489, 395315, 424227, 424214, 426504, 416886, 423450, 421858, 419248, 417898, 428994, 396406, 776024, 415705, 417540, 373987, 417310, 121109863, 415585, 121107581, 396550, 415413, 395807, 395863, 416575, 424168, 101750333, 427758, 425306, 373920, 421460, 424325, 396416, …	0.0662922	4568	2549	1011	12303
GO:BP	GO:1904358	positive regulation of telomere maintenance via telomere lengthening	416423, 100859133, 419262, 769997, 421586, 428806, 420930, 418486, 395414, 417846	0.0668753	18	2692	10	12952
GO:BP	GO:0051899	membrane depolarization	427478, 374166, 395445, 424180, 424492, 396197, 424391, 768444, 770787, 395847, 419744, 427909, 395985, 769385, 417892, 419774, 395895, 396000, 431590	0.0668753	46	2692	19	12952
GO:BP	GO:0034369	plasma lipoprotein particle remodeling	416814, 426846, 415645, 418533, 419802, 417444, 428164, 427495, 373902, 396136	0.0668753	18	2692	10	12952
GO:BP	GO:0034368	protein-lipid complex remodeling	416814, 426846, 415645, 418533, 419802, 417444, 428164, 427495, 373902, 396136	0.0668753	18	2692	10	12952
GO:BP	GO:0061077	chaperone-mediated protein folding	419060, 427832, 100859133, 395853, 428725, 421586, 418261, 428806, 416183, 418917, 414741, 420930, 417224, 418486, 395414, 417846, 396188, 414142, 395722	0.0668753	46	2692	19	12952
GO:MF	GO:0090554	phosphatidylcholine floppase activity	418533, 373945, 395712, 420534	0.0711348	4	2549	4	12303
GO:MF	GO:0005042	netrin receptor activity	423716, 395101, 426920, 426419	0.0711348	4	2549	4	12303
GO:MF	GO:0034186	apolipoprotein A-I binding	416814, 373945, 396136, 424059	0.0711348	4	2549	4	12303
GO:MF	GO:0048256	flap endonuclease activity	424727, 423688, 421951, 421505, 769677	0.0719333	6	2549	5	12303
GO:BP	GO:0000002	mitochondrial genome maintenance	423688, 100858074, 429092, 395670, 404292, 419442, 425626, 419081, 416517, 422549, 416719, 100858796	0.0737899	24	2692	12	12952
GO:MF	GO:0016787	hydrolase activity	421928, 417997, 417257, 395266, 396193, 418268, 424214, 426504, 424727, 416098, 417540, 422104, 373987, 422162, 415585, 427758, 425306, 421460, 425657, 421447, 101749876, 416505, 417338, 420430, 426126, 373984, 417122, 416754, 770081, 421626, 419077, 417192, 121107543, 421169, 416296, 423688, 423158, 415336, 121108129, 100857489, 417780, 769879, 422266, 395538, 426764, 100859903, 425034, 420946, …	0.0755365	2454	2549	561	12303
GO:CC	GO:0000800	lateral element	395188, 374139, 419269, 373983, 415577, 396086	0.07641	9	2878	6	14220
GO:MF	GO:0061135	endopeptidase regulator activity	418268, 373987, 417122, 423989, 427942, 423418, 396452, 107051508, 427584, 768711, 396483, 416158, 421063, 417104, 396466, 421543, 423132, 768734, 396548, 417561, 112530294, 424805, 418267, 396297, 420576, 419111, 416990, 426955, 418254, 420138, 420896, 420895, 396228, 374193, 418892, 421862	0.0765676	110	2549	36	12303
GO:MF	GO:0005044	scavenger receptor activity	771559, 424998, 416814, 772263, 422638, 100858035, 100859371, 415894, 415545, 420361	0.0765676	19	2549	10	12303
GO:BP	GO:0040012	regulation of locomotion	421928, 395828, 395736, 395432, 427107, 422108, 408185, 416457, 396406, 373987, 420232, 427449, 424325, 417122, 421003, 378783, 395538, 693255, 420931, 423195, 423443, 100379662, 420599, 374166, 415783, 423418, 418418, 415619, 396134, 420744, 373917, 770488, 415883, 395237, 423105, 395654, 418021, 427666, 417171, 419330, 426312, 396413, 396494, 373967, 424391, 771768, 431581, 422693, 418140, 3956…	0.0765892	627	2692	161	12952
GO:BP	GO:2000234	positive regulation of rRNA processing	425734, 427278, 421295, 427157, 420870, 426152	0.0787645	8	2692	6	12952
GO:BP	GO:0060623	regulation of chromosome condensation	100125976, 425304, 422457, 418275, 422822, 396156	0.0787645	8	2692	6	12952
GO:BP	GO:0010755	regulation of plasminogen activation	373987, 396413, 396017, 424805, 396297, 396127	0.0787645	8	2692	6	12952
GO:BP	GO:0016477	cell migration	421928, 395828, 395736, 395782, 395432, 422108, 101750586, 416457, 396406, 373987, 420232, 427449, 424325, 422842, 425103, 417122, 421003, 378783, 395852, 395568, 395538, 693255, 420931, 768420, 423443, 100379662, 426856, 420599, 395581, 423631, 374166, 415783, 396110, 423418, 427152, 418418, 415619, 396495, 100857227, 396134, 419533, 416647, 420744, 373917, 770488, 415883, 423079, 395237, 423105…	0.0787645	922	2692	228	12952
GO:BP	GO:0035295	tube development	421928, 395241, 429506, 395782, 395432, 723789, 431400, 373987, 374202, 424168, 418573, 415702, 378783, 693255, 101751192, 425366, 373965, 422620, 100858074, 420599, 373976, 395713, 415619, 420271, 396495, 396134, 395844, 419533, 426888, 421633, 421168, 422978, 420744, 422316, 100316920, 395237, 429337, 426312, 396413, 373967, 420690, 422720, 414885, 100859133, 419269, 395625, 373983, 395734, 419…	0.0789845	702	2692	178	12952
GO:BP	GO:2000232	regulation of rRNA processing	425734, 427278, 421295, 427157, 420870, 424400, 426152, 416096	0.0822333	13	2692	8	12952
GO:BP	GO:0007076	mitotic chromosome condensation	419737, 425304, 422457, 418275, 426276, 423213, 422822, 396156	0.0822333	13	2692	8	12952
GO:BP	GO:2000147	positive regulation of cell motility	421928, 395736, 395432, 416457, 396406, 373987, 427449, 421003, 378783, 395538, 420931, 420599, 374166, 415783, 423418, 396134, 373917, 770488, 423105, 395654, 418021, 427666, 419330, 396413, 396494, 424391, 431581, 395734, 768899, 395865, 374128, 777583, 418491, 395742, 423793, 421543, 417260, 395871, 395853, 395584, 424220, 418154, 770109, 431661, 100858236, 426771, 395303, 374090, 395594, 3960…	0.0830799	342	2692	94	12952
GO:BP	GO:0007057	spindle assembly involved in female meiosis I	415400, 395134, 428167, 421642	0.0872583	4	2692	4	12952
GO:BP	GO:0048513	animal organ development	374150, 396488, 395241, 417813, 429506, 395782, 395432, 427107, 422108, 418268, 408185, 416457, 421288, 374103, 416838, 426075, 396406, 776024, 374202, 422162, 424168, 415481, 428249, 427449, 373931, 425103, 101749531, 421003, 415702, 378783, 395321, 395799, 395852, 395568, 396142, 417395, 100859903, 421507, 101751192, 420931, 417409, 768420, 418893, 396441, 417164, 419012, 426856, 404533, 421821…	0.0872583	1802	2692	422	12952
GO:BP	GO:0051239	regulation of multicellular organismal process	374150, 396488, 395241, 420218, 422062, 395736, 417050, 395432, 417891, 427107, 422108, 421858, 101750586, 408185, 416457, 431400, 426075, 396406, 373987, 374202, 395807, 395863, 424168, 427449, 424325, 418573, 418430, 396529, 373931, 101749531, 417122, 420343, 427478, 772097, 378783, 395852, 395538, 693255, 124417079, 424581, 100859265, 425366, 419014, 395090, 423989, 421537, 404533, 421821, 100…	0.0872583	1656	2692	390	12952
GO:BP	GO:0048661	positive regulation of smooth muscle cell proliferation	396114, 421858, 373987, 415619, 770488, 395654, 396413, 374128, 424220, 423990, 396287, 417414, 420996, 386583, 414849	0.0872583	34	2692	15	12952
GO:BP	GO:0000727	double-strand break repair via break-induced replication	426764, 418058, 415824, 422043	0.0872583	4	2692	4	12952
GO:BP	GO:0072718	response to cisplatin	101751192, 418404, 418144, 396287	0.0872583	4	2692	4	12952
GO:BP	GO:0006011	UDP-alpha-D-glucose metabolic process	418785, 431509, 373900, 424757	0.0872583	4	2692	4	12952
GO:BP	GO:0046073	dTMP metabolic process	416520, 421060, 420942, 769338	0.0872583	4	2692	4	12952
GO:BP	GO:0008215	spermine metabolic process	421755, 418602, 100857693, 422934	0.0872583	4	2692	4	12952
GO:BP	GO:0045636	positive regulation of melanocyte differentiation	417794, 396028, 396282, 416080	0.0872583	4	2692	4	12952
GO:BP	GO:0071321	cellular response to cGMP	427478, 100859339, 418185, 770384	0.0872583	4	2692	4	12952
GO:BP	GO:0007098	centrosome cycle	416575, 428191, 693255, 422746, 426609, 418960, 421951, 100125976, 422497, 424621, 374139, 423809, 427238, 420224, 420201, 424471, 424873, 422044, 422566, 416380, 416749, 100529062, 395134, 428167, 416597, 420137, 415318, 771514, 374260, 417839, 421376	0.0872583	90	2692	31	12952
GO:BP	GO:0010756	positive regulation of plasminogen activation	396413, 396017, 396297, 396127	0.0872583	4	2692	4	12952
GO:BP	GO:0032532	regulation of microvillus length	416223, 395701, 396291, 396423	0.0872583	4	2692	4	12952
GO:BP	GO:0015808	L-alanine transport	417809, 770250, 416221, 429200, 769612	0.0880184	6	2692	5	12952
GO:BP	GO:0038007	netrin-activated signaling pathway	423716, 395101, 426920, 431043, 426419	0.0880184	6	2692	5	12952
GO:BP	GO:0090280	positive regulation of calcium ion import	373917, 374128, 417603, 396196, 428201	0.0880184	6	2692	5	12952
GO:BP	GO:0042274	ribosomal small subunit biogenesis	425734, 416545, 426795, 426574, 426609, 427278, 424087, 415384, 421295, 422644, 418292, 427157, 420870, 427222, 426152, 417933, 423355, 422477, 417388, 100858366, 417405, 419927, 423633, 427952, 417653, 769547	0.0880184	72	2692	26	12952
GO:BP	GO:0032212	positive regulation of telomere maintenance via telomerase	416423, 100859133, 769997, 421586, 428806, 420930, 418486, 395414, 417846	0.0883899	16	2692	9	12952
GO:BP	GO:0006284	base-excision repair	430516, 373984, 423688, 424594, 420578, 417563, 418326, 404292, 419566, 769677, 419069, 374010, 395724, 416997	0.0883899	31	2692	14	12952
GO:BP	GO:0008608	attachment of spindle microtubules to kinetochore	426704, 396252, 395135, 423949, 426254, 424583, 395134, 693254, 424172, 426884, 771702, 421376, 423007, 424983	0.0883899	31	2692	14	12952
GO:BP	GO:2000145	regulation of cell motility	421928, 395828, 395736, 395432, 422108, 416457, 396406, 373987, 420232, 427449, 424325, 417122, 421003, 378783, 395538, 693255, 420931, 423443, 100379662, 420599, 374166, 415783, 423418, 418418, 415619, 396134, 420744, 373917, 770488, 415883, 395237, 423105, 395654, 418021, 427666, 417171, 419330, 426312, 396413, 396494, 373967, 424391, 431581, 422693, 418140, 395734, 768618, 768501, 421058, 7688…	0.0892347	601	2692	154	12952
GO:MF	GO:0140303	intramembrane lipid transporter activity	431656, 424490, 418936, 423047, 418685, 395498, 418533, 419679, 428328, 373945, 395712, 426955, 422968, 420534, 419345	0.0892746	35	2549	15	12303
GO:BP	GO:0007275	multicellular organism development	421928, 374150, 396488, 395241, 417813, 422062, 395828, 395736, 429506, 395782, 395432, 723789, 422108, 418378, 408185, 416457, 431400, 374103, 416838, 771559, 396406, 776024, 417540, 373987, 374202, 422162, 421142, 424168, 415481, 428249, 424325, 418573, 420498, 421003, 415702, 378783, 395321, 395852, 422548, 373909, 395568, 374246, 396142, 395538, 693255, 100859903, 101751192, 424716, 420931, 4…	0.0898779	2779	2692	633	12952
GO:BP	GO:0006950	response to stress	768449, 396488, 427376, 430516, 395432, 101750586, 408185, 416457, 424727, 419248, 770846, 417898, 416098, 771559, 396406, 416363, 422104, 373987, 420232, 374202, 395807, 416575, 415481, 395274, 373920, 422608, 404775, 418430, 373931, 419126, 373984, 431605, 419077, 429525, 423483, 772097, 378783, 423688, 423158, 395568, 374246, 396142, 395538, 426764, 693255, 100859903, 124417079, 101751192, 420…	0.0898779	2149	2692	497	12952
GO:BP	GO:0071827	plasma lipoprotein particle organization	416814, 426846, 415645, 418533, 419679, 419802, 417444, 373945, 428164, 427495, 373902, 396136	0.0914358	25	2692	12	12952
GO:BP	GO:0009129	pyrimidine nucleoside monophosphate metabolic process	416505, 416520, 771849, 421060, 420942, 415876, 769338, 395080, 771901, 424326	0.0914358	19	2692	10	12952
GO:BP	GO:0090329	regulation of DNA-templated DNA replication	422978, 417868, 425530, 373935, 415489, 415577, 426254, 100529062, 421642, 424507, 421004	0.0914358	22	2692	11	12952
GO:BP	GO:1901976	regulation of cell cycle checkpoint	421951, 420668, 416565, 418874, 419566, 415684, 395134, 421448, 422675, 420879, 423007	0.0914358	22	2692	11	12952
GO:BP	GO:0007155	cell adhesion	421928, 416223, 422062, 395828, 395736, 429506, 417050, 418268, 431400, 373987, 428249, 421003, 378783, 395568, 423129, 395538, 395687, 418893, 427768, 422620, 416624, 416083, 101752206, 112533425, 768760, 418404, 418418, 396452, 100857227, 424467, 100859325, 373917, 424990, 771715, 419031, 396225, 420869, 395142, 396191, 417171, 419330, 427584, 396494, 424391, 417374, 395215, 497216, 396263, 422…	0.0914358	822	2692	204	12952
GO:BP	GO:0031638	zymogen activation	373987, 424661, 396413, 422685, 770109, 396017, 424805, 396297, 396424, 396127, 426791	0.0914358	22	2692	11	12952
GO:BP	GO:0040020	regulation of meiotic nuclear division	420245, 427432, 417938, 100859339, 427687, 418185, 419042, 427718, 421642, 424563, 425071	0.0914358	22	2692	11	12952
GO:BP	GO:0051716	cellular response to stimulus	768449, 421928, 417997, 396488, 422129, 427376, 430516, 422062, 395828, 395736, 395782, 395432, 723789, 427107, 421489, 422108, 396114, 424214, 423450, 421858, 101750586, 428932, 408185, 416457, 431400, 423289, 424727, 419248, 770846, 422445, 374103, 417898, 416098, 428994, 771559, 396406, 416363, 415705, 422104, 373987, 420232, 374202, 422162, 395807, 395264, 416575, 424168, 395274, 427758, 3739…	0.0914358	4638	2692	1028	12952
GO:BP	GO:0071622	regulation of granulocyte chemotaxis	396406, 421003, 395538, 373967, 395871, 422828, 422197, 414741, 425507, 419736, 424315	0.0914358	22	2692	11	12952
GO:BP	GO:1902622	regulation of neutrophil migration	421003, 395538, 373967, 395871, 422828, 415995, 395870, 422197, 414741, 419736, 424315	0.0914358	22	2692	11	12952
GO:BP	GO:0044839	cell cycle G2/M phase transition	416575, 422608, 100857489, 374246, 100858074, 423504, 421373, 415400, 396252, 373983, 396172, 770787, 418504, 420201, 418874, 430534, 424777, 415489, 415577, 423045, 427687, 395357, 100529062, 395134, 420487, 421642, 424507, 428223, 420375, 419081, 417408, 374260, 423098, 768853, 420534	0.0914358	106	2692	35	12952
GO:BP	GO:0032210	regulation of telomere maintenance via telomerase	426609, 416423, 429092, 100859133, 769997, 421586, 378896, 428806, 420930, 418486, 395414, 417846	0.0914358	25	2692	12	12952
GO:BP	GO:0035239	tube morphogenesis	421928, 429506, 395782, 395432, 431400, 373987, 374202, 424168, 415702, 693255, 101751192, 425366, 373965, 422620, 100858074, 420599, 395713, 420271, 396495, 396134, 419533, 426888, 421633, 421168, 422978, 420744, 422316, 100316920, 395237, 429337, 426312, 396413, 373967, 420690, 422720, 395625, 373983, 395734, 419731, 418161, 417868, 421058, 395327, 423714, 373941, 100859339, 374223, 395865, 416…	0.0914358	567	2692	146	12952
GO:BP	GO:0050000	chromosome localization	425103, 421849, 426704, 419578, 404771, 396252, 426499, 419269, 395135, 420201, 415792, 423949, 378896, 426254, 395357, 424583, 395134, 416597, 693254, 421607, 424172, 426884, 374197, 771702, 421376, 423007, 416172, 424983	0.0923614	80	2692	28	12952
GO:BP	GO:0051897	positive regulation of phosphatidylinositol 3-kinase/protein kinase B signal transduction	421928, 416457, 396406, 373987, 418430, 395538, 419012, 417485, 100858074, 427447, 770488, 395654, 419330, 396413, 396494, 424391, 423716, 395097, 374128, 777583, 421543, 373981, 395584, 424220, 427573, 417892, 396107, 374268, 396133, 374196, 417883, 417256, 373939, 427212, 419422, 100858796	0.0924543	110	2692	36	12952
GO:CC	GO:0031981	nuclear lumen	396201, 421928, 374150, 420218, 771724, 430516, 395736, 429506, 395782, 768911, 771902, 396193, 723789, 421489, 418268, 421953, 416457, 421288, 424727, 770846, 425734, 422445, 374103, 416098, 428994, 396406, 426737, 112533228, 417160, 416228, 420232, 396550, 395863, 416575, 415481, 101750333, 395274, 425009, 422608, 404775, 427449, 415724, 373931, 112531619, 424558, 419126, 373984, 416494, 112530…	0.0951966	3045	2878	669	14220
GO:MF	GO:0015175	neutral L-amino acid transmembrane transporter activity	420074, 100857521, 428427, 416041, 427139, 415832, 417809, 770250, 416277, 415768, 420057, 416221, 429200, 769612	0.0963919	32	2549	14	12303
GO:MF	GO:0003697	single-stranded DNA binding	429525, 426764, 421799, 420578, 417153, 417563, 418152, 418058, 374139, 374117, 424611, 378799, 415577, 378896, 419566, 396086, 425626, 419042, 424295, 416015, 378910, 419125, 416517, 422043, 418144, 416114	0.0979	74	2549	26	12303
GO:BP	GO:0048608	reproductive structure development	374150, 395432, 374202, 424168, 378783, 100859903, 404533, 421168, 771715, 100316920, 424661, 395237, 426312, 419327, 373967, 396361, 395962, 419269, 419865, 378893, 395327, 423714, 100859339, 416553, 422553, 427987, 415633, 378799, 424354, 396028, 396282, 417561, 421064, 396482, 420164, 395887, 424805, 421607, 107057394, 396000, 101751988, 374196, 374269, 396099, 395483, 420269, 395960, 10174769…	0.0985317	185	2692	55	12952
GO:BP	GO:0006457	protein folding	427376, 419060, 423504, 417541, 427832, 100859332, 100859133, 422496, 418802, 417460, 416288, 395948, 395853, 421194, 428725, 422355, 421586, 112529928, 395430, 418261, 428806, 416183, 418917, 776719, 414741, 420930, 124416954, 423463, 417224, 418486, 395414, 417846, 396188, 415360, 417717, 414142, 424059, 422865, 395722	0.0995628	122	2692	39	12952
GO:BP	GO:0030167	proteoglycan catabolic process	424770, 373981, 415320, 107055308, 426739, 427428, 422081	0.100106	11	2692	7	12952
GO:BP	GO:0016446	somatic hypermutation of immunoglobulin genes	418326, 378799, 421505, 374010, 416015, 419125, 421291	0.100106	11	2692	7	12952
GO:BP	GO:1902969	mitotic DNA replication	426764, 425297, 374139, 396086, 422043, 395719, 418593	0.100106	11	2692	7	12952
GO:BP	GO:0042127	regulation of cell population proliferation	421928, 374150, 396488, 422062, 395828, 395782, 395432, 422108, 396114, 421858, 408185, 416457, 431400, 396406, 373987, 420232, 374202, 395807, 421142, 395863, 424168, 424325, 396416, 420354, 101749531, 378783, 396142, 421550, 101750986, 419012, 404533, 100034745, 770238, 395581, 417193, 396110, 419205, 418277, 423418, 395713, 395445, 396452, 415619, 396495, 395844, 421168, 771523, 373917, 770488…	0.100266	913	2692	224	12952
GO:BP	GO:0003333	amino acid transmembrane transport	420074, 100857521, 428427, 100858879, 416041, 427139, 429106, 415832, 417809, 770250, 416277, 415768, 423456, 420057, 420216, 416221, 419472, 428731, 424576, 429678, 419969, 769612, 416604, 422213	0.100401	66	2692	24	12952
GO:BP	GO:0030334	regulation of cell migration	421928, 395828, 395736, 395432, 422108, 416457, 396406, 373987, 420232, 427449, 424325, 417122, 421003, 378783, 395538, 693255, 420931, 423443, 100379662, 420599, 374166, 415783, 423418, 418418, 415619, 396134, 420744, 373917, 770488, 415883, 395237, 423105, 395654, 418021, 417171, 419330, 426312, 396413, 396494, 373967, 424391, 431581, 418140, 395734, 768618, 768501, 421058, 768899, 428386, 3958…	0.101289	574	2692	147	12952
GO:BP	GO:0051225	spindle assembly	416575, 395823, 395188, 415400, 429810, 395081, 426499, 396258, 423809, 427238, 420201, 415567, 424354, 419069, 416380, 395134, 428167, 421533, 421642, 420154, 416962, 420137, 771514, 426884, 417793, 424563, 421376	0.101645	77	2692	27	12952
GO:MF	GO:0008525	phosphatidylcholine transporter activity	431656, 418685, 418533, 373945, 417399, 395712, 428164, 420534	0.101982	14	2549	8	12303
GO:MF	GO:0030247	polysaccharide binding	770899, 422630, 100858035, 100859371, 424379, 422637, 548626, 420361	0.101982	14	2549	8	12303
GO:BP	GO:1901992	positive regulation of mitotic cell cycle phase transition	395432, 420354, 100858074, 423504, 418960, 421373, 396494, 396252, 424621, 422401, 424471, 421936, 427687, 426739, 421642, 424507, 420375, 419081, 418739, 421448, 100859413, 424563	0.102552	59	2692	22	12952
GO:BP	GO:1901989	positive regulation of cell cycle phase transition	395432, 420354, 425103, 100858074, 423504, 418960, 421373, 396494, 396252, 424621, 422401, 424471, 421936, 427687, 426739, 421642, 424507, 420375, 419081, 418739, 417408, 421448, 100859413, 424563, 396045	0.10761	70	2692	25	12952
GO:MF	GO:0004866	endopeptidase inhibitor activity	418268, 373987, 417122, 423989, 427942, 396452, 107051508, 427584, 768711, 396483, 416158, 421063, 417104, 396466, 421543, 423132, 768734, 396548, 417561, 424805, 418267, 396297, 420576, 419111, 416990, 418254, 420138, 420896, 420895, 396228, 374193, 418892, 421862	0.108259	101	2549	33	12303
GO:BP	GO:0051293	establishment of spindle localization	395432, 416575, 415855, 100113359, 100125976, 426499, 421354, 395584, 422044, 423213, 395134, 416597, 422675, 416172	0.110441	32	2692	14	12952
GO:BP	GO:2000242	negative regulation of reproductive process	395863, 424325, 421849, 378783, 420245, 426312, 427432, 419865, 100859339, 417561, 419194, 427718, 421642, 420269, 395960, 374106, 425071	0.111147	42	2692	17	12952
GO:BP	GO:0006364	rRNA processing	425734, 416545, 426795, 107051197, 417959, 426609, 418277, 427278, 417153, 427433, 419800, 415384, 428624, 772219, 421295, 422644, 418292, 427157, 420870, 427222, 424400, 415609, 426152, 421353, 417933, 768974, 423355, 416096, 417388, 422846, 419943, 422697, 417405, 419927, 619530, 424089, 425985, 423874, 771031	0.111147	123	2692	39	12952
GO:CC	GO:0071011	precatalytic spliceosome	107049032, 776411, 426667, 420128, 416040, 415523, 771795, 428281, 417991, 395298, 419608, 396180, 417765, 417916, 771344	0.113987	38	2878	15	14220
GO:BP	GO:1990266	neutrophil migration	422842, 421003, 395538, 396495, 373917, 373967, 395871, 422828, 395951, 415995, 395870, 422197, 414741, 419789, 416636, 373939, 419736, 771243, 424315	0.115095	49	2692	19	12952
GO:BP	GO:0090231	regulation of spindle checkpoint	421951, 420668, 416565, 395134, 421448, 422675, 420879, 423007	0.116134	14	2692	8	12952
GO:BP	GO:0085029	extracellular matrix assembly	396441, 418418, 415619, 423413, 421543, 395594, 396243, 396474, 428199, 427013, 396000, 417793, 416036	0.116134	29	2692	13	12952
GO:BP	GO:0032502	developmental process	421928, 374150, 396488, 416223, 395241, 427376, 417813, 422062, 395828, 395736, 429506, 395782, 395432, 723789, 427107, 771706, 421489, 422108, 418268, 418378, 408185, 416457, 431400, 421288, 374103, 416838, 426075, 771559, 772054, 396406, 776024, 417540, 373987, 420232, 374202, 422162, 421142, 424168, 415481, 428249, 427449, 424325, 422842, 418573, 373931, 425103, 101749531, 373984, 420498, 4210…	0.116134	3691	2692	825	12952
GO:BP	GO:1903504	regulation of mitotic spindle checkpoint	421951, 420668, 416565, 395134, 421448, 422675, 420879, 423007	0.116134	14	2692	8	12952
GO:BP	GO:0090266	regulation of mitotic cell cycle spindle assembly checkpoint	421951, 420668, 416565, 395134, 421448, 422675, 420879, 423007	0.116134	14	2692	8	12952
GO:BP	GO:0015802	basic amino acid transport	427139, 415832, 417809, 415768, 423456, 419472, 429200, 422213	0.116134	14	2692	8	12952
GO:MF	GO:0034185	apolipoprotein binding	416814, 396102, 373945, 396136, 424059, 396154	0.118077	9	2549	6	12303
GO:MF	GO:0048407	platelet-derived growth factor binding	395568, 770488, 374128, 396243, 396000, 374196	0.118077	9	2549	6	12303
GO:MF	GO:0003689	DNA clamp loader activity	424958, 396542, 769609, 420358, 418907, 416531	0.118077	9	2549	6	12303
GO:MF	GO:0015081	sodium ion transmembrane transporter activity	396529, 427478, 100857521, 418770, 416041, 424188, 424180, 771555, 429106, 395759, 425403, 417809, 419356, 416277, 100859704, 395554, 424772, 107055878, 418127, 769199, 419744, 420057, 418147, 426250, 419679, 395131, 112530700, 419774, 422649, 425441, 415692, 395402, 424576, 772279, 421439, 770384, 431590, 395760, 395496, 770495, 419837	0.118077	133	2549	41	12303
GO:MF	GO:0061134	peptidase regulator activity	418268, 373987, 417122, 419014, 423989, 427942, 423418, 396452, 107051508, 427584, 768711, 396483, 416158, 421063, 417104, 396466, 421543, 427987, 423132, 768734, 770109, 396548, 427466, 417561, 112530294, 424805, 418267, 396297, 420576, 396133, 419111, 416990, 426955, 770863, 418254, 420138, 420896, 420895, 396228, 374193, 418892, 421862	0.118077	137	2549	42	12303
GO:BP	GO:0051303	establishment of chromosome localization	425103, 421849, 426704, 419578, 404771, 396252, 426499, 419269, 395135, 420201, 415792, 423949, 378896, 426254, 395357, 424583, 395134, 416597, 693254, 421607, 424172, 426884, 771702, 421376, 423007, 416172, 424983	0.118288	78	2692	27	12952
GO:BP	GO:0006334	nucleosome assembly	421489, 418514, 424600, 417954, 723780, 416027, 422457, 770217, 423640, 423721, 421972, 417210, 423734, 423083, 693250, 374037	0.119834	39	2692	16	12952
GO:MF	GO:0042803	protein homodimerization activity	396406, 417540, 373987, 395807, 395863, 428249, 373920, 415724, 416910, 396524, 378783, 416520, 693255, 422746, 421537, 395911, 418639, 771849, 101750513, 395570, 395713, 424783, 395445, 421951, 418824, 417929, 421633, 417546, 423065, 396191, 373967, 373911, 419759, 416834, 418728, 396435, 395641, 427898, 396242, 395643, 374117, 418549, 421032, 396379, 423413, 424855, 374128, 107050147, 424010, 4…	0.119986	486	2549	125	12303
GO:BP	GO:0006730	one-carbon metabolic process	426126, 416520, 421633, 421060, 423628, 420209, 100858989, 427317, 416221, 770327, 419489, 107049542	0.120655	26	2692	12	12952
GO:BP	GO:0040001	establishment of mitotic spindle localization	395432, 416575, 100113359, 100125976, 426499, 395584, 422044, 423213, 395134, 416597, 422675, 416172	0.120655	26	2692	12	12952
GO:BP	GO:0000086	G2/M transition of mitotic cell cycle	416575, 422608, 100857489, 374246, 100858074, 423504, 421373, 396252, 373983, 396172, 770787, 418504, 420201, 418874, 430534, 424777, 415489, 415577, 423045, 427687, 395357, 100529062, 420487, 421642, 424507, 428223, 420375, 419081, 374260, 423098, 768853, 420534	0.122168	97	2692	32	12952
GO:BP	GO:0032042	mitochondrial DNA metabolic process	423688, 100858074, 404292, 425626, 419081, 416517, 422549, 416719, 100858796	0.122827	17	2692	9	12952
GO:BP	GO:0090022	regulation of neutrophil chemotaxis	421003, 395538, 373967, 395871, 422828, 422197, 414741, 419736, 424315	0.122827	17	2692	9	12952
GO:BP	GO:0051383	kinetochore organization	415654, 100113359, 395135, 427162, 395922, 421716, 395316, 395134, 693254	0.122827	17	2692	9	12952
GO:BP	GO:0002504	antigen processing and presentation of peptide or polysaccharide antigen via MHC class II	417050, 373987, 423418, 395244, 106182184, 417051, 414741, 693256, 101747454	0.122827	17	2692	9	12952
GO:BP	GO:0072337	modified amino acid transport	422108, 424168, 100857521, 424947, 415768, 416327, 416328, 417606, 428731, 769612, 770495	0.123202	23	2692	11	12952
GO:BP	GO:1902904	negative regulation of supramolecular fiber organization	426075, 373920, 417998, 418418, 396134, 418824, 420415, 373967, 424391, 395081, 429090, 423225, 395853, 101750255, 417586, 421577, 418174, 418642, 396521, 396423, 415318, 422745, 374068, 395511, 421053, 107054985, 396057, 769410, 417869, 414142, 395722, 415405, 771476	0.123357	101	2692	33	12952
GO:BP	GO:0009162	deoxyribonucleoside monophosphate metabolic process	416505, 416520, 421060, 420942, 769338, 419194, 770922, 395719, 422648, 424326	0.124383	20	2692	10	12952
GO:BP	GO:0061458	reproductive system development	374150, 395432, 374202, 424168, 378783, 100859903, 404533, 421168, 771715, 100316920, 424661, 395237, 426312, 419327, 373967, 396361, 395962, 419269, 419865, 378893, 395327, 423714, 100859339, 416553, 422553, 427987, 415633, 378799, 424354, 396028, 396282, 417561, 421064, 396482, 420164, 395887, 424805, 421607, 107057394, 396000, 101751988, 374196, 374269, 396099, 395483, 420269, 395960, 10174769…	0.125111	188	2692	55	12952
GO:BP	GO:0097006	regulation of plasma lipoprotein particle levels	420841, 416814, 426846, 415645, 418533, 419679, 419802, 417444, 373945, 396297, 428164, 427495, 373902, 396136, 396154	0.127251	36	2692	15	12952
GO:BP	GO:0043068	positive regulation of programmed cell death	427376, 422108, 373987, 420232, 395807, 395274, 424325, 419077, 396142, 395538, 693255, 421550, 427384, 419014, 395090, 395570, 395713, 395445, 396452, 395844, 396090, 427678, 395237, 769140, 373967, 396361, 419860, 423778, 395734, 423720, 427642, 428391, 421058, 395847, 424010, 419521, 421543, 374191, 423875, 395101, 428725, 770109, 404304, 395303, 422982, 378894, 100857380, 395857, 416183, 4274…	0.130111	300	2692	82	12952
GO:BP	GO:0000101	sulfur amino acid transport	420074, 415832, 415768, 417606, 428731, 769612	0.132364	9	2692	6	12952
GO:MF	GO:0022804	active transmembrane transporter activity	420074, 63549491, 418845, 396529, 417842, 100857521, 428005, 428427, 421537, 425593, 421401, 424947, 416041, 424188, 429106, 395759, 395675, 768854, 424490, 415832, 425403, 416834, 417809, 419356, 770250, 416277, 771751, 63549492, 63549470, 415768, 63549467, 424772, 424011, 422898, 395472, 418127, 769199, 420057, 63549495, 418533, 418147, 63549489, 428369, 420225, 426250, 421696, 417606, 424258, …	0.135289	303	2549	82	12303
GO:BP	GO:0007160	cell-matrix adhesion	421928, 395736, 373987, 416624, 101752206, 418418, 100857227, 396225, 395142, 424391, 417374, 396263, 418884, 395686, 396062, 418491, 373981, 395871, 422828, 107049666, 395951, 100858236, 422728, 396282, 418642, 424435, 396297, 416636, 421711, 422535, 374135, 424912, 427428, 396133, 395560, 419736, 100857974, 386583, 420731, 414849	0.13898	129	2692	40	12952
GO:CC	GO:0005730	nucleolus	396201, 768911, 396193, 416457, 770846, 425734, 428994, 112533228, 417160, 416228, 425009, 404775, 427449, 112531619, 424558, 112530278, 420850, 429525, 378783, 395444, 112533090, 112531634, 374246, 112531992, 416545, 431244, 101750986, 112532946, 423443, 426574, 107051197, 417959, 112532944, 100858074, 416083, 420678, 426609, 112532948, 395570, 422080, 416423, 418277, 420618, 415927, 417153, 422…	0.139503	867	2878	205	14220
GO:MF	GO:0140678	molecular function inhibitor activity	374150, 418268, 373987, 417122, 395538, 423989, 378914, 427942, 415817, 396452, 417554, 373917, 107051508, 422531, 769876, 427584, 373967, 770226, 768711, 415712, 396483, 416158, 427642, 428386, 395865, 416553, 416057, 421063, 417104, 100859784, 416446, 396466, 421543, 427987, 421461, 395584, 423132, 768734, 396548, 768353, 100858651, 100858827, 396282, 777580, 417561, 395476, 416984, 769402, 424…	0.140138	291	2549	79	12303
GO:MF	GO:0030414	peptidase inhibitor activity	418268, 373987, 417122, 423989, 427942, 396452, 107051508, 427584, 768711, 396483, 416158, 421063, 417104, 396466, 421543, 427987, 423132, 768734, 396548, 417561, 424805, 418267, 396297, 420576, 419111, 416990, 770863, 418254, 420138, 420896, 420895, 396228, 374193, 418892, 421862	0.140138	111	2549	35	12303
GO:MF	GO:0016646	oxidoreductase activity, acting on the CH-NH group of donors, NAD or NADP as acceptor	426126, 426335, 421633, 427317, 770327, 769203, 419489	0.140138	12	2549	7	12303
GO:CC	GO:0032154	cleavage furrow	415855, 418824, 395734, 427605, 424519, 396445, 423760, 100857269, 420487, 416872, 424843, 426884, 424983	0.141107	32	2878	13	14220
GO:CC	GO:0034709	methylosome	419865, 776411, 395298, 396180, 417916, 771344	0.141107	10	2878	6	14220
GO:CC	GO:0005687	U4 snRNP	776411, 395298, 112530002, 396180, 417916, 771344	0.141107	10	2878	6	14220
GO:BP	GO:0097529	myeloid leukocyte migration	101750586, 396406, 422842, 417122, 421003, 378783, 395538, 423418, 396495, 373917, 373967, 373911, 374128, 396135, 395871, 422828, 395951, 396028, 374192, 415995, 395870, 427687, 422197, 423420, 414741, 419789, 416636, 425507, 373939, 419736, 771243, 417523, 424315	0.142609	102	2692	33	12952
GO:CC	GO:0098862	cluster of actin-based cell projections	416223, 422108, 424168, 427758, 770081, 421003, 418824, 769876, 415768, 427255, 395701, 772163, 418174, 415398, 396272, 422197, 419963, 424836, 396291, 771718, 396423, 428731, 423644, 420523, 395402, 396526, 415458, 420384, 373892, 374197	0.143889	96	2878	30	14220
GO:CC	GO:0031941	filamentous actin	418824, 771715, 417687, 395643, 429363, 416905, 428948, 101752009, 419736	0.144834	19	2878	9	14220
GO:BP	GO:0010389	regulation of G2/M transition of mitotic cell cycle	416575, 422608, 100857489, 374246, 100858074, 423504, 421373, 396252, 373983, 770787, 418504, 420201, 418874, 424777, 415489, 415577, 423045, 395357, 100529062, 421642, 424507, 428223, 420375, 419081, 374260	0.146394	72	2692	25	12952
GO:BP	GO:0009314	response to radiation	420232, 422608, 404775, 373931, 373984, 419077, 100858777, 378783, 395321, 693255, 100859903, 420946, 395766, 424188, 421373, 427678, 395237, 769140, 100858023, 396494, 422003, 427432, 107049004, 427494, 374139, 423778, 373983, 395734, 395145, 768618, 378893, 424611, 424010, 419433, 420118, 378799, 424777, 415489, 415577, 428725, 396548, 415548, 417606, 424685, 416783, 374259, 395449, 396282, 396…	0.14792	268	2692	74	12952
GO:CC	GO:0099080	supramolecular complex	417997, 429474, 417891, 416457, 426075, 426737, 416575, 417629, 373920, 420354, 415654, 421849, 420498, 420343, 421626, 395599, 421226, 420257, 421169, 422548, 395444, 395568, 415588, 770805, 768420, 396441, 422350, 424557, 421037, 426704, 378922, 418404, 417453, 418824, 419968, 121113478, 417931, 419578, 424990, 771715, 420519, 420668, 415943, 429432, 420869, 427456, 422026, 418093, 417687, 1070…	0.148254	921	2878	216	14220
GO:BP	GO:0009262	deoxyribonucleotide metabolic process	416505, 416520, 421060, 420942, 769338, 421936, 419194, 419125, 418176, 419081, 770922, 422648, 424326	0.150611	30	2692	13	12952
GO:BP	GO:1904356	regulation of telomere maintenance via telomere lengthening	426609, 416423, 429092, 100859133, 419262, 769997, 421586, 378896, 428806, 420930, 418486, 395414, 417846	0.150611	30	2692	13	12952
GO:BP	GO:0048583	regulation of response to stimulus	768449, 421928, 396488, 395241, 427376, 422062, 395828, 395736, 417050, 395432, 723789, 427107, 422108, 396114, 428932, 408185, 416457, 431400, 374103, 417898, 416098, 771559, 396406, 415705, 373987, 422162, 416575, 424168, 395274, 373920, 422608, 404775, 427449, 396416, 418573, 418430, 373931, 425103, 107050029, 101749531, 373984, 417122, 770081, 421003, 420343, 419077, 420850, 772097, 378783, 4…	0.152495	2309	2692	527	12952
GO:CC	GO:0031262	Ndc80 complex	395135, 395134, 424172	0.156028	3	2878	3	14220
GO:CC	GO:0098855	HCN channel complex	427478, 770384, 431590	0.156028	3	2878	3	14220
GO:CC	GO:0000444	MIS12/MIND type complex	426088, 421367, 693254	0.156028	3	2878	3	14220
GO:MF	GO:0030515	snoRNA binding	426574, 416467, 418841, 424087, 415800, 417897, 422697, 417405, 395557	0.156466	18	2549	9	12303
GO:MF	GO:0008301	DNA binding, bending	395570, 395865, 378896, 396482, 395724	0.156466	7	2549	5	12303
GO:BP	GO:1990830	cellular response to leukemia inhibitory factor	416520, 424716, 423958, 426962, 421168, 421286, 424492, 396191, 374222, 417020, 396258, 422457, 418818, 395584, 418174, 374259, 420628, 420603, 418559, 121106451, 419815, 424316, 422673, 423750, 415534, 395299, 422253	0.159764	80	2692	27	12952
GO:BP	GO:0045931	positive regulation of mitotic cell cycle	395432, 420354, 395766, 100858074, 423504, 423418, 418960, 421373, 396494, 396252, 424621, 422401, 424519, 424471, 769039, 421936, 427687, 426739, 421642, 424507, 420375, 419081, 418739, 421448, 420574, 100859413, 424563	0.159764	80	2692	27	12952
GO:BP	GO:0008219	cell death	396488, 427376, 417257, 422062, 395432, 422108, 408185, 416457, 396406, 776024, 373987, 420232, 374202, 395807, 416575, 424168, 395274, 427449, 415724, 424325, 373931, 419077, 373904, 423483, 378783, 121107543, 768655, 374246, 396142, 395538, 693255, 421550, 420946, 424716, 425366, 427384, 770805, 419014, 395090, 378909, 101750513, 417959, 395581, 417794, 419096, 424594, 374166, 395570, 373976, 4…	0.16048	1060	2692	254	12952
GO:BP	GO:0030214	hyaluronan catabolic process	100859903, 427250, 396413, 415320, 426739, 415476, 416163	0.16048	12	2692	7	12952
GO:BP	GO:0006636	unsaturated fatty acid biosynthetic process	395863, 100858408, 418101, 417193, 100859133, 431579, 395706, 414741, 428646, 428772, 423122, 396394	0.16048	27	2692	12	12952
GO:BP	GO:0002566	somatic diversification of immune receptors via somatic mutation	418326, 378799, 421505, 374010, 416015, 419125, 421291	0.16048	12	2692	7	12952
GO:BP	GO:0034501	protein localization to kinetochore	420354, 421849, 396252, 423949, 415552, 423007, 416172	0.16048	12	2692	7	12952
GO:BP	GO:0071825	protein-lipid complex organization	416814, 426846, 415645, 418533, 419679, 419802, 417444, 373945, 428164, 427495, 373902, 396136	0.16048	27	2692	12	12952
GO:BP	GO:0012501	programmed cell death	396488, 427376, 417257, 422062, 395432, 422108, 408185, 416457, 396406, 776024, 373987, 420232, 374202, 395807, 416575, 424168, 395274, 427449, 415724, 424325, 373931, 419077, 373904, 423483, 378783, 121107543, 768655, 374246, 396142, 395538, 693255, 421550, 420946, 424716, 425366, 427384, 770805, 419014, 395090, 378909, 101750513, 417959, 395581, 417794, 419096, 424594, 374166, 395570, 373976, 4…	0.16048	1060	2692	254	12952
GO:BP	GO:1903083	protein localization to condensed chromosome	420354, 421849, 396252, 423949, 415552, 423007, 416172	0.16048	12	2692	7	12952
GO:BP	GO:0070493	thrombin-activated receptor signaling pathway	768449, 427211, 396134, 416197, 427212, 396057, 395669	0.16048	12	2692	7	12952
GO:MF	GO:0004386	helicase activity	426504, 428770, 423688, 426764, 422977, 417959, 424958, 418058, 429092, 101748706, 396542, 416027, 419872, 768898, 418326, 418965, 423429, 424611, 419262, 415577, 416992, 395449, 396086, 416022, 425626, 424295, 769609, 378910, 420358, 419265, 417499, 422043, 418144, 100857742, 418907, 423488, 416531	0.160694	120	2549	37	12303
GO:BP	GO:0072073	kidney epithelium development	395713, 420744, 771715, 100316920, 395237, 396413, 373967, 373911, 395625, 395327, 416553, 420122, 421543, 415398, 100858730, 396282, 777580, 769039, 395166, 769490, 427588, 421064, 373975, 396107, 427718, 422535, 395483, 770863, 423272, 396129, 771243, 420384, 428148, 396266, 101747322	0.164697	111	2692	35	12952
GO:BP	GO:0070613	regulation of protein processing	373987, 396413, 421880, 770168, 770043, 396017, 424805, 396297, 418715, 423209, 396127	0.166773	24	2692	11	12952
GO:BP	GO:0003254	regulation of membrane depolarization	427478, 395445, 424492, 396197, 424391, 770787, 395847, 419744, 769385, 417892, 431590	0.166773	24	2692	11	12952
GO:MF	GO:0015293	symporter activity	420074, 100857521, 416041, 424188, 429106, 417809, 770250, 416277, 771751, 418127, 769199, 420057, 418147, 426250, 421696, 417606, 424258, 419679, 395131, 420308, 112530700, 422649, 425441, 415692, 395402, 424576, 421439, 429678, 769612, 395496, 770495	0.170736	97	2549	31	12303
GO:MF	GO:0008094	ATP-dependent activity, acting on DNA	423688, 426764, 422977, 395570, 424958, 418058, 429092, 396542, 418161, 418326, 422457, 424611, 419262, 422358, 378799, 415577, 395449, 396086, 416022, 425626, 424295, 769609, 378910, 420358, 417408, 422043, 418144, 100857742, 418907, 423750, 421291, 416531	0.17214	101	2549	32	12303
GO:BP	GO:0031023	microtubule organizing center organization	416575, 428191, 693255, 422746, 426609, 418960, 421951, 100125976, 422497, 424621, 374139, 423809, 427238, 420224, 420201, 424471, 424873, 422044, 422566, 416380, 416749, 100529062, 395134, 428167, 416597, 420137, 415318, 771514, 374260, 417839, 421376	0.172226	96	2692	31	12952
GO:BP	GO:0032728	positive regulation of interferon-beta production	100859265, 422720, 396384, 417367, 396482, 768990, 415509, 423463, 395724, 418071	0.172226	21	2692	10	12952
GO:BP	GO:0046661	male sex differentiation	395432, 374202, 424168, 378783, 771715, 424661, 395237, 419327, 396361, 395962, 419269, 395327, 423714, 422553, 415633, 378799, 424354, 396028, 396282, 421064, 396482, 395887, 421607, 107057394, 396099, 395483, 420269, 395960, 395295, 101747322, 422165	0.172226	96	2692	31	12952
GO:BP	GO:0008584	male gonad development	424168, 378783, 771715, 395237, 419327, 396361, 395962, 419269, 395327, 423714, 422553, 415633, 378799, 424354, 396028, 396282, 396482, 421607, 107057394, 396099, 395483, 420269, 395960, 395295, 101747322, 422165	0.172226	77	2692	26	12952
GO:BP	GO:0097164	ammonium ion metabolic process	395799, 416880, 427678, 431581, 414344, 415993, 424298, 416370	0.172226	15	2692	8	12952
GO:BP	GO:1902749	regulation of cell cycle G2/M phase transition	416575, 422608, 100857489, 374246, 100858074, 423504, 421373, 396252, 373983, 770787, 418504, 420201, 418874, 424777, 415489, 415577, 423045, 395357, 100529062, 421642, 424507, 428223, 420375, 419081, 417408, 374260	0.172226	77	2692	26	12952
GO:BP	GO:0006040	amino sugar metabolic process	107051963, 395264, 416754, 426962, 770257, 417335, 422488, 396169, 421841, 422772	0.172226	21	2692	10	12952
GO:MF	GO:0005507	copper ion binding	422168, 396452, 419533, 417124, 100859261, 424770, 63549489, 396474, 374052, 418998, 417268, 771940, 426411, 395392, 425986	0.172928	38	2549	15	12303
GO:BP	GO:0032528	microvillus organization	416223, 422108, 427523, 418818, 395701, 424986, 396291, 396423, 769475	0.173071	18	2692	9	12952
GO:BP	GO:0010764	negative regulation of fibroblast migration	421928, 422108, 396413, 768501, 395871	0.173071	7	2692	5	12952
GO:BP	GO:1905323	telomerase holoenzyme complex assembly	100859133, 769997, 424777, 423463, 396188	0.173071	7	2692	5	12952
GO:BP	GO:0072710	response to hydroxyurea	101751192, 425530, 415577, 396086, 418144	0.173071	7	2692	5	12952
GO:BP	GO:0034656	nucleobase-containing small molecule catabolic process	771849, 416467, 422556, 420942, 419194, 419531, 418176, 422055, 424326	0.173071	18	2692	9	12952
GO:MF	GO:0051015	actin filament binding	417310, 395321, 431244, 768420, 427211, 417931, 771715, 420415, 396494, 772164, 416490, 396263, 395643, 422636, 395701, 416460, 418443, 415398, 374069, 419955, 395279, 396291, 428199, 396521, 396423, 101752009, 417179, 395534, 424118, 422268, 107054985, 769410, 770683, 374197	0.173395	109	2549	34	12303
GO:CC	GO:0032587	ruffle membrane	770081, 121107543, 100858223, 396494, 427605, 777583, 415679, 395871, 395701, 421908, 418174, 416167, 419069, 423760, 373963, 417179, 419175, 420476, 395669	0.173559	55	2878	19	14220
GO:BP	GO:0007229	integrin-mediated signaling pathway	421928, 100857227, 418824, 396225, 395142, 417374, 777583, 420225, 107049666, 395951, 100858236, 396181, 416636, 415298, 374135, 396133, 395470, 395560, 373939, 101749098, 396407, 428148, 395669	0.174017	66	2692	23	12952
GO:CC	GO:0036126	sperm flagellum	422108, 772054, 396529, 417754, 420498, 419060, 100859903, 770805, 396549, 415943, 416527, 422468, 772256, 395498, 419510, 420505, 426452, 416635, 418559, 421983, 374064, 419627, 424843, 424559, 418291, 416871, 424059, 421618	0.174822	90	2878	28	14220
GO:BP	GO:0043065	positive regulation of apoptotic process	427376, 422108, 373987, 420232, 395274, 424325, 419077, 396142, 395538, 693255, 421550, 427384, 419014, 395090, 395570, 395713, 395445, 396452, 395844, 396090, 427678, 395237, 769140, 373967, 396361, 419860, 423778, 395734, 423720, 427642, 428391, 421058, 395847, 424010, 419521, 421543, 374191, 423875, 395101, 428725, 770109, 404304, 395303, 378894, 100857380, 395857, 416183, 427466, 395476, 4190…	0.176096	292	2692	79	12952
GO:BP	GO:0030042	actin filament depolymerization	429474, 426075, 422842, 420415, 396263, 423225, 101750255, 418174, 396521, 396423, 422745, 395511, 107054985, 769410, 771476, 395669	0.176152	41	2692	16	12952
GO:BP	GO:0006094	gluconeogenesis	428969, 428427, 415783, 396435, 374223, 396166, 107050147, 427308, 396196, 427430, 419789, 416559, 395126, 768853, 419422, 395417, 374193, 100858796	0.176152	48	2692	18	12952
GO:BP	GO:0035924	cellular response to vascular endothelial growth factor stimulus	421928, 422316, 770488, 770168, 395742, 770043, 415633, 395584, 426771, 100857380, 417892, 419444, 427428, 395560, 102725543, 417414, 420476, 404671	0.176152	48	2692	18	12952
GO:BP	GO:0016053	organic acid biosynthetic process	417540, 395863, 100858408, 416520, 769879, 424716, 422975, 418101, 417193, 395844, 421633, 395267, 121106449, 107049831, 430557, 428683, 100859133, 771751, 418193, 373983, 431579, 424381, 426846, 769322, 420512, 395706, 428851, 423769, 419802, 420164, 420442, 414741, 428646, 428772, 427495, 417185, 423976, 426430, 395389, 769203, 427263, 419489, 424251, 420574, 423120, 421918, 415687, 419601, 423…	0.176538	184	2692	53	12952
GO:MF	GO:0120545	nucleic acid conformation isomerase activity	426504, 428770, 423688, 426764, 422977, 417959, 395570, 424958, 418058, 429092, 101748706, 396542, 416027, 419872, 768898, 418326, 418965, 423429, 424611, 419262, 415577, 416992, 395449, 396086, 416022, 425626, 424295, 769609, 378910, 420358, 419265, 417499, 416517, 422043, 418144, 100857742, 418907, 423488, 416531	0.177161	129	2549	39	12303
GO:MF	GO:0051087	protein-folding chaperone binding	427376, 374202, 424168, 419060, 396197, 419031, 396252, 421880, 100859133, 427642, 418944, 395853, 421577, 421194, 395430, 423640, 769039, 419069, 425359, 420375, 418004, 415360, 420053, 417414, 771940, 417717, 424059, 422865	0.177521	86	2549	28	12303
GO:BP	GO:1901136	carbohydrate derivative catabolic process	395264, 416505, 416754, 395689, 100859903, 428969, 100859265, 396318, 771849, 415783, 416467, 422556, 420942, 100857973, 427250, 396413, 396435, 395833, 424770, 415846, 373981, 415320, 107055308, 769338, 427308, 396456, 422188, 395080, 423394, 419194, 426739, 396017, 419531, 422649, 419125, 374064, 396000, 418176, 427428, 422055, 422081, 415476, 396547, 424326, 416163, 374193	0.185282	156	2692	46	12952
GO:MF	GO:0035650	AP-1 adaptor complex binding	422693, 770233, 428095, 421616	0.187768	5	2549	4	12303
GO:MF	GO:0023026	MHC class II protein complex binding	417050, 414741, 693256, 101747454	0.187768	5	2549	4	12303
GO:MF	GO:0000099	sulfur amino acid transmembrane transporter activity	420074, 428427, 415768, 417606, 428731, 769612	0.187768	10	2549	6	12303
GO:MF	GO:0032405	MutLalpha complex binding	373984, 378799, 424777, 421291	0.187768	5	2549	4	12303
GO:MF	GO:0032404	mismatch repair complex binding	373984, 424594, 378799, 424777, 100857742, 421291	0.187768	10	2549	6	12303
GO:MF	GO:0015180	L-alanine transmembrane transporter activity	770250, 416221, 429200, 769612	0.187768	5	2549	4	12303
GO:MF	GO:0017108	5'-flap endonuclease activity	424727, 423688, 421951, 769677	0.187768	5	2549	4	12303
GO:BP	GO:0008610	lipid biosynthetic process	107049248, 422129, 429144, 422093, 416457, 395863, 422012, 373931, 419077, 100858408, 422038, 100859265, 418690, 422975, 100858627, 395138, 121108144, 395581, 418101, 417193, 422454, 395844, 422807, 121106449, 423065, 424661, 431201, 416814, 396361, 416960, 422529, 430557, 395641, 428318, 428683, 100859133, 771751, 373983, 427092, 431579, 395145, 421032, 425243, 416618, 396379, 771503, 427335, 42…	0.188132	430	2692	111	12952
GO:BP	GO:0033554	cellular response to stress	396488, 427376, 430516, 395432, 424727, 770846, 417898, 416098, 771559, 422104, 420232, 374202, 416575, 395274, 373920, 422608, 404775, 419126, 373984, 429525, 423688, 374246, 396142, 395538, 426764, 693255, 101751192, 420946, 101750986, 770805, 421537, 415855, 423443, 416584, 417485, 421821, 100858074, 421799, 426208, 424594, 415817, 395570, 420578, 424958, 415770, 416467, 424783, 395445, 396512…	0.18815	1124	2692	267	12952
GO:MF	GO:0015184	L-cystine transmembrane transporter activity	415768, 417606, 769612	0.188557	3	2549	3	12303
GO:MF	GO:0004720	protein-lysine 6-oxidase activity	419533, 396474, 425986	0.188557	3	2549	3	12303
GO:MF	GO:0003839	gamma-glutamylcyclotransferase activity	421221, 420676, 423209	0.188557	3	2549	3	12303
GO:MF	GO:0015174	basic amino acid transmembrane transporter activity	427139, 417809, 415768, 423456, 419472, 429200, 422213	0.188557	13	2549	7	12303
GO:MF	GO:0051959	dynein light intermediate chain binding	415943, 428510, 424048, 416004, 417558, 427004, 100857269, 417314	0.188557	16	2549	8	12303
GO:MF	GO:0016175	superoxide-generating NAD(P)H oxidase activity	419012, 417485, 374128, 423876, 424445, 427625, 418052	0.188557	13	2549	7	12303
GO:MF	GO:0035254	glutamate receptor binding	422108, 415705, 770805, 396452, 415743, 419175, 415458, 418346	0.188557	16	2549	8	12303
GO:MF	GO:0043394	proteoglycan binding	395568, 395818, 373967, 396329, 423834, 373981, 428431, 396133	0.188557	16	2549	8	12303
GO:MF	GO:0044729	hemi-methylated DNA-binding	373931, 420154, 101747322	0.188557	3	2549	3	12303
GO:MF	GO:0046623	sphingolipid floppase activity	373945, 426955, 420534	0.188557	3	2549	3	12303
GO:MF	GO:0071813	lipoprotein particle binding	771559, 373987, 416814, 428164, 415894, 424059, 396154, 414849	0.188557	16	2549	8	12303
GO:MF	GO:0008171	O-methyltransferase activity	419248, 427537, 772219, 416565, 416783, 428607, 421114, 419943, 429055, 423730	0.188557	22	2549	10	12303
GO:MF	GO:0071814	protein-lipid complex binding	771559, 373987, 416814, 428164, 415894, 424059, 396154, 414849	0.188557	16	2549	8	12303
GO:MF	GO:0140892	sodium,bicarbonate:chloride antiporter activity	424188, 769199, 425441	0.188557	3	2549	3	12303
GO:MF	GO:0120020	cholesterol transfer activity	421401, 418354, 415645, 769322, 418533, 423353, 373945, 428164, 769528	0.188557	19	2549	9	12303
GO:MF	GO:0004197	cysteine-type endopeptidase activity	418268, 425657, 415336, 429451, 419014, 415817, 423418, 395237, 395818, 416158, 396329, 419086, 404750, 768684, 770109, 424685, 395857, 427466, 395476, 418267, 395126, 422341, 428078, 769280, 421618, 425536	0.190213	80	2549	26	12303
GO:BP	GO:0001578	microtubule bundle formation	771706, 416575, 415702, 427953, 419060, 421767, 423367, 415943, 422009, 423879, 424048, 419510, 416220, 374242, 424210, 423875, 420505, 420800, 112529928, 427527, 418903, 419970, 419627, 424559, 418291, 422341	0.193329	78	2692	26	12952
GO:BP	GO:0030834	regulation of actin filament depolymerization	426075, 422842, 420415, 396263, 423225, 101750255, 418174, 396521, 396423, 422745, 395511, 107054985, 769410, 771476, 395669	0.193329	38	2692	15	12952
GO:BP	GO:0072359	circulatory system development	421928, 395241, 429506, 395782, 395432, 416457, 431400, 373987, 374202, 424168, 415702, 378783, 395852, 395568, 693255, 424716, 425366, 417409, 418893, 373965, 396441, 419012, 422620, 420599, 395581, 395713, 427160, 396495, 395844, 419533, 426888, 422978, 420744, 422316, 415400, 100316920, 429337, 427790, 420869, 426312, 396413, 396494, 373967, 420690, 422720, 430557, 396263, 395643, 395107, 3956…	0.193329	725	2692	178	12952
GO:BP	GO:0046394	carboxylic acid biosynthetic process	417540, 395863, 100858408, 416520, 769879, 424716, 422975, 418101, 417193, 395844, 421633, 121106449, 107049831, 430557, 428683, 100859133, 771751, 418193, 373983, 431579, 424381, 426846, 769322, 420512, 395706, 428851, 423769, 419802, 420164, 420442, 414741, 428646, 428772, 427495, 417185, 423976, 426430, 395389, 769203, 427263, 419489, 424251, 420574, 423120, 421918, 415687, 419601, 423122, 396…	0.193329	181	2692	52	12952
GO:BP	GO:0016126	sterol biosynthetic process	424661, 395145, 396379, 424037, 418533, 373915, 422982, 768555, 420442, 425359, 100857756, 422423, 396285, 416455, 420335	0.193329	38	2692	15	12952
GO:BP	GO:0046546	development of primary male sexual characteristics	424168, 378783, 771715, 395237, 419327, 396361, 395962, 419269, 395327, 423714, 422553, 415633, 378799, 424354, 396028, 396282, 396482, 421607, 107057394, 396099, 395483, 420269, 395960, 395295, 101747322, 422165	0.193329	78	2692	26	12952
GO:BP	GO:0097530	granulocyte migration	101750586, 396406, 422842, 421003, 395538, 396495, 373917, 373967, 395871, 422828, 395951, 415995, 395870, 422197, 414741, 419789, 416636, 425507, 373939, 419736, 771243, 424315	0.193329	63	2692	22	12952
GO:BP	GO:0006066	alcohol metabolic process	396114, 423450, 421953, 416457, 424168, 419077, 426335, 121106449, 423065, 424661, 396277, 417719, 417981, 416814, 396435, 423274, 395145, 428209, 374223, 396379, 396166, 424037, 395346, 415645, 419908, 421999, 769322, 419088, 418533, 373915, 427317, 422982, 422302, 768555, 112530700, 417444, 420442, 425359, 373945, 100857756, 423788, 416559, 427495, 107052518, 418589, 426955, 396285, 396136, 416…	0.193329	185	2692	53	12952
GO:CC	GO:0042613	MHC class II protein complex	417050, 106182184, 417051, 414741, 693256, 101747454	0.19412	11	2878	6	14220
GO:CC	GO:0042995	cell projection	421928, 396488, 416223, 395736, 424872, 422108, 423450, 421858, 408185, 416457, 772054, 416363, 426737, 374202, 121109863, 422162, 421693, 415413, 424168, 396416, 418573, 396529, 417754, 101749531, 420498, 770081, 421003, 415702, 420257, 427953, 427589, 395321, 395799, 121107543, 419060, 428191, 100859903, 770805, 428228, 424557, 101750513, 396549, 416083, 378791, 395581, 427211, 417453, 431612, …	0.19412	1265	2878	288	14220
GO:CC	GO:1990777	lipoprotein particle	423079, 415645, 419802, 428164, 427495, 396136, 396154, 395722	0.19412	17	2878	8	14220
GO:CC	GO:0034358	plasma lipoprotein particle	423079, 415645, 419802, 428164, 427495, 396136, 396154, 395722	0.19412	17	2878	8	14220
GO:CC	GO:0030496	midbody	429474, 396193, 416575, 421626, 395823, 431244, 426609, 419578, 404771, 396252, 770336, 423816, 416220, 420201, 424519, 423793, 429363, 415567, 424354, 423276, 395156, 422566, 395357, 100857269, 416872, 396297, 424843, 776599, 416054, 426884, 418144, 420738, 396270, 423804, 415897, 421376, 424983	0.19412	128	2878	37	14220
GO:CC	GO:0098644	complex of collagen trimers	417891, 395568, 422350, 374046, 396243, 422348	0.19412	11	2878	6	14220
GO:CC	GO:0005903	brush border	416223, 422108, 424168, 427758, 769876, 415768, 395701, 418174, 415398, 396272, 419963, 396291, 396423, 428731, 420523, 395402, 396526, 420384, 373892, 374197	0.19412	60	2878	20	14220
GO:CC	GO:0043240	Fanconi anaemia nuclear complex	415770, 427468, 378893, 421202, 418628, 771417	0.19412	11	2878	6	14220
GO:CC	GO:0043596	nuclear replication fork	373984, 421799, 420578, 417563, 422401, 426646, 422457, 419566, 421878, 423558, 418593	0.19412	27	2878	11	14220
GO:CC	GO:0071005	U2-type precatalytic spliceosome	107049032, 776411, 426667, 420128, 415523, 771795, 428281, 417991, 395298, 419608, 396180, 417916, 771344	0.19412	34	2878	13	14220
GO:BP	GO:0009987	cellular process	107049248, 396201, 768449, 421928, 374150, 417997, 396488, 422129, 415361, 416223, 429144, 420074, 395241, 420218, 427376, 430516, 417257, 422062, 395828, 395736, 429506, 395266, 417050, 395782, 429474, 395432, 417891, 396193, 723789, 424872, 420751, 422093, 427107, 771706, 421489, 422108, 395315, 396114, 418268, 424227, 424214, 421965, 416886, 423450, 421953, 418378, 421858, 101750586, 428932, 4…	0.194448	12489	2692	2617	12952
GO:CC	GO:0005764	lysosome	420074, 417050, 427107, 428932, 418573, 419077, 428005, 423615, 100859903, 770805, 420678, 374166, 423418, 415848, 422420, 396090, 427139, 771433, 395818, 422311, 416814, 416834, 427642, 427655, 396329, 417031, 395244, 416732, 395472, 429496, 417558, 420201, 424961, 415750, 422638, 373981, 395853, 426887, 770109, 417606, 415320, 107055308, 422188, 425576, 374125, 416436, 423353, 423276, 420238, 4…	0.197881	318	2878	81	14220
GO:CC	GO:0000323	lytic vacuole	420074, 417050, 427107, 428932, 418573, 419077, 428005, 423615, 100859903, 770805, 420678, 374166, 423418, 415848, 422420, 396090, 427139, 771433, 395818, 422311, 416814, 416834, 427642, 427655, 396329, 417031, 395244, 416732, 395472, 429496, 417558, 420201, 424961, 415750, 422638, 373981, 395853, 426887, 770109, 417606, 415320, 107055308, 422188, 425576, 374125, 416436, 423353, 423276, 420238, 4…	0.197881	318	2878	81	14220
GO:CC	GO:0031256	leading edge membrane	416457, 418573, 770081, 421003, 121107543, 416419, 100858223, 396494, 427605, 416732, 777583, 415679, 429363, 395871, 395701, 421908, 418174, 416167, 428146, 419069, 428199, 423760, 373963, 417179, 419175, 421711, 420476, 395669	0.198123	92	2878	28	14220
GO:BP	GO:0051693	actin filament capping	426075, 420415, 423225, 101750255, 418174, 396521, 396423, 422745, 395511, 107054985, 769410, 771476	0.198169	28	2692	12	12952
GO:BP	GO:1990823	response to leukemia inhibitory factor	416520, 424716, 423958, 426962, 421168, 421286, 424492, 396191, 374222, 417020, 396258, 422457, 418818, 395584, 418174, 374259, 420628, 420603, 418559, 121106451, 419815, 424316, 422673, 423750, 415534, 395299, 422253	0.198397	82	2692	27	12952
GO:BP	GO:0015807	L-amino acid transport	428427, 100858879, 427139, 429106, 415832, 417809, 770250, 415768, 423456, 420057, 420216, 417606, 416221, 419472, 428731, 429200, 429678, 769612, 416604, 422213	0.199824	56	2692	20	12952
GO:BP	GO:0006282	regulation of DNA repair	395432, 417898, 416098, 416575, 422608, 373984, 395538, 101751192, 420946, 415855, 418152, 396494, 420828, 423658, 373983, 418326, 425530, 430534, 419262, 424685, 419566, 396086, 416022, 770166, 419069, 424975, 418092, 419042, 395724, 396526, 421864, 424316, 374260, 418144, 395557, 395433	0.199824	117	2692	36	12952
GO:BP	GO:1901879	regulation of protein depolymerization	426075, 421142, 373920, 422842, 418824, 420415, 396263, 395081, 423225, 101750255, 418174, 396521, 396423, 422745, 395511, 107054985, 769410, 417869, 771476, 395669	0.199824	56	2692	20	12952
GO:BP	GO:0072330	monocarboxylic acid biosynthetic process	395863, 100858408, 769879, 422975, 418101, 417193, 395844, 121106449, 430557, 428683, 100859133, 771751, 373983, 431579, 426846, 769322, 420512, 395706, 428851, 423769, 419802, 420164, 420442, 414741, 428646, 428772, 427495, 395389, 424251, 423120, 415687, 419601, 423122, 395373, 396061, 396394	0.199824	117	2692	36	12952
GO:BP	GO:1901652	response to peptide	396488, 422062, 101750586, 416457, 396406, 395807, 373931, 421003, 419077, 378783, 416520, 100859903, 424716, 395138, 395229, 423958, 107054443, 415817, 419205, 418404, 415619, 415927, 426962, 396495, 395844, 421168, 421286, 424492, 420519, 423079, 395237, 418325, 396191, 373967, 396481, 374222, 374254, 417020, 395845, 416027, 374075, 373983, 396483, 396258, 107052930, 422457, 101748085, 10085933…	0.200214	497	2692	126	12952
GO:BP	GO:0016072	rRNA metabolic process	425734, 416545, 426795, 107051197, 417959, 426609, 418277, 427278, 417153, 427433, 419800, 415384, 428624, 772219, 421295, 422644, 418292, 427157, 771230, 420870, 427222, 424400, 415609, 426152, 421353, 417933, 768974, 423721, 423355, 416096, 417388, 422846, 419943, 422697, 418144, 417405, 419927, 619530, 424089, 425985, 423874, 771031	0.200214	141	2692	42	12952
GO:BP	GO:0006814	sodium ion transport	422108, 396529, 421720, 427478, 100857521, 396549, 418770, 424180, 771555, 100316920, 419995, 395759, 425403, 419356, 100859704, 424772, 416327, 107055878, 418127, 419744, 416328, 418147, 395985, 777580, 395131, 419774, 424805, 422649, 425441, 415692, 395402, 424576, 772279, 770384, 431590, 395760, 395496, 770495, 419837	0.200214	129	2692	39	12952
GO:BP	GO:0072001	renal system development	395432, 424168, 418893, 395713, 427160, 395844, 771523, 420744, 771715, 100316920, 395237, 396225, 427347, 427790, 426312, 396413, 373967, 420690, 373911, 395625, 421725, 395327, 423714, 416553, 374128, 420122, 421543, 430698, 423923, 416783, 415398, 100858730, 396282, 777580, 424654, 769039, 395166, 769490, 427588, 423787, 421064, 373975, 422044, 395357, 396107, 427718, 422535, 101751988, 374196…	0.202016	223	2692	62	12952
GO:CC	GO:0005891	voltage-gated calcium channel complex	107050029, 421495, 423504, 424412, 768444, 427909, 395985, 374259, 769385, 395895	0.203542	24	2878	10	14220
GO:CC	GO:0005773	vacuole	420074, 417050, 427107, 428932, 420232, 418573, 419077, 428005, 423615, 100859903, 770805, 420678, 374166, 423418, 415848, 422420, 396090, 427139, 771433, 395818, 422311, 416814, 416834, 770250, 418854, 427642, 427655, 396329, 417031, 395244, 416732, 395472, 396135, 404750, 429496, 417558, 420201, 424961, 415678, 415750, 422638, 373981, 395853, 769066, 423252, 426887, 770109, 417606, 415320, 1070…	0.203912	390	2878	97	14220
GO:BP	GO:0015811	L-cystine transport	415768, 417606, 428731, 769612	0.205407	5	2692	4	12952
GO:BP	GO:0009123	nucleoside monophosphate metabolic process	395315, 416505, 416520, 418639, 771849, 421060, 420942, 423041, 415876, 428579, 769338, 395080, 776127, 419194, 427977, 770922, 395719, 771901, 422648, 430522, 424326	0.205407	60	2692	21	12952
GO:BP	GO:0002478	antigen processing and presentation of exogenous peptide antigen	417050, 423418, 395244, 414741, 693256, 101747454	0.205407	10	2692	6	12952
GO:BP	GO:0002495	antigen processing and presentation of peptide antigen via MHC class II	417050, 423418, 395244, 414741, 693256, 101747454	0.205407	10	2692	6	12952
GO:BP	GO:0045721	negative regulation of gluconeogenesis	374223, 427430, 416559, 395126, 419422, 395417	0.205407	10	2692	6	12952
GO:BP	GO:0071941	nitrogen cycle metabolic process	417185, 373902, 423272, 427549	0.205407	5	2692	4	12952
GO:BP	GO:0070305	response to cGMP	427478, 100859339, 418185, 770384	0.205407	5	2692	4	12952
GO:BP	GO:0042026	protein refolding	427376, 423504, 395853, 416183, 415360, 424059	0.205407	10	2692	6	12952
GO:BP	GO:0019627	urea metabolic process	417185, 373902, 423272, 427549	0.205407	5	2692	4	12952
GO:BP	GO:0016114	terpenoid biosynthetic process	422975, 395844, 121106449, 396379, 424037, 395389	0.205407	10	2692	6	12952
GO:BP	GO:0032693	negative regulation of interleukin-10 production	422062, 373987, 378919, 404671	0.205407	5	2692	4	12952
GO:BP	GO:0044027	negative regulation of gene expression via chromosomal CpG island methylation	373983, 420154, 395126, 423750, 420332, 101747322	0.205407	10	2692	6	12952
GO:BP	GO:0070341	fat cell proliferation	395432, 396142, 770805, 415718, 396000, 418739	0.205407	10	2692	6	12952
GO:BP	GO:0019886	antigen processing and presentation of exogenous peptide antigen via MHC class II	417050, 423418, 395244, 414741, 693256, 101747454	0.205407	10	2692	6	12952
GO:BP	GO:0043094	metabolic compound salvage	771849, 422556, 420942, 107049831, 418549, 423041, 427457, 419194, 771901, 421918, 422648	0.205407	25	2692	11	12952
GO:BP	GO:0010954	positive regulation of protein processing	396413, 421880, 770043, 396017, 396297, 396127	0.205407	10	2692	6	12952
GO:BP	GO:0051928	positive regulation of calcium ion transport	416457, 374166, 373917, 429337, 374128, 417603, 396445, 396196, 395895, 396297, 419175, 428201, 427212, 415476	0.205407	35	2692	14	12952
GO:BP	GO:0051494	negative regulation of cytoskeleton organization	426075, 373920, 418418, 396134, 418824, 420415, 373967, 424391, 395081, 420224, 429090, 423225, 101750255, 417586, 421577, 418174, 418642, 396521, 416749, 396423, 415318, 422745, 374068, 395511, 421053, 107054985, 396057, 769410, 417839, 417869, 415405, 771476	0.205407	102	2692	32	12952
GO:BP	GO:1905821	positive regulation of chromosome condensation	425304, 418275, 422822, 396156	0.205407	5	2692	4	12952
GO:BP	GO:0045634	regulation of melanocyte differentiation	417794, 396028, 396282, 416080	0.205407	5	2692	4	12952
GO:BP	GO:0009157	deoxyribonucleoside monophosphate biosynthetic process	416520, 421060, 769338, 770922, 395719, 422648	0.205407	10	2692	6	12952
GO:BP	GO:1905063	regulation of vascular associated smooth muscle cell differentiation	416457, 378783, 424716, 374128, 419346, 374191	0.205407	10	2692	6	12952
GO:MF	GO:1901681	sulfur compound binding	395432, 373987, 396550, 395568, 427538, 422977, 417193, 420271, 395237, 419733, 395654, 396413, 373967, 429810, 395107, 395145, 428340, 426846, 423834, 422672, 395993, 415633, 424379, 769237, 418393, 420531, 419802, 426076, 428431, 424805, 395454, 374135, 427495, 396133, 395429, 395560, 414837, 415818, 427971, 429784	0.207411	136	2549	40	12303
GO:BP	GO:0001823	mesonephros development	395432, 771523, 420744, 100316920, 395237, 396413, 373967, 395327, 416553, 420122, 421543, 100858730, 396282, 769039, 395166, 769490, 421064, 396107, 422535, 395483, 770863, 423272, 396129, 428148, 396266, 101747322	0.20822	79	2692	26	12952
GO:BP	GO:0035082	axoneme assembly	771706, 415702, 427953, 419060, 421767, 423367, 415943, 422009, 423879, 424048, 419510, 374242, 424210, 423875, 420505, 112529928, 427527, 418903, 419970, 419627, 424559, 418291	0.208632	64	2692	22	12952
GO:BP	GO:0043270	positive regulation of monoatomic ion transport	416457, 396529, 422168, 396549, 374166, 373917, 419995, 429337, 396263, 770787, 374128, 419744, 417603, 396445, 396196, 419774, 395895, 396297, 419175, 428201, 427212, 415476	0.208632	64	2692	22	12952
GO:BP	GO:0007127	meiosis I	416575, 423504, 415400, 771186, 420231, 419269, 416158, 422553, 415792, 420798, 378896, 772119, 396086, 419042, 395134, 768830, 428167, 421642, 100859541, 771417, 423488, 425071	0.208632	64	2692	22	12952
GO:CC	GO:0120025	plasma membrane bounded cell projection	421928, 396488, 416223, 395736, 424872, 422108, 423450, 421858, 408185, 416457, 772054, 416363, 426737, 374202, 422162, 421693, 415413, 424168, 418573, 396529, 417754, 101749531, 420498, 770081, 421003, 415702, 420257, 427589, 395321, 395799, 121107543, 419060, 428191, 100859903, 770805, 428228, 424557, 101750513, 396549, 378791, 395581, 427211, 431612, 396452, 423367, 418960, 416041, 424188, 426…	0.211994	1206	2878	274	14220
GO:BP	GO:0006564	L-serine biosynthetic process	417540, 424381, 427263	0.212357	3	2692	3	12952
GO:BP	GO:0006566	threonine metabolic process	101750333, 424381, 422034	0.212357	3	2692	3	12952
GO:BP	GO:0032875	regulation of DNA endoreduplication	422978, 417868, 421642	0.212357	3	2692	3	12952
GO:BP	GO:0032963	collagen metabolic process	395568, 430099, 415619, 420519, 395818, 100859798, 396329, 107055308, 396243, 396116, 100859610, 396000, 427212, 419950, 414142, 396228, 386583	0.212357	46	2692	17	12952
GO:BP	GO:0001783	B cell apoptotic process	422062, 418404, 427642, 419433, 396282, 419194, 414741	0.212357	13	2692	7	12952
GO:BP	GO:0019637	organophosphate metabolic process	107049248, 422129, 429144, 396193, 422093, 395315, 396114, 418785, 416457, 428994, 422012, 396529, 416505, 416754, 419077, 396248, 416520, 395689, 769879, 421656, 428969, 100859265, 418690, 428427, 396318, 100858627, 416521, 418639, 771849, 107055115, 395581, 415783, 100859653, 422454, 415619, 426962, 422807, 422556, 420416, 421060, 420942, 416730, 428878, 422759, 431201, 417719, 423014, 416814, …	0.212357	685	2692	168	12952
GO:BP	GO:1902896	terminal web assembly	395701, 396291, 396423	0.212357	3	2692	3	12952
GO:BP	GO:0001951	intestinal D-glucose absorption	395701, 396291, 396423	0.212357	3	2692	3	12952
GO:BP	GO:0072243	metanephric nephron epithelium development	100316920, 396413, 416553, 769039, 395166, 427718, 395483, 420384	0.212357	16	2692	8	12952
GO:BP	GO:0006796	phosphate-containing compound metabolic process	107049248, 422129, 429144, 395432, 396193, 422093, 421489, 395315, 396114, 418785, 416457, 428994, 373987, 416575, 422012, 396529, 416505, 416754, 419077, 396248, 416520, 374246, 395689, 769879, 693255, 421656, 428969, 100859265, 418690, 428427, 396318, 100858627, 416521, 418639, 771849, 417485, 107055115, 100858074, 395581, 415783, 427447, 100859653, 422454, 396452, 418096, 415619, 426962, 42280…	0.212357	941	2692	225	12952
GO:BP	GO:0019884	antigen processing and presentation of exogenous antigen	417050, 423418, 395244, 112530294, 414741, 693256, 101747454	0.212357	13	2692	7	12952
GO:BP	GO:0051310	metaphase chromosome alignment	425103, 421849, 426704, 419578, 404771, 396252, 426499, 395135, 420201, 423949, 426254, 395357, 424583, 395134, 693254, 421607, 424172, 426884, 771702, 421376, 423007, 416172, 424983	0.212357	68	2692	23	12952
GO:BP	GO:0032696	negative regulation of interleukin-13 production	422062, 395865, 423272	0.212357	3	2692	3	12952
GO:BP	GO:0106001	intestinal hexose absorption	395701, 396291, 396423	0.212357	3	2692	3	12952
GO:BP	GO:0035696	monocyte extravasation	427687, 419736, 771243	0.212357	3	2692	3	12952
GO:BP	GO:0009130	pyrimidine nucleoside monophosphate biosynthetic process	416520, 771849, 421060, 420942, 415876, 769338, 771901	0.212357	13	2692	7	12952
GO:BP	GO:0098703	calcium ion import across plasma membrane	396452, 395759, 427494, 395895, 424835, 772279, 395760	0.212357	13	2692	7	12952
GO:BP	GO:0072719	cellular response to cisplatin	101751192, 418144, 396287	0.212357	3	2692	3	12952
GO:BP	GO:2000194	regulation of female gonad development	404533, 420269, 395960	0.212357	3	2692	3	12952
GO:BP	GO:0046006	regulation of activated T cell proliferation	396452, 395342, 395097, 396315, 395476, 419069, 107054979, 404671	0.212357	16	2692	8	12952
GO:BP	GO:0060285	cilium-dependent cell motility	427376, 771706, 772054, 417754, 420498, 421767, 431612, 423367, 415943, 422009, 416527, 421242, 423879, 107049033, 419510, 417921, 422553, 423875, 420505, 426452, 427527, 416635, 418559, 420926, 415318, 428164, 419627, 424559, 422013, 418291, 771843	0.212357	99	2692	31	12952
GO:BP	GO:0042572	retinol metabolic process	421953, 121106449, 396277, 417981, 423274, 396166, 395346, 101751681	0.212357	16	2692	8	12952
GO:BP	GO:1902990	mitotic telomere maintenance via semi-conservative replication	373984, 423688, 419262	0.212357	3	2692	3	12952
GO:BP	GO:0006935	chemotaxis	395736, 395432, 101750586, 396406, 373987, 417122, 421003, 378783, 395538, 420931, 374166, 423418, 396495, 396134, 373917, 770488, 423079, 395654, 417464, 396413, 373967, 373911, 374254, 771768, 395625, 428209, 395865, 374128, 421063, 396135, 373906, 395871, 422828, 395101, 395951, 426771, 374090, 100857380, 423769, 374192, 396474, 395870, 422197, 396482, 420164, 415430, 423420, 414741, 428552, 4…	0.212357	242	2692	66	12952
GO:BP	GO:0009164	nucleoside catabolic process	771849, 416467, 422556, 420942, 419194, 418176, 422055, 424326	0.212357	16	2692	8	12952
GO:BP	GO:0070203	regulation of establishment of protein localization to telomere	421586, 378896, 395126	0.212357	3	2692	3	12952
GO:BP	GO:0034097	response to cytokine	396488, 422062, 101750586, 416457, 396406, 395807, 373931, 421003, 419077, 378783, 416520, 100859903, 424716, 395138, 395229, 423958, 107054443, 415817, 419205, 418404, 415619, 415927, 426962, 396495, 395844, 421168, 421286, 424492, 420519, 423079, 395237, 418325, 396191, 373967, 396481, 374222, 374254, 417020, 395845, 416027, 374075, 373983, 396483, 396258, 107052930, 422457, 101748085, 10085933…	0.212357	495	2692	125	12952
GO:BP	GO:0070202	regulation of establishment of protein localization to chromosome	421586, 378896, 395126	0.212357	3	2692	3	12952
GO:BP	GO:0061982	meiosis I cell cycle process	416575, 423504, 415400, 771186, 420231, 419269, 416158, 422553, 415792, 420798, 378896, 772119, 396086, 419042, 395134, 768830, 428167, 421642, 424563, 100859541, 771417, 423488, 425071	0.212357	68	2692	23	12952
GO:BP	GO:1903977	positive regulation of glial cell migration	431581, 423062, 416939	0.212357	3	2692	3	12952
GO:BP	GO:0006231	dTMP biosynthetic process	416520, 421060, 769338	0.212357	3	2692	3	12952
GO:BP	GO:0015804	neutral amino acid transport	420074, 100857521, 416041, 427139, 415832, 417809, 770250, 416277, 415768, 420057, 417606, 416221, 428731, 429200, 769612	0.212357	39	2692	15	12952
GO:BP	GO:0001539	cilium or flagellum-dependent cell motility	427376, 771706, 772054, 417754, 420498, 421767, 431612, 423367, 415943, 422009, 416527, 421242, 423879, 107049033, 419510, 417921, 422553, 423875, 420505, 426452, 427527, 416635, 418559, 420926, 415318, 428164, 419627, 424559, 422013, 418291, 771843	0.212357	99	2692	31	12952
GO:BP	GO:0070887	cellular response to chemical stimulus	427376, 395736, 421489, 422108, 396114, 423450, 421858, 101750586, 408185, 416457, 419248, 770846, 428994, 396406, 416363, 373987, 420232, 395807, 395264, 395274, 404775, 427449, 417338, 373984, 417122, 421003, 420343, 419077, 427478, 378783, 416520, 396142, 395538, 101751192, 100859265, 424643, 423989, 416880, 423195, 422350, 419012, 417485, 425593, 771938, 100858074, 428809, 423958, 100034745, …	0.212357	1158	2692	273	12952
GO:BP	GO:0034204	lipid translocation	431656, 424490, 418936, 423047, 418685, 395498, 418380, 419679, 428328, 373945, 395712, 426955, 422968, 420534, 419345	0.212357	39	2692	15	12952
GO:BP	GO:0042632	cholesterol homeostasis	420599, 421401, 420841, 416814, 426846, 421999, 420512, 419088, 418533, 415377, 423353, 419802, 417444, 420442, 419789, 373945, 427495, 373902, 426955, 396136, 769528	0.214828	61	2692	21	12952
GO:BP	GO:0045132	meiotic chromosome segregation	416575, 421849, 420650, 415400, 771186, 420231, 419269, 416158, 395135, 415792, 424354, 426276, 420798, 378896, 772119, 395134, 428167, 421642, 100859541, 425071, 374197	0.214828	61	2692	21	12952
GO:BP	GO:0001822	kidney development	395432, 424168, 418893, 395713, 427160, 771523, 420744, 771715, 100316920, 395237, 396225, 427347, 426312, 396413, 373967, 420690, 373911, 395625, 421725, 395327, 423714, 416553, 374128, 420122, 421543, 430698, 423923, 416783, 415398, 100858730, 396282, 777580, 424654, 769039, 395166, 769490, 427588, 423787, 421064, 373975, 422044, 395357, 396107, 427718, 422535, 101751988, 374196, 423604, 395483…	0.214828	213	2692	59	12952
GO:BP	GO:0071897	DNA biosynthetic process	430516, 373984, 419012, 426609, 416423, 415619, 421373, 429092, 771186, 396413, 100859133, 418326, 404292, 374128, 425530, 769997, 373935, 421586, 378896, 428806, 396474, 112530482, 420930, 423463, 422024, 418486, 418739, 374135, 422697, 395414, 417846, 422549, 396188, 395719, 416997, 418593	0.214828	119	2692	36	12952
GO:BP	GO:0055092	sterol homeostasis	420599, 421401, 420841, 416814, 426846, 421999, 420512, 419088, 418533, 415377, 423353, 419802, 417444, 420442, 419789, 373945, 427495, 373902, 426955, 396136, 769528	0.214828	61	2692	21	12952
GO:BP	GO:0007338	single fertilization	395782, 424214, 772054, 100859903, 421168, 418161, 395498, 395327, 100859339, 427987, 421586, 428806, 427687, 420930, 428328, 418486, 107057394, 396000, 424559, 121113187, 422013, 421867, 417846, 416871, 422165	0.214828	76	2692	25	12952
GO:BP	GO:0043491	phosphatidylinositol 3-kinase/protein kinase B signal transduction	421928, 422108, 416457, 396406, 373987, 424168, 418430, 395538, 419012, 417485, 100858074, 427447, 415619, 426888, 770488, 771715, 395654, 419330, 396413, 396494, 424391, 423716, 395097, 374128, 777583, 420172, 421543, 373981, 395584, 424220, 396548, 418751, 427573, 417892, 396474, 396292, 422044, 396107, 419444, 374268, 416964, 424805, 396000, 396133, 374196, 417883, 417256, 373939, 427212, 4238…	0.214828	188	2692	53	12952
GO:BP	GO:0023051	regulation of signaling	768449, 421928, 427376, 395828, 395432, 723789, 427107, 422108, 396114, 423450, 428932, 408185, 416457, 431400, 374103, 417898, 396406, 415705, 373987, 422162, 415413, 395807, 418327, 424168, 395274, 373920, 404775, 427449, 424325, 396416, 418573, 418430, 373931, 425103, 101749531, 770081, 421003, 419077, 420850, 378783, 423129, 395538, 693255, 421507, 420946, 424581, 424716, 770805, 419242, 4190…	0.215033	2080	2692	473	12952
GO:BP	GO:0019319	hexose biosynthetic process	428969, 428427, 415783, 396435, 374223, 396166, 107050147, 427308, 396196, 427430, 419789, 416559, 395126, 768853, 419422, 395417, 374193, 100858796	0.215033	50	2692	18	12952
GO:BP	GO:0065003	protein-containing complex assembly	421928, 395241, 417050, 723789, 421489, 416886, 426075, 417547, 396416, 424827, 102723171, 415654, 424812, 421003, 431605, 415702, 418514, 423483, 420882, 416520, 427662, 771794, 424716, 768420, 424600, 430463, 396441, 395911, 423214, 419139, 419592, 418494, 424431, 417954, 101752206, 427447, 100113359, 418277, 418404, 395445, 396452, 418960, 396134, 395844, 418824, 418841, 772061, 427433, 373917…	0.215033	1024	2692	243	12952
GO:BP	GO:0006915	apoptotic process	396488, 427376, 417257, 422062, 395432, 422108, 408185, 416457, 396406, 776024, 373987, 420232, 374202, 416575, 424168, 395274, 427449, 415724, 424325, 373931, 419077, 373904, 423483, 121107543, 768655, 374246, 396142, 395538, 693255, 421550, 420946, 424716, 425366, 427384, 419014, 395090, 101750513, 417959, 395581, 417794, 419096, 374166, 395570, 373976, 423418, 395713, 418404, 395445, 396452, 3…	0.215033	1015	2692	241	12952
GO:BP	GO:0019692	deoxyribose phosphate metabolic process	416505, 416520, 421060, 420942, 769338, 421936, 419194, 419125, 419081, 770922, 422648, 424326	0.215852	29	2692	12	12952
GO:BP	GO:0009394	2'-deoxyribonucleotide metabolic process	416505, 416520, 421060, 420942, 769338, 421936, 419194, 419125, 419081, 770922, 422648, 424326	0.215852	29	2692	12	12952
GO:MF	GO:0015291	secondary active transmembrane transporter activity	420074, 418845, 417842, 100857521, 428005, 428427, 416041, 424188, 429106, 395759, 395675, 415832, 425403, 417809, 419356, 770250, 416277, 771751, 415768, 424772, 422898, 418127, 769199, 420057, 418147, 428369, 420225, 426250, 421696, 417606, 424258, 419679, 428262, 395131, 420308, 112530700, 419306, 428731, 419789, 422649, 425441, 415692, 101748788, 395402, 424576, 772279, 421439, 429678, 395760…	0.216413	194	2549	54	12303
GO:BP	GO:0048519	negative regulation of biological process	421928, 374150, 417997, 396488, 416223, 420074, 395241, 427376, 417257, 422062, 395828, 395736, 395782, 395432, 723789, 427107, 422108, 418268, 421858, 408185, 416457, 431400, 417898, 426075, 772054, 396406, 416363, 776024, 415705, 373987, 427333, 420232, 374202, 422162, 395807, 421142, 395863, 418327, 416575, 424168, 373920, 422608, 427449, 415724, 424325, 418430, 373931, 420354, 419126, 1017495…	0.216966	3334	2692	741	12952
GO:BP	GO:0140694	membraneless organelle assembly	426075, 416575, 422842, 415654, 395538, 422746, 395823, 395514, 423479, 770805, 395188, 415817, 100113359, 418277, 418960, 418824, 427433, 415400, 422497, 416960, 428624, 415327, 396263, 424621, 429810, 395081, 426499, 396258, 395670, 423809, 427238, 420201, 416040, 427162, 395922, 395701, 421716, 423252, 415567, 415863, 424471, 424354, 418606, 424873, 420405, 395316, 422566, 419069, 396291, 4163…	0.216966	268	2692	72	12952
GO:BP	GO:0060326	cell chemotaxis	395736, 101750586, 396406, 373987, 417122, 421003, 378783, 395538, 374166, 423418, 396495, 396134, 373917, 770488, 423079, 395654, 417464, 396413, 373967, 373911, 395865, 374128, 396135, 395871, 422828, 395951, 100857380, 423769, 374192, 396474, 395870, 422197, 396482, 420164, 423420, 414741, 424835, 419789, 423788, 395724, 425507, 395560, 373939, 419736, 102725543, 395872, 428232, 417523, 424315	0.219247	172	2692	49	12952
GO:BP	GO:0033559	unsaturated fatty acid metabolic process	395863, 421447, 100858408, 427337, 418101, 417193, 417981, 100859133, 431579, 395706, 416783, 414741, 428646, 428772, 423122, 396394	0.220505	43	2692	16	12952
GO:BP	GO:0001944	vasculature development	421928, 395782, 395432, 416457, 431400, 373987, 374202, 424168, 378783, 395568, 693255, 424716, 425366, 373965, 422620, 420599, 395713, 427160, 396495, 395844, 419533, 426888, 422978, 420744, 422316, 100316920, 429337, 426312, 396413, 373967, 422720, 395625, 373983, 395734, 417868, 421058, 423714, 373941, 100859339, 374223, 395865, 416553, 374128, 416567, 418818, 422672, 395742, 373981, 770043, 4…	0.224928	489	2692	123	12952
GO:CC	GO:0005876	spindle microtubule	416575, 417629, 419968, 396252, 423809, 427238, 420201, 100857732, 416380, 428167, 421533, 420137, 421607, 416865, 771514, 100858650, 422341	0.230091	50	2878	17	14220
GO:MF	GO:0098772	molecular function regulator activity	768449, 421928, 374150, 417997, 396488, 395241, 427376, 395432, 396193, 422108, 418268, 408185, 417898, 416098, 373987, 422162, 427758, 421460, 396529, 373984, 417122, 770081, 416296, 374246, 422266, 395538, 421507, 424926, 420931, 417409, 427384, 428228, 419014, 423989, 430463, 378914, 422620, 101750513, 417485, 396549, 404533, 395301, 427942, 395581, 423631, 425963, 415817, 424446, 415783, 4274…	0.230324	1302	2549	302	12303
GO:MF	GO:0005506	iron ion binding	424227, 423450, 427657, 395799, 428809, 418101, 423065, 416477, 395827, 417981, 415718, 419057, 425055, 395706, 770119, 429828, 424071, 414832, 423769, 421936, 416454, 420164, 100859583, 100857756, 423788, 422423, 424072, 107052518, 418110, 421918, 415687, 416326, 422296, 396127, 414142, 417355, 423316	0.230324	125	2549	37	12303
GO:MF	GO:0030234	enzyme regulator activity	421928, 417997, 395241, 418268, 408185, 417898, 416098, 373987, 422162, 427758, 421460, 373984, 417122, 770081, 416296, 374246, 422266, 395538, 424926, 417409, 427384, 428228, 419014, 423989, 378914, 101750513, 417485, 427942, 395581, 423631, 425963, 424446, 427447, 419564, 423418, 396452, 426888, 107051508, 100134845, 427139, 770488, 415400, 424959, 769876, 419523, 100857973, 395654, 427584, 396…	0.230324	810	2549	194	12303
GO:MF	GO:0005416	amino acid:monoatomic cation symporter activity	100857521, 416041, 429106, 417809, 770250, 416277, 420057, 418147, 424576, 429678	0.230324	23	2549	10	12303
GO:BP	GO:0060294	cilium movement involved in cell motility	427376, 771706, 772054, 417754, 420498, 421767, 431612, 423367, 415943, 416527, 421242, 423879, 107049033, 419510, 417921, 422553, 423875, 420505, 426452, 427527, 416635, 418559, 420926, 415318, 428164, 419627, 424559, 422013, 418291, 771843	0.230489	96	2692	30	12952
GO:BP	GO:0001819	positive regulation of cytokine production	417891, 101750586, 396406, 373987, 395807, 418573, 373931, 417122, 772097, 378783, 100859265, 395090, 421821, 395581, 395971, 426312, 422720, 772164, 415832, 772327, 395342, 373983, 395312, 395244, 777583, 418511, 396062, 395742, 396384, 427756, 373981, 770043, 417367, 426934, 404304, 415377, 415995, 427687, 420189, 396482, 396217, 419069, 427430, 414741, 430729, 768990, 415509, 423463, 374136, 1…	0.230489	235	2692	64	12952
GO:CC	GO:0032153	cell division site	415855, 418824, 395734, 427605, 424519, 396445, 423760, 100857269, 420487, 416872, 424843, 426884, 420738, 424983	0.23182	39	2878	14	14220
GO:CC	GO:0070652	HAUS complex	427238, 416380, 420137, 771514	0.23182	6	2878	4	14220
GO:CC	GO:0030894	replisome	420578, 417563, 422401, 426646, 418504, 419566, 421878, 418593	0.23182	18	2878	8	14220
GO:CC	GO:0005583	fibrillar collagen trimer	417891, 395568, 374046, 396243	0.23182	6	2878	4	14220
GO:CC	GO:0036454	growth factor complex	427649, 374128, 424220, 374196	0.23182	6	2878	4	14220
GO:CC	GO:0098643	banded collagen fibril	417891, 395568, 374046, 396243	0.23182	6	2878	4	14220
GO:CC	GO:0120099	procentriole replication complex	418960, 422497, 424621, 424471	0.23182	6	2878	4	14220
GO:CC	GO:0000781	chromosome, telomeric region	423688, 374246, 416584, 429092, 418021, 424640, 374139, 100857289, 419262, 415792, 415577, 416232, 378896, 419566, 769677, 396086, 100857391, 428269, 395390, 100529062, 416872, 776802, 422024, 424316, 422697, 374260, 374037	0.23182	90	2878	27	14220
GO:CC	GO:0031253	cell projection membrane	416223, 422108, 416457, 424168, 418573, 770081, 421003, 121107543, 416041, 416419, 100858223, 396494, 415832, 417809, 427955, 768618, 415768, 427605, 416732, 420224, 777583, 415679, 101750199, 429363, 395871, 395701, 421908, 418174, 416167, 395091, 428146, 419069, 424836, 428199, 423760, 373963, 428731, 430630, 417179, 415318, 419175, 420523, 424843, 422013, 420384, 420476, 422851, 395669	0.232011	178	2878	48	14220
GO:BP	GO:0006793	phosphorus metabolic process	107049248, 422129, 429144, 395432, 396193, 422093, 421489, 395315, 396114, 418785, 416457, 428994, 373987, 416575, 422012, 396529, 416505, 416754, 419077, 396248, 416520, 374246, 395689, 769879, 693255, 421656, 428969, 100859265, 418690, 428427, 396318, 100858627, 416521, 418639, 771849, 417485, 107055115, 100858074, 395581, 415783, 427447, 100859653, 422454, 396452, 418096, 415619, 426962, 42280…	0.233493	945	2692	225	12952
GO:BP	GO:0071345	cellular response to cytokine stimulus	396488, 422062, 101750586, 416457, 396406, 395807, 373931, 421003, 378783, 416520, 100859903, 424716, 395138, 395229, 423958, 107054443, 415817, 419205, 418404, 415619, 415927, 426962, 396495, 421168, 421286, 424492, 420519, 423079, 395237, 418325, 396191, 373967, 396481, 374222, 374254, 417020, 395845, 416027, 374075, 373983, 396258, 107052930, 422457, 101748085, 100859339, 374223, 395865, 42733…	0.233493	459	2692	116	12952
GO:BP	GO:1903317	regulation of protein maturation	373987, 396413, 421880, 770168, 770043, 396017, 424805, 396297, 418715, 423209, 396127	0.235252	26	2692	11	12952
GO:MF	GO:0042605	peptide antigen binding	417050, 424661, 427728, 693256, 101747454	0.238353	8	2549	5	12303
GO:MF	GO:0010997	anaphase-promoting complex binding	416575, 416749, 421642, 428223, 424563	0.238353	8	2549	5	12303
GO:MF	GO:0019900	kinase binding	421928, 395736, 416575, 395274, 421460, 396529, 425103, 373984, 100857489, 693255, 770805, 395911, 423443, 419012, 101750513, 423958, 420599, 395570, 101752206, 427447, 416423, 418960, 100134845, 770488, 415883, 421948, 420869, 396191, 419330, 396494, 422026, 424391, 417020, 395081, 423778, 770336, 396172, 395670, 428386, 423809, 428340, 416553, 416220, 416057, 418130, 428753, 416567, 777583, 416…	0.239833	463	2549	116	12303
GO:MF	GO:0015075	monoatomic ion transmembrane transporter activity	422108, 63549491, 100859449, 396529, 423536, 107050029, 427478, 100857521, 428005, 427662, 422289, 429171, 428427, 430463, 416174, 421866, 425593, 395301, 374166, 418770, 100858879, 416041, 424188, 769755, 417554, 772061, 421815, 424180, 771555, 424412, 427678, 429106, 395903, 395759, 414871, 404771, 416173, 428190, 395675, 422178, 768854, 772164, 770710, 425403, 417809, 419356, 427494, 770250, 4…	0.239836	641	2549	156	12303
GO:MF	GO:0120015	sterol transfer activity	421401, 418354, 415645, 769322, 418533, 423353, 373945, 428164, 769528	0.239836	20	2549	9	12303
GO:MF	GO:0035173	histone kinase activity	421226, 423443, 396252, 416567, 424777, 427834, 100529062, 428167, 374260	0.239836	20	2549	9	12303
GO:BP	GO:0042330	taxis	395736, 395432, 101750586, 396406, 373987, 417122, 421003, 378783, 395538, 420931, 374166, 423418, 396495, 396134, 373917, 770488, 423079, 395654, 417464, 396413, 373967, 373911, 374254, 771768, 395625, 428209, 395865, 374128, 421063, 396135, 373906, 395871, 422828, 395101, 395951, 426771, 374090, 100857380, 423769, 374192, 396474, 395870, 422197, 396482, 420164, 415430, 423420, 414741, 428552, 4…	0.240848	244	2692	66	12952
GO:BP	GO:0006812	monoatomic cation transport	422108, 416457, 427649, 424168, 63549491, 418573, 396529, 423536, 421720, 107050029, 427478, 100857521, 422168, 124417079, 427662, 429171, 430463, 421866, 425593, 396549, 395301, 395581, 374166, 418770, 424947, 396452, 424188, 769755, 417554, 420416, 772061, 416730, 424180, 373917, 771555, 100316920, 424412, 427678, 419995, 429337, 395903, 395759, 414871, 396191, 416173, 396413, 395675, 422178, 7…	0.241752	623	2692	153	12952
GO:BP	GO:0031570	DNA integrity checkpoint signaling	416575, 422608, 423688, 100857489, 374246, 396142, 421373, 427432, 396252, 373983, 418504, 418874, 416868, 378799, 424777, 415489, 415577, 415548, 419566, 415684, 426254, 100857391, 428223, 100857506, 374260	0.241752	77	2692	25	12952
GO:BP	GO:0045744	negative regulation of G protein-coupled receptor signaling pathway	427107, 415705, 416660, 396134, 429337, 373967, 101750199, 418185, 419194, 378912, 396057, 395620, 395669	0.24415	33	2692	13	12952
GO:BP	GO:0051445	regulation of meiotic cell cycle	421849, 420245, 427432, 417938, 100859339, 424354, 427687, 418185, 419042, 427718, 421642, 424563, 425071	0.24415	33	2692	13	12952
GO:BP	GO:0030850	prostate gland development	374150, 395432, 395237, 426312, 419865, 417561, 420164, 374269, 396099, 101747696, 374106, 422165, 395660	0.24415	33	2692	13	12952
GO:BP	GO:0170038	proteinogenic amino acid biosynthetic process	417540, 416520, 107049831, 424381, 417185, 423976, 426430, 769203, 427263, 419489, 420574, 421918, 396533	0.24415	33	2692	13	12952
GO:BP	GO:0007548	sex differentiation	395432, 374202, 424168, 378783, 100859903, 404533, 771715, 100316920, 424661, 395237, 395423, 419327, 373967, 396361, 395962, 419269, 378893, 395327, 423714, 100859339, 416553, 422553, 427987, 415633, 378799, 373935, 424354, 396028, 396282, 421064, 396482, 395887, 421607, 107057394, 770453, 101751988, 374196, 374269, 396099, 395483, 420269, 395960, 424315, 548626, 395295, 101747322, 422165	0.24415	165	2692	47	12952
GO:BP	GO:0010646	regulation of cell communication	768449, 421928, 427376, 395828, 395432, 723789, 427107, 422108, 396114, 423450, 428932, 408185, 416457, 431400, 374103, 417898, 396406, 415705, 373987, 422162, 415413, 395807, 418327, 424168, 395274, 373920, 404775, 427449, 424325, 396416, 418573, 418430, 373931, 425103, 101749531, 770081, 421003, 419077, 420850, 378783, 423129, 395538, 693255, 421507, 420946, 424581, 424716, 770805, 419242, 4190…	0.24415	2081	2692	472	12952
GO:BP	GO:1900087	positive regulation of G1/S transition of mitotic cell cycle	395432, 420354, 100858074, 418960, 396494, 424621, 422401, 424471, 421936, 427687, 426739, 419081, 418739	0.24415	33	2692	13	12952
GO:BP	GO:0070509	calcium ion import	396452, 373917, 395759, 427494, 374128, 395985, 417603, 769385, 396196, 395895, 424835, 428201, 772279, 421377, 395760	0.24415	40	2692	15	12952
GO:CC	GO:0034719	SMN-Sm protein complex	776411, 423336, 395298, 418631, 396180, 417916, 771344	0.24495	15	2878	7	14220
GO:BP	GO:0000281	mitotic cytokinesis	416575, 395823, 100113359, 395734, 416220, 420201, 423793, 423276, 100857269, 423213, 416984, 415318, 416054, 426884, 420738, 396057, 423804, 424983	0.251711	51	2692	18	12952
GO:MF	GO:0045499	chemorepellent activity	420931, 373906, 374090, 415430, 428552, 415298, 374109	0.251793	14	2549	7	12303
GO:MF	GO:0016895	DNA exonuclease activity, producing 5'-phosphomonoesters	423902, 404292, 421505, 423264, 416719, 395173	0.251793	11	2549	6	12303
GO:MF	GO:0022890	inorganic cation transmembrane transporter activity	63549491, 396529, 423536, 107050029, 427478, 100857521, 427662, 429171, 428427, 430463, 421866, 395301, 374166, 418770, 416041, 424188, 769755, 417554, 772061, 424180, 771555, 424412, 427678, 429106, 395903, 395759, 414871, 404771, 416173, 395675, 768854, 772164, 425403, 417809, 419356, 427494, 770250, 416277, 768444, 771751, 63549492, 63549470, 429723, 100859704, 395554, 396111, 63549467, 373896…	0.251793	496	2549	123	12303
GO:MF	GO:0050664	oxidoreductase activity, acting on NAD(P)H, oxygen as acceptor	429474, 419012, 417485, 374128, 423876, 424445, 427625, 418052	0.251793	17	2549	8	12303
GO:MF	GO:0015929	hexosaminidase activity	100859903, 100857973, 427250, 415320, 107055308, 426739, 415476, 396547	0.251793	17	2549	8	12303
GO:MF	GO:0004529	DNA exonuclease activity	423902, 404292, 421505, 423264, 416719, 395173	0.251793	11	2549	6	12303
GO:MF	GO:0030169	low-density lipoprotein particle binding	771559, 373987, 416814, 428164, 415894, 414849	0.251793	11	2549	6	12303
GO:MF	GO:0030552	cAMP binding	427478, 100859704, 416446, 100858827, 429022, 770384, 431590	0.251793	14	2549	7	12303
GO:BP	GO:0022616	DNA strand elongation	404775, 423688, 374246, 426764, 425297, 416022, 424975, 428269, 422043, 417275	0.252495	23	2692	10	12952
GO:BP	GO:0001656	metanephros development	395432, 395713, 771523, 100316920, 396225, 396413, 395327, 416553, 374128, 430698, 396282, 769039, 395166, 421064, 373975, 396107, 427718, 374196, 395483, 770863, 420384, 101747322	0.253887	66	2692	22	12952
GO:BP	GO:0048856	anatomical structure development	421928, 374150, 396488, 416223, 395241, 417813, 422062, 395828, 395736, 429506, 395782, 395432, 723789, 427107, 771706, 421489, 422108, 418268, 418378, 408185, 416457, 431400, 421288, 374103, 416838, 426075, 771559, 772054, 396406, 776024, 417540, 373987, 374202, 422162, 421142, 424168, 415481, 428249, 427449, 424325, 422842, 418573, 373931, 425103, 101749531, 373984, 420498, 421003, 415702, 3787…	0.253887	3455	2692	765	12952
GO:CC	GO:0005641	nuclear envelope lumen	417193, 771715, 395358, 423769, 423692	0.2539	9	2878	5	14220
GO:CC	GO:0099571	postsynaptic cytoskeleton	417020, 101750255, 417766, 101752009, 396526	0.2539	9	2878	5	14220
GO:CC	GO:0072687	meiotic spindle	423504, 424354, 769298, 428167, 421642	0.2539	9	2878	5	14220
GO:BP	GO:0045814	negative regulation of gene expression, epigenetic	420023, 418494, 420599, 426361, 419327, 419872, 373983, 422457, 417460, 417406, 423721, 100857391, 100529062, 420154, 424912, 424316, 374260, 395126, 423083, 693250, 396285, 417275, 423750, 417947, 420332, 374037, 772213, 396222, 423488, 101747322	0.254962	97	2692	30	12952
GO:BP	GO:0009410	response to xenobiotic stimulus	423450, 421858, 373987, 395807, 373984, 396142, 416880, 428809, 395581, 100859347, 418404, 396452, 396512, 424492, 427678, 395237, 396191, 417981, 424033, 424611, 427756, 419346, 423923, 420118, 415377, 416783, 424071, 395449, 396282, 777580, 416454, 418185, 771016, 396000, 423870, 373939, 374062, 417793, 423881, 420332	0.254962	137	2692	40	12952
GO:BP	GO:0031333	negative regulation of protein-containing complex assembly	723789, 426075, 420415, 373967, 769919, 395498, 416565, 415750, 423225, 395853, 101750255, 417586, 418174, 396521, 396423, 416800, 769357, 415318, 422745, 374068, 395511, 771022, 419736, 107054985, 396057, 769410, 417355, 429784, 395722, 771476	0.254962	97	2692	30	12952
GO:CC	GO:0005875	microtubule associated complex	421626, 417453, 420668, 415943, 429432, 427456, 422009, 428510, 424048, 420571, 427238, 429090, 416004, 770215, 415567, 427004, 100858984, 415630, 416380, 419970, 416597, 420137, 771514, 417314, 416332	0.255335	83	2878	25	14220
GO:BP	GO:0000466	maturation of 5.8S rRNA from tricistronic rRNA transcript (SSU-rRNA, 5.8S rRNA, LSU-rRNA)	427222, 423355, 619530, 424089, 425985	0.256622	8	2692	5	12952
GO:BP	GO:0170039	proteinogenic amino acid metabolic process	428994, 417540, 395807, 101750333, 415746, 416520, 769879, 426335, 772201, 415482, 426962, 101751055, 424492, 107049831, 374222, 423374, 424381, 423628, 416035, 428731, 422034, 417185, 423976, 373902, 426430, 769203, 770734, 423272, 427263, 419489, 420574, 421918, 396533	0.256622	109	2692	33	12952
GO:BP	GO:0030595	leukocyte chemotaxis	395736, 101750586, 396406, 417122, 421003, 378783, 395538, 423418, 396495, 373917, 373967, 373911, 374128, 396135, 395871, 422828, 395951, 423769, 374192, 422197, 420164, 423420, 414741, 424835, 419789, 423788, 425507, 373939, 419736, 428232, 417523, 424315	0.256622	105	2692	32	12952
GO:BP	GO:0006560	proline metabolic process	101751055, 423976, 426430, 769203, 770734	0.256622	8	2692	5	12952
GO:BP	GO:0048584	positive regulation of response to stimulus	768449, 421928, 396488, 422062, 395736, 417050, 395432, 723789, 427107, 422108, 396114, 428932, 408185, 416457, 431400, 417898, 771559, 396406, 415705, 373987, 395274, 373920, 422608, 404775, 427449, 418573, 418430, 107050029, 101749531, 373984, 421003, 772097, 378783, 423158, 423129, 395538, 693255, 101751192, 770442, 424716, 101750986, 770805, 419014, 416480, 395911, 415855, 419012, 101750513, …	0.256622	1308	2692	304	12952
GO:BP	GO:0034372	very-low-density lipoprotein particle remodeling	415645, 419802, 427495, 373902, 396136	0.256622	8	2692	5	12952
GO:BP	GO:0071478	cellular response to radiation	420232, 404775, 373931, 373984, 419077, 693255, 100859903, 420946, 395237, 769140, 422003, 427432, 107049004, 427494, 374139, 373983, 395734, 424010, 419433, 420118, 424777, 415577, 428725, 396086, 426739, 419042, 420375, 421711, 417433, 772279, 420384, 101747696, 420332, 386583, 424983	0.256622	117	2692	35	12952
GO:BP	GO:0034370	triglyceride-rich lipoprotein particle remodeling	415645, 419802, 427495, 373902, 396136	0.256622	8	2692	5	12952
GO:BP	GO:0030174	regulation of DNA-templated DNA replication initiation	425530, 415489, 426254, 100529062, 421004	0.256622	8	2692	5	12952
GO:BP	GO:0032755	positive regulation of interleukin-6 production	101750586, 395807, 100859265, 421821, 395971, 422720, 395244, 418511, 427756, 415995, 396217, 414741, 430729, 395724, 427212, 424059	0.257864	44	2692	16	12952
GO:BP	GO:0032481	positive regulation of type I interferon production	100859265, 422720, 396384, 417367, 396482, 768990, 415509, 423463, 395724, 418071, 430409, 417499, 421864, 424059, 374193, 417420	0.257864	44	2692	16	12952
GO:CC	GO:0030054	cell junction	395736, 429506, 416886, 423450, 421858, 416457, 416363, 121109863, 422162, 421693, 415413, 418327, 428249, 100859449, 396416, 422842, 418573, 396529, 107050029, 101749531, 378783, 395321, 428005, 771493, 374266, 423129, 422289, 770442, 429171, 395514, 423479, 415396, 423195, 416174, 416083, 423958, 395581, 374166, 101752206, 418418, 396452, 776596, 100857227, 418824, 416041, 101751055, 418841, 42…	0.258823	1320	2878	296	14220
GO:CC	GO:0005654	nucleoplasm	421928, 374150, 420218, 771724, 430516, 395736, 429506, 395782, 768911, 771902, 396193, 723789, 421489, 418268, 421953, 416457, 421288, 770846, 422445, 374103, 416098, 396406, 426737, 112533228, 417160, 416228, 420232, 396550, 395863, 415481, 101750333, 395274, 425009, 422608, 404775, 415724, 373931, 419126, 373984, 416494, 420343, 431605, 415702, 421226, 418514, 429525, 423688, 100859290, 422548…	0.258823	2531	2878	550	14220
GO:BP	GO:0048523	negative regulation of cellular process	421928, 374150, 417997, 396488, 416223, 420074, 395241, 427376, 417257, 422062, 395828, 395736, 395782, 395432, 723789, 427107, 422108, 418268, 421858, 408185, 416457, 431400, 417898, 426075, 772054, 396406, 416363, 776024, 415705, 373987, 427333, 420232, 374202, 422162, 395807, 421142, 395863, 418327, 416575, 424168, 373920, 422608, 427449, 415724, 424325, 373931, 420354, 419126, 101749531, 4218…	0.264742	3227	2692	716	12952
GO:BP	GO:0072207	metanephric epithelium development	100316920, 396413, 416553, 769039, 395166, 427718, 395483, 420384, 101747322	0.264742	20	2692	9	12952
GO:BP	GO:0006811	monoatomic ion transport	422108, 396114, 421858, 416457, 427649, 424168, 63549491, 100859449, 418573, 396529, 423536, 421720, 107050029, 427478, 100857521, 428005, 422168, 124417079, 427662, 422289, 429171, 430463, 416174, 421866, 425593, 396549, 395301, 419231, 395581, 374166, 418770, 100858879, 424947, 396452, 424188, 769755, 417554, 420416, 772061, 421815, 416730, 424180, 373917, 771555, 100316920, 424412, 427678, 419…	0.264765	787	2692	189	12952
GO:BP	GO:0065008	regulation of biological quality	768449, 421928, 416223, 395736, 395432, 723789, 422108, 423450, 421953, 421858, 408185, 416457, 426075, 428994, 396406, 417547, 373987, 374202, 422162, 415413, 395807, 421142, 418327, 416575, 424325, 422842, 418573, 418430, 396529, 373931, 423536, 101749531, 427478, 423483, 378783, 395799, 771493, 373909, 396142, 124417079, 770442, 395766, 422975, 428589, 770805, 768420, 423989, 430463, 396441, 4…	0.264765	1682	2692	385	12952
GO:BP	GO:0030593	neutrophil chemotaxis	421003, 395538, 396495, 373917, 373967, 395871, 422828, 395951, 422197, 414741, 419789, 373939, 419736, 424315	0.264765	37	2692	14	12952
GO:MF	GO:0031072	heat shock protein binding	427376, 396252, 421880, 100859133, 426499, 100859394, 101748085, 417460, 421406, 418944, 395853, 421577, 428725, 424400, 395430, 418261, 423640, 416183, 419069, 425359, 423463, 396188, 415360, 417414, 417717, 395433	0.265666	83	2549	26	12303
GO:MF	GO:0003684	damaged DNA binding	373984, 374246, 420578, 417563, 378799, 415577, 419566, 396482, 419069, 374010, 100857391, 416015, 374269, 100857925, 395173, 421291	0.267496	45	2549	16	12303
GO:BP	GO:0055085	transmembrane transport	420074, 421965, 416457, 100857161, 422040, 427649, 373987, 424168, 63549491, 418845, 100859449, 418573, 396529, 423536, 107050029, 417842, 427478, 100857521, 428005, 422168, 124417079, 427662, 422289, 429171, 428427, 428228, 396318, 430463, 421537, 416174, 421866, 425593, 396549, 395301, 419231, 395581, 421401, 374166, 418770, 100858879, 424947, 396452, 416041, 424188, 769755, 417554, 420416, 772…	0.269629	1068	2692	251	12952
GO:BP	GO:0010638	positive regulation of organelle organization	421928, 422842, 421226, 428191, 374246, 422746, 420678, 427447, 416423, 395445, 418960, 415619, 396134, 426888, 422497, 396049, 424391, 425304, 396252, 396263, 424621, 417624, 100859133, 395097, 417938, 100859339, 395847, 374128, 429496, 415750, 418275, 395871, 419262, 769997, 421577, 421586, 769533, 112529928, 424471, 378894, 769677, 428806, 417892, 427687, 416022, 419069, 424975, 420930, 419042…	0.270856	306	2692	80	12952
GO:CC	GO:0005856	cytoskeleton	421928, 427376, 395736, 429474, 396193, 424872, 416457, 770846, 416838, 426075, 426737, 417310, 121109863, 422162, 421693, 395807, 416575, 416271, 416842, 417629, 373920, 422012, 396416, 425103, 417754, 373984, 420498, 770081, 421003, 421626, 415702, 395599, 420257, 427953, 427589, 421169, 419060, 422548, 100857489, 428191, 423129, 396142, 415588, 422746, 395823, 431244, 395188, 768420, 419014, 3…	0.271076	1658	2878	367	14220
GO:BP	GO:1902993	positive regulation of amyloid precursor protein catabolic process	418533, 395303, 395476, 423649, 426955, 395722	0.274102	11	2692	6	12952
GO:BP	GO:0005980	glycogen catabolic process	378909, 426435, 422630, 374064, 395724, 417437, 422082, 422637	0.274102	17	2692	8	12952
GO:BP	GO:0009176	pyrimidine deoxyribonucleoside monophosphate metabolic process	416505, 416520, 421060, 420942, 769338, 424326	0.274102	11	2692	6	12952
GO:BP	GO:0042454	ribonucleoside catabolic process	771849, 422556, 420942, 419194, 422055, 424326	0.274102	11	2692	6	12952
GO:BP	GO:0030194	positive regulation of blood coagulation	373987, 421058, 373981, 422055, 427212, 419718	0.274102	11	2692	6	12952
GO:BP	GO:0080134	regulation of response to stress	396488, 427376, 395432, 408185, 416457, 417898, 416098, 771559, 373987, 416575, 395274, 373920, 422608, 418430, 373984, 772097, 395538, 101751192, 420946, 101750986, 770805, 419014, 423989, 415855, 421821, 100858074, 417193, 427447, 418404, 418418, 395445, 396495, 374141, 100125976, 417554, 418152, 101752250, 395971, 395654, 417719, 396413, 396494, 422003, 420828, 422720, 769919, 771173, 771768, …	0.274102	748	2692	180	12952
GO:BP	GO:0046653	tetrahydrofolate metabolic process	426126, 416520, 421633, 421060, 427317, 419489	0.274102	11	2692	6	12952
GO:BP	GO:0001568	blood vessel development	421928, 395782, 395432, 416457, 431400, 373987, 374202, 424168, 395568, 693255, 425366, 373965, 422620, 420599, 395713, 427160, 396495, 395844, 419533, 426888, 422978, 420744, 422316, 100316920, 429337, 426312, 396413, 373967, 422720, 395625, 373983, 395734, 417868, 421058, 423714, 373941, 100859339, 374223, 395865, 416553, 374128, 416567, 418818, 422672, 395742, 373981, 416905, 415633, 395584, 7…	0.274102	463	2692	116	12952
GO:BP	GO:0061436	establishment of skin barrier	418404, 396134, 427335, 428651, 769268, 374269, 396057, 415687	0.274102	17	2692	8	12952
GO:BP	GO:0110075	regulation of ferroptosis	770805, 423720, 422982, 428731, 100857756, 396287	0.274102	11	2692	6	12952
GO:BP	GO:0097707	ferroptosis	770805, 423720, 422982, 428731, 100857756, 396287	0.274102	11	2692	6	12952
GO:BP	GO:0007167	enzyme-linked receptor protein signaling pathway	395828, 395736, 395432, 422108, 416457, 396406, 373987, 424168, 404775, 427449, 424325, 373931, 378783, 421507, 424581, 419388, 422350, 100859365, 423418, 395713, 396512, 415619, 396134, 416647, 396090, 420744, 422316, 770488, 771715, 395237, 396225, 395654, 395142, 426312, 396413, 396494, 424391, 396361, 395962, 415533, 395097, 396353, 395625, 768618, 424770, 422889, 423714, 100859339, 395865, 4…	0.274102	618	2692	151	12952
GO:BP	GO:0006865	amino acid transport	420074, 421965, 100857521, 428427, 100858879, 416041, 427139, 429106, 415832, 417809, 770250, 416277, 415768, 423456, 414344, 420057, 418147, 420216, 417606, 374259, 416221, 419472, 428731, 424576, 429200, 429678, 419969, 418282, 769612, 416604, 422213	0.274102	102	2692	31	12952
GO:BP	GO:1903319	positive regulation of protein maturation	396413, 421880, 770043, 396017, 396297, 396127	0.274102	11	2692	6	12952
GO:BP	GO:0000272	polysaccharide catabolic process	378909, 426435, 422630, 374064, 395724, 417437, 422082, 422637	0.274102	17	2692	8	12952
GO:BP	GO:0009251	glucan catabolic process	378909, 426435, 422630, 374064, 395724, 417437, 422082, 422637	0.274102	17	2692	8	12952
GO:BP	GO:0001503	ossification	374150, 395828, 420946, 424581, 415619, 420271, 771523, 100316920, 395237, 422581, 395827, 396413, 424391, 723780, 422529, 419759, 395097, 100859339, 395865, 429090, 419896, 395472, 777583, 419521, 769066, 395980, 424220, 396243, 415773, 396282, 420628, 417445, 417623, 395166, 396474, 396116, 424435, 107052707, 395245, 421845, 417385, 421642, 396297, 396000, 422535, 374135, 427428, 428413, 374269…	0.274102	255	2692	68	12952
GO:BP	GO:0044774	mitotic DNA integrity checkpoint signaling	416575, 422608, 100857489, 374246, 421373, 396252, 373983, 418504, 378799, 415489, 415577, 415548, 419566, 415684, 428223, 100857506, 374260	0.274102	48	2692	17	12952
GO:BP	GO:1900048	positive regulation of hemostasis	373987, 421058, 373981, 422055, 427212, 419718	0.274102	11	2692	6	12952
GO:BP	GO:0043933	protein-containing complex organization	421928, 395241, 417050, 429474, 723789, 421489, 416886, 426075, 417547, 421142, 373920, 396416, 422842, 424827, 102723171, 415654, 424812, 421003, 431605, 415702, 418514, 423483, 420882, 416520, 427662, 771794, 424716, 768420, 424600, 430463, 396441, 395911, 423214, 419139, 419592, 418494, 424431, 417954, 101752206, 427447, 100113359, 418277, 418404, 395445, 396452, 418960, 396134, 395844, 418824…	0.274102	1156	2692	270	12952
GO:BP	GO:1902004	positive regulation of amyloid-beta formation	418533, 395303, 395476, 423649, 426955, 395722	0.274102	11	2692	6	12952
GO:BP	GO:1902656	calcium ion import into cytosol	396452, 395759, 427494, 395895, 424835, 772279, 395760	0.276024	14	2692	7	12952
GO:BP	GO:0051896	regulation of phosphatidylinositol 3-kinase/protein kinase B signal transduction	421928, 422108, 416457, 396406, 373987, 418430, 395538, 419012, 417485, 100858074, 427447, 415619, 426888, 770488, 395654, 419330, 396413, 396494, 424391, 423716, 395097, 374128, 777583, 421543, 373981, 395584, 424220, 427573, 417892, 396474, 422044, 396107, 374268, 416964, 424805, 396133, 374196, 417883, 417256, 373939, 427212, 423804, 419422, 428089, 100858796	0.276024	159	2692	45	12952
GO:BP	GO:0032642	regulation of chemokine production	396406, 373931, 417122, 395971, 422720, 427756, 415995, 396217, 427430, 414741, 419789, 374136, 395724, 373902, 423272	0.276024	41	2692	15	12952
GO:BP	GO:0032602	chemokine production	396406, 373931, 417122, 395971, 422720, 427756, 415995, 396217, 427430, 414741, 419789, 374136, 395724, 373902, 423272	0.276024	41	2692	15	12952
GO:BP	GO:0072234	metanephric nephron tubule development	100316920, 416553, 769039, 395166, 427718, 395483, 420384	0.276024	14	2692	7	12952
GO:BP	GO:0051382	kinetochore assembly	415654, 100113359, 427162, 395922, 421716, 395316, 693254	0.276024	14	2692	7	12952
GO:BP	GO:0032272	negative regulation of protein polymerization	426075, 420415, 373967, 395498, 423225, 101750255, 417586, 418174, 396521, 396423, 415318, 422745, 374068, 395511, 107054985, 396057, 769410, 771476	0.276557	52	2692	18	12952
GO:BP	GO:0055086	nucleobase-containing small molecule metabolic process	396193, 395315, 418785, 428994, 396529, 416505, 416754, 396248, 416520, 395689, 769879, 428969, 100859265, 428427, 396318, 416521, 418639, 771849, 107055115, 415783, 416467, 426962, 422556, 421060, 420942, 396277, 430557, 418728, 396435, 422488, 423247, 419043, 431509, 431579, 395145, 395833, 429108, 415846, 100859339, 373900, 396379, 107050147, 416071, 423041, 415876, 418874, 419403, 769146, 395…	0.277571	407	2692	103	12952
GO:BP	GO:0007143	female meiotic nuclear division	416575, 421849, 415855, 395570, 415400, 426276, 420798, 395134, 420487, 428167, 421642	0.277571	27	2692	11	12952
GO:BP	GO:0009966	regulation of signal transduction	768449, 421928, 427376, 395828, 395432, 723789, 427107, 422108, 396114, 428932, 408185, 416457, 431400, 374103, 417898, 396406, 415705, 373987, 422162, 424168, 395274, 373920, 404775, 427449, 396416, 418573, 418430, 373931, 425103, 101749531, 770081, 421003, 419077, 420850, 378783, 423129, 395538, 693255, 421507, 420946, 424581, 424716, 770805, 419242, 419014, 419388, 416480, 419012, 100859365, 1…	0.27859	1806	2692	411	12952
GO:MF	GO:0030551	cyclic nucleotide binding	427478, 100859704, 428753, 416446, 100858827, 395091, 429022, 768990, 770384, 431590	0.280582	24	2549	10	12303
GO:BP	GO:0006022	aminoglycan metabolic process	100859903, 424947, 415619, 421286, 427250, 396413, 374128, 415320, 107055308, 395594, 769490, 426739, 419111, 414781, 422081, 427539, 415476, 424315, 416163	0.289564	56	2692	19	12952
GO:CC	GO:0071007	U2-type catalytic step 2 spliceosome	100859332, 422401, 776411, 415523, 419556, 428281, 395298, 396180, 417916, 771344	0.290076	26	2878	10	14220
GO:CC	GO:0032994	protein-lipid complex	423079, 415645, 419802, 428164, 427495, 396136, 396154, 395722	0.290076	19	2878	8	14220
GO:BP	GO:0045137	development of primary sexual characteristics	424168, 378783, 100859903, 404533, 771715, 100316920, 395237, 419327, 373967, 396361, 395962, 419269, 378893, 395327, 423714, 100859339, 422553, 427987, 415633, 378799, 373935, 424354, 396028, 396282, 396482, 395887, 421607, 107057394, 101751988, 374196, 396099, 395483, 420269, 395960, 424315, 548626, 395295, 101747322, 422165	0.292657	135	2692	39	12952
GO:CC	GO:0031965	nuclear membrane	417997, 395444, 424581, 418690, 418240, 396452, 423003, 418021, 417374, 423761, 107049032, 426499, 422401, 421484, 416288, 419262, 415792, 420635, 422982, 100857380, 423769, 396282, 422934, 395357, 396017, 417519, 417923, 417388, 101751988, 121106451, 374068, 424316, 421448, 396285, 417793, 416798, 420384, 417414, 421377, 415476, 427952, 428432, 415693, 396222, 427443, 374193, 420848, 417420	0.293607	182	2878	48	14220
GO:CC	GO:0097440	apical dendrite	424188, 423875, 395722	0.293607	4	2878	3	14220
GO:CC	GO:0005658	alpha DNA polymerase:primase complex	426646, 421878, 418593	0.293607	4	2878	3	14220
GO:CC	GO:0031422	RecQ family helicase-topoisomerase III complex	431669, 415577, 416517	0.293607	4	2878	3	14220
GO:CC	GO:0016324	apical plasma membrane	768449, 416223, 422108, 424168, 396529, 421003, 100857521, 425593, 416624, 421401, 424947, 416041, 373911, 415832, 419356, 415768, 768899, 417104, 395472, 101750255, 395701, 772163, 428369, 112529928, 424986, 428262, 396272, 112530700, 422044, 378788, 417268, 374064, 395712, 416636, 415692, 424294, 420523, 395402, 121113187, 396133, 424576, 772279, 421439, 395511, 420210, 420384, 418345, 395496, …	0.293607	191	2878	50	14220
GO:CC	GO:0042105	alpha-beta T cell receptor complex	395911, 396062, 396518	0.293607	4	2878	3	14220
GO:CC	GO:0033202	DNA helicase complex	431669, 415577, 416517	0.293607	4	2878	3	14220
GO:CC	GO:1904090	peptidase inhibitor complex	418268, 396329, 426791	0.293607	4	2878	3	14220
GO:CC	GO:0000785	chromatin	395782, 396193, 770846, 416838, 416098, 422104, 374202, 416575, 404775, 373931, 420354, 373984, 418514, 419737, 396142, 101751192, 395188, 424600, 423443, 395229, 418494, 771938, 421799, 426208, 417954, 100113359, 415770, 426361, 419533, 418841, 723780, 427468, 420047, 429810, 418140, 416027, 421538, 421295, 395670, 378893, 418161, 421484, 422457, 101752246, 395865, 395999, 395851, 423212, 396384…	0.293607	482	2878	115	14220
GO:CC	GO:0008091	spectrin	416567, 101750255, 769410	0.293607	4	2878	3	14220
GO:CC	GO:0046696	lipopolysaccharide receptor complex	420189, 424059, 428436	0.293607	4	2878	3	14220
GO:BP	GO:0008406	gonad development	424168, 378783, 100859903, 404533, 771715, 100316920, 395237, 419327, 373967, 396361, 395962, 419269, 378893, 395327, 423714, 100859339, 422553, 427987, 415633, 378799, 424354, 396028, 396282, 396482, 395887, 421607, 107057394, 101751988, 374196, 396099, 395483, 420269, 395960, 424315, 548626, 395295, 101747322, 422165	0.294803	131	2692	38	12952
GO:CC	GO:0097014	ciliary plasm	417754, 420498, 415702, 419060, 424557, 415943, 422009, 428510, 416527, 423879, 107049033, 424048, 429090, 416004, 420505, 421852, 100859701, 427004, 426452, 100858827, 416635, 418559, 395357, 419970, 420926, 421533, 419627, 424843, 417314, 396045	0.296472	106	2878	30	14220
GO:CC	GO:0005930	axoneme	417754, 420498, 415702, 419060, 424557, 415943, 422009, 428510, 416527, 423879, 107049033, 424048, 429090, 416004, 420505, 421852, 100859701, 427004, 426452, 100858827, 416635, 418559, 395357, 419970, 420926, 421533, 419627, 424843, 417314, 396045	0.296472	106	2878	30	14220
GO:MF	GO:0008324	monoatomic cation transmembrane transporter activity	63549491, 396529, 423536, 107050029, 427478, 100857521, 427662, 429171, 428427, 430463, 421866, 425593, 395301, 374166, 418770, 416041, 424188, 769755, 417554, 772061, 424180, 771555, 424412, 427678, 429106, 395903, 395759, 414871, 404771, 416173, 395675, 768854, 772164, 425403, 417809, 419356, 427494, 770250, 416277, 768444, 771751, 63549492, 63549470, 429723, 100859704, 395554, 396111, 63549467…	0.299762	526	2549	129	12303
GO:BP	GO:0006633	fatty acid biosynthetic process	395863, 100858408, 418101, 417193, 430557, 428683, 100859133, 771751, 373983, 431579, 426846, 395706, 428851, 423769, 419802, 420442, 414741, 428646, 428772, 427495, 424251, 423120, 415687, 419601, 423122, 395373, 396061, 396394	0.30058	91	2692	28	12952
GO:BP	GO:0002040	sprouting angiogenesis	421928, 431400, 373987, 425366, 420599, 419533, 422978, 420744, 429337, 396413, 373967, 395625, 417868, 395865, 396456, 426771, 100857380, 424435, 100859610, 395586, 395724, 418041, 396287, 418908, 102725543, 420476, 417355, 404671, 414849	0.30151	95	2692	29	12952
GO:BP	GO:0032501	multicellular organismal process	768449, 421928, 374150, 396488, 395241, 420218, 417813, 422062, 395828, 395736, 429506, 417050, 395782, 395432, 417891, 723789, 427107, 422108, 418378, 421858, 101750586, 408185, 416457, 431400, 374103, 416838, 426075, 428994, 771559, 396406, 776024, 417540, 373987, 374202, 422162, 395807, 421142, 395863, 424168, 415481, 428249, 427449, 424325, 418573, 418430, 396529, 373931, 101749531, 417122, 4…	0.30151	4134	2692	906	12952
GO:MF	GO:0004497	monooxygenase activity	429474, 424227, 423450, 395807, 427657, 395799, 428809, 418101, 395267, 423065, 416477, 395827, 417981, 395346, 425055, 423031, 770119, 429828, 414832, 416454, 420164, 423463, 423788, 107052518, 396287, 415687, 420335	0.304042	88	2549	27	12303
GO:BP	GO:0098662	inorganic cation transmembrane transport	416457, 427649, 63549491, 418573, 396529, 423536, 107050029, 427478, 100857521, 422168, 124417079, 427662, 430463, 421866, 396549, 395301, 395581, 374166, 418770, 424947, 396452, 424188, 769755, 417554, 420416, 772061, 416730, 424180, 771555, 100316920, 424412, 427678, 429337, 395903, 395759, 414871, 416173, 396413, 395675, 422178, 768854, 772164, 425403, 419356, 427494, 770250, 768444, 63549492,…	0.306642	488	2692	121	12952
GO:BP	GO:0008340	determination of adult lifespan	424238, 424611, 378799, 107055308, 395449, 424745, 374269, 421864, 422081, 421291	0.306642	24	2692	10	12952
GO:BP	GO:0000132	establishment of mitotic spindle orientation	395432, 416575, 100113359, 100125976, 395584, 422044, 395134, 416597, 422675, 416172	0.306642	24	2692	10	12952
GO:BP	GO:0048660	regulation of smooth muscle cell proliferation	396114, 421858, 416457, 373987, 415619, 770488, 395654, 396413, 768618, 428386, 374128, 374191, 424220, 423990, 396287, 417414, 374106, 404671, 420996, 386583, 414849	0.308029	64	2692	21	12952
GO:BP	GO:0002009	morphogenesis of an epithelium	374150, 429506, 395782, 395432, 422108, 431400, 374202, 422162, 424168, 422842, 415702, 395568, 101751192, 418893, 100858074, 418418, 420271, 396134, 395844, 421633, 421168, 100316920, 395237, 429337, 423105, 395654, 426312, 396413, 373967, 420690, 395625, 395734, 419731, 418161, 395327, 395865, 416553, 420122, 396135, 423793, 421543, 423428, 395584, 424220, 770109, 107055308, 374090, 396282, 777…	0.312346	348	2692	89	12952
GO:BP	GO:0051604	protein maturation	429144, 427376, 373987, 418573, 419060, 417780, 124417079, 100858627, 423504, 417541, 423418, 769143, 424661, 427832, 427347, 100859332, 431201, 121107589, 396413, 416960, 421880, 426464, 100859133, 422496, 395420, 418802, 418526, 417460, 770168, 422685, 416291, 416288, 395948, 417912, 770043, 395853, 421194, 428725, 422355, 421586, 770109, 112529928, 395430, 107055308, 418261, 395857, 428806, 41…	0.312346	309	2692	80	12952
GO:BP	GO:0170034	L-amino acid biosynthetic process	417540, 107049831, 424381, 417185, 423976, 426430, 769203, 427263, 419489, 420574, 421918, 396533	0.313738	31	2692	12	12952
GO:BP	GO:0031589	cell-substrate adhesion	421928, 395736, 373987, 395538, 416624, 101752206, 418418, 100857227, 419031, 396225, 395142, 419330, 424391, 417374, 396263, 422693, 418884, 418130, 374128, 395686, 396062, 427445, 418491, 422672, 373981, 395871, 416460, 422828, 107049666, 395951, 100858236, 422728, 769237, 396282, 418642, 424435, 416939, 428199, 374060, 396297, 416636, 427583, 421711, 422535, 374135, 424912, 427428, 396133, 395…	0.313738	215	2692	58	12952
GO:BP	GO:0045332	phospholipid translocation	424490, 418936, 423047, 395498, 418380, 419679, 428328, 373945, 395712, 422968, 420534, 419345	0.313738	31	2692	12	12952
GO:BP	GO:0051262	protein tetramerization	424812, 416520, 427662, 424716, 395844, 396277, 430557, 427494, 416553, 419910, 423628, 421936, 424835, 419125, 396000, 419081, 396138, 374269, 374189, 395389, 431590, 395719	0.313738	68	2692	22	12952
GO:MF	GO:0005031	tumor necrosis factor receptor activity	418325, 419424, 101751037, 422166	0.313879	6	2549	4	12303
GO:MF	GO:0043855	cyclic nucleotide-activated monoatomic ion channel activity	427478, 770384, 431590, 420384	0.313879	6	2549	4	12303
GO:MF	GO:0022857	transmembrane transporter activity	420074, 422108, 421965, 100857161, 63549491, 418845, 100859449, 396529, 423536, 107050029, 417842, 427478, 100857521, 428005, 427662, 422289, 429171, 428427, 430463, 421537, 416174, 421866, 425593, 395301, 419231, 421401, 374166, 418770, 100858879, 424947, 416041, 424188, 769755, 417554, 772061, 421815, 424180, 427139, 771555, 395846, 424412, 427678, 429106, 395903, 395759, 414871, 769710, 404771…	0.313879	943	2549	221	12303
GO:MF	GO:0005221	intracellularly cyclic nucleotide-activated monoatomic cation channel activity	427478, 770384, 431590, 420384	0.313879	6	2549	4	12303
GO:MF	GO:0035312	5'-3' DNA exonuclease activity	423902, 421505, 416719, 395173	0.313879	6	2549	4	12303
GO:MF	GO:0008510	sodium:bicarbonate symporter activity	424188, 769199, 422649, 425441	0.313879	6	2549	4	12303
GO:MF	GO:0003688	DNA replication origin binding	418058, 416027, 425530, 418144	0.313879	6	2549	4	12303
GO:MF	GO:0035256	G protein-coupled glutamate receptor binding	422108, 415705, 396452, 415458	0.313879	6	2549	4	12303
GO:MF	GO:0005496	steroid binding	416457, 396550, 771938, 427139, 423065, 418354, 395641, 395498, 769322, 429828, 415377, 423353, 420442, 100858944, 373902, 396099, 428432, 418321, 416320, 114977882, 769528, 422165	0.315781	69	2549	22	12303
GO:CC	GO:0045202	synapse	416886, 423450, 421858, 416457, 416363, 422162, 415413, 418327, 428249, 100859449, 422842, 418573, 107050029, 395321, 428005, 771493, 422289, 770442, 429171, 395514, 423479, 415396, 423195, 416174, 416083, 423958, 395581, 374166, 396452, 776596, 418824, 416041, 101751055, 418841, 424188, 416150, 416419, 772061, 421815, 420264, 416730, 428878, 771715, 417901, 419523, 427678, 395971, 395759, 417719…	0.317922	923	2878	209	14220
GO:CC	GO:0090734	site of DNA damage	374246, 101751192, 421799, 426208, 420578, 415927, 417563, 723780, 418326, 422457, 425530, 424777, 419566, 415684, 396086, 423264, 770166, 100857391, 419125, 776802, 421864, 424316, 422431, 416114, 374197	0.317922	86	2878	25	14220
GO:CC	GO:0045177	apical part of cell	768449, 416223, 422108, 424168, 396529, 421003, 100857521, 425593, 416624, 421401, 423418, 424947, 416041, 769876, 396225, 373911, 415832, 419356, 415768, 768899, 417104, 395472, 769199, 101750255, 395701, 772163, 428369, 112529928, 424986, 420628, 428262, 396272, 395166, 112530700, 422044, 378788, 417268, 428731, 374064, 395712, 416636, 415692, 424294, 420523, 395402, 121113187, 396133, 424576, …	0.317922	239	2878	60	14220
GO:CC	GO:0045171	intercellular bridge	429474, 425103, 100857489, 421037, 395081, 770336, 416220, 423793, 429363, 415567, 426276, 416162, 100857269, 424507, 424843, 418043, 416054, 431043, 423804, 421157	0.317922	67	2878	20	14220
GO:CC	GO:0015629	actin cytoskeleton	429474, 426075, 417310, 422162, 416271, 422012, 428191, 423129, 768420, 373965, 418418, 418824, 426888, 417931, 771715, 417687, 416490, 395643, 423532, 422866, 421860, 424855, 416567, 777583, 415679, 429363, 101749223, 395871, 101750255, 395701, 416905, 416460, 395584, 101751119, 418751, 420405, 415398, 423876, 374069, 427573, 396445, 417623, 418876, 428948, 419955, 418642, 417766, 423787, 419963…	0.317922	324	2878	79	14220
GO:CC	GO:0005971	ribonucleoside-diphosphate reductase complex	421936, 419081	0.317922	2	2878	2	14220
GO:CC	GO:0043601	nuclear replisome	420578, 417563, 422401, 426646, 419566, 421878, 418593	0.317922	17	2878	7	14220
GO:CC	GO:0008537	proteasome activator complex	112530294, 420017	0.317922	2	2878	2	14220
GO:CC	GO:0070545	PeBoW complex	424089, 425985	0.317922	2	2878	2	14220
GO:CC	GO:0045211	postsynaptic membrane	100859449, 422289, 770442, 429171, 423195, 416174, 416041, 416419, 772061, 421815, 428878, 427678, 417719, 373911, 770710, 395643, 395625, 416465, 427644, 374001, 420537, 419640, 395853, 427909, 395466, 396321, 417429, 100859400, 396102, 428146, 418297, 415743, 428552, 423649, 770406, 428006, 396137, 417433, 396120, 395986, 396138, 418489, 408048, 431590, 396202, 395822	0.317922	176	2878	46	14220
GO:CC	GO:0031510	SUMO activating enzyme complex	107049462, 415784	0.317922	2	2878	2	14220
GO:CC	GO:0009897	external side of plasma membrane	373987, 424168, 418573, 378783, 100857227, 395818, 396191, 419731, 396329, 427255, 396062, 427987, 418533, 395951, 422142, 418228, 419194, 428199, 414741, 100859742, 373945, 374136, 415298, 424294, 415494, 374068, 428253, 408184, 418839, 421960, 418984, 418666, 416586, 414849	0.317922	126	2878	34	14220
GO:CC	GO:0097060	synaptic membrane	421858, 416457, 100859449, 418573, 422289, 770442, 429171, 423195, 416174, 416041, 416419, 772061, 421815, 428878, 427678, 417719, 417171, 373911, 770710, 395643, 768444, 395625, 416465, 427644, 374001, 420537, 101750199, 419640, 395853, 428597, 427909, 428142, 395466, 396321, 395395, 417429, 417018, 100859400, 396102, 428146, 423385, 418297, 415743, 428552, 423649, 770406, 428006, 425441, 396137…	0.317922	230	2878	58	14220
GO:CC	GO:0060417	yolk	396277, 396166	0.317922	2	2878	2	14220
GO:CC	GO:0043235	receptor complex	421858, 424168, 424325, 378783, 124417079, 429171, 395911, 395581, 421401, 101752206, 100857227, 771862, 416419, 421815, 100859325, 427678, 396225, 418325, 395142, 396191, 396494, 417374, 770710, 374223, 427814, 427644, 419910, 396062, 395742, 395179, 427909, 404304, 107049666, 395951, 418174, 424461, 418393, 417429, 420979, 396102, 420189, 423990, 396107, 414741, 421176, 771945, 420523, 396518, …	0.317922	237	2878	60	14220
GO:CC	GO:0043259	laminin-10 complex	396478, 428148	0.317922	2	2878	2	14220
GO:CC	GO:0031436	BRCA1-BARD1 complex	373983, 424010	0.317922	2	2878	2	14220
GO:CC	GO:0097122	cyclin A2-CDK1 complex	396252, 396172	0.317922	2	2878	2	14220
GO:CC	GO:0036128	CatSper complex	421495, 423504	0.317922	2	2878	2	14220
GO:CC	GO:0097135	cyclin E2-CDK2 complex	420231, 100529062	0.317922	2	2878	2	14220
GO:CC	GO:0106068	SUMO ligase complex	417997, 416584, 431608, 374123	0.317922	7	2878	4	14220
GO:CC	GO:0098636	protein complex involved in cell adhesion	100857227, 396225, 395142, 417374, 396213, 107049666, 395951, 424435, 395470, 419736, 101749098	0.317922	31	2878	11	14220
GO:CC	GO:1901588	dendritic microtubule	421880, 112532789	0.317922	2	2878	2	14220
GO:CC	GO:0097442	CA3 pyramidal cell dendrite	424188, 424435	0.317922	2	2878	2	14220
GO:CC	GO:0000262	mitochondrial chromosome	404292, 425626	0.317922	2	2878	2	14220
GO:CC	GO:1990423	RZZ complex	415552, 416865	0.317922	2	2878	2	14220
GO:CC	GO:0098978	glutamatergic synapse	422162, 422842, 771493, 416083, 423958, 416419, 416730, 417901, 419523, 427678, 395971, 417171, 416608, 373911, 422501, 395625, 427605, 421860, 416465, 421063, 422685, 420537, 374242, 416446, 415750, 373906, 414842, 419640, 395871, 395853, 101750255, 423875, 396213, 427909, 423825, 769533, 418174, 395466, 416075, 374259, 100858613, 417429, 416556, 100859132, 121106448, 430993, 417766, 427687, 395…	0.317922	335	2878	82	14220
GO:CC	GO:0032426	stereocilium tip	422108, 770081, 427255, 418174, 415458	0.317922	10	2878	5	14220
GO:CC	GO:0097255	R2TP complex	417811, 416022	0.317922	2	2878	2	14220
GO:CC	GO:1990077	primosome complex	426646, 421878	0.317922	2	2878	2	14220
GO:CC	GO:0030686	90S preribosome	426795, 415384, 424089, 425985	0.317922	7	2878	4	14220
GO:CC	GO:0097149	centralspindlin complex	426884, 424983	0.317922	2	2878	2	14220
GO:CC	GO:1990265	platelet-derived growth factor complex	374128, 374196	0.317922	2	2878	2	14220
GO:CC	GO:0036156	inner dynein arm	415943, 424048	0.317922	2	2878	2	14220
GO:CC	GO:0031010	ISWI-type complex	418161, 422457, 395390, 418059, 417275	0.317922	10	2878	5	14220
GO:CC	GO:0001534	radial spoke	417754, 419060, 107049033, 420926	0.317922	7	2878	4	14220
GO:BP	GO:0031109	microtubule polymerization or depolymerization	373920, 418960, 396134, 418824, 419968, 395081, 427398, 395871, 420800, 100857732, 419263, 419069, 424583, 416597, 421533, 421642, 416962, 421607, 374068, 395695, 396057, 417869, 374106	0.320166	72	2692	23	12952
GO:MF	GO:0005248	voltage-gated sodium channel activity	427478, 418770, 424180, 771555, 419744, 419774, 770384, 431590	0.321017	18	2549	8	12303
GO:BP	GO:0043255	regulation of carbohydrate biosynthetic process	396114, 416457, 415619, 770899, 395097, 374223, 422630, 374128, 107050147, 396196, 427430, 416559, 395126, 768853, 419422, 395417, 100858796, 395669	0.32399	53	2692	18	12952
GO:BP	GO:0006753	nucleoside phosphate metabolic process	396193, 395315, 418785, 396529, 416505, 416754, 396248, 416520, 395689, 769879, 428969, 100859265, 428427, 396318, 416521, 418639, 771849, 107055115, 415783, 426962, 422556, 421060, 420942, 430557, 418728, 396435, 422488, 423247, 419043, 431509, 431579, 395145, 395833, 429108, 415846, 100859339, 373900, 396379, 107050147, 416071, 423041, 415876, 418874, 419403, 769146, 395853, 428579, 424144, 417…	0.32399	388	2692	98	12952
GO:BP	GO:1904707	positive regulation of vascular associated smooth muscle cell proliferation	396114, 421858, 396413, 374128, 424220, 423990, 417414, 420996, 386583	0.325484	21	2692	9	12952
GO:BP	GO:0030199	collagen fibril organization	395568, 430099, 417998, 419533, 416291, 768904, 374046, 396243, 396474, 427013, 396297, 396000, 427428, 414142, 396228	0.325484	42	2692	15	12952
GO:BP	GO:0009411	response to UV	420232, 373984, 419077, 100859903, 421373, 769140, 396494, 422003, 423778, 419433, 420118, 378799, 424777, 428725, 396548, 415548, 424685, 396282, 396292, 395476, 426739, 420375, 421711, 396000, 422549, 420384, 101747696, 420332, 404671, 386583, 421291	0.325484	104	2692	31	12952
GO:BP	GO:0055090	acylglycerol homeostasis	416814, 431066, 415377, 419802, 427430, 769087, 427495, 373902, 100858796	0.325484	21	2692	9	12952
GO:BP	GO:0022613	ribonucleoprotein complex biogenesis	396193, 425734, 417160, 425009, 424558, 431605, 420850, 395538, 771794, 416545, 395514, 423479, 426795, 419592, 426574, 107051197, 417959, 426609, 418277, 427278, 417153, 422880, 418841, 424087, 427433, 415620, 419800, 415384, 420288, 428624, 417971, 100859133, 772219, 421295, 776411, 426667, 419226, 423336, 422644, 418292, 427157, 100857289, 420870, 427222, 769997, 424777, 424400, 415863, 418606…	0.325484	375	2692	95	12952
GO:BP	GO:0043067	regulation of programmed cell death	396488, 427376, 417257, 395432, 422108, 408185, 396406, 776024, 373987, 420232, 374202, 395807, 416575, 424168, 395274, 427449, 415724, 424325, 373931, 419077, 378783, 768655, 396142, 395538, 693255, 421550, 420946, 424716, 427384, 770805, 419014, 395090, 101750513, 395581, 417794, 419096, 424594, 395570, 373976, 423418, 395713, 395445, 396452, 396134, 395844, 396090, 373917, 424492, 771715, 1003…	0.325484	830	2692	197	12952
GO:BP	GO:0001655	urogenital system development	374150, 395432, 100316920, 395237, 426312, 419865, 417561, 420164, 374269, 396099, 423750, 101747696, 374106, 422165, 395660	0.325484	42	2692	15	12952
GO:BP	GO:1902808	positive regulation of cell cycle G1/S phase transition	395432, 420354, 425103, 100858074, 418960, 396494, 424621, 422401, 424471, 421936, 427687, 426739, 419081, 418739, 396045	0.325484	42	2692	15	12952
GO:BP	GO:0098655	monoatomic cation transmembrane transport	416457, 427649, 63549491, 418573, 396529, 423536, 107050029, 427478, 100857521, 422168, 124417079, 427662, 430463, 421866, 425593, 396549, 395301, 395581, 374166, 418770, 424947, 396452, 424188, 769755, 417554, 420416, 772061, 416730, 424180, 771555, 100316920, 424412, 427678, 429337, 395903, 395759, 414871, 416173, 396413, 395675, 422178, 768854, 772164, 425403, 419356, 427494, 770250, 768444, 6…	0.325484	503	2692	124	12952
GO:BP	GO:0070328	triglyceride homeostasis	416814, 431066, 415377, 419802, 427430, 769087, 427495, 373902, 100858796	0.325484	21	2692	9	12952
GO:BP	GO:0097722	sperm motility	427376, 771706, 772054, 417754, 420498, 421767, 431612, 423367, 415943, 416527, 421242, 423879, 419510, 417921, 422553, 423875, 420505, 426452, 427527, 416635, 418559, 420926, 428164, 419627, 424559, 422013, 418291, 771843	0.325484	92	2692	28	12952
GO:BP	GO:0007062	sister chromatid cohesion	421226, 395188, 418319, 419269, 416158, 112531362, 769677, 427834, 423933, 769609, 420358, 418144, 417012, 424563, 425071	0.325484	42	2692	15	12952
GO:BP	GO:1902751	positive regulation of cell cycle G2/M phase transition	100858074, 423504, 421373, 396252, 421642, 424507, 420375, 419081, 417408	0.325484	21	2692	9	12952
GO:BP	GO:0030317	flagellated sperm motility	427376, 771706, 772054, 417754, 420498, 421767, 431612, 423367, 415943, 416527, 421242, 423879, 419510, 417921, 422553, 423875, 420505, 426452, 427527, 416635, 418559, 420926, 428164, 419627, 424559, 422013, 418291, 771843	0.325484	92	2692	28	12952
GO:BP	GO:1902475	L-alpha-amino acid transmembrane transport	428427, 100858879, 427139, 429106, 415832, 417809, 423456, 420057, 420216, 419472, 428731, 429678, 769612, 416604, 422213	0.325484	42	2692	15	12952
GO:BP	GO:0097553	calcium ion transmembrane import into cytosol	416457, 124417079, 395581, 374166, 396452, 420416, 416730, 427678, 429337, 395759, 396413, 422178, 427494, 422898, 419910, 395985, 396282, 427687, 395895, 424835, 419175, 772279, 427212, 395760, 415476, 423881, 419748	0.325484	88	2692	27	12952
GO:BP	GO:0048729	tissue morphogenesis	374150, 429506, 395782, 395432, 422108, 431400, 374202, 422162, 424168, 422842, 415702, 395568, 101751192, 418893, 100858074, 418418, 420271, 100857227, 396134, 395844, 421633, 421168, 100316920, 395237, 396225, 429337, 423105, 395654, 420869, 426312, 396413, 373967, 396361, 420690, 417374, 395625, 395734, 419731, 418161, 395327, 395865, 416553, 418130, 420122, 417104, 396135, 423793, 374046, 373…	0.325484	419	2692	105	12952
GO:BP	GO:0097435	supramolecular fiber organization	421928, 429474, 408185, 426075, 373920, 422842, 421626, 395568, 430099, 768420, 373965, 396441, 415855, 417998, 427447, 427211, 418418, 418960, 396134, 419533, 418824, 419968, 426888, 417931, 771715, 420519, 420415, 420869, 395142, 373967, 424391, 416490, 396263, 422693, 417020, 395081, 426499, 395734, 395670, 100859489, 427398, 418130, 423413, 429090, 416291, 768904, 374046, 423225, 395871, 3958…	0.325484	459	2692	114	12952
GO:BP	GO:0035886	vascular associated smooth muscle cell differentiation	416457, 378783, 424716, 429337, 374128, 419346, 374191, 769039, 421718	0.325484	21	2692	9	12952
GO:MF	GO:0005215	transporter activity	420074, 422108, 421965, 100857161, 63549491, 418845, 100859449, 396529, 423536, 107050029, 417842, 427478, 100857521, 428005, 427662, 422289, 429171, 428427, 430463, 421537, 416174, 421866, 425593, 395301, 431656, 419231, 427652, 421401, 374166, 418770, 100858879, 424947, 416041, 424188, 417929, 769755, 417554, 772061, 421815, 424180, 427139, 771555, 395846, 424412, 427678, 429106, 395903, 395759…	0.325984	1018	2549	237	12303
GO:MF	GO:0016705	oxidoreductase activity, acting on paired donors, with incorporation or reduction of molecular oxygen	429474, 424227, 423450, 395807, 421142, 427657, 395799, 428809, 418101, 395267, 421168, 423065, 416477, 395827, 417981, 415718, 419057, 425055, 420829, 395706, 770119, 429828, 414832, 416454, 420164, 427231, 100859583, 423463, 100857756, 423788, 418110, 396287, 415687, 416326, 422296, 423122, 414142, 417355, 423316, 420335	0.326651	142	2549	40	12303
GO:BP	GO:0032722	positive regulation of chemokine production	396406, 373931, 417122, 395971, 422720, 427756, 415995, 396217, 414741, 374136, 395724	0.328785	28	2692	11	12952
GO:BP	GO:0032206	positive regulation of telomere maintenance	374246, 416423, 100859133, 419262, 769997, 421586, 428806, 416022, 424975, 420930, 769402, 418486, 395414, 417846, 415897, 421376	0.328785	46	2692	16	12952
GO:BP	GO:0048087	positive regulation of developmental pigmentation	417794, 396028, 396282, 416080	0.328785	6	2692	4	12952
GO:BP	GO:0033313	meiotic cell cycle checkpoint signaling	421849, 427432, 420938, 425071	0.328785	6	2692	4	12952
GO:BP	GO:0033314	mitotic DNA replication checkpoint signaling	100857489, 418504, 415489, 428223	0.328785	6	2692	4	12952
GO:BP	GO:0032536	regulation of cell projection size	416223, 395701, 396291, 396423	0.328785	6	2692	4	12952
GO:BP	GO:0050942	positive regulation of pigment cell differentiation	417794, 396028, 396282, 416080	0.328785	6	2692	4	12952
GO:BP	GO:0090307	mitotic spindle assembly	416575, 395823, 395188, 395081, 426499, 396258, 423809, 420201, 415567, 421533, 420154, 416962, 426884, 417793, 424563, 421376	0.328785	46	2692	16	12952
GO:BP	GO:1904814	regulation of protein localization to chromosome, telomeric region	421586, 378896, 395126, 415897	0.328785	6	2692	4	12952
GO:BP	GO:0072711	cellular response to hydroxyurea	101751192, 415577, 396086, 418144	0.328785	6	2692	4	12952
GO:BP	GO:0046131	pyrimidine ribonucleoside metabolic process	771849, 422556, 420942, 424326	0.328785	6	2692	4	12952
GO:BP	GO:1902653	secondary alcohol biosynthetic process	424661, 395145, 396379, 424037, 418533, 373915, 422982, 768555, 420442, 425359, 100857756, 396285, 416455	0.328785	35	2692	13	12952
GO:BP	GO:0009066	aspartate family amino acid metabolic process	101750333, 772201, 107049831, 424381, 423628, 422034, 417185, 419489, 420574, 421918, 396533	0.328785	28	2692	11	12952
GO:BP	GO:0104004	cellular response to environmental stimulus	420232, 395274, 404775, 373931, 373984, 421003, 419077, 693255, 100859903, 420946, 395090, 395237, 769140, 422003, 427432, 422720, 107049004, 427494, 374139, 423778, 373983, 395734, 422898, 101750199, 424010, 419433, 396384, 420118, 424777, 415577, 428725, 417669, 418443, 395857, 396445, 396086, 395476, 426739, 419042, 420375, 421711, 417433, 422599, 772279, 374260, 416871, 420384, 396371, 101747…	0.328785	191	2692	52	12952
GO:BP	GO:0002138	retinoic acid biosynthetic process	422975, 395844, 121106449, 395389	0.328785	6	2692	4	12952
GO:BP	GO:0097681	double-strand break repair via alternative nonhomologous end joining	416575, 374246, 418326, 416015	0.328785	6	2692	4	12952
GO:BP	GO:0035999	tetrahydrofolate interconversion	416520, 421060, 427317, 419489	0.328785	6	2692	4	12952
GO:BP	GO:0016102	diterpenoid biosynthetic process	422975, 395844, 121106449, 395389	0.328785	6	2692	4	12952
GO:BP	GO:0071139	resolution of DNA recombination intermediates	421951, 431669, 415577, 416517	0.328785	6	2692	4	12952
GO:BP	GO:0071214	cellular response to abiotic stimulus	420232, 395274, 404775, 373931, 373984, 421003, 419077, 693255, 100859903, 420946, 395090, 395237, 769140, 422003, 427432, 422720, 107049004, 427494, 374139, 423778, 373983, 395734, 422898, 101750199, 424010, 419433, 396384, 420118, 424777, 415577, 428725, 417669, 418443, 395857, 396445, 396086, 395476, 426739, 419042, 420375, 421711, 417433, 422599, 772279, 374260, 416871, 420384, 396371, 101747…	0.328785	191	2692	52	12952
GO:BP	GO:0006695	cholesterol biosynthetic process	424661, 395145, 396379, 424037, 418533, 373915, 422982, 768555, 420442, 425359, 100857756, 396285, 416455	0.328785	35	2692	13	12952
GO:BP	GO:0030200	heparan sulfate proteoglycan catabolic process	424770, 373981, 107055308, 422081	0.328785	6	2692	4	12952
GO:BP	GO:0046133	pyrimidine ribonucleoside catabolic process	771849, 422556, 420942, 424326	0.328785	6	2692	4	12952
GO:BP	GO:0032204	regulation of telomere maintenance	374246, 426609, 416423, 429092, 100859133, 100857289, 419262, 769997, 421586, 378896, 428806, 416022, 424975, 420930, 769402, 418486, 395414, 417846, 420332, 415897, 421376	0.331674	65	2692	21	12952
GO:BP	GO:0060562	epithelial tube morphogenesis	429506, 395782, 395432, 431400, 374202, 424168, 415702, 101751192, 100858074, 420271, 396134, 421633, 421168, 100316920, 395237, 429337, 396413, 373967, 420690, 395625, 395734, 419731, 418161, 395327, 395865, 416553, 420122, 396135, 423793, 421543, 423428, 395584, 770109, 396282, 777580, 769039, 395166, 395950, 769490, 421064, 373975, 395476, 422044, 378788, 419970, 396107, 419444, 421983, 396250…	0.333498	238	2692	63	12952
GO:BP	GO:0001817	regulation of cytokine production	422062, 417891, 101750586, 408185, 396406, 373987, 395807, 418573, 373931, 417122, 772097, 378783, 395538, 100859265, 395090, 421821, 420599, 395581, 396452, 415927, 771715, 395971, 426312, 422720, 772164, 415832, 423761, 772327, 422382, 395342, 374075, 373983, 395312, 768501, 395865, 395244, 418535, 777583, 418511, 396062, 395742, 396384, 427756, 373981, 770043, 419088, 395871, 417367, 426934, 3…	0.333967	381	2692	96	12952
GO:BP	GO:0034220	monoatomic ion transmembrane transport	416457, 427649, 63549491, 100859449, 418573, 396529, 423536, 107050029, 427478, 100857521, 428005, 422168, 124417079, 427662, 422289, 429171, 430463, 416174, 421866, 425593, 396549, 395301, 395581, 374166, 418770, 100858879, 424947, 396452, 424188, 769755, 417554, 420416, 772061, 421815, 416730, 424180, 771555, 100316920, 424412, 427678, 429337, 395903, 395759, 414871, 416173, 396413, 428190, 395…	0.335227	643	2692	155	12952
GO:BP	GO:0044843	cell cycle G1/S phase transition	374150, 395432, 723789, 420354, 425103, 101749531, 395852, 396142, 428589, 100858074, 418960, 396494, 396361, 424621, 429810, 422401, 396172, 417868, 770787, 416553, 771032, 424471, 419566, 396282, 421936, 415684, 427687, 426739, 100529062, 428431, 419081, 418739, 416997, 420332, 374106, 396045	0.335771	125	2692	36	12952
GO:BP	GO:0006027	glycosaminoglycan catabolic process	100859903, 427250, 396413, 415320, 426739, 422081, 415476, 416163	0.335771	18	2692	8	12952
GO:BP	GO:0000154	rRNA modification	426609, 419800, 772219, 418292, 427157, 768974, 419943, 771031	0.335771	18	2692	8	12952
GO:BP	GO:0010575	positive regulation of vascular endothelial growth factor production	417122, 395971, 426312, 373983, 395742, 373981, 770043, 415377	0.335771	18	2692	8	12952
GO:BP	GO:0006298	mismatch repair	373984, 420578, 417563, 378799, 421505, 419566, 100857742, 421291	0.335771	18	2692	8	12952
GO:BP	GO:0072529	pyrimidine-containing compound catabolic process	416505, 771849, 422556, 420942, 769338, 395080, 419531, 424326	0.335771	18	2692	8	12952
GO:BP	GO:0030203	glycosaminoglycan metabolic process	100859903, 424947, 415619, 427250, 396413, 374128, 415320, 107055308, 395594, 769490, 426739, 419111, 414781, 422081, 415476, 424315, 416163	0.338687	50	2692	17	12952
GO:BP	GO:0071621	granulocyte chemotaxis	101750586, 396406, 421003, 395538, 396495, 373917, 373967, 395871, 422828, 395951, 422197, 414741, 419789, 425507, 373939, 419736, 424315	0.338687	50	2692	17	12952
GO:BP	GO:0072163	mesonephric epithelium development	420744, 100316920, 395237, 396413, 373967, 395327, 416553, 420122, 421543, 100858730, 396282, 769039, 395166, 769490, 421064, 396107, 422535, 395483, 770863, 423272, 396129, 428148, 396266, 101747322	0.341696	77	2692	24	12952
GO:BP	GO:0072164	mesonephric tubule development	420744, 100316920, 395237, 396413, 373967, 395327, 416553, 420122, 421543, 100858730, 396282, 769039, 395166, 769490, 421064, 396107, 422535, 395483, 770863, 423272, 396129, 428148, 396266, 101747322	0.341696	77	2692	24	12952
GO:MF	GO:0008409	5'-3' exonuclease activity	420430, 423902, 421505, 769677, 428269, 416719, 395173	0.342675	15	2549	7	12303
GO:MF	GO:0019899	enzyme binding	421928, 417997, 427376, 395736, 723789, 421489, 422108, 418268, 416886, 417898, 416838, 396406, 431657, 373987, 416575, 395274, 416842, 373920, 421460, 396529, 373931, 425103, 101749531, 373984, 429525, 396248, 378783, 100857489, 693255, 421550, 424926, 395766, 770805, 768420, 395090, 395911, 423443, 419012, 101750513, 426574, 396549, 421821, 423958, 420599, 426609, 426208, 423504, 395570, 101752…	0.3439	1305	2549	299	12303
GO:BP	GO:0001755	neural crest cell migration	395852, 420931, 768420, 395581, 428340, 374090, 396028, 395950, 415430, 396107, 415298, 396133, 395483, 428148	0.344174	39	2692	14	12952
GO:BP	GO:1900046	regulation of hemostasis	373987, 418430, 395799, 423989, 421058, 374128, 373981, 424805, 396297, 374196, 422055, 427212, 419718, 419748	0.344174	39	2692	14	12952
GO:BP	GO:0010212	response to ionizing radiation	422608, 404775, 373931, 419077, 693255, 420946, 395237, 427432, 107049004, 374139, 373983, 395734, 424611, 424010, 378799, 424777, 415489, 415577, 395449, 396282, 415684, 396086, 770166, 419042, 420332, 424983	0.345475	85	2692	26	12952
GO:CC	GO:0098688	parallel fiber to Purkinje cell synapse	415413, 770442, 416730, 101750255, 396255, 396138	0.348672	14	2878	6	14220
GO:CC	GO:0032420	stereocilium	422108, 770081, 421003, 427255, 772163, 418174, 422197, 424836, 396291, 771718, 423644, 415458	0.348672	36	2878	12	14220
GO:CC	GO:0031528	microvillus membrane	416223, 416041, 415832, 417809, 395701, 420523	0.348672	14	2878	6	14220
GO:CC	GO:0008305	integrin complex	100857227, 396225, 395142, 417374, 107049666, 395951, 395470, 101749098	0.348672	21	2878	8	14220
GO:BP	GO:0046364	monosaccharide biosynthetic process	428969, 428427, 415783, 396435, 374223, 396166, 107050147, 427308, 396196, 427430, 419789, 416559, 395126, 768853, 419422, 395417, 374193, 100858796	0.350188	54	2692	18	12952
GO:BP	GO:0051240	positive regulation of multicellular organismal process	374150, 420218, 395736, 417050, 395432, 417891, 101750586, 408185, 416457, 426075, 396406, 373987, 395807, 424168, 427449, 418573, 373931, 101749531, 417122, 772097, 378783, 395852, 395538, 124417079, 100859265, 419014, 395090, 421821, 100858074, 395581, 396110, 419205, 418404, 396512, 419533, 426888, 421168, 771523, 420744, 100316920, 395971, 429337, 427790, 396191, 426312, 396413, 396361, 42272…	0.351551	893	2692	210	12952
GO:CC	GO:0098839	postsynaptic density membrane	416419, 427678, 373911, 395625, 416465, 420537, 419640, 427909, 417429, 100859400, 396102, 418297, 415743, 423649, 417433, 396138, 396202, 395822	0.35262	60	2878	18	14220
GO:CC	GO:0000922	spindle pole	395736, 416575, 425103, 421626, 100857489, 395188, 416584, 418824, 420668, 395081, 420571, 423809, 424466, 421354, 423793, 424354, 416384, 423555, 422566, 395357, 428167, 416597, 416865, 100858650, 418144, 422675, 100858173, 421376, 416172	0.352905	106	2878	29	14220
GO:MF	GO:0008395	steroid hydroxylase activity	423450, 423065, 395827, 429828, 420164, 423788	0.356644	12	2549	6	12303
GO:BP	GO:0051984	positive regulation of chromosome segregation	100857489, 396252, 100859557, 426276, 421448, 416114, 422822	0.356981	15	2692	7	12952
GO:BP	GO:0032648	regulation of interferon-beta production	100859265, 415927, 422720, 396384, 417367, 396482, 768990, 415509, 423463, 395724, 418071, 419755	0.356981	32	2692	12	12952
GO:BP	GO:0030835	negative regulation of actin filament depolymerization	426075, 420415, 423225, 101750255, 418174, 396521, 396423, 422745, 395511, 107054985, 769410, 771476	0.356981	32	2692	12	12952
GO:BP	GO:0032608	interferon-beta production	100859265, 415927, 422720, 396384, 417367, 396482, 768990, 415509, 423463, 395724, 418071, 419755	0.356981	32	2692	12	12952
GO:BP	GO:0038084	vascular endothelial growth factor signaling pathway	422316, 770488, 395742, 770043, 415633, 395584, 426771, 417892, 419444, 395560, 420476, 404671	0.356981	32	2692	12	12952
GO:BP	GO:0031116	positive regulation of microtubule polymerization	396134, 395871, 419069, 416962, 395695, 417869, 374106	0.356981	15	2692	7	12952
GO:BP	GO:0022602	ovulation cycle process	404533, 373967, 396361, 395962, 423714, 100859339, 396099, 395960, 424315, 548626	0.357624	25	2692	10	12952
GO:BP	GO:0051294	establishment of spindle orientation	395432, 416575, 100113359, 100125976, 395584, 422044, 395134, 416597, 422675, 416172	0.357624	25	2692	10	12952
GO:BP	GO:0090306	meiotic spindle assembly	415400, 424354, 395134, 428167, 421642	0.359262	9	2692	5	12952
GO:BP	GO:0060272	embryonic skeletal joint morphogenesis	771523, 100316920, 395327, 430698, 426739	0.359262	9	2692	5	12952
GO:BP	GO:0042573	retinoic acid metabolic process	422975, 428809, 395844, 121106449, 416454, 395389	0.359262	12	2692	6	12952
GO:BP	GO:0090208	positive regulation of triglyceride metabolic process	425034, 416814, 373915, 431066, 419679, 419802	0.359262	12	2692	6	12952
GO:BP	GO:0003071	renal system process involved in regulation of systemic arterial blood pressure	373911, 771768, 421543, 416783, 416636, 427212	0.359262	12	2692	6	12952
GO:BP	GO:0051782	negative regulation of cell division	422978, 417868, 420201, 415577, 424354, 420332	0.359262	12	2692	6	12952
GO:BP	GO:0006996	organelle organization	421928, 395736, 429474, 395432, 396193, 424872, 771706, 422108, 408185, 426075, 772054, 396406, 420232, 121109863, 422162, 416575, 373920, 422842, 424827, 418573, 420354, 415654, 417754, 421849, 373984, 421626, 415702, 395599, 421226, 423483, 427953, 378783, 421169, 419060, 423688, 395444, 374266, 100857489, 428191, 374246, 419737, 395538, 693255, 771794, 420946, 415588, 422746, 395823, 395514, 4…	0.359262	2338	2692	522	12952
GO:BP	GO:0030837	negative regulation of actin filament polymerization	426075, 420415, 373967, 423225, 101750255, 417586, 418174, 396521, 396423, 415318, 422745, 395511, 107054985, 769410, 771476	0.359262	43	2692	15	12952
GO:BP	GO:0062014	negative regulation of small molecule metabolic process	416754, 422975, 396318, 771849, 430557, 373983, 415846, 374223, 420512, 427308, 419679, 427430, 420442, 423788, 416559, 395126, 419422, 416455, 395417, 395669	0.359262	62	2692	20	12952
GO:BP	GO:0043032	positive regulation of macrophage activation	373987, 419014, 374136, 424059, 396394, 427549	0.359262	12	2692	6	12952
GO:BP	GO:0086012	membrane depolarization during cardiac muscle cell action potential	427478, 768444, 419744, 419774, 395895	0.359262	9	2692	5	12952
GO:BP	GO:0021859	pyramidal neuron differentiation	396110, 424188, 374242, 426920, 424912	0.359262	9	2692	5	12952
GO:BP	GO:0043269	regulation of monoatomic ion transport	422108, 421858, 416457, 396529, 421720, 422168, 427662, 429171, 430463, 396549, 374166, 396452, 417554, 373917, 419995, 429337, 395903, 416173, 422178, 396263, 431581, 768444, 770787, 374128, 395902, 395472, 427255, 419744, 416208, 417603, 396445, 396196, 396282, 777580, 419774, 395895, 770406, 424805, 396297, 419175, 428201, 396068, 427212, 421377, 415476, 423881, 419748, 420534, 416320	0.359262	180	2692	49	12952
GO:BP	GO:1990822	basic amino acid transmembrane transport	427139, 417809, 415768, 423456, 419472, 422213	0.359262	12	2692	6	12952
GO:BP	GO:0048144	fibroblast proliferation	395432, 420232, 396142, 396495, 422978, 395237, 396252, 424598, 100859133, 374128, 418874, 373935, 414741, 427718, 768830, 396133, 374196, 396099, 420384, 420332	0.359262	62	2692	20	12952
GO:BP	GO:0071391	cellular response to estrogen stimulus	770846, 419205, 395237, 417643, 396099, 422165	0.359262	12	2692	6	12952
GO:BP	GO:0030836	positive regulation of actin filament depolymerization	422842, 396263, 396423, 422745, 395669	0.359262	9	2692	5	12952
GO:BP	GO:0030213	hyaluronan biosynthetic process	424947, 415619, 374128, 395594, 426739	0.359262	9	2692	5	12952
GO:BP	GO:0030223	neutrophil differentiation	428386, 395865, 424745, 396285, 396061	0.359262	9	2692	5	12952
GO:BP	GO:0110076	negative regulation of ferroptosis	770805, 423720, 428731, 100857756, 396287	0.359262	9	2692	5	12952
GO:BP	GO:0070925	organelle assembly	424872, 771706, 426075, 420232, 416575, 422842, 415654, 417754, 415702, 427953, 419060, 428191, 395538, 422746, 395823, 395514, 423479, 770805, 395188, 421767, 415817, 100113359, 418277, 423367, 418960, 418824, 427433, 396090, 424719, 415979, 415400, 422497, 415943, 396049, 417171, 427456, 418497, 420690, 416960, 422009, 428624, 416598, 415327, 429044, 396263, 424621, 429810, 423047, 419356, 3950…	0.36008	664	2692	159	12952
GO:BP	GO:0048659	smooth muscle cell proliferation	396114, 421858, 416457, 373987, 415619, 770488, 395654, 396413, 768618, 428386, 374128, 374191, 424220, 423990, 396287, 417414, 374106, 404671, 420996, 386583, 414849	0.36008	66	2692	21	12952
GO:BP	GO:0010959	regulation of metal ion transport	422108, 416457, 396529, 421720, 422168, 429171, 430463, 396549, 374166, 396452, 417554, 373917, 419995, 429337, 416173, 422178, 396263, 768444, 770787, 374128, 395902, 427255, 419744, 416208, 417603, 396445, 396196, 396282, 777580, 419774, 395895, 424805, 396297, 419175, 428201, 396068, 427212, 421377, 415476, 423881, 419748, 416320	0.36008	151	2692	42	12952
GO:MF	GO:0042393	histone binding	374246, 419737, 424600, 423443, 421168, 415620, 100134845, 419995, 420828, 723780, 429810, 416027, 422457, 421167, 100859557, 416567, 419433, 418275, 422553, 417406, 423640, 421972, 770166, 100857391, 395390, 768830, 420154, 776802, 427234, 424931, 417643, 418110, 422431, 417405, 423083, 374037, 772213, 420087, 421291	0.362042	139	2549	39	12303
GO:BP	GO:0000082	G1/S transition of mitotic cell cycle	374150, 395432, 723789, 420354, 101749531, 395852, 396142, 428589, 100858074, 418960, 396494, 396361, 424621, 429810, 422401, 417868, 770787, 416553, 424471, 419566, 396282, 421936, 415684, 427687, 426739, 100529062, 428431, 419081, 418739, 416997, 420332, 374106	0.366656	110	2692	32	12952
GO:BP	GO:1901880	negative regulation of protein depolymerization	426075, 373920, 418824, 420415, 395081, 423225, 101750255, 418174, 396521, 396423, 422745, 395511, 107054985, 769410, 417869, 771476	0.36692	47	2692	16	12952
GO:BP	GO:0170033	L-amino acid metabolic process	428994, 417540, 395807, 101750333, 415746, 416520, 426335, 772201, 415482, 426962, 101751055, 424492, 107049831, 423374, 424381, 423628, 416035, 428731, 422034, 417185, 423976, 373902, 426430, 769203, 770734, 423272, 427263, 419489, 420574, 421918, 396533	0.368392	106	2692	31	12952
GO:BP	GO:0051053	negative regulation of DNA metabolic process	416575, 374246, 395538, 426609, 417954, 429092, 418326, 100857289, 419262, 378799, 373935, 424777, 415577, 378896, 426254, 419069, 418092, 421642, 421004, 424912, 421864, 424316, 395557, 421291	0.371311	78	2692	24	12952
GO:BP	GO:1903825	organic acid transmembrane transport	420074, 373987, 424168, 428427, 425593, 100858879, 424947, 416041, 427139, 429106, 415832, 417809, 770250, 416277, 423456, 420057, 428369, 420216, 416221, 419472, 428731, 429678, 419969, 769612, 420534, 770495, 416604, 422213	0.371744	94	2692	28	12952
GO:BP	GO:0072348	sulfur compound transport	420074, 422108, 424947, 416041, 415832, 770250, 415768, 417606, 428262, 428731, 101748788, 769612, 770495	0.371744	36	2692	13	12952
GO:BP	GO:0008643	carbohydrate transport	420074, 396318, 415619, 771715, 771751, 395670, 415402, 416567, 416916, 421696, 419679, 396272, 420308, 112530700, 427588, 422414, 770863, 420384, 419831, 419422, 395496, 424907, 107049501, 424341, 420996, 100858796	0.371744	86	2692	26	12952
GO:BP	GO:0030010	establishment of cell polarity	395432, 422108, 422162, 416575, 421003, 427447, 100113359, 418418, 418824, 100125976, 395342, 416553, 417104, 395472, 423793, 395584, 423045, 769039, 422044, 426071, 395134, 416597, 374068, 419736, 417793, 423098, 422675, 416172	0.371744	94	2692	28	12952
GO:BP	GO:0034728	nucleosome organization	421489, 418514, 424600, 417954, 723780, 420047, 416027, 422457, 770217, 423640, 423721, 421972, 417210, 423734, 423083, 693250, 374037	0.378341	51	2692	17	12952
GO:BP	GO:0009064	glutamine family amino acid metabolic process	428994, 395807, 415482, 426962, 101751055, 424492, 424381, 428731, 417185, 423976, 373902, 426430, 769203, 770734, 423272, 420574, 396533	0.378341	51	2692	17	12952
GO:BP	GO:1901135	carbohydrate derivative metabolic process	429144, 396193, 395315, 418785, 107051963, 396159, 395264, 396529, 416505, 416754, 396248, 378783, 416520, 395689, 100859903, 428969, 100859265, 428427, 396318, 100858627, 395138, 418639, 771849, 107055115, 415783, 100859653, 416467, 424947, 418096, 415619, 426962, 416260, 422556, 770257, 421060, 427801, 420942, 421286, 424930, 100857973, 431201, 427250, 426312, 396413, 417335, 395150, 418728, 39…	0.379953	616	2692	148	12952
GO:BP	GO:0030490	maturation of SSU-rRNA	426795, 426609, 427278, 422644, 420870, 427222, 423355, 417405, 419927	0.382535	22	2692	9	12952
GO:BP	GO:0035767	endothelial cell chemotaxis	373987, 374166, 423418, 396134, 396413, 100857380, 395724, 395560, 102725543	0.382535	22	2692	9	12952
GO:CC	GO:0098858	actin-based cell projection	416223, 422108, 770081, 421003, 427211, 416041, 426888, 415832, 417809, 396263, 427955, 424855, 427255, 101750199, 424108, 101749223, 395701, 395101, 772163, 107049013, 418174, 396028, 422197, 424836, 396291, 428199, 771718, 396423, 423644, 420523, 419736, 415458, 431043	0.382731	124	2878	33	14220
GO:BP	GO:0042698	ovulation cycle	373931, 404533, 373967, 396361, 395962, 423714, 100859339, 396099, 395960, 424315, 548626	0.3829	29	2692	11	12952
GO:BP	GO:0089718	amino acid import across plasma membrane	100857521, 416041, 415832, 417809, 770250, 420057, 428731, 419969, 769612, 416604, 422213	0.3829	29	2692	11	12952
GO:BP	GO:0009156	ribonucleoside monophosphate biosynthetic process	395315, 418639, 771849, 420942, 423041, 415876, 428579, 776127, 419194, 427977, 771901	0.3829	29	2692	11	12952
GO:BP	GO:0048146	positive regulation of fibroblast proliferation	395432, 396142, 374128, 418874, 414741, 427718, 396133, 374196, 396099, 420384, 420332	0.3829	29	2692	11	12952
GO:BP	GO:0042981	regulation of apoptotic process	396488, 427376, 417257, 395432, 422108, 408185, 396406, 776024, 373987, 420232, 374202, 416575, 424168, 395274, 427449, 415724, 424325, 373931, 419077, 768655, 396142, 395538, 693255, 421550, 420946, 424716, 427384, 419014, 395090, 101750513, 395581, 417794, 419096, 395570, 373976, 423418, 395713, 395445, 396452, 395844, 396090, 373917, 424492, 771715, 100316920, 427678, 395237, 769140, 422440, 3…	0.3829	797	2692	188	12952
GO:CC	GO:0005775	vacuolar lumen	423418, 107055308, 101752092, 422082, 422081	0.383181	11	2878	5	14220
GO:CC	GO:0097228	sperm principal piece	420498, 416527, 420505, 421983, 374064	0.383181	11	2878	5	14220
GO:CC	GO:0005858	axonemal dynein complex	415943, 422009, 424048, 429090, 419970	0.383181	11	2878	5	14220
GO:MF	GO:0030215	semaphorin receptor binding	420931, 396332, 415932, 423857, 374090, 415945, 415430, 415298, 374109	0.383652	22	2549	9	12303
GO:MF	GO:0015101	organic cation transmembrane transporter activity	420074, 100857521, 425593, 416041, 427139, 415832, 417809, 770250, 416277, 423456, 427301, 416221, 419472, 418004, 429200, 429117, 769612, 422213	0.383771	55	2549	18	12303
GO:MF	GO:0004857	enzyme inhibitor activity	418268, 373987, 417122, 395538, 423989, 378914, 427942, 396452, 107051508, 769876, 427584, 373967, 770226, 768711, 415712, 396483, 416158, 428386, 416057, 421063, 417104, 416446, 396466, 421543, 427987, 395584, 423132, 768734, 396548, 100858651, 100858827, 417561, 395476, 416984, 769402, 424805, 421642, 418267, 396297, 420576, 769087, 423458, 378912, 427481, 419111, 416990, 418410, 770863, 418254…	0.383771	233	2549	61	12303
GO:CC	GO:0001650	fibrillar center	425734, 427449, 378783, 426574, 100858074, 420678, 418841, 424087, 415620, 771715, 107049831, 107049004, 422401, 421295, 422457, 415749, 423902, 416071, 417500, 395701, 101751119, 426152, 378896, 100858560, 417577, 423017, 427975, 420608, 422697, 421086, 420053, 415476	0.385255	120	2878	32	14220
GO:BP	GO:0046683	response to organophosphorus	396114, 427478, 374166, 426888, 421060, 772164, 100859339, 415402, 395701, 424220, 418185, 770384, 431590, 418907, 395695, 420384, 395507, 101747322	0.385808	55	2692	18	12952
GO:MF	GO:0140359	ABC-type transporter activity	421537, 421401, 424947, 424490, 416834, 424011, 418533, 417444, 427728, 373945, 395712, 426955, 420606, 420534	0.387531	40	2549	14	12303
GO:BP	GO:0003006	developmental process involved in reproduction	374150, 427376, 429506, 395432, 771706, 408185, 772054, 374202, 424168, 420257, 427953, 378783, 100859903, 417471, 421767, 404533, 423504, 422101, 423367, 421168, 422978, 415620, 424990, 771715, 100316920, 424661, 396277, 395237, 422497, 395423, 415943, 426312, 419327, 373967, 396361, 427468, 419356, 395962, 419269, 419865, 378893, 419731, 421242, 423879, 417938, 417868, 395327, 419510, 423714, 1…	0.388742	487	2692	119	12952
GO:CC	GO:0042575	DNA polymerase complex	423688, 426646, 404292, 421878, 417275, 416997, 418593	0.388806	18	2878	7	14220
GO:BP	GO:0071347	cellular response to interleukin-1	373931, 100859903, 415817, 423079, 395237, 396481, 415377, 395594, 427687, 426739, 415748, 427428, 418715, 415570	0.390973	40	2692	14	12952
GO:CC	GO:0045178	basal part of cell	396529, 422168, 425593, 424947, 418418, 100857227, 396134, 416041, 424188, 424990, 395903, 420869, 396191, 396494, 378895, 417374, 768618, 428220, 416553, 415402, 101750199, 416327, 769199, 416328, 428369, 420225, 395951, 423984, 112530700, 417268, 771718, 422649, 396297, 425441, 396133, 424576, 421439, 420384, 421377, 770495, 415504, 419837	0.393384	164	2878	42	14220
GO:BP	GO:0022600	digestive system process	395432, 408185, 422168, 421401, 416150, 416814, 414885, 100859339, 396166, 427335, 769199, 395701, 428369, 416783, 420628, 777580, 396291, 396423, 420384	0.394409	59	2692	19	12952
GO:BP	GO:0060348	bone development	395782, 428809, 415619, 693261, 100125976, 771523, 426312, 424391, 395327, 100859339, 374223, 374039, 395594, 420628, 417445, 417623, 395166, 396474, 396116, 424435, 420442, 421983, 417385, 396297, 423678, 395440, 396000, 428201, 427428, 427625, 431604, 396348, 424907, 396266, 414142, 422851, 415520, 396228, 395650, 373969	0.397916	144	2692	40	12952
GO:CC	GO:0032421	stereocilium bundle	422108, 770081, 421003, 418824, 427255, 772163, 418174, 422197, 424836, 396291, 771718, 423644, 415458	0.397958	41	2878	13	14220
GO:CC	GO:0043679	axon terminus	422162, 415413, 395321, 396452, 424188, 395759, 416567, 422685, 395179, 396255, 424435, 428552, 396526, 395392	0.397958	45	2878	14	14220
GO:CC	GO:0016589	NURF complex	422457, 395390, 418059	0.39847	5	2878	3	14220
GO:CC	GO:0070761	pre-snoRNP complex	426574, 418841, 424087	0.39847	5	2878	3	14220
GO:CC	GO:0014731	spectrin-associated cytoskeleton	101750255, 396311, 769410	0.39847	5	2878	3	14220
GO:CC	GO:0032993	protein-DNA complex	426764, 425297, 417954, 420578, 100113359, 396512, 426361, 417563, 418152, 418058, 416027, 422401, 426646, 395327, 395865, 418504, 769146, 415792, 417957, 429558, 417406, 378896, 419566, 415824, 423721, 416022, 424975, 100857391, 424295, 423734, 416776, 396526, 422043, 421878, 693250, 417947, 418593	0.39847	143	2878	37	14220
GO:CC	GO:0032584	growth cone membrane	427955, 416732, 417603, 428552	0.39847	8	2878	4	14220
GO:CC	GO:0005663	DNA replication factor C complex	424958, 396542, 418907	0.39847	5	2878	3	14220
GO:CC	GO:0005683	U7 snRNP	395298, 417916, 771344	0.39847	5	2878	3	14220
GO:CC	GO:0000808	origin recognition complex	424640, 416027, 415749, 417714	0.39847	8	2878	4	14220
GO:CC	GO:0043256	laminin complex	396478, 416036, 428148	0.39847	5	2878	3	14220
GO:CC	GO:0005664	nuclear origin of replication recognition complex	424640, 416027, 415749, 417714	0.39847	8	2878	4	14220
GO:MF	GO:0048030	disaccharide binding	373917, 396491	0.400404	2	2549	2	12303
GO:MF	GO:0140828	metal cation:monoatomic cation antiporter activity	424188, 395759, 395675, 425403, 419356, 424772, 422898, 769199, 425441, 772279, 395760, 419837	0.400404	33	2549	12	12303
GO:MF	GO:0023023	MHC protein complex binding	417050, 414741, 693256, 101747454	0.400404	7	2549	4	12303
GO:MF	GO:0017154	semaphorin receptor activity	396134, 100859325, 417901, 395560, 419857	0.400404	10	2549	5	12303
GO:MF	GO:0140333	glycerophospholipid flippase activity	431656, 424490, 418685, 419679, 420534	0.400404	10	2549	5	12303
GO:MF	GO:0045569	TRAIL binding	373904, 378894	0.400404	2	2549	2	12303
GO:MF	GO:0046592	polyamine oxidase activity	100857693, 422934	0.400404	2	2549	2	12303
GO:MF	GO:0019901	protein kinase binding	421928, 395736, 416575, 396529, 425103, 373984, 770805, 395911, 423443, 419012, 101750513, 423958, 420599, 395570, 101752206, 427447, 416423, 418960, 100134845, 770488, 415883, 420869, 396191, 419330, 422026, 424391, 417020, 395081, 423778, 770336, 396172, 395670, 428386, 423809, 428340, 416553, 416220, 416057, 418130, 428753, 416567, 777583, 416446, 396135, 430534, 395871, 417391, 373915, 395701…	0.400404	411	2549	101	12303
GO:MF	GO:0016316	phosphatidylinositol-3,4-bisphosphate 4-phosphatase activity	418690, 422454	0.400404	2	2549	2	12303
GO:MF	GO:0019948	SUMO activating enzyme activity	107049462, 415784	0.400404	2	2549	2	12303
GO:MF	GO:0047847	deoxyuridine phosphorylase activity	420942, 424326	0.400404	2	2549	2	12303
GO:MF	GO:0047044	androstan-3-alpha,17-beta-diol dehydrogenase (NAD+) activity	121106449, 395452	0.400404	2	2549	2	12303
GO:MF	GO:0051998	protein carboxyl O-methyltransferase activity	419248, 416565, 428607, 421114	0.400404	7	2549	4	12303
GO:MF	GO:0047023	androsterone dehydrogenase [NAD(P)+] activity	121106449, 395452	0.400404	2	2549	2	12303
GO:MF	GO:0061459	L-arginine transmembrane transporter activity	427139, 417809, 423456, 419472, 422213	0.400404	10	2549	5	12303
GO:MF	GO:0050291	sphingosine N-acyltransferase activity	428318, 771503, 426648, 420118	0.400404	7	2549	4	12303
GO:MF	GO:0052597	diamine oxidase activity	419533, 396474, 425986	0.400404	4	2549	3	12303
GO:MF	GO:0016774	phosphotransferase activity, carboxyl group as acceptor	395833, 423976	0.400404	2	2549	2	12303
GO:MF	GO:0061928	glutathione specific gamma-glutamylcyclotransferase activity	421221, 423209	0.400404	2	2549	2	12303
GO:MF	GO:0072354	histone H3T3 kinase activity	423443, 427834	0.400404	2	2549	2	12303
GO:MF	GO:0035033	histone deacetylase regulator activity	395241, 423778	0.400404	2	2549	2	12303
GO:MF	GO:0033142	nuclear progesterone receptor binding	769146, 428725	0.400404	2	2549	2	12303
GO:MF	GO:0086080	protein binding involved in heterotypic cell-cell adhesion	427523, 396202	0.400404	2	2549	2	12303
GO:MF	GO:0016769	transferase activity, transferring nitrogenous groups	415746, 426962, 416374, 418193, 426430, 427263, 396533, 374193	0.400404	20	2549	8	12303
GO:MF	GO:0070974	POU domain binding	418404, 428250, 422165	0.400404	4	2549	3	12303
GO:MF	GO:0090555	phosphatidylethanolamine flippase activity	431656, 424490, 420534	0.400404	4	2549	3	12303
GO:MF	GO:0032357	oxidized purine DNA binding	378799, 415577, 419069, 421291	0.400404	7	2549	4	12303
GO:MF	GO:0035718	macrophage migration inhibitory factor binding	414741, 426579	0.400404	2	2549	2	12303
GO:MF	GO:0032356	oxidized DNA binding	378799, 415577, 419069, 421291	0.400404	7	2549	4	12303
GO:MF	GO:0032266	phosphatidylinositol-3-phosphate binding	418854, 422889, 423252, 423876, 416436, 423276, 417437, 427546, 770683, 396394, 418052	0.400404	31	2549	11	12303
GO:MF	GO:0140693	molecular condensate scaffold activity	417160, 420023, 770805, 415396, 396452, 373917, 422759, 421864, 420848, 422165	0.400404	27	2549	10	12303
GO:MF	GO:0036461	BLOC-2 complex binding	428095, 421616	0.400404	2	2549	2	12303
GO:MF	GO:0038025	reelin receptor activity	396102, 396154	0.400404	2	2549	2	12303
GO:MF	GO:0032143	single thymine insertion binding	378799, 421291	0.400404	2	2549	2	12303
GO:MF	GO:0032052	bile acid binding	378909, 417719, 373902	0.400404	4	2549	3	12303
GO:MF	GO:0016649	oxidoreductase activity, acting on the CH-NH group of donors, quinone or similar compound as acceptor	423720, 428724, 770734	0.400404	4	2549	3	12303
GO:MF	GO:0031802	type 5 metabotropic glutamate receptor binding	415705, 396452	0.400404	2	2549	2	12303
GO:MF	GO:0070290	N-acylphosphatidylethanolamine-specific phospholipase D activity	417719, 424986	0.400404	2	2549	2	12303
GO:MF	GO:0098531	ligand-modulated transcription factor activity	416457, 771938, 415820, 777355, 373915, 395980, 121107540, 415377, 100857380, 418185, 431047, 373902, 396099, 395960, 396266, 420996, 422165	0.400404	54	2549	17	12303
GO:MF	GO:0016628	oxidoreductase activity, acting on the CH-CH group of donors, NAD or NADP as acceptor	420218, 100858408, 427337, 424661, 415712, 422982, 396285, 419601	0.400404	20	2549	8	12303
GO:MF	GO:0043139	5'-3' DNA helicase activity	423688, 429092, 425626, 418144	0.400404	7	2549	4	12303
GO:MF	GO:0099038	ceramide floppase activity	426955, 420534	0.400404	2	2549	2	12303
GO:MF	GO:0030284	nuclear estrogen receptor activity	416457, 418185, 396099	0.400404	4	2549	3	12303
GO:MF	GO:0030229	very-low-density lipoprotein particle receptor activity	396102, 396154	0.400404	2	2549	2	12303
GO:MF	GO:0044388	small protein activating enzyme binding	107049462, 374123, 415784	0.400404	4	2549	3	12303
GO:MF	GO:0030228	lipoprotein particle receptor activity	416814, 396102, 415894, 396154	0.400404	7	2549	4	12303
GO:MF	GO:0106435	carboxylesterase activity	416880, 424315	0.400404	2	2549	2	12303
GO:MF	GO:0140410	monoatomic cation:bicarbonate symporter activity	424188, 769199, 422649, 425441	0.400404	7	2549	4	12303
GO:MF	GO:0051032	nucleic acid transmembrane transporter activity	770233, 418321	0.400404	2	2549	2	12303
GO:MF	GO:0004053	arginase activity	373942, 423272	0.400404	2	2549	2	12303
GO:MF	GO:0000701	purine-specific mismatch base pair DNA N-glycosylase activity	373984, 424594	0.400404	2	2549	2	12303
GO:MF	GO:0005354	galactose transmembrane transporter activity	396272, 395496	0.400404	2	2549	2	12303
GO:MF	GO:0004488	methylenetetrahydrofolate dehydrogenase (NADP+) activity	426126, 421633, 770327	0.400404	4	2549	3	12303
GO:MF	GO:0004486	methylenetetrahydrofolate dehydrogenase [NAD(P)+] activity	426126, 421633, 770327	0.400404	4	2549	3	12303
GO:MF	GO:0005527	macrolide binding	396197, 418261, 427013	0.400404	4	2549	3	12303
GO:MF	GO:0008118	N-acetyllactosaminide alpha-2,3-sialyltransferase activity	395138, 419718	0.400404	2	2549	2	12303
GO:MF	GO:0004174	electron-transferring-flavoprotein dehydrogenase activity	423720, 428724	0.400404	2	2549	2	12303
GO:MF	GO:0004138	deoxyguanosine kinase activity	770922, 422648	0.400404	2	2549	2	12303
GO:MF	GO:0141069	receptor ligand inhibitor activity	373917, 421461, 396188	0.400404	4	2549	3	12303
GO:MF	GO:0004129	cytochrome-c oxidase activity	63549467, 63549489, 63549487	0.400404	4	2549	3	12303
GO:MF	GO:0008289	lipid binding	416457, 373987, 422162, 396550, 415413, 416546, 395321, 100859290, 417409, 417485, 771938, 772393, 428809, 423504, 427211, 415619, 374141, 420416, 416468, 427139, 396197, 423065, 422759, 396049, 418354, 416608, 416814, 424490, 417415, 395641, 396263, 769889, 374117, 418854, 374075, 416541, 429108, 428209, 422889, 395498, 427605, 421966, 396166, 419293, 423238, 101748755, 419910, 415679, 415645, 7…	0.400404	518	2549	125	12303
GO:MF	GO:0008297	single-stranded DNA exodeoxyribonuclease activity	404292, 421505, 423264, 416719	0.400404	7	2549	4	12303
GO:MF	GO:0004030	aldehyde dehydrogenase [NAD(P)+] activity	395264, 426812, 416880, 395389	0.400404	7	2549	4	12303
GO:MF	GO:0015318	inorganic molecular entity transmembrane transporter activity	422108, 63549491, 418845, 396529, 423536, 107050029, 427478, 100857521, 428005, 427662, 422289, 429171, 428427, 430463, 416174, 421866, 395301, 374166, 418770, 100858879, 416041, 424188, 769755, 417554, 772061, 421815, 424180, 771555, 424412, 427678, 429106, 395903, 395759, 414871, 404771, 416173, 428190, 395675, 422178, 768854, 772164, 770710, 425403, 417809, 419356, 427494, 770250, 416277, 7684…	0.400404	592	2549	141	12303
GO:MF	GO:0140996	histone H3 kinase activity	423443, 416567, 427834, 428167, 374260	0.400404	10	2549	5	12303
GO:MF	GO:0004029	aldehyde dehydrogenase (NAD+) activity	395264, 426812, 416880, 395389	0.400404	7	2549	4	12303
GO:MF	GO:0004019	adenylosuccinate synthase activity	428579, 776127	0.400404	2	2549	2	12303
GO:MF	GO:0003980	UDP-glucose:glycoprotein glucosyltransferase activity	418785, 424757	0.400404	2	2549	2	12303
GO:MF	GO:0008476	protein-tyrosine sulfotransferase activity	416910, 417546	0.400404	2	2549	2	12303
GO:MF	GO:0008569	minus-end-directed microtubule motor activity	415943, 428510, 424048, 416004, 427004, 417314	0.400404	13	2549	6	12303
GO:MF	GO:0008670	2,4-dienoyl-CoA reductase (NADPH) activity	420218, 100858408	0.400404	2	2549	2	12303
GO:MF	GO:0008967	phosphoglycolate phosphatase activity	416559, 395173	0.400404	2	2549	2	12303
GO:MF	GO:1901981	phosphatidylinositol phosphate binding	395321, 417409, 427211, 420416, 396049, 396263, 418854, 374075, 422889, 415679, 423252, 423876, 416436, 420628, 423276, 416196, 427687, 415492, 374060, 396423, 396297, 417437, 424758, 426884, 421864, 107052797, 100859439, 427546, 423088, 770683, 396394, 418052	0.400404	115	2549	32	12303
GO:MF	GO:0009931	calcium-dependent protein serine/threonine kinase activity	416567, 100858651, 415917, 395724	0.400404	7	2549	4	12303
GO:MF	GO:0010340	carboxyl-O-methyltransferase activity	419248, 416565, 428607, 421114	0.400404	7	2549	4	12303
GO:MF	GO:0010852	cyclase inhibitor activity	769876, 770226, 378912	0.400404	4	2549	3	12303
GO:MF	GO:0010858	calcium-dependent protein kinase regulator activity	100858651, 395724	0.400404	2	2549	2	12303
GO:MF	GO:0001968	fibronectin binding	373987, 395818, 424391, 768899, 424220, 424315	0.400404	13	2549	6	12303
GO:MF	GO:0001875	lipopolysaccharide immune receptor activity	416814, 428209, 420189	0.400404	4	2549	3	12303
GO:MF	GO:0001848	complement binding	395538, 407089, 421234, 548626	0.400404	7	2549	4	12303
GO:MF	GO:0008331	high voltage-gated calcium channel activity	107050029, 395985, 374259, 395895	0.400404	7	2549	4	12303
GO:MF	GO:0005280	amino acid:proton symporter activity	770250, 429678	0.400404	2	2549	2	12303
GO:MF	GO:0005516	calmodulin binding	415741, 395807, 395274, 101749531, 420498, 373965, 427211, 395759, 404771, 374175, 427955, 374174, 429723, 396111, 395579, 421354, 424354, 415398, 415790, 396445, 427687, 396217, 373963, 415917, 772279, 395760	0.400404	90	2549	26	12303
GO:MF	GO:0001665	alpha-N-acetylgalactosaminide alpha-2,6-sialyltransferase activity	396159, 425243, 396168	0.400404	4	2549	3	12303
GO:MF	GO:0004620	phospholipase activity	424214, 419077, 415619, 420416, 416730, 420029, 770488, 417719, 423014, 374075, 417031, 426846, 770663, 431066, 424986, 427687, 425396, 100858782, 396297, 419175, 121113187, 427495, 428871, 771574, 396394, 420361	0.400404	90	2549	26	12303
GO:MF	GO:0005035	death receptor activity	418325, 419424, 101751037, 422166	0.400404	7	2549	4	12303
GO:MF	GO:0000217	DNA secondary structure binding	421951, 378799, 415577, 396482, 419042, 428223, 395724, 693250, 416114, 421291	0.400404	26	2549	10	12303
GO:MF	GO:0004879	nuclear receptor activity	416457, 771938, 415820, 777355, 373915, 395980, 121107540, 415377, 100857380, 418185, 431047, 373902, 396099, 395960, 396266, 420996, 422165	0.400404	53	2549	17	12303
GO:MF	GO:0004719	protein-L-isoaspartate (D-aspartate) O-methyltransferase activity	419248, 428607, 421114	0.400404	4	2549	3	12303
GO:MF	GO:0005245	voltage-gated calcium channel activity	107050029, 424412, 768444, 427255, 427909, 395985, 374259, 417429, 769385, 395895, 396297	0.400404	30	2549	11	12303
GO:MF	GO:0004850	uridine phosphorylase activity	420942, 424326	0.400404	2	2549	2	12303
GO:MF	GO:0005161	platelet-derived growth factor receptor binding	770488, 374128, 374196, 417414	0.400404	7	2549	4	12303
GO:MF	GO:0004637	phosphoribosylamine-glycine ligase activity	395315, 427977	0.400404	2	2549	2	12303
GO:MF	GO:0004965	G protein-coupled GABA receptor activity	420979, 418333	0.400404	2	2549	2	12303
GO:MF	GO:0004641	phosphoribosylformylglycinamidine cyclo-ligase activity	395315, 427977	0.400404	2	2549	2	12303
GO:MF	GO:0004644	phosphoribosylglycinamide formyltransferase activity	395315, 427977	0.400404	2	2549	2	12303
GO:MF	GO:0004629	phospholipase C activity	424214, 420416, 416730, 420029, 770488, 423014, 427687, 419175	0.400404	20	2549	8	12303
GO:MF	GO:0005201	extracellular matrix structural constituent	418378, 395568, 396441, 422350, 395686, 374046, 396243, 396340, 396478, 422348, 417231	0.400404	30	2549	11	12303
GO:MF	GO:0003779	actin binding	429474, 426075, 417310, 422162, 422842, 770081, 395321, 374266, 428191, 431244, 768420, 373965, 415855, 427211, 418824, 417931, 771715, 420415, 396494, 772164, 416490, 374254, 396263, 395643, 423532, 422636, 422866, 423031, 415679, 101749223, 423225, 101750255, 395701, 416905, 417586, 416460, 421577, 418443, 418174, 418751, 396048, 415398, 374069, 418236, 428948, 419955, 419963, 395279, 396291, 4…	0.400712	288	2549	72	12303
GO:BP	GO:2000104	negative regulation of DNA-templated DNA replication	426254, 421642, 421004	0.402982	4	2692	3	12952
GO:BP	GO:1904761	negative regulation of myofibroblast differentiation	420232, 419088, 374191	0.402982	4	2692	3	12952
GO:BP	GO:0000050	urea cycle	417185, 423272, 427549	0.402982	4	2692	3	12952
GO:BP	GO:0048874	host-mediated regulation of intestinal microbiota composition	417719, 427756, 396168	0.402982	4	2692	3	12952
GO:BP	GO:0003158	endothelium development	416083, 396134, 426888, 771715, 395734, 373906, 373981, 395701, 395349, 107055308, 423984, 374017, 427687, 421718, 396297, 428201, 427428, 771738, 374068, 395511, 418908, 374062, 771243, 396061	0.402982	79	2692	24	12952
GO:BP	GO:0007166	cell surface receptor signaling pathway	421928, 396488, 422062, 395828, 395736, 395432, 723789, 422108, 396114, 101750586, 408185, 416457, 431400, 422445, 374103, 417898, 396406, 415705, 373987, 424168, 395274, 404775, 427449, 424325, 418573, 373931, 417754, 107050029, 373904, 378783, 422616, 423129, 693255, 421507, 424581, 420931, 770805, 419388, 422350, 395911, 100859365, 395229, 417959, 771308, 416920, 374166, 101752206, 423418, 395…	0.402982	1659	2692	375	12952
GO:BP	GO:0042023	DNA endoreduplication	422978, 417868, 421642	0.402982	4	2692	3	12952
GO:BP	GO:0090427	activation of meiosis	417938, 100859339, 427687	0.402982	4	2692	3	12952
GO:BP	GO:0001999	renal response to blood flow involved in circulatory renin-angiotensin regulation of systemic arterial blood pressure	771768, 416783, 427212	0.402982	4	2692	3	12952
GO:BP	GO:0002001	renin secretion into blood stream	771768, 416783, 427212	0.402982	4	2692	3	12952
GO:BP	GO:1904874	positive regulation of telomerase RNA localization to Cajal body	421586, 395414, 417846	0.402982	4	2692	3	12952
GO:BP	GO:0010574	regulation of vascular endothelial growth factor production	417122, 395971, 426312, 373983, 395742, 373981, 770043, 415377	0.402982	19	2692	8	12952
GO:BP	GO:0141124	intracellular signaling cassette	768449, 421928, 395432, 723789, 422108, 396114, 408185, 416457, 417898, 396406, 415705, 373987, 422162, 395807, 424168, 395274, 427758, 373920, 427449, 421460, 418573, 418430, 396529, 425103, 101749531, 770081, 421003, 378783, 416296, 422266, 395538, 693255, 424716, 428589, 770805, 416480, 419012, 100859365, 101750513, 417485, 100858074, 395581, 423631, 415817, 424446, 374166, 427447, 395445, 396…	0.402982	1100	2692	254	12952
GO:BP	GO:0002043	blood vessel endothelial cell proliferation involved in sprouting angiogenesis	421928, 431400, 373987, 420744, 429337, 396287, 420476, 404671	0.402982	19	2692	8	12952
GO:BP	GO:0010138	pyrimidine ribonucleotide salvage	771849, 420942, 771901	0.402982	4	2692	3	12952
GO:BP	GO:0010752	regulation of cGMP-mediated signaling	373987, 769876, 395971	0.402982	4	2692	3	12952
GO:BP	GO:0043504	mitochondrial DNA repair	423688, 422549, 416719	0.402982	4	2692	3	12952
GO:BP	GO:1902292	cell cycle DNA replication initiation	426764, 422043, 418593	0.402982	4	2692	3	12952
GO:BP	GO:1904975	response to bleomycin	101751192, 396000, 418144	0.402982	4	2692	3	12952
GO:BP	GO:0045162	clustering of voltage-gated sodium channels	424391, 427523, 396202	0.402982	4	2692	3	12952
GO:BP	GO:1902315	nuclear cell cycle DNA replication initiation	426764, 422043, 418593	0.402982	4	2692	3	12952
GO:BP	GO:0051256	mitotic spindle midzone assembly	395823, 415567, 426884	0.402982	4	2692	3	12952
GO:BP	GO:0033564	anterior/posterior axon guidance	423716, 395101, 426419	0.402982	4	2692	3	12952
GO:BP	GO:0072331	signal transduction by p53 class mediator	420850, 396142, 425366, 378914, 415817, 418277, 395445, 415668, 428624, 107050147, 416071, 421577, 378799, 424777, 404304, 396164, 414741, 417408, 374269, 417491, 427186, 425985, 420332, 100858796, 417529	0.402982	83	2692	25	12952
GO:BP	GO:0016321	female meiosis chromosome segregation	416575, 421849, 426276	0.402982	4	2692	3	12952
GO:BP	GO:0090666	scaRNA localization to Cajal body	421586, 395414, 417846	0.402982	4	2692	3	12952
GO:BP	GO:0050798	activated T cell proliferation	396452, 395342, 395097, 396315, 395476, 419069, 107054979, 404671	0.402982	19	2692	8	12952
GO:BP	GO:0016051	carbohydrate biosynthetic process	396114, 416457, 428969, 428427, 415783, 415619, 770899, 396435, 426435, 100859133, 395097, 425243, 373900, 374223, 422630, 396166, 374128, 107050147, 416032, 396168, 427308, 396196, 427430, 419789, 416559, 395126, 768853, 419422, 419718, 395417, 374193, 100858796, 395669	0.402982	116	2692	33	12952
GO:BP	GO:0018146	keratan sulfate proteoglycan biosynthetic process	770257, 424930, 418341	0.402982	4	2692	3	12952
GO:BP	GO:0045910	negative regulation of DNA recombination	416575, 395538, 417954, 418326, 419262, 378799, 415577, 418092, 424912, 421864, 424316, 421291	0.402982	33	2692	12	12952
GO:BP	GO:0051145	smooth muscle cell differentiation	395432, 416457, 374202, 378783, 424716, 396225, 429337, 427790, 374128, 419346, 374191, 416759, 769039, 107057621, 421718, 422535	0.402982	48	2692	16	12952
GO:BP	GO:0035905	ascending aorta development	769039, 396474, 421718	0.402982	4	2692	3	12952
GO:BP	GO:0035904	aorta development	424168, 395713, 427160, 429337, 395625, 107055308, 396445, 769039, 396474, 421718, 427013, 422082, 417793, 101748577, 416649	0.402982	44	2692	15	12952
GO:BP	GO:0071479	cellular response to ionizing radiation	404775, 373931, 693255, 420946, 395237, 427432, 107049004, 374139, 373983, 395734, 424010, 424777, 415577, 396086, 419042, 424983	0.402982	48	2692	16	12952
GO:BP	GO:0097176	epoxide metabolic process	421447, 421999, 423769	0.402982	4	2692	3	12952
GO:BP	GO:0006111	regulation of gluconeogenesis	374223, 107050147, 396196, 427430, 416559, 395126, 768853, 419422, 395417, 100858796	0.402982	26	2692	10	12952
GO:BP	GO:0070663	regulation of leukocyte proliferation	422062, 395432, 396406, 378783, 419205, 396452, 373917, 419844, 396191, 395342, 374075, 395097, 396062, 396384, 419346, 396315, 100858792, 396028, 396282, 769039, 415995, 395476, 395614, 419069, 419194, 414741, 428431, 107054979, 424912, 424745, 417408, 373939, 423272, 396104, 404671, 419145	0.402982	128	2692	36	12952
GO:BP	GO:0055088	lipid homeostasis	100859265, 420599, 421401, 420841, 416814, 426846, 421999, 420512, 419088, 418533, 431066, 415377, 423353, 419802, 417444, 427430, 420442, 419789, 373945, 395712, 769087, 427495, 373902, 426955, 396136, 100858796, 769528, 427549	0.402982	95	2692	28	12952
GO:BP	GO:1905065	positive regulation of vascular associated smooth muscle cell differentiation	416457, 378783, 424716	0.402982	4	2692	3	12952
GO:BP	GO:0002503	peptide antigen assembly with MHC class II protein complex	417050, 693256, 101747454	0.402982	4	2692	3	12952
GO:BP	GO:0097035	regulation of membrane lipid distribution	431656, 424490, 418936, 423047, 418685, 395498, 418380, 419679, 428328, 373945, 395712, 426955, 422968, 420534, 419345	0.402982	44	2692	15	12952
GO:BP	GO:1903401	L-lysine transmembrane transport	423456, 419472, 422213	0.402982	4	2692	3	12952
GO:BP	GO:0008655	pyrimidine-containing compound salvage	771849, 420942, 771901	0.402982	4	2692	3	12952
GO:BP	GO:0002399	MHC class II protein complex assembly	417050, 693256, 101747454	0.402982	4	2692	3	12952
GO:BP	GO:0046660	female sex differentiation	395432, 374202, 424168, 378783, 100859903, 404533, 395237, 395423, 373967, 396361, 395962, 378893, 423714, 100859339, 427987, 373935, 396282, 101751988, 374269, 396099, 420269, 395960, 424315, 548626	0.402982	79	2692	24	12952
GO:BP	GO:0050679	positive regulation of epithelial cell proliferation	395432, 431400, 101749531, 395581, 421168, 771523, 100316920, 395237, 429337, 396413, 396494, 424201, 374128, 396135, 395742, 395303, 100857380, 422044, 396482, 420164, 426739, 419444, 374060, 770560, 419175, 374269, 396287, 102725543, 396104, 420476, 420332, 422165, 414849, 373969	0.402982	120	2692	34	12952
GO:BP	GO:0046668	regulation of retinal cell programmed cell death	396488, 396413, 396282	0.402982	4	2692	3	12952
GO:BP	GO:0006026	aminoglycan catabolic process	100859903, 427250, 396413, 415320, 426739, 422081, 415476, 416163	0.402982	19	2692	8	12952
GO:BP	GO:1902975	mitotic DNA replication initiation	426764, 422043, 418593	0.402982	4	2692	3	12952
GO:BP	GO:0006335	DNA replication-dependent chromatin assembly	418514, 723780, 770217	0.402982	4	2692	3	12952
GO:BP	GO:0010972	negative regulation of G2/M transition of mitotic cell cycle	416575, 422608, 100857489, 374246, 421373, 396252, 373983, 770787, 418504, 420201, 424777, 415489, 415577, 423045, 428223, 374260	0.402982	48	2692	16	12952
GO:BP	GO:0010971	positive regulation of G2/M transition of mitotic cell cycle	100858074, 423504, 421373, 396252, 421642, 424507, 420375, 419081	0.402982	19	2692	8	12952
GO:BP	GO:0007019	microtubule depolymerization	373920, 418824, 419968, 395081, 427398, 424583, 421533, 421607, 396057, 417869	0.402982	26	2692	10	12952
GO:BP	GO:0050900	leukocyte migration	395736, 101750586, 396406, 422842, 417122, 421003, 378783, 395538, 423418, 415619, 396495, 373917, 373967, 373911, 395342, 374128, 396135, 395871, 422828, 107049666, 395951, 418174, 427782, 100858236, 396028, 423769, 374192, 415995, 395870, 427687, 422197, 420164, 419194, 423420, 414741, 424835, 419789, 423788, 416636, 425507, 373939, 419736, 107054985, 771243, 428232, 419718, 417523, 424315	0.402982	178	2692	48	12952
GO:BP	GO:0001816	cytokine production	422062, 417891, 101750586, 408185, 396406, 373987, 395807, 418573, 373931, 417122, 772097, 378783, 395538, 100859265, 395090, 421821, 420599, 395581, 396452, 415927, 771715, 395971, 426312, 422720, 772164, 415832, 423761, 772327, 422382, 395342, 374075, 373983, 395312, 768501, 395865, 395244, 418535, 777583, 418511, 396062, 395742, 396384, 427756, 373981, 770043, 419088, 395871, 417367, 426934, 3…	0.402982	386	2692	96	12952
GO:BP	GO:0042339	keratan sulfate proteoglycan metabolic process	770257, 424930, 418341	0.402982	4	2692	3	12952
GO:BP	GO:0032494	response to peptidoglycan	427756, 430729, 430409	0.402982	4	2692	3	12952
GO:BP	GO:0006561	proline biosynthetic process	423976, 426430, 769203	0.402982	4	2692	3	12952
GO:BP	GO:0032497	detection of lipopolysaccharide	416814, 100857380, 420189	0.402982	4	2692	3	12952
GO:BP	GO:0044273	sulfur compound catabolic process	424770, 419121, 421221, 423628, 373981, 107055308, 415800, 426739, 422081, 423209	0.402982	26	2692	10	12952
GO:BP	GO:0044206	UMP salvage	771849, 420942, 771901	0.402982	4	2692	3	12952
GO:BP	GO:0032201	telomere maintenance via semi-conservative replication	373984, 423688, 419262	0.402982	4	2692	3	12952
GO:BP	GO:0032835	glomerulus development	771715, 100316920, 426312, 396413, 373911, 374128, 416783, 415398, 396282, 769039, 427588, 423787, 396107, 771243, 420384, 101747322	0.402982	48	2692	16	12952
GO:BP	GO:2000779	regulation of double-strand break repair	417898, 416098, 416575, 395538, 101751192, 420946, 415855, 420828, 423658, 418326, 430534, 419262, 419566, 396086, 416022, 424975, 418092, 419042, 396526, 421864, 424316, 374260, 418144, 395557	0.402982	79	2692	24	12952
GO:BP	GO:0032262	pyrimidine nucleotide salvage	771849, 420942, 771901	0.402982	4	2692	3	12952
GO:BP	GO:0061669	spontaneous neurotransmitter secretion	416886, 417624, 421577	0.402982	4	2692	3	12952
GO:MF	GO:0009055	electron transfer activity	63549491, 63549492, 423720, 63549470, 63549467, 63549495, 63549489, 63549472, 63549487, 428724, 420624, 420886	0.404329	35	2549	12	12303
GO:BP	GO:0072006	nephron development	395713, 771715, 100316920, 426312, 396413, 373911, 395327, 416553, 374128, 420122, 421543, 416783, 415398, 396282, 777580, 769039, 395166, 769490, 427588, 423787, 421064, 373975, 396107, 427718, 422535, 101751988, 395483, 770863, 771243, 420384, 428148, 101747322	0.406075	112	2692	32	12952
GO:MF	GO:0050997	quaternary ammonium group binding	427538, 374117, 395498, 419802, 426076, 373945, 417399, 428164, 416320	0.407894	24	2549	9	12303
GO:BP	GO:0098660	inorganic ion transmembrane transport	416457, 427649, 63549491, 418573, 396529, 423536, 107050029, 427478, 100857521, 428005, 422168, 124417079, 427662, 422289, 430463, 416174, 421866, 396549, 395301, 395581, 374166, 418770, 100858879, 424947, 396452, 424188, 769755, 417554, 420416, 772061, 421815, 416730, 424180, 771555, 100316920, 424412, 427678, 429337, 395903, 395759, 414871, 416173, 396413, 428190, 395675, 422178, 768854, 772164…	0.408121	566	2692	136	12952
GO:MF	GO:0004435	phosphatidylinositol-4,5-bisphosphate phospholipase C activity	424214, 420416, 416730, 420029, 423014, 427687, 419175	0.40913	17	2549	7	12303
GO:MF	GO:0031210	phosphatidylcholine binding	374117, 395498, 419802, 373945, 417399, 428164, 416320	0.40913	17	2549	7	12303
GO:BP	GO:0051298	centrosome duplication	422746, 426609, 418960, 421951, 422497, 424621, 374139, 420224, 420201, 424471, 424873, 422044, 422566, 416749, 100529062, 395134, 416597, 417839	0.410649	56	2692	18	12952
GO:BP	GO:0032886	regulation of microtubule-based process	416575, 373920, 415702, 426609, 418418, 418960, 421951, 396134, 418824, 100125976, 422497, 418497, 422009, 429044, 424621, 417020, 395081, 423879, 416553, 420224, 420201, 395871, 420800, 100857732, 424471, 426452, 419263, 422044, 419069, 769298, 416749, 421533, 416962, 415318, 421607, 374068, 419046, 419798, 395695, 396057, 417839, 417869, 374106	0.411963	158	2692	43	12952
GO:BP	GO:0001667	ameboidal-type cell migration	421928, 395782, 395432, 422108, 373987, 424325, 378783, 395852, 395538, 420931, 768420, 395581, 415883, 395654, 396413, 417374, 768501, 423714, 428340, 417104, 424519, 395871, 770109, 107049666, 374090, 396028, 395950, 415430, 426739, 396107, 396423, 419175, 415298, 396133, 427809, 421105, 395483, 420738, 420384, 420999, 428148, 421422, 420361	0.411963	158	2692	43	12952
GO:BP	GO:0006109	regulation of carbohydrate metabolic process	396114, 416457, 100859265, 396318, 415619, 770899, 430557, 771751, 395097, 415846, 374223, 422630, 416565, 374128, 107050147, 422638, 427308, 415377, 396196, 427430, 374271, 422649, 416559, 395724, 395126, 768853, 419422, 395417, 100858796, 395669	0.41296	104	2692	30	12952
GO:BP	GO:0002902	regulation of B cell apoptotic process	427642, 419433, 396282, 419194, 414741	0.41337	10	2692	5	12952
GO:BP	GO:0043137	DNA replication, removal of RNA primer	423688, 769677	0.41337	2	2692	2	12952
GO:BP	GO:0001553	luteinization	404533, 396361, 423714, 395960	0.41337	7	2692	4	12952
GO:BP	GO:1903276	regulation of sodium ion export across plasma membrane	396529, 396549	0.41337	2	2692	2	12952
GO:BP	GO:0006269	DNA replication, synthesis of primer	426646, 421878, 422549, 418593	0.41337	7	2692	4	12952
GO:BP	GO:0046385	deoxyribose phosphate biosynthetic process	416520, 421060, 769338, 421936, 419081, 770922, 422648	0.41337	16	2692	7	12952
GO:BP	GO:0072498	embryonic skeletal joint development	771523, 100316920, 395327, 430698, 395829, 426739	0.41337	13	2692	6	12952
GO:BP	GO:0032914	positive regulation of transforming growth factor beta1 production	417891, 418573	0.41337	2	2692	2	12952
GO:BP	GO:0008315	G2/MI transition of meiotic cell cycle	415400, 395134	0.41337	2	2692	2	12952
GO:BP	GO:0070343	white fat cell proliferation	395432, 415718	0.41337	2	2692	2	12952
GO:BP	GO:1904273	L-alanine import across plasma membrane	417809, 769612	0.41337	2	2692	2	12952
GO:BP	GO:0035332	positive regulation of hippo signaling	427107, 417554, 415668, 396104, 420879	0.41337	10	2692	5	12952
GO:BP	GO:0015825	L-serine transport	416221, 769612	0.41337	2	2692	2	12952
GO:BP	GO:0072720	response to dithiothreitol	425530, 420118	0.41337	2	2692	2	12952
GO:BP	GO:0032877	positive regulation of DNA endoreduplication	422978, 417868	0.41337	2	2692	2	12952
GO:BP	GO:0006044	N-acetylglucosamine metabolic process	107051963, 416754, 770257, 422772	0.41337	7	2692	4	12952
GO:BP	GO:1903278	positive regulation of sodium ion export across plasma membrane	396529, 396549	0.41337	2	2692	2	12952
GO:BP	GO:0045912	negative regulation of carbohydrate metabolic process	396318, 415619, 415846, 374223, 422630, 427430, 416559, 395126, 419422, 395417, 395669	0.41337	31	2692	11	12952
GO:BP	GO:0002905	regulation of mature B cell apoptotic process	419194, 414741	0.41337	2	2692	2	12952
GO:BP	GO:1901607	alpha-amino acid biosynthetic process	417540, 416520, 424716, 107049831, 424381, 417185, 423976, 426430, 769203, 427263, 419489, 420574, 421918, 396533	0.41337	41	2692	14	12952
GO:BP	GO:1904027	negative regulation of collagen fibril organization	417998, 414142	0.41337	2	2692	2	12952
GO:BP	GO:1903288	positive regulation of potassium ion import across plasma membrane	396529, 396549	0.41337	2	2692	2	12952
GO:BP	GO:0006264	mitochondrial DNA replication	423688, 404292, 425626, 419081, 422549, 416719	0.41337	13	2692	6	12952
GO:BP	GO:0021930	cerebellar granule cell precursor proliferation	396413, 415377, 395950, 421176, 415738	0.41337	10	2692	5	12952
GO:BP	GO:0021924	cell proliferation in external granule layer	396413, 415377, 395950, 421176, 415738	0.41337	10	2692	5	12952
GO:BP	GO:1903318	negative regulation of protein maturation	373987, 770168, 424805, 418715, 423209	0.41337	10	2692	5	12952
GO:BP	GO:0070555	response to interleukin-1	373931, 419077, 100859903, 415817, 423079, 395237, 396481, 396212, 415377, 395594, 427687, 426739, 415748, 427428, 418715, 415570	0.41337	50	2692	16	12952
GO:BP	GO:0036159	inner dynein arm assembly	415702, 415943, 424048, 112529928, 419970, 419627	0.41337	13	2692	6	12952
GO:BP	GO:0060116	vestibular receptor cell morphogenesis	772163, 396291	0.41337	2	2692	2	12952
GO:BP	GO:0032460	negative regulation of protein oligomerization	415750, 417355	0.41337	2	2692	2	12952
GO:BP	GO:2000980	regulation of inner ear receptor cell differentiation	396413, 428231, 769039, 421718	0.41337	7	2692	4	12952
GO:BP	GO:0032714	negative regulation of interleukin-5 production	422062, 395865	0.41337	2	2692	2	12952
GO:BP	GO:0030193	regulation of blood coagulation	373987, 418430, 423989, 421058, 374128, 373981, 424805, 396297, 374196, 422055, 427212, 419718, 419748	0.41337	38	2692	13	12952
GO:BP	GO:0045659	negative regulation of neutrophil differentiation	428386, 424745	0.41337	2	2692	2	12952
GO:BP	GO:1904872	regulation of telomerase RNA localization to Cajal body	416423, 421586, 395414, 417846	0.41337	7	2692	4	12952
GO:BP	GO:0044818	mitotic G2/M transition checkpoint	416575, 422608, 100857489, 374246, 421373, 396252, 373983, 418504, 424777, 415489, 415577, 428223, 374260	0.41337	38	2692	13	12952
GO:BP	GO:0051656	establishment of organelle localization	395432, 396193, 422108, 416575, 425009, 425103, 421849, 378783, 428191, 415855, 424431, 426704, 100113359, 427278, 100125976, 419578, 395971, 418021, 404771, 396252, 769889, 422693, 417020, 426499, 419269, 420571, 416553, 395135, 395472, 777583, 421354, 420201, 395701, 421577, 415792, 395584, 107055308, 100858986, 423949, 378896, 420277, 416075, 422044, 426254, 395357, 424583, 423420, 423213, 395…	0.41337	258	2692	66	12952
GO:BP	GO:1901605	alpha-amino acid metabolic process	428994, 417540, 395807, 101750333, 415746, 416520, 769879, 424716, 426335, 428228, 419012, 772201, 415482, 426962, 101751055, 424492, 107049831, 374222, 423374, 424381, 423628, 416035, 428731, 422034, 417185, 423976, 373902, 426430, 769203, 770734, 423272, 427263, 419489, 420574, 421918, 396533	0.41337	130	2692	36	12952
GO:BP	GO:1990505	mitotic DNA replication maintenance of fidelity	374139, 396086	0.41337	2	2692	2	12952
GO:BP	GO:0002901	mature B cell apoptotic process	419194, 414741	0.41337	2	2692	2	12952
GO:BP	GO:0050670	regulation of lymphocyte proliferation	422062, 395432, 396452, 373917, 419844, 396191, 395342, 374075, 395097, 396062, 396384, 419346, 396315, 100858792, 396028, 396282, 769039, 415995, 395476, 395614, 419069, 419194, 414741, 428431, 107054979, 424912, 424745, 417408, 373939, 423272, 396104, 404671, 419145	0.41337	118	2692	33	12952
GO:BP	GO:0006597	spermine biosynthetic process	421755, 418602	0.41337	2	2692	2	12952
GO:BP	GO:1902895	positive regulation of miRNA transcription	373931, 396512, 396494, 374128, 418818, 421543, 373915, 396235, 771738, 420332, 415897, 101747322, 422165, 396244	0.41337	41	2692	14	12952
GO:BP	GO:0002903	negative regulation of B cell apoptotic process	419433, 396282, 419194, 414741	0.41337	7	2692	4	12952
GO:BP	GO:1990426	mitotic recombination-dependent replication fork processing	374139, 396086	0.41337	2	2692	2	12952
GO:BP	GO:0032905	transforming growth factor beta1 production	417891, 418573, 771715, 419088	0.41337	7	2692	4	12952
GO:BP	GO:0045658	regulation of neutrophil differentiation	428386, 424745	0.41337	2	2692	2	12952
GO:BP	GO:0032330	regulation of chondrocyte differentiation	417998, 419533, 419759, 395327, 428543, 418195, 417623, 693248, 396297, 374135, 427428, 415570, 396266	0.41337	38	2692	13	12952
GO:BP	GO:0014062	regulation of serotonin secretion	421858, 431581	0.41337	2	2692	2	12952
GO:BP	GO:0001712	ectodermal cell fate commitment	374060, 396250	0.41337	2	2692	2	12952
GO:BP	GO:0009263	deoxyribonucleotide biosynthetic process	416520, 421060, 769338, 421936, 419081, 770922, 422648	0.41337	16	2692	7	12952
GO:BP	GO:0030001	metal ion transport	422108, 416457, 427649, 424168, 396529, 423536, 421720, 107050029, 427478, 100857521, 422168, 124417079, 427662, 429171, 430463, 421866, 396549, 395301, 395581, 374166, 418770, 424947, 396452, 769755, 417554, 420416, 772061, 416730, 424180, 373917, 771555, 100316920, 424412, 427678, 419995, 429337, 395903, 395759, 414871, 396191, 416173, 396413, 395675, 422178, 772164, 425403, 396263, 419356, 427…	0.41337	527	2692	126	12952
GO:BP	GO:0051882	mitochondrial depolarization	395445, 424492, 396197, 424391, 395847, 417892, 396000	0.41337	16	2692	7	12952
GO:BP	GO:0046208	spermine catabolic process	100857693, 422934	0.41337	2	2692	2	12952
GO:BP	GO:0043254	regulation of protein-containing complex assembly	723789, 426075, 768420, 396441, 101752206, 427447, 396134, 373917, 420415, 396191, 373967, 769919, 423778, 374075, 427642, 395498, 416565, 415750, 373906, 423225, 395871, 417367, 395853, 424623, 101750255, 417586, 424777, 420800, 100857732, 420225, 418174, 100858986, 420405, 378896, 419069, 396521, 396423, 416800, 769357, 373945, 423463, 416962, 415318, 423458, 422745, 417499, 374068, 421706, 395…	0.41337	251	2692	64	12952
GO:BP	GO:0014910	regulation of smooth muscle cell migration	770488, 373967, 768618, 428386, 374128, 424220, 396282, 415430, 374196, 420996	0.41337	27	2692	10	12952
GO:BP	GO:0070344	regulation of fat cell proliferation	395432, 396142, 415718, 418739	0.41337	7	2692	4	12952
GO:BP	GO:0032908	regulation of transforming growth factor beta1 production	417891, 418573, 771715, 419088	0.41337	7	2692	4	12952
GO:BP	GO:0072009	nephron epithelium development	395713, 771715, 100316920, 396413, 373911, 395327, 416553, 420122, 421543, 415398, 396282, 777580, 769039, 395166, 769490, 427588, 421064, 373975, 427718, 422535, 395483, 770863, 771243, 420384, 428148, 101747322	0.41337	89	2692	26	12952
GO:BP	GO:0070350	regulation of white fat cell proliferation	395432, 415718	0.41337	2	2692	2	12952
GO:BP	GO:0035112	genitalia morphogenesis	395432, 100859339, 374269, 422165	0.41337	7	2692	4	12952
GO:BP	GO:0080135	regulation of cellular response to stress	396488, 427376, 395432, 417898, 416098, 771559, 416575, 395274, 373920, 422608, 373984, 395538, 101751192, 420946, 101750986, 415855, 395445, 418152, 396494, 422003, 420828, 424598, 423658, 373983, 418326, 373941, 416057, 421063, 422898, 418874, 425530, 430534, 427756, 419262, 396213, 421577, 424777, 404304, 424685, 427317, 419566, 396164, 415684, 396086, 416022, 770166, 419069, 424975, 420442, 4…	0.41337	279	2692	71	12952
GO:BP	GO:0006808	regulation of nitrogen utilization	396282, 373902	0.41337	2	2692	2	12952
GO:BP	GO:0042819	vitamin B6 biosynthetic process	418549, 100857383	0.41337	2	2692	2	12952
GO:BP	GO:0019752	carboxylic acid metabolic process	415361, 420218, 428994, 417540, 395807, 395863, 101750333, 771273, 421447, 415746, 395799, 100858408, 416520, 395689, 769879, 428969, 100859265, 424716, 427337, 422975, 426335, 428228, 396318, 420090, 419012, 772201, 428809, 415482, 418101, 417193, 415783, 426962, 395844, 101751055, 421633, 424492, 121106449, 107049831, 417981, 374222, 430557, 396435, 422488, 428683, 100859133, 771751, 418193, 42…	0.41337	522	2692	126	12952
GO:BP	GO:0086046	membrane depolarization during SA node cell action potential	427478, 395895	0.41337	2	2692	2	12952
GO:BP	GO:0035860	glial cell-derived neurotrophic factor receptor signaling pathway	426312, 428340, 395993, 396107, 395994	0.41337	10	2692	5	12952
GO:BP	GO:0044458	motile cilium assembly	771706, 415702, 421767, 423367, 418960, 415943, 421242, 423879, 419510, 770215, 417921, 423875, 420505, 112529928, 427527, 424559	0.41337	50	2692	16	12952
GO:BP	GO:0046601	positive regulation of centriole replication	418960, 422497, 424621, 424471	0.41337	7	2692	4	12952
GO:BP	GO:0050793	regulation of developmental process	374150, 396488, 395241, 422062, 395828, 395736, 395432, 422108, 408185, 416457, 431400, 426075, 771559, 396406, 373987, 420232, 374202, 424168, 427449, 422842, 101749531, 378783, 395799, 395852, 395568, 396142, 395538, 693255, 100859903, 421550, 424581, 424716, 425366, 428589, 419014, 421537, 416480, 100857767, 404533, 421821, 100858074, 417998, 417794, 396110, 419205, 423418, 395713, 418404, 418…	0.41337	1454	2692	328	12952
GO:BP	GO:0009131	pyrimidine nucleoside monophosphate catabolic process	416505, 420942, 395080, 424326	0.41337	7	2692	4	12952
GO:BP	GO:0090083	regulation of inclusion body assembly	423504, 418944, 415360, 426796, 395722	0.41337	10	2692	5	12952
GO:BP	GO:0002605	negative regulation of dendritic cell antigen processing and presentation	373987, 768821	0.41337	2	2692	2	12952
GO:BP	GO:0032376	positive regulation of cholesterol transport	396550, 426846, 418533, 417444, 373945, 395712, 396297, 428164	0.41337	20	2692	8	12952
GO:BP	GO:0051130	positive regulation of cellular component organization	421928, 396488, 395241, 395736, 408185, 771559, 427449, 422842, 770081, 421003, 419077, 421226, 395321, 428191, 374246, 422746, 420678, 101752206, 427447, 416423, 419205, 418418, 395445, 418960, 415619, 396134, 426888, 373917, 422497, 429337, 396049, 423105, 396191, 424391, 425304, 396252, 396263, 424621, 417624, 100859133, 423778, 374075, 395097, 418685, 427642, 417938, 100859339, 395847, 374128…	0.41337	633	2692	150	12952
GO:BP	GO:0001649	osteoblast differentiation	374150, 395828, 420946, 424581, 420271, 395237, 422581, 395827, 396413, 424391, 723780, 395097, 395865, 429090, 419896, 395472, 419521, 769066, 395980, 424220, 415773, 417445, 396474, 424435, 107052707, 421845, 421642, 422535, 428413, 374269, 396348, 395483, 374062, 396104, 424907, 424315, 396045, 426871, 427549, 373969	0.41337	146	2692	40	12952
GO:BP	GO:0048541	Peyer's patch development	374259, 419194, 396107, 768576	0.41337	7	2692	4	12952
GO:BP	GO:0006048	UDP-N-acetylglucosamine biosynthetic process	416754, 426962, 421841, 422772	0.41337	7	2692	4	12952
GO:BP	GO:1900238	regulation of metanephric mesenchymal cell migration by platelet-derived growth factor receptor-beta signaling pathway	374128, 374196	0.41337	2	2692	2	12952
GO:BP	GO:1905820	positive regulation of chromosome separation	100859557, 426276, 421448, 100859413, 422822, 424563	0.41337	13	2692	6	12952
GO:BP	GO:0001657	ureteric bud development	420744, 100316920, 395237, 396413, 373967, 395327, 420122, 421543, 100858730, 396282, 769039, 395166, 769490, 421064, 396107, 422535, 395483, 770863, 423272, 396129, 428148, 396266, 101747322	0.41337	76	2692	23	12952
GO:BP	GO:0042823	pyridoxal phosphate biosynthetic process	418549, 100857383	0.41337	2	2692	2	12952
GO:BP	GO:0060671	epithelial cell differentiation involved in embryonic placenta development	429506, 419731	0.41337	2	2692	2	12952
GO:BP	GO:0046478	lactosylceramide metabolic process	421092, 418341	0.41337	2	2692	2	12952
GO:BP	GO:1900451	positive regulation of glutamate receptor signaling pathway	415705, 396452	0.41337	2	2692	2	12952
GO:BP	GO:0072141	renal interstitial fibroblast development	100316920, 769039	0.41337	2	2692	2	12952
GO:BP	GO:0097360	chorionic trophoblast cell proliferation	424325, 395445	0.41337	2	2692	2	12952
GO:BP	GO:0060672	epithelial cell morphogenesis involved in placental branching	429506, 419731	0.41337	2	2692	2	12952
GO:BP	GO:0097324	melanocyte migration	378783, 396028	0.41337	2	2692	2	12952
GO:BP	GO:0002689	negative regulation of leukocyte chemotaxis	417122, 373967, 374192, 417523, 424315	0.41337	10	2692	5	12952
GO:BP	GO:1903826	L-arginine transmembrane transport	427139, 417809, 423456, 419472, 422213	0.41337	10	2692	5	12952
GO:BP	GO:0051152	positive regulation of smooth muscle cell differentiation	416457, 378783, 424716, 427790, 107057621	0.41337	10	2692	5	12952
GO:BP	GO:0097359	UDP-glucosylation	418785, 424757	0.41337	2	2692	2	12952
GO:BP	GO:0006790	sulfur compound metabolic process	107051963, 428994, 769879, 396322, 424716, 419012, 395267, 770257, 424492, 107049831, 771433, 426312, 395150, 430557, 423247, 419043, 431579, 395145, 424770, 429108, 424381, 419121, 396379, 421221, 107050147, 423628, 373981, 417606, 107055308, 395303, 415800, 769490, 426739, 425359, 428646, 428731, 428772, 423678, 422661, 414781, 395227, 419489, 422081, 107049542, 421918, 423209, 423881, 395373	0.41337	180	2692	48	12952
GO:BP	GO:0051900	regulation of mitochondrial depolarization	395445, 424492, 396197, 424391, 395847, 417892	0.41337	13	2692	6	12952
GO:BP	GO:0070660	inner ear receptor cell differentiation involved in inner ear sensory epithelium regeneration	396413, 396266	0.41337	2	2692	2	12952
GO:BP	GO:0070656	mechanoreceptor differentiation involved in mechanosensory epithelium regeneration	396413, 396266	0.41337	2	2692	2	12952
GO:BP	GO:0044773	mitotic DNA damage checkpoint signaling	416575, 422608, 374246, 421373, 396252, 373983, 418504, 378799, 415577, 415548, 419566, 415684, 428223, 100857506, 374260	0.41337	46	2692	15	12952
GO:BP	GO:1900625	positive regulation of monocyte aggregation	395594, 420996	0.41337	2	2692	2	12952
GO:BP	GO:0021682	nerve maturation	100859339, 772279	0.41337	2	2692	2	12952
GO:BP	GO:0006244	pyrimidine nucleotide catabolic process	416505, 420942, 769338, 395080, 419531, 424326	0.41337	13	2692	6	12952
GO:BP	GO:1904020	regulation of G protein-coupled receptor internalization	415705, 429337	0.41337	2	2692	2	12952
GO:BP	GO:0099040	ceramide translocation	426955, 420534	0.41337	2	2692	2	12952
GO:BP	GO:0042818	pyridoxamine metabolic process	418549, 100857383	0.41337	2	2692	2	12952
GO:BP	GO:0060763	mammary duct terminal end bud growth	421168, 396135	0.41337	2	2692	2	12952
GO:BP	GO:0050806	positive regulation of synaptic transmission	423450, 770805, 418770, 423418, 427678, 395759, 100858023, 395145, 419910, 396213, 396255, 417429, 100859132, 100859400, 418297, 424805, 425441, 396138, 419969, 418346, 421709	0.41337	69	2692	21	12952
GO:BP	GO:0070841	inclusion body assembly	423504, 418944, 421577, 415360, 426796, 395722	0.41337	13	2692	6	12952
GO:BP	GO:0001886	endothelial cell morphogenesis	416083, 396134, 428201, 374068	0.41337	7	2692	4	12952
GO:BP	GO:1903988	iron ion export across plasma membrane	422168, 423984	0.41337	2	2692	2	12952
GO:BP	GO:0086010	membrane depolarization during action potential	427478, 424180, 768444, 419744, 395985, 419774, 395895	0.41337	16	2692	7	12952
GO:BP	GO:0061713	anterior neural tube closure	429506, 395476	0.41337	2	2692	2	12952
GO:BP	GO:0070659	inner ear sensory epithelium regeneration	396413, 396266	0.41337	2	2692	2	12952
GO:BP	GO:0006220	pyrimidine nucleotide metabolic process	416505, 416520, 771849, 422556, 421060, 420942, 415876, 769338, 395080, 422094, 419531, 771901, 422648, 424326	0.41337	41	2692	14	12952
GO:BP	GO:1903402	regulation of renal phosphate excretion	422108, 428201	0.41337	2	2692	2	12952
GO:BP	GO:0006213	pyrimidine nucleoside metabolic process	771849, 422556, 420942, 395719, 424326	0.41337	10	2692	5	12952
GO:BP	GO:0021605	cranial nerve maturation	100859339, 772279	0.41337	2	2692	2	12952
GO:BP	GO:1900623	regulation of monocyte aggregation	395594, 420996	0.41337	2	2692	2	12952
GO:BP	GO:0001572	lactosylceramide biosynthetic process	421092, 418341	0.41337	2	2692	2	12952
GO:BP	GO:0051988	regulation of attachment of spindle microtubules to kinetochore	426704, 396252, 426884, 771702, 421376, 424983	0.41337	13	2692	6	12952
GO:BP	GO:0035789	metanephric mesenchymal cell migration	374128, 374196	0.41337	2	2692	2	12952
GO:BP	GO:0035791	platelet-derived growth factor receptor-beta signaling pathway	770488, 374128, 396474, 374196, 770683	0.41337	10	2692	5	12952
GO:BP	GO:0032373	positive regulation of sterol transport	396550, 426846, 418533, 417444, 373945, 395712, 396297, 428164	0.41337	20	2692	8	12952
GO:BP	GO:0021534	cell proliferation in hindbrain	396413, 415377, 395950, 421176, 415738	0.41337	10	2692	5	12952
GO:BP	GO:0019934	cGMP-mediated signaling	373987, 395581, 769876, 395971, 418185, 421864, 420384	0.41337	16	2692	7	12952
GO:BP	GO:0070654	sensory epithelium regeneration	396413, 396266	0.41337	2	2692	2	12952
GO:BP	GO:0035793	positive regulation of metanephric mesenchymal cell migration by platelet-derived growth factor receptor-beta signaling pathway	374128, 374196	0.41337	2	2692	2	12952
GO:BP	GO:0070655	mechanosensory epithelium regeneration	396413, 396266	0.41337	2	2692	2	12952
GO:BP	GO:0006218	uridine catabolic process	420942, 424326	0.41337	2	2692	2	12952
GO:BP	GO:0051598	meiotic recombination checkpoint signaling	427432, 425071	0.41337	2	2692	2	12952
GO:BP	GO:0050872	white fat cell differentiation	395432, 423958, 100859798, 100859339, 415738, 427549	0.41337	13	2692	6	12952
GO:BP	GO:0006082	organic acid metabolic process	415361, 420218, 428994, 417540, 395807, 395863, 101750333, 771273, 421447, 415746, 395799, 100858408, 416520, 395689, 769879, 428969, 100859265, 424716, 427337, 422975, 426335, 428228, 396318, 420090, 419012, 772201, 428809, 415482, 418101, 417193, 415783, 426962, 395844, 101751055, 421633, 395267, 424492, 121106449, 107049831, 417981, 374222, 430557, 396435, 422488, 428683, 100859133, 771751, 41…	0.41337	533	2692	128	12952
GO:BP	GO:0031144	proteasome localization	421821, 421167	0.41337	2	2692	2	12952
GO:BP	GO:0007056	spindle assembly involved in female meiosis	415400, 395134, 428167, 421642	0.41337	7	2692	4	12952
GO:BP	GO:0010817	regulation of hormone levels	768449, 423450, 421953, 408185, 416457, 374202, 395807, 418327, 424325, 418573, 373931, 422975, 404533, 428809, 395713, 415619, 395844, 421168, 121106449, 396277, 395237, 395818, 417981, 396361, 415832, 395641, 424201, 431581, 770226, 423274, 417624, 395962, 423714, 396329, 396166, 395346, 395472, 416567, 414344, 373915, 421577, 428369, 416208, 107055308, 396196, 777580, 396272, 396323, 416454, 4…	0.41337	294	2692	74	12952
GO:BP	GO:0180035	lncRNA processing	416423, 426871	0.41337	2	2692	2	12952
GO:BP	GO:0033601	positive regulation of mammary gland epithelial cell proliferation	101749531, 421168, 396135, 770560	0.41337	7	2692	4	12952
GO:BP	GO:0000447	endonucleolytic cleavage in ITS1 to separate SSU-rRNA from 5.8S rRNA and LSU-rRNA from tricistronic rRNA transcript (SSU-rRNA, 5.8S rRNA, LSU-rRNA)	427222, 423355	0.41337	2	2692	2	12952
GO:BP	GO:0048203	vesicle targeting, trans-Golgi to endosome	422693, 417437	0.41337	2	2692	2	12952
GO:BP	GO:0050932	regulation of pigment cell differentiation	417794, 396028, 396282, 416080	0.41337	7	2692	4	12952
GO:BP	GO:1902298	cell cycle DNA replication maintenance of fidelity	374139, 396086	0.41337	2	2692	2	12952
GO:BP	GO:0034104	negative regulation of tissue remodeling	395237, 395962, 769237, 424745, 419748	0.41337	10	2692	5	12952
GO:BP	GO:1902307	positive regulation of sodium ion transmembrane transport	396529, 396549	0.41337	2	2692	2	12952
GO:BP	GO:0090279	regulation of calcium ion import	396452, 373917, 374128, 417603, 396196, 428201, 421377	0.41337	16	2692	7	12952
GO:BP	GO:0044771	meiotic cell cycle phase transition	421849, 415400, 395134, 424563	0.41337	7	2692	4	12952
GO:BP	GO:0051290	protein heterotetramerization	424812, 416553, 421936, 419081, 396138	0.41337	10	2692	5	12952
GO:BP	GO:0010758	regulation of macrophage chemotaxis	396406, 417122, 396135, 425507, 417523	0.41337	10	2692	5	12952
GO:BP	GO:0070194	synaptonemal complex disassembly	416575, 423504	0.41337	2	2692	2	12952
GO:BP	GO:2000370	positive regulation of clathrin-dependent endocytosis	427449, 424747	0.41337	2	2692	2	12952
GO:BP	GO:0006527	arginine catabolic process	395807, 415482, 426430, 423272	0.41337	7	2692	4	12952
GO:BP	GO:0140115	export across plasma membrane	396529, 422168, 425593, 396549, 424947, 417554, 428220, 423984, 777580, 373945, 422649, 772279, 420534, 423800	0.41337	41	2692	14	12952
GO:BP	GO:0071163	DNA replication preinitiation complex assembly	426254, 421004	0.41337	2	2692	2	12952
GO:BP	GO:1904708	regulation of granulosa cell apoptotic process	395445, 427987	0.41337	2	2692	2	12952
GO:BP	GO:0072210	metanephric nephron development	395713, 100316920, 396413, 416553, 769039, 373975, 396107, 427718, 395483, 420384, 101747322	0.41337	31	2692	11	12952
GO:BP	GO:0030855	epithelial cell differentiation	416223, 429506, 395432, 422108, 418268, 374202, 422162, 427449, 373984, 421003, 416083, 418404, 396134, 426888, 422978, 373917, 771715, 100316920, 420519, 422497, 420869, 396413, 417335, 373911, 396252, 395962, 419865, 419731, 420525, 417868, 428240, 416824, 100859339, 396329, 395865, 427335, 424238, 428231, 426648, 418818, 427255, 395686, 373906, 373981, 395701, 395584, 772163, 395349, 415398, 4…	0.41337	412	2692	101	12952
GO:BP	GO:0007144	female meiosis I	415400, 420798, 395134, 428167, 421642	0.41337	10	2692	5	12952
GO:BP	GO:0007154	cell communication	768449, 421928, 417997, 396488, 422129, 427376, 422062, 395828, 395736, 395782, 395432, 723789, 427107, 422108, 396114, 424214, 416886, 423450, 421858, 101750586, 428932, 408185, 416457, 431400, 423289, 422445, 374103, 417898, 396406, 415705, 373987, 374202, 422162, 415413, 395807, 418327, 416575, 424168, 395274, 427758, 373920, 422608, 404775, 427449, 421460, 424325, 396416, 418573, 418430, 3965…	0.41337	4120	2692	896	12952
GO:BP	GO:0034285	response to disaccharide	107055308, 423990	0.41337	2	2692	2	12952
GO:BP	GO:0007163	establishment or maintenance of cell polarity	395432, 422108, 422162, 416575, 422842, 421003, 427447, 100113359, 418418, 418824, 100125976, 420690, 395342, 416553, 417104, 395472, 423793, 395701, 395584, 423045, 769039, 395870, 422044, 426071, 424583, 395134, 416597, 396526, 374068, 419736, 417793, 423098, 422675, 420384, 374197, 416172	0.41337	130	2692	36	12952
GO:BP	GO:0002906	negative regulation of mature B cell apoptotic process	419194, 414741	0.41337	2	2692	2	12952
GO:BP	GO:0009605	response to external stimulus	396488, 395241, 395736, 395432, 101750586, 408185, 416457, 417898, 428994, 771559, 396406, 373987, 395807, 395274, 418430, 417122, 421003, 419077, 100858777, 772097, 378783, 395321, 423158, 396142, 395538, 693255, 100859903, 395766, 420931, 770805, 768420, 419014, 395090, 378909, 423989, 121106625, 421821, 100034745, 107054443, 100858701, 374166, 417193, 427447, 423418, 418404, 418418, 396512, 41…	0.41337	1209	2692	275	12952
GO:BP	GO:0043436	oxoacid metabolic process	415361, 420218, 428994, 417540, 395807, 395863, 101750333, 771273, 421447, 415746, 395799, 100858408, 416520, 395689, 769879, 428969, 100859265, 424716, 427337, 422975, 426335, 428228, 396318, 420090, 419012, 772201, 428809, 415482, 418101, 417193, 415783, 426962, 395844, 101751055, 421633, 424492, 121106449, 107049831, 417981, 374222, 430557, 396435, 422488, 428683, 100859133, 771751, 418193, 42…	0.41337	530	2692	127	12952
GO:BP	GO:2000437	regulation of monocyte extravasation	427687, 419736	0.41337	2	2692	2	12952
GO:BP	GO:0090500	endocardial cushion to mesenchymal transition	395594, 421718	0.41337	2	2692	2	12952
GO:BP	GO:0090497	mesenchymal cell migration	395852, 420931, 768420, 395581, 428340, 374090, 396028, 395950, 415430, 396107, 415298, 396133, 395483, 428148	0.41337	41	2692	14	12952
GO:BP	GO:0000491	small nucleolar ribonucleoprotein complex assembly	418841, 769997, 416022, 416096	0.41337	7	2692	4	12952
GO:BP	GO:0072071	kidney interstitial fibroblast differentiation	100316920, 769039	0.41337	2	2692	2	12952
GO:BP	GO:0090325	regulation of locomotion involved in locomotory behavior	427107, 415750	0.41337	2	2692	2	12952
GO:BP	GO:0006679	glucosylceramide biosynthetic process	427335, 415687	0.41337	2	2692	2	12952
GO:BP	GO:0033238	regulation of amine metabolic process	416880, 431581, 395962, 415750, 421577, 100857693	0.41337	13	2692	6	12952
GO:BP	GO:0001991	regulation of systemic arterial blood pressure by circulatory renin-angiotensin	418573, 771768, 416783, 427212	0.41337	7	2692	4	12952
GO:BP	GO:0044722	renal phosphate excretion	422108, 428201	0.41337	2	2692	2	12952
GO:BP	GO:0046108	uridine metabolic process	420942, 424326	0.41337	2	2692	2	12952
GO:BP	GO:0031954	positive regulation of protein autophosphorylation	374246, 374128, 419521, 417391, 428431, 374196	0.41337	13	2692	6	12952
GO:BP	GO:0046061	dATP catabolic process	419194, 419125	0.41337	2	2692	2	12952
GO:BP	GO:2000591	positive regulation of metanephric mesenchymal cell migration	374128, 374196	0.41337	2	2692	2	12952
GO:BP	GO:0010512	negative regulation of phosphatidylinositol biosynthetic process	374128, 374196	0.41337	2	2692	2	12952
GO:BP	GO:0048145	regulation of fibroblast proliferation	395432, 420232, 396142, 396495, 395237, 374128, 418874, 373935, 414741, 427718, 396133, 374196, 396099, 420384, 420332	0.41337	46	2692	15	12952
GO:BP	GO:0072170	metanephric tubule development	100316920, 416553, 769039, 395166, 427718, 395483, 420384	0.41337	16	2692	7	12952
GO:BP	GO:0010593	negative regulation of lamellipodium assembly	373967, 419988	0.41337	2	2692	2	12952
GO:BP	GO:0042245	RNA repair	415718, 417886	0.41337	2	2692	2	12952
GO:BP	GO:1901373	lipid hydroperoxide transport	396550, 373896	0.41337	2	2692	2	12952
GO:BP	GO:0061640	cytoskeleton-dependent cytokinesis	416575, 395823, 415855, 100113359, 395734, 416220, 420201, 423793, 423276, 100857269, 423213, 416984, 415318, 416054, 426884, 420738, 396057, 423804, 374197, 424983	0.41337	64	2692	20	12952
GO:BP	GO:1904976	cellular response to bleomycin	101751192, 418144	0.41337	2	2692	2	12952
GO:BP	GO:0000493	box H/ACA snoRNP assembly	769997, 416096	0.41337	2	2692	2	12952
GO:BP	GO:0010754	negative regulation of cGMP-mediated signaling	373987, 769876	0.41337	2	2692	2	12952
GO:BP	GO:0033490	cholesterol biosynthetic process via lathosterol	422982, 100857756	0.41337	2	2692	2	12952
GO:BP	GO:0048133	male germ-line stem cell asymmetric division	417938, 422553	0.41337	2	2692	2	12952
GO:BP	GO:0070075	tear secretion	395432, 417793	0.41337	2	2692	2	12952
GO:BP	GO:0032222	regulation of synaptic transmission, cholinergic	418770, 421709	0.41337	2	2692	2	12952
GO:BP	GO:1901382	regulation of chorionic trophoblast cell proliferation	424325, 395445	0.41337	2	2692	2	12952
GO:BP	GO:2000589	regulation of metanephric mesenchymal cell migration	374128, 374196	0.41337	2	2692	2	12952
GO:BP	GO:0006572	tyrosine catabolic process	415482, 423374	0.41337	2	2692	2	12952
GO:BP	GO:0006567	threonine catabolic process	101750333, 422034	0.41337	2	2692	2	12952
GO:BP	GO:0042104	positive regulation of activated T cell proliferation	395097, 396315, 419069, 107054979, 404671	0.41337	10	2692	5	12952
GO:BP	GO:1902031	regulation of NADP metabolic process	427308, 374189	0.41337	2	2692	2	12952
GO:BP	GO:0061518	microglial cell proliferation	396406, 395722	0.41337	2	2692	2	12952
GO:BP	GO:0010647	positive regulation of cell communication	768449, 421928, 395432, 723789, 427107, 422108, 396114, 423450, 428932, 408185, 416457, 431400, 417898, 396406, 415705, 373987, 395274, 373920, 404775, 427449, 418573, 418430, 101749531, 378783, 395538, 693255, 424716, 770805, 419014, 416480, 419012, 101750513, 417485, 100858074, 423958, 395581, 423631, 417794, 374166, 418770, 427447, 423418, 427152, 395445, 396452, 418960, 420271, 421951, 417554…	0.41337	1041	2692	239	12952
GO:BP	GO:0032224	positive regulation of synaptic transmission, cholinergic	418770, 421709	0.41337	2	2692	2	12952
GO:BP	GO:1904705	regulation of vascular associated smooth muscle cell proliferation	396114, 421858, 416457, 396413, 374128, 374191, 424220, 423990, 417414, 374106, 420996, 386583	0.41337	34	2692	12	12952
GO:BP	GO:0006006	glucose metabolic process	428969, 428427, 415783, 395713, 430557, 396435, 426435, 771751, 395097, 374223, 396166, 416565, 107050147, 427308, 396456, 374066, 415377, 396196, 427430, 374271, 396017, 419789, 374064, 416559, 395724, 395126, 768853, 419422, 395417, 374193, 100858796	0.41337	110	2692	31	12952
GO:BP	GO:0030389	fructosamine metabolic process	395264, 417335	0.41337	2	2692	2	12952
GO:BP	GO:2000045	regulation of G1/S transition of mitotic cell cycle	395432, 723789, 420354, 395852, 396142, 100858074, 418960, 396494, 396361, 424621, 422401, 417868, 770787, 416553, 424471, 419566, 396282, 421936, 415684, 427687, 426739, 428431, 419081, 418739, 374106	0.41337	84	2692	25	12952
GO:BP	GO:0000018	regulation of DNA recombination	416098, 416575, 395538, 101751192, 420946, 417954, 396191, 423658, 418326, 419262, 378799, 415577, 419566, 396086, 416022, 424975, 418092, 419042, 416015, 424912, 396526, 417408, 421864, 424316, 374260, 421291	0.41337	89	2692	26	12952
GO:BP	GO:0032944	regulation of mononuclear cell proliferation	422062, 395432, 396452, 373917, 419844, 396191, 395342, 374075, 395097, 396062, 396384, 419346, 396315, 100858792, 396028, 396282, 769039, 415995, 395476, 395614, 419069, 419194, 414741, 428431, 107054979, 424912, 424745, 417408, 373939, 423272, 396104, 404671, 419145	0.41337	119	2692	33	12952
GO:BP	GO:0034384	high-density lipoprotein particle clearance	416814, 426846	0.41337	2	2692	2	12952
GO:BP	GO:0009265	2'-deoxyribonucleotide biosynthetic process	416520, 421060, 769338, 421936, 419081, 770922, 422648	0.41337	16	2692	7	12952
GO:BP	GO:0045607	regulation of inner ear auditory receptor cell differentiation	396413, 428231, 769039, 421718	0.41337	7	2692	4	12952
GO:BP	GO:0060167	regulation of adenosine receptor signaling pathway	415705, 419194	0.41337	2	2692	2	12952
GO:BP	GO:0051291	protein heterooligomerization	424812, 771715, 416553, 396243, 421936, 419081, 396138	0.41337	16	2692	7	12952
GO:BP	GO:1905320	regulation of mesenchymal stem cell migration	421642, 100857974	0.41337	2	2692	2	12952
GO:BP	GO:0061107	seminal vesicle development	374150, 424805	0.41337	2	2692	2	12952
GO:BP	GO:1905319	mesenchymal stem cell migration	421642, 100857974	0.41337	2	2692	2	12952
GO:BP	GO:0090685	RNA localization to nucleus	416423, 421586, 395414, 417846	0.41337	7	2692	4	12952
GO:BP	GO:0042574	retinal metabolic process	395844, 424490, 423274, 395346, 395389	0.41337	10	2692	5	12952
GO:BP	GO:1905322	positive regulation of mesenchymal stem cell migration	421642, 100857974	0.41337	2	2692	2	12952
GO:BP	GO:0007169	cell surface receptor protein tyrosine kinase signaling pathway	395736, 395432, 422108, 416457, 396406, 373987, 404775, 378783, 422350, 423418, 415619, 396134, 416647, 396090, 422316, 770488, 771715, 395654, 426312, 396413, 396494, 424391, 395962, 415533, 395097, 395625, 768618, 424770, 422889, 423714, 100859339, 428340, 374128, 107050147, 416567, 777583, 428543, 395742, 430610, 373906, 421543, 395993, 770043, 395871, 373915, 395179, 415633, 395584, 424220, 4…	0.41337	406	2692	99	12952
GO:BP	GO:0045631	regulation of mechanoreceptor differentiation	396413, 428231, 769039, 421718	0.41337	7	2692	4	12952
GO:BP	GO:1904557	L-alanine transmembrane transport	417809, 769612	0.41337	2	2692	2	12952
GO:BP	GO:1902806	regulation of cell cycle G1/S phase transition	395432, 723789, 420354, 425103, 395852, 396142, 100858074, 418960, 396494, 396361, 424621, 422401, 417868, 770787, 416553, 771032, 424471, 419566, 396282, 421936, 415684, 427687, 426739, 428431, 419081, 418739, 374106, 396045	0.41337	97	2692	28	12952
GO:BP	GO:0034635	glutathione transport	422108, 424947, 428731, 770495	0.41337	7	2692	4	12952
GO:BP	GO:0048537	mucosa-associated lymphoid tissue development	374259, 419194, 396107, 768576	0.41337	7	2692	4	12952
GO:BP	GO:1904533	regulation of telomeric loop disassembly	419262, 378896	0.41337	2	2692	2	12952
GO:BP	GO:1990874	vascular associated smooth muscle cell proliferation	396114, 421858, 416457, 396413, 374128, 374191, 424220, 423990, 417414, 374106, 420996, 386583	0.41337	34	2692	12	12952
GO:BP	GO:0032271	regulation of protein polymerization	426075, 768420, 396441, 427447, 396134, 420415, 373967, 395498, 423225, 395871, 101750255, 417586, 420800, 100857732, 418174, 419069, 396521, 396423, 423463, 416962, 415318, 422745, 374068, 421706, 395511, 395695, 107054985, 396057, 427616, 769410, 417869, 374106, 421422, 771476	0.41337	122	2692	34	12952
GO:BP	GO:0007624	ultradian rhythm	422142, 418839	0.41337	2	2692	2	12952
GO:BP	GO:0071363	cellular response to growth factor stimulus	421928, 395828, 395432, 373987, 424168, 427449, 424325, 373931, 395852, 421507, 424581, 419388, 100859365, 423418, 395713, 418404, 396512, 415619, 420744, 422316, 770488, 771715, 395237, 396225, 395142, 426312, 396413, 373967, 415533, 396353, 424770, 107052930, 395865, 770168, 374128, 419896, 417104, 416567, 415679, 422672, 395742, 422756, 421543, 770043, 422553, 374191, 421461, 415633, 395584, 4…	0.41337	408	2692	100	12952
GO:BP	GO:0051493	regulation of cytoskeleton organization	421928, 395736, 426075, 396406, 416575, 373920, 422842, 768420, 396441, 427447, 427211, 418418, 418960, 396134, 418824, 426888, 100859325, 771715, 422497, 420415, 373967, 424391, 429044, 396263, 424621, 422693, 395081, 416553, 420224, 429090, 420201, 423225, 395871, 101750255, 417586, 421577, 422828, 420800, 100857732, 424471, 418174, 419263, 418642, 395870, 419069, 769298, 396521, 416749, 396423…	0.41337	308	2692	77	12952
GO:BP	GO:0071623	negative regulation of granulocyte chemotaxis	373967, 424315	0.41337	2	2692	2	12952
GO:BP	GO:0030316	osteoclast differentiation	395736, 396406, 419205, 396512, 395237, 396191, 395962, 424855, 395472, 419521, 423876, 420628, 396297, 395440, 424745, 770863, 419748, 424315, 404671, 415520, 421862	0.41337	69	2692	21	12952
GO:BP	GO:0034514	mitochondrial unfolded protein response	421537, 424059	0.41337	2	2692	2	12952
GO:BP	GO:1902750	negative regulation of cell cycle G2/M phase transition	416575, 422608, 100857489, 374246, 421373, 396252, 373983, 770787, 418504, 420201, 424777, 415489, 415577, 423045, 428223, 374260	0.41337	49	2692	16	12952
GO:BP	GO:0032463	negative regulation of protein homooligomerization	415750, 417355	0.41337	2	2692	2	12952
GO:BP	GO:0099149	regulation of postsynaptic neurotransmitter receptor internalization	422162, 770442, 416608, 395625, 415678, 373906, 770683	0.41337	16	2692	7	12952
GO:BP	GO:0051085	chaperone cofactor-dependent protein refolding	419060, 427832, 100859133, 395853, 416183, 418917, 414741, 417224	0.41337	20	2692	8	12952
GO:BP	GO:0090024	negative regulation of neutrophil chemotaxis	373967, 424315	0.41337	2	2692	2	12952
GO:BP	GO:0048799	animal organ maturation	395844, 420628, 417623, 395166, 396107, 427428, 395650	0.41337	16	2692	7	12952
GO:BP	GO:0048807	female genitalia morphogenesis	395432, 374269	0.41337	2	2692	2	12952
GO:BP	GO:1902623	negative regulation of neutrophil migration	373967, 424315	0.41337	2	2692	2	12952
GO:BP	GO:1902600	proton transmembrane transport	63549491, 418573, 424188, 395675, 768854, 425403, 419356, 770250, 63549492, 63549470, 63549467, 373896, 424772, 395472, 769146, 63549495, 63549489, 424142, 776719, 63549490, 63549472, 63549487, 420210, 416871, 427196, 63549466	0.41337	89	2692	26	12952
GO:BP	GO:0090672	telomerase RNA localization	416423, 421586, 395414, 417846	0.41337	7	2692	4	12952
GO:BP	GO:0090671	telomerase RNA localization to Cajal body	416423, 421586, 395414, 417846	0.41337	7	2692	4	12952
GO:BP	GO:0060466	activation of meiosis involved in egg activation	100859339, 427687	0.41337	2	2692	2	12952
GO:BP	GO:1902547	regulation of cellular response to vascular endothelial growth factor stimulus	770043, 415633, 395584, 426771, 417892, 427428, 420476, 404671	0.41337	20	2692	8	12952
GO:BP	GO:0072237	metanephric proximal tubule development	416553, 420384	0.41337	2	2692	2	12952
GO:BP	GO:0090670	RNA localization to Cajal body	416423, 421586, 395414, 417846	0.41337	7	2692	4	12952
GO:BP	GO:1904700	granulosa cell apoptotic process	395445, 427987	0.41337	2	2692	2	12952
GO:BP	GO:0032232	negative regulation of actin filament bundle assembly	418418, 396134, 424391, 421577, 418642, 421053, 396057, 415405	0.41337	20	2692	8	12952
GO:BP	GO:0045216	cell-cell junction organization	395241, 429506, 396406, 422842, 424990, 415883, 771715, 429337, 420869, 373911, 395625, 418130, 424519, 421543, 414842, 416460, 427779, 421548, 415630, 422044, 430729, 770560, 428651, 396526, 373902, 374068, 395511, 427212, 419736, 422268, 396026, 771243, 424983, 414849	0.41337	121	2692	34	12952
GO:BP	GO:0030540	female genitalia development	395432, 374202, 424168, 100859339, 374269, 396099	0.41337	13	2692	6	12952
GO:BP	GO:2000195	negative regulation of female gonad development	420269, 395960	0.41337	2	2692	2	12952
GO:BP	GO:0110025	DNA strand resection involved in replication fork processing	374246, 423658, 421505, 419125	0.41337	7	2692	4	12952
GO:BP	GO:0010955	negative regulation of protein processing	373987, 770168, 424805, 418715, 423209	0.41337	10	2692	5	12952
GO:BP	GO:0120254	olefinic compound metabolic process	423450, 421953, 421447, 373931, 395844, 121106449, 396277, 417981, 396361, 424490, 395641, 423274, 396166, 395346, 421999, 395389, 396394, 101751681	0.414093	58	2692	18	12952
GO:BP	GO:0090287	regulation of cellular response to growth factor stimulus	395828, 395432, 373987, 424168, 421507, 424581, 419388, 100859365, 395713, 420744, 395237, 396225, 426312, 396413, 373967, 415533, 396353, 424770, 419896, 417104, 416567, 422756, 421543, 770043, 422553, 421461, 415633, 395584, 416759, 426771, 417892, 769039, 396474, 100859610, 770560, 396297, 422535, 427428, 428413, 427809, 374068, 770863, 415738, 396188, 374062, 395822, 396104, 420476, 415954, 1…	0.414123	213	2692	55	12952
GO:CC	GO:0005884	actin filament	429474, 768420, 418824, 417931, 771715, 417687, 395643, 429363, 395871, 395701, 416905, 428948, 396291, 771172, 101752009, 417179, 419736, 422268	0.414267	62	2878	18	14220
GO:BP	GO:0015695	organic cation transport	420074, 100857521, 425593, 416041, 427139, 415832, 417809, 770250, 423456, 416327, 416328, 427301, 416783, 416221, 396323, 419472, 396526, 429200, 429117, 769612, 422213	0.414763	70	2692	21	12952
GO:BP	GO:0072088	nephron epithelium morphogenesis	100316920, 396413, 395327, 416553, 420122, 421543, 396282, 777580, 769039, 395166, 769490, 421064, 373975, 427718, 422535, 395483, 770863, 428148, 101747322	0.414763	62	2692	19	12952
GO:BP	GO:0048839	inner ear development	417813, 395432, 422108, 374202, 421003, 418893, 100858074, 396110, 418824, 420744, 396225, 396413, 416027, 421775, 418161, 373941, 428231, 427255, 395686, 374046, 419088, 395179, 395584, 772163, 107055308, 769039, 395166, 395950, 107052707, 378788, 421718, 396291, 420442, 771718, 693248, 423644, 395389, 396266, 374106, 427549, 373969	0.414763	153	2692	41	12952
GO:BP	GO:0032675	regulation of interleukin-6 production	101750586, 408185, 395807, 100859265, 421821, 395971, 422720, 395244, 418511, 427756, 415995, 396217, 427430, 414741, 430729, 395724, 424745, 373902, 427212, 424059, 419755	0.414763	70	2692	21	12952
GO:BP	GO:0032635	interleukin-6 production	101750586, 408185, 395807, 100859265, 421821, 395971, 422720, 395244, 418511, 427756, 415995, 396217, 427430, 414741, 430729, 395724, 424745, 373902, 427212, 424059, 419755	0.414763	70	2692	21	12952
GO:CC	GO:0005871	kinesin complex	429432, 427456, 415567, 415630, 416597, 416332	0.420761	15	2878	6	14220
GO:BP	GO:0009416	response to light stimulus	420232, 373984, 419077, 100858777, 395321, 100859903, 395766, 424188, 421373, 427678, 769140, 100858023, 396494, 422003, 427494, 423778, 395145, 768618, 419433, 420118, 378799, 424777, 428725, 396548, 415548, 417606, 424685, 416783, 374259, 396282, 396292, 395476, 426739, 416108, 428731, 416872, 420375, 421711, 417433, 396000, 772279, 422549, 418282, 420384, 101747696, 420332, 395417, 404671, 386…	0.420825	196	2692	51	12952
GO:BP	GO:0120316	sperm flagellum assembly	771706, 421767, 423367, 415943, 421242, 423879, 419510, 417921, 423875, 420505, 427527, 424559	0.423174	35	2692	12	12952
GO:BP	GO:0070374	positive regulation of ERK1 and ERK2 cascade	395432, 396114, 416457, 396406, 415705, 419012, 101750513, 395581, 420744, 770488, 396413, 396494, 768618, 374128, 395742, 373906, 427756, 395584, 396196, 415455, 416939, 414741, 428431, 395724, 415298, 422535, 374135, 374196, 427212, 420999	0.423547	107	2692	30	12952
GO:BP	GO:0000096	sulfur amino acid metabolic process	428994, 424716, 419012, 424492, 107049831, 423628, 428731, 419489, 421918	0.423805	24	2692	9	12952
GO:BP	GO:0051642	centrosome localization	418021, 395701, 424354, 428167, 416597, 418213, 395695, 422675, 419857	0.423805	24	2692	9	12952
GO:BP	GO:0061842	microtubule organizing center localization	418021, 395701, 424354, 428167, 416597, 418213, 395695, 422675, 419857	0.423805	24	2692	9	12952
GO:BP	GO:1902531	regulation of intracellular signal transduction	768449, 421928, 427376, 395432, 723789, 427107, 422108, 396114, 428932, 408185, 416457, 417898, 396406, 415705, 373987, 422162, 395274, 373920, 427449, 418573, 418430, 425103, 101749531, 770081, 421003, 420850, 378783, 395538, 693255, 420946, 424716, 770805, 419242, 416480, 419012, 100859365, 101750513, 417485, 100858074, 423958, 395581, 423631, 415817, 374166, 427447, 418277, 395445, 396452, 415…	0.423805	1141	2692	260	12952
GO:BP	GO:0098868	bone growth	415619, 100859339, 374223, 396297, 428201, 431604, 424907, 396266, 422851	0.423805	24	2692	9	12952
GO:BP	GO:0050919	negative chemotaxis	420931, 373967, 373906, 395101, 374090, 415430, 428552, 415298, 374196	0.423805	24	2692	9	12952
GO:BP	GO:0031112	positive regulation of microtubule polymerization or depolymerization	396134, 395871, 419069, 416962, 395695, 417869, 374106	0.425364	17	2692	7	12952
GO:BP	GO:0009264	deoxyribonucleotide catabolic process	416505, 420942, 769338, 419194, 419125, 418176, 424326	0.425364	17	2692	7	12952
GO:BP	GO:0048246	macrophage chemotaxis	396406, 417122, 396495, 373917, 396135, 425507, 417523	0.425364	17	2692	7	12952
GO:BP	GO:0086019	cell-cell signaling involved in cardiac conduction	427478, 768444, 418130, 419744, 419774, 395895, 427443	0.425364	17	2692	7	12952
GO:BP	GO:0009566	fertilization	395782, 424214, 772054, 100859903, 423367, 421168, 419269, 418161, 395498, 395327, 100859339, 427987, 421586, 428806, 427687, 420930, 428328, 418486, 107057394, 396000, 424559, 121113187, 422013, 421867, 417846, 416871, 423488, 422165	0.432786	99	2692	28	12952
GO:BP	GO:0023052	signaling	768449, 421928, 417997, 396488, 422129, 427376, 422062, 395828, 395736, 395782, 395432, 723789, 427107, 422108, 396114, 424214, 416886, 423450, 421858, 101750586, 428932, 408185, 416457, 431400, 423289, 422445, 374103, 417898, 396406, 415705, 373987, 374202, 422162, 415413, 395807, 418327, 416575, 424168, 395274, 427758, 373920, 422608, 404775, 427449, 421460, 424325, 396416, 418573, 418430, 3965…	0.433209	4096	2692	888	12952
GO:CC	GO:0030286	dynein complex	417453, 420668, 415943, 422009, 428510, 424048, 420571, 429090, 416004, 770215, 427004, 100858984, 419970, 417314	0.434786	46	2878	14	14220
GO:BP	GO:0051924	regulation of calcium ion transport	416457, 396529, 429171, 374166, 396452, 417554, 373917, 429337, 422178, 768444, 374128, 427255, 416208, 417603, 396445, 396196, 396282, 395895, 396297, 419175, 428201, 427212, 421377, 415476, 423881, 419748, 416320	0.438607	95	2692	27	12952
GO:MF	GO:0002020	protease binding	418268, 373987, 378783, 395090, 396452, 769876, 419031, 374139, 396483, 404292, 770043, 421577, 423876, 396243, 396282, 396217, 425626, 418267, 396297, 396133, 419345, 417529	0.439339	75	2549	22	12303
GO:MF	GO:0004725	protein tyrosine phosphatase activity	100858919, 421909, 415979, 373911, 424201, 417657, 424466, 395565, 772163, 423398, 374192, 419160, 420375, 416559, 421711, 423562, 425349, 423890, 395153, 421174, 419748, 415891	0.439339	75	2549	22	12303
GO:BP	GO:0042445	hormone metabolic process	423450, 421953, 418573, 373931, 422975, 428809, 395844, 121106449, 396277, 395818, 417981, 396361, 395641, 423274, 395962, 423714, 396329, 396166, 395346, 428369, 416208, 107055308, 416454, 423678, 395454, 770453, 395939, 396099, 395210, 395389, 408184, 395960, 101751681	0.43969	120	2692	33	12952
GO:BP	GO:0065007	biological regulation	396201, 768449, 421928, 374150, 417997, 396488, 422129, 416223, 420074, 395241, 420218, 427376, 417257, 422062, 395828, 395736, 429506, 417050, 395782, 395432, 417891, 396193, 723789, 424872, 427107, 421489, 422108, 396114, 418268, 424214, 416886, 423450, 421953, 421858, 101750586, 428932, 408185, 416457, 431400, 421288, 423289, 770846, 425734, 422445, 374103, 417898, 426075, 396205, 416098, 4289…	0.442801	7803	2692	1660	12952
GO:BP	GO:1905039	carboxylic acid transmembrane transport	420074, 373987, 424168, 428427, 100858879, 424947, 427139, 429106, 415832, 417809, 770250, 416277, 423456, 420057, 428369, 420216, 416221, 419472, 428731, 429678, 419969, 769612, 420534, 770495, 416604, 422213	0.443625	91	2692	26	12952
GO:BP	GO:0023056	positive regulation of signaling	768449, 421928, 395432, 723789, 427107, 422108, 396114, 423450, 428932, 408185, 416457, 431400, 417898, 396406, 415705, 373987, 395274, 373920, 404775, 427449, 418573, 418430, 101749531, 378783, 395538, 693255, 424716, 770805, 419014, 416480, 419012, 101750513, 417485, 100858074, 423958, 395581, 423631, 417794, 374166, 418770, 427447, 423418, 427152, 395445, 396452, 418960, 420271, 421951, 417554…	0.445518	1046	2692	239	12952
GO:BP	GO:0060291	long-term synaptic potentiation	423450, 770805, 423418, 427678, 395759, 395145, 419910, 396213, 396255, 100859132, 424805, 396138, 419969, 418346	0.447131	43	2692	14	12952
GO:BP	GO:0009225	nucleotide-sugar metabolic process	418785, 416754, 426962, 418728, 422488, 431509, 373900, 424757, 421841, 422772	0.455947	28	2692	10	12952
GO:BP	GO:0170040	proteinogenic amino acid catabolic process	395807, 101750333, 416520, 426335, 415482, 101751055, 374222, 423374, 423628, 416035, 422034, 426430, 770734, 423272, 396533	0.455947	47	2692	15	12952
GO:BP	GO:0007095	mitotic G2 DNA damage checkpoint signaling	416575, 422608, 374246, 421373, 396252, 373983, 418504, 415577, 428223, 374260	0.455947	28	2692	10	12952
GO:CC	GO:0005622	intracellular anatomical structure	396201, 421928, 374150, 417997, 396488, 415361, 429144, 420074, 395241, 420218, 771724, 427376, 430516, 417257, 395736, 429506, 417050, 395782, 768911, 771902, 429474, 395432, 396193, 723789, 424872, 420751, 427107, 421489, 422108, 395315, 418268, 424227, 424214, 423450, 421953, 421858, 428932, 418785, 408185, 416457, 421288, 424727, 107051963, 770846, 416602, 425734, 422445, 415741, 374103, 4178…	0.457312	10287	2878	2114	14220
GO:MF	GO:0098918	structural constituent of synapse	423958, 417020, 101750255, 769533, 395986, 396526	0.459149	14	2549	6	12303
GO:MF	GO:0016709	oxidoreductase activity, acting on paired donors, with incorporation or reduction of molecular oxygen, NAD(P)H as one donor, and incorporation of one atom of oxygen	429474, 423450, 395807, 428809, 395267, 417981, 423463, 420335	0.459149	21	2549	8	12303
GO:MF	GO:0005540	hyaluronic acid binding	395538, 395565, 415495, 418393, 415894, 415476, 424315, 416163	0.459149	21	2549	8	12303
GO:MF	GO:0005283	amino acid:sodium symporter activity	100857521, 416041, 429106, 417809, 416277, 420057, 418147, 424576	0.459149	21	2549	8	12303
GO:MF	GO:0072349	modified amino acid transmembrane transporter activity	100857521, 428427, 424947, 415768, 417606, 428731, 769612, 770495	0.459149	21	2549	8	12303
GO:MF	GO:0005342	organic acid transmembrane transporter activity	420074, 100857521, 428427, 425593, 416041, 427139, 427678, 429106, 415832, 417809, 770250, 416277, 415768, 423456, 420057, 418147, 428369, 420216, 417606, 419679, 428262, 416221, 419472, 428731, 396137, 396138, 429200, 429678, 769612, 420534, 770495, 422213	0.459149	117	2549	32	12303
GO:BP	GO:0030308	negative regulation of cell growth	416223, 771849, 395237, 373967, 396361, 373983, 770787, 396213, 415485, 396282, 415945, 426739, 395390, 396017, 424805, 419711, 424912, 395226, 424907, 374106, 101747322, 100858796	0.461035	75	2692	22	12952
GO:BP	GO:0051258	protein polymerization	426075, 768420, 396441, 427447, 418960, 396134, 418824, 771715, 420415, 373967, 395081, 395498, 423225, 395871, 101750255, 417586, 416460, 421577, 420800, 100857732, 418174, 419069, 396521, 396423, 416597, 421642, 423463, 416962, 415318, 422745, 374068, 421706, 395511, 395695, 107054985, 396057, 427616, 769410, 100859413, 417869, 374106, 421422, 771476	0.461035	163	2692	43	12952
GO:BP	GO:0046785	microtubule polymerization	418960, 396134, 418824, 395081, 395871, 420800, 100857732, 419069, 416597, 421642, 416962, 374068, 395695, 396057, 417869, 374106	0.461035	51	2692	16	12952
GO:CC	GO:0035861	site of double-strand break	374246, 101751192, 421799, 420578, 417563, 723780, 418326, 422457, 419566, 415684, 396086, 770166, 100857391, 419125, 421864, 424316, 416114, 374197	0.463781	63	2878	18	14220
GO:BP	GO:0010906	regulation of glucose metabolic process	430557, 771751, 395097, 374223, 416565, 107050147, 415377, 396196, 427430, 374271, 416559, 395724, 395126, 768853, 419422, 395417, 100858796	0.464741	55	2692	17	12952
GO:BP	GO:0010569	regulation of double-strand break repair via homologous recombination	416098, 416575, 395538, 101751192, 420946, 423658, 418326, 419262, 419566, 396086, 416022, 424975, 418092, 419042, 396526, 421864, 424316, 374260	0.466305	59	2692	18	12952
GO:BP	GO:0048585	negative regulation of response to stimulus	421928, 427376, 395828, 395432, 723789, 427107, 422108, 408185, 416457, 431400, 417898, 415705, 373987, 416575, 424168, 427449, 418430, 373931, 417122, 421003, 419077, 420850, 423129, 395538, 421507, 420946, 424581, 424716, 770805, 419242, 423989, 419388, 100859365, 415817, 423418, 416660, 418418, 395445, 396452, 415619, 415927, 396134, 417554, 420744, 373917, 422531, 424492, 415883, 771715, 7698…	0.471711	1025	2692	234	12952
GO:BP	GO:0050820	positive regulation of coagulation	373987, 421058, 373981, 422055, 427212, 419718	0.471711	14	2692	6	12952
GO:BP	GO:0043173	nucleotide salvage	771849, 420942, 423041, 419194, 771901, 422648	0.471711	14	2692	6	12952
GO:BP	GO:0031167	rRNA methylation	419800, 772219, 418292, 427157, 768974, 419943	0.471711	14	2692	6	12952
GO:BP	GO:0006760	folic acid-containing compound metabolic process	426126, 416520, 421633, 421060, 427317, 419489	0.471711	14	2692	6	12952
GO:BP	GO:0014911	positive regulation of smooth muscle cell migration	770488, 374128, 424220, 396282, 415430, 420996	0.471711	14	2692	6	12952
GO:BP	GO:0061484	hematopoietic stem cell homeostasis	421641, 395369, 395472, 415633, 395349, 395195	0.471711	14	2692	6	12952
GO:BP	GO:0043603	amide metabolic process	418573, 419077, 416520, 769879, 396322, 378791, 396452, 415619, 424492, 100857973, 417719, 422529, 430557, 428318, 423247, 419043, 431579, 395145, 429108, 425243, 419121, 423714, 396379, 771503, 427335, 421221, 426648, 107050147, 770663, 418533, 420118, 421092, 770109, 417606, 415320, 107055308, 427308, 427782, 395303, 427317, 396169, 423394, 415800, 395476, 419194, 418341, 425359, 423649, 428646…	0.471711	259	2692	65	12952
GO:BP	GO:0051315	attachment of mitotic spindle microtubules to kinetochore	396252, 395135, 426254, 424583, 395134, 693254	0.471711	14	2692	6	12952
GO:BP	GO:0030574	collagen catabolic process	395818, 100859798, 396329, 396116, 419950, 386583	0.471711	14	2692	6	12952
GO:BP	GO:0010224	response to UV-B	100859903, 378799, 396282, 426739, 101747696, 404671	0.471711	14	2692	6	12952
GO:BP	GO:0099590	neurotransmitter receptor internalization	422162, 770442, 416608, 395625, 415678, 373906, 417429, 770683	0.474789	21	2692	8	12952
GO:BP	GO:0007339	binding of sperm to zona pellucida	395498, 421586, 428806, 420930, 428328, 418486, 107057394, 417846	0.474789	21	2692	8	12952
GO:BP	GO:0006301	postreplication repair	417898, 373984, 421373, 373983, 418326, 378799, 422549, 416114	0.474789	21	2692	8	12952
GO:BP	GO:0051785	positive regulation of nuclear division	415619, 395097, 417938, 100859339, 374128, 427687, 419042, 423213, 421448, 100859413, 424563	0.474789	32	2692	11	12952
GO:BP	GO:1901658	glycosyl compound catabolic process	771849, 416467, 422556, 420942, 419194, 418176, 422055, 424326	0.474789	21	2692	8	12952
GO:BP	GO:1902003	regulation of amyloid-beta formation	378791, 396452, 418533, 395303, 395476, 423649, 426955, 395722	0.474789	21	2692	8	12952
GO:BP	GO:0034332	adherens junction organization	420869, 395625, 414842, 415630, 430729, 770560, 396526, 374068, 395511, 419736, 414849	0.474789	32	2692	11	12952
GO:BP	GO:0009127	purine nucleoside monophosphate biosynthetic process	395315, 423041, 428579, 776127, 419194, 427977, 770922, 422648	0.474789	21	2692	8	12952
GO:MF	GO:0004175	endopeptidase activity	418268, 373987, 425657, 417122, 423158, 415336, 121108129, 417780, 429451, 419014, 423989, 427942, 417794, 415817, 423418, 427160, 396452, 416647, 396090, 107051508, 395237, 395818, 419733, 421839, 427584, 419407, 426464, 768711, 396483, 416158, 419731, 396329, 419086, 418526, 431167, 421063, 417104, 422685, 415515, 420537, 416291, 396466, 396135, 404750, 100859804, 421543, 424623, 768684, 423132…	0.475291	439	2549	105	12303
GO:MF	GO:0046873	metal ion transmembrane transporter activity	396529, 423536, 107050029, 427478, 100857521, 427662, 429171, 430463, 421866, 395301, 374166, 418770, 416041, 424188, 769755, 417554, 772061, 424180, 771555, 424412, 427678, 429106, 395903, 395759, 414871, 404771, 416173, 395675, 772164, 425403, 417809, 419356, 427494, 416277, 768444, 429723, 100859704, 395554, 396111, 416553, 424772, 395902, 422898, 416567, 395579, 427255, 419910, 107055878, 418…	0.475291	394	2549	95	12303
GO:CC	GO:0044295	axonal growth cone	417603, 428552, 423463, 396188, 395535	0.480486	12	2878	5	14220
GO:CC	GO:0045120	pronucleus	396172, 100859394, 395357, 428167, 424316	0.480486	12	2878	5	14220
GO:CC	GO:0031091	platelet alpha granule	373987, 374052, 424805, 414837, 424341	0.480486	12	2878	5	14220
GO:CC	GO:0031252	cell leading edge	421928, 422108, 416457, 418573, 770081, 421003, 121107543, 427211, 418418, 426888, 416419, 100858223, 771715, 420519, 396494, 378895, 417374, 395643, 427605, 416732, 777583, 415679, 424519, 429363, 424108, 395871, 395701, 395101, 421908, 107049013, 418174, 416167, 396028, 396445, 428146, 419069, 426071, 428199, 423760, 771718, 373963, 419988, 396423, 771172, 101752009, 417179, 419175, 421607, 769…	0.48096	240	2878	58	14220
GO:MF	GO:1901682	sulfur compound transmembrane transporter activity	420074, 428427, 424947, 416041, 415768, 428369, 417606, 428262, 428731, 101748788, 418004, 769612, 770495	0.484514	40	2549	13	12303
GO:BP	GO:0050796	regulation of insulin secretion	768449, 408185, 416457, 395807, 418327, 424325, 395713, 395237, 770226, 417624, 396166, 395472, 416567, 414344, 373915, 421577, 396196, 396272, 427687, 423420, 429022, 770233, 374064, 373902, 423098, 419422	0.48489	92	2692	26	12952
GO:MF	GO:0008081	phosphoric diester hydrolase activity	424214, 419077, 415619, 420416, 416730, 420029, 770488, 769860, 417719, 423014, 770663, 424986, 418673, 415455, 395091, 427687, 418185, 419070, 419175, 776223, 420361	0.489034	72	2549	21	12303
GO:MF	GO:0015925	galactosidase activity	429037, 422188, 395128	0.489998	5	2549	3	12303
GO:MF	GO:1990814	DNA/DNA annealing activity	424611, 415577, 378910	0.489998	5	2549	3	12303
GO:MF	GO:0016861	intramolecular oxidoreductase activity, interconverting aldoses and ketoses	415783, 107049831, 396435	0.489998	5	2549	3	12303
GO:MF	GO:0016888	DNA endonuclease activity, producing 5'-phosphomonoesters	424727, 423688, 421951, 769677	0.489998	8	2549	4	12303
GO:MF	GO:0046912	acyltransferase activity, acyl groups converted into alkyl on transfer	396379, 100858903, 395373	0.489998	5	2549	3	12303
GO:MF	GO:0019136	deoxynucleoside kinase activity	770922, 395719, 422648	0.489998	5	2549	3	12303
GO:MF	GO:0008483	transaminase activity	415746, 426962, 416374, 418193, 426430, 427263, 396533	0.489998	18	2549	7	12303
GO:MF	GO:0015658	branched-chain amino acid transmembrane transporter activity	100857521, 427139, 415832	0.489998	5	2549	3	12303
GO:MF	GO:0016724	oxidoreductase activity, acting on metal ions, oxygen as acceptor	422168, 418998, 771940	0.489998	5	2549	3	12303
GO:MF	GO:0001161	intronic transcription regulatory region sequence-specific DNA binding	429506, 421489, 424912, 421724	0.489998	8	2549	4	12303
GO:MF	GO:0008649	rRNA methyltransferase activity	418277, 419800, 772219, 418292, 427157, 768974, 419943	0.489998	18	2549	7	12303
GO:MF	GO:0015297	antiporter activity	418845, 417842, 428005, 428427, 424188, 395759, 395675, 415832, 425403, 419356, 415768, 424772, 422898, 769199, 428369, 428262, 419306, 428731, 419789, 422649, 425441, 101748788, 772279, 395760, 419837	0.489998	89	2549	25	12303
GO:MF	GO:0019838	growth factor binding	373987, 424325, 378783, 395568, 422620, 770488, 396494, 417374, 395107, 424770, 374128, 395742, 419088, 421461, 424220, 396243, 396315, 395294, 374271, 395454, 396000, 374196, 395560, 408184, 418715	0.489998	89	2549	25	12303
GO:MF	GO:0019206	nucleoside kinase activity	770922, 395719, 771901, 422648	0.489998	8	2549	4	12303
GO:MF	GO:0001849	complement component C1q complex binding	395538, 421234, 548626	0.489998	5	2549	3	12303
GO:MF	GO:0004415	hyalurononglucosaminidase activity	100859903, 427250, 426739, 415476	0.489998	8	2549	4	12303
GO:MF	GO:0019841	retinol binding	396166, 416454, 415492	0.489998	5	2549	3	12303
GO:MF	GO:0001648	proteinase-activated receptor activity	768449, 416197, 427212	0.489998	5	2549	3	12303
GO:MF	GO:0004322	ferroxidase activity	422168, 418998, 771940	0.489998	5	2549	3	12303
GO:MF	GO:0008035	high-density lipoprotein particle binding	416814, 428164, 424059	0.489998	5	2549	3	12303
GO:MF	GO:0005222	intracellularly cAMP-activated cation channel activity	427478, 770384, 431590	0.489998	5	2549	3	12303
GO:MF	GO:0032135	DNA insertion or deletion binding	373984, 378799, 421291	0.489998	5	2549	3	12303
GO:MF	GO:0016638	oxidoreductase activity, acting on the CH-NH2 group of donors	419533, 101751055, 374222, 100857383, 396474, 426411, 425986	0.489998	18	2549	7	12303
GO:MF	GO:0043426	MRF binding	418818, 416108, 101750689	0.489998	5	2549	3	12303
GO:MF	GO:0043515	kinetochore binding	421849, 395316, 416172	0.489998	5	2549	3	12303
GO:MF	GO:0030020	extracellular matrix structural constituent conferring tensile strength	418378, 396243, 396340	0.489998	5	2549	3	12303
GO:MF	GO:0070492	oligosaccharide binding	419533, 373917, 396491	0.489998	5	2549	3	12303
GO:MF	GO:0005436	sodium:phosphate symporter activity	426250, 395131, 395402	0.489998	5	2549	3	12303
GO:MF	GO:0031005	filamin binding	420224, 416460, 417623, 395156, 428768	0.489998	11	2549	5	12303
GO:MF	GO:0097001	ceramide binding	395498, 428164, 396394, 416320, 420731	0.489998	11	2549	5	12303
GO:MF	GO:0000900	mRNA regulatory element binding translation repressor activity	416363, 416520, 421060	0.489998	5	2549	3	12303
GO:MF	GO:0015193	L-proline transmembrane transporter activity	770250, 416277, 769612	0.489998	5	2549	3	12303
GO:MF	GO:0015057	thrombin-activated receptor activity	768449, 416197, 427212	0.489998	5	2549	3	12303
GO:MF	GO:0019865	immunoglobulin binding	373917, 419031, 374117	0.489998	5	2549	3	12303
GO:MF	GO:0016675	oxidoreductase activity, acting on a heme group of donors	63549467, 63549489, 63549487	0.489998	5	2549	3	12303
GO:MF	GO:0004867	serine-type endopeptidase inhibitor activity	423989, 427942, 107051508, 427584, 421543, 423132, 768734, 396548, 417561, 424805, 396297, 420576, 419111, 416990, 418254, 420138, 420896, 420895, 396228, 421862	0.489998	68	2549	20	12303
GO:MF	GO:0001846	opsonin binding	395538, 407089, 421234, 548626	0.489998	8	2549	4	12303
GO:BP	GO:0031098	stress-activated protein kinase signaling cascade	395274, 373920, 771715, 422003, 424598, 423778, 416057, 425530, 430534, 427756, 417445, 430729	0.492735	36	2692	12	12952
GO:BP	GO:0046847	filopodium assembly	421003, 771715, 417374, 427955, 101750199, 101749223, 423875, 395701, 420505, 424835, 395560, 421422	0.492735	36	2692	12	12952
GO:MF	GO:0035091	phosphatidylinositol binding	416546, 395321, 417409, 417485, 427211, 420416, 416468, 396049, 396263, 418854, 374075, 422889, 421966, 419910, 415679, 422553, 417391, 422355, 421908, 423252, 424986, 416577, 415398, 423876, 416436, 420628, 423276, 416196, 428635, 427687, 415492, 374060, 396423, 396297, 417437, 427625, 417643, 424758, 426884, 421864, 107052797, 420880, 100859439, 427546, 423088, 418181, 770683, 396394, 421260, 4…	0.49497	197	2549	50	12303
GO:MF	GO:0004222	metalloendopeptidase activity	121108129, 417794, 427160, 419733, 419407, 768711, 396483, 415515, 420537, 416291, 396466, 100859804, 424623, 426398, 396116, 422060, 416080, 423946, 107057394, 427428, 415570, 769222, 427971, 428282, 417523, 386583	0.50097	94	2549	26	12303
GO:CC	GO:0000152	nuclear ubiquitin ligase complex	416838, 416842, 374139, 373983, 101752246, 429159, 424010, 396086, 427287, 100859413, 424563	0.501589	35	2878	11	14220
GO:BP	GO:0010511	regulation of phosphatidylinositol biosynthetic process	395581, 374128, 374196	0.50163	5	2692	3	12952
GO:BP	GO:0006558	L-phenylalanine metabolic process	426335, 415482, 423374	0.50163	5	2692	3	12952
GO:BP	GO:0042402	biogenic amine catabolic process	416783, 424298, 100857693, 422934, 416370	0.50163	11	2692	5	12952
GO:BP	GO:0072078	nephron tubule morphogenesis	100316920, 396413, 395327, 416553, 420122, 421543, 396282, 777580, 769039, 395166, 769490, 421064, 373975, 422535, 395483, 770863, 428148, 101747322	0.50163	60	2692	18	12952
GO:BP	GO:2000819	regulation of nucleotide-excision repair	418152, 425530, 395724	0.50163	5	2692	3	12952
GO:BP	GO:2000644	regulation of receptor catabolic process	420841, 396297, 426955, 419145	0.50163	8	2692	4	12952
GO:BP	GO:0006544	glycine metabolic process	416520, 769879, 374222, 424381	0.50163	8	2692	4	12952
GO:BP	GO:0043542	endothelial cell migration	421928, 373987, 693255, 420599, 374166, 415783, 423418, 396134, 419533, 420744, 396413, 373967, 416814, 395625, 395734, 374128, 395742, 421543, 395871, 395349, 426771, 395303, 100857380, 417892, 419444, 416636, 419175, 395724, 428201, 418041, 396235, 771738, 374068, 395560, 396287, 418908, 102725543, 415360, 420476, 414849	0.50163	152	2692	40	12952
GO:BP	GO:0007043	cell-cell junction assembly	395241, 429506, 422842, 424990, 415883, 429337, 373911, 418130, 424519, 421543, 414842, 416460, 421548, 770560, 396526, 373902, 374068, 419736, 422268, 396026, 771243, 424983, 414849	0.50163	81	2692	23	12952
GO:BP	GO:0006563	L-serine metabolic process	417540, 416520, 424381, 427263	0.50163	8	2692	4	12952
GO:BP	GO:0043583	ear development	417813, 395432, 422108, 374202, 421003, 418893, 100858074, 396110, 418824, 771523, 420744, 100316920, 396225, 396413, 416027, 421775, 418161, 373941, 428231, 427255, 395686, 374046, 419088, 395179, 395584, 772163, 107055308, 396282, 769039, 395166, 395950, 107052707, 378788, 421718, 396291, 420442, 771718, 693248, 423644, 395389, 396266, 374106, 427549, 373969	0.50163	169	2692	44	12952
GO:BP	GO:0009968	negative regulation of signal transduction	421928, 427376, 395828, 395432, 723789, 427107, 422108, 416457, 431400, 417898, 415705, 373987, 424168, 427449, 373931, 421003, 419077, 420850, 423129, 395538, 421507, 420946, 424581, 424716, 770805, 419242, 419388, 100859365, 415817, 423418, 416660, 395445, 396452, 415619, 415927, 396134, 417554, 420744, 373917, 422531, 424492, 415883, 771715, 769876, 395237, 429337, 426312, 373967, 422003, 4243…	0.50163	841	2692	193	12952
GO:BP	GO:0072177	mesonephric duct development	100316920, 416553, 421064, 770863	0.50163	8	2692	4	12952
GO:BP	GO:0071320	cellular response to cAMP	427478, 426888, 415402, 395701, 424220, 770384, 431590, 395695, 420384, 101747322	0.50163	29	2692	10	12952
GO:BP	GO:0009177	pyrimidine deoxyribonucleoside monophosphate biosynthetic process	416520, 421060, 769338	0.50163	5	2692	3	12952
GO:BP	GO:0003382	epithelial cell morphogenesis	429506, 416083, 396134, 419731, 416824, 428201, 374068, 422268, 422165	0.50163	25	2692	9	12952
GO:BP	GO:0051231	spindle elongation	395823, 415567, 426884	0.50163	5	2692	3	12952
GO:BP	GO:0009065	glutamine family amino acid catabolic process	395807, 415482, 101751055, 426430, 770734, 423272, 396533	0.50163	18	2692	7	12952
GO:BP	GO:0042796	snRNA transcription by RNA polymerase III	415550, 418071, 415378	0.50163	5	2692	3	12952
GO:BP	GO:0009068	aspartate family amino acid catabolic process	101750333, 423628, 422034, 396533	0.50163	8	2692	4	12952
GO:BP	GO:0009069	serine family amino acid metabolic process	417540, 416520, 769879, 424716, 374222, 424381, 427263	0.50163	18	2692	7	12952
GO:BP	GO:0006222	UMP biosynthetic process	771849, 420942, 415876, 771901	0.50163	8	2692	4	12952
GO:BP	GO:0009070	serine family amino acid biosynthetic process	417540, 416520, 424716, 424381, 427263	0.50163	11	2692	5	12952
GO:BP	GO:0009113	purine nucleobase biosynthetic process	395315, 416520, 419194, 427977	0.50163	8	2692	4	12952
GO:BP	GO:0072028	nephron morphogenesis	100316920, 396413, 395327, 416553, 420122, 421543, 396282, 777580, 769039, 395166, 769490, 421064, 373975, 427718, 422535, 395483, 770863, 428148, 101747322	0.50163	64	2692	19	12952
GO:BP	GO:0006047	UDP-N-acetylglucosamine metabolic process	416754, 426962, 421841, 422772	0.50163	8	2692	4	12952
GO:BP	GO:0090092	regulation of transmembrane receptor protein serine/threonine kinase signaling pathway	395828, 395432, 373987, 424168, 427449, 421507, 424581, 419388, 100859365, 395713, 420744, 395237, 396225, 426312, 396361, 415533, 396353, 419896, 417104, 422756, 422553, 421461, 395584, 769039, 396474, 395887, 770560, 396297, 422535, 428413, 771738, 427809, 374068, 770863, 415738, 396188, 374062, 395822, 396104, 415954, 100857572, 100857974, 429784, 424315, 421862	0.50163	174	2692	45	12952
GO:BP	GO:0042939	tripeptide transport	422108, 424947, 428731, 770495	0.50163	8	2692	4	12952
GO:BP	GO:0051179	localization	768449, 421928, 374150, 417997, 420074, 427376, 395736, 395432, 396193, 424872, 421489, 422108, 396114, 421965, 416886, 423450, 421858, 408185, 416457, 374103, 100857161, 422040, 771559, 415705, 427649, 417160, 373987, 374202, 422162, 396550, 415413, 395807, 418327, 416575, 424168, 63549491, 418845, 100859449, 373920, 425009, 427449, 422012, 424325, 424827, 101749876, 418573, 102723171, 396529, 4…	0.50163	3503	2692	761	12952
GO:BP	GO:0051131	chaperone-mediated protein complex assembly	395241, 423214, 100859133, 423463, 417846, 396188, 395722	0.50163	18	2692	7	12952
GO:BP	GO:0071474	cellular hyperosmotic response	422898, 418443, 420384, 396371	0.50163	8	2692	4	12952
GO:BP	GO:0051299	centrosome separation	423809, 428167, 416597, 374260, 421376	0.50163	11	2692	5	12952
GO:BP	GO:0009174	pyrimidine ribonucleoside monophosphate biosynthetic process	771849, 420942, 415876, 771901	0.50163	8	2692	4	12952
GO:BP	GO:0008652	amino acid biosynthetic process	417540, 416520, 424716, 107049831, 418193, 424381, 417185, 423976, 426430, 769203, 427263, 419489, 420574, 421918, 396533	0.50163	48	2692	15	12952
GO:BP	GO:0042633	hair cycle	395432, 373976, 396361, 418943, 420938, 373981, 419088, 424220, 771955, 107055308, 396282, 378788, 424836, 771945, 107050775, 396000, 426765, 374269, 428148, 415687, 419778, 421862	0.50163	76	2692	22	12952
GO:BP	GO:0043247	telomere maintenance in response to DNA damage	374246, 419262, 416022, 424975, 428269, 100529062, 424316	0.50163	18	2692	7	12952
GO:BP	GO:0071392	cellular response to estradiol stimulus	416457, 426361, 395237, 396494, 428168, 770560, 396099	0.50163	18	2692	7	12952
GO:BP	GO:0009653	anatomical structure morphogenesis	421928, 374150, 396488, 395241, 417813, 429506, 395782, 395432, 422108, 418378, 431400, 426075, 396406, 776024, 373987, 374202, 422162, 421142, 424168, 428249, 424325, 422842, 418573, 421003, 415702, 378783, 395321, 395852, 395568, 693255, 421507, 101751192, 420931, 425366, 428589, 418893, 373965, 396441, 419012, 422620, 100858074, 428809, 416083, 420599, 395581, 396110, 419205, 373976, 395713, 4…	0.50163	1696	2692	377	12952
GO:BP	GO:0045176	apical protein localization	396133, 396526, 431590, 419736	0.50163	8	2692	4	12952
GO:BP	GO:0007100	mitotic centrosome separation	423809, 428167, 416597, 374260, 421376	0.50163	11	2692	5	12952
GO:BP	GO:0051081	nuclear membrane disassembly	416575, 396252, 424777	0.50163	5	2692	3	12952
GO:BP	GO:0045199	maintenance of epithelial cell apical/basal polarity	422108, 422842, 417104	0.50163	5	2692	3	12952
GO:BP	GO:0007210	serotonin receptor signaling pathway	395581, 416150, 430019, 431581	0.50163	8	2692	4	12952
GO:BP	GO:2000105	positive regulation of DNA-templated DNA replication	422978, 417868, 426254, 100529062, 424507	0.50163	11	2692	5	12952
GO:BP	GO:0090232	positive regulation of spindle checkpoint	421951, 420668, 395134, 422675	0.50163	8	2692	4	12952
GO:BP	GO:0090267	positive regulation of mitotic cell cycle spindle assembly checkpoint	421951, 420668, 395134, 422675	0.50163	8	2692	4	12952
GO:BP	GO:0072282	metanephric nephron tubule morphogenesis	416553, 769039, 395483	0.50163	5	2692	3	12952
GO:BP	GO:2000095	regulation of Wnt signaling pathway, planar cell polarity pathway	427449, 420690, 427234, 770863	0.50163	8	2692	4	12952
GO:BP	GO:0006595	polyamine metabolic process	421755, 428228, 418602, 100857693, 422934	0.50163	11	2692	5	12952
GO:BP	GO:0008156	negative regulation of DNA replication	424777, 378896, 426254, 421642, 421004	0.50163	11	2692	5	12952
GO:BP	GO:0008277	regulation of G protein-coupled receptor signaling pathway	427107, 416457, 415705, 416660, 396134, 429337, 373967, 427644, 101750199, 415750, 395621, 395091, 100859400, 427687, 418185, 419194, 417433, 378912, 772279, 415458, 396057, 395620, 395669	0.50163	80	2692	23	12952
GO:BP	GO:0006596	polyamine biosynthetic process	421755, 428228, 418602, 100857693	0.50163	8	2692	4	12952
GO:BP	GO:0072527	pyrimidine-containing compound metabolic process	428994, 416505, 416520, 771849, 422556, 421060, 420942, 415876, 769338, 395080, 422094, 419531, 395719, 771901, 422648, 424326	0.50163	52	2692	16	12952
GO:BP	GO:0006641	triglyceride metabolic process	428994, 425034, 416814, 426846, 373915, 431066, 419679, 419802, 420442, 419789, 427495, 418589, 416528, 772114, 395417, 421945	0.50163	52	2692	16	12952
GO:BP	GO:0006287	base-excision repair, gap-filling	373984, 404292, 416997	0.50163	5	2692	3	12952
GO:BP	GO:0007288	sperm axoneme assembly	771706, 421767, 423367, 415943, 423879, 419510, 423875, 420505, 427527	0.50163	25	2692	9	12952
GO:BP	GO:0006559	L-phenylalanine catabolic process	426335, 415482, 423374	0.50163	5	2692	3	12952
GO:BP	GO:0061718	glucose catabolic process to pyruvate	396435, 396456, 396017, 374064	0.50163	8	2692	4	12952
GO:BP	GO:0042303	molting cycle	395432, 373976, 396361, 418943, 420938, 373981, 419088, 424220, 771955, 107055308, 396282, 378788, 424836, 771945, 107050775, 396000, 426765, 374269, 428148, 415687, 419778, 421862	0.50163	76	2692	22	12952
GO:BP	GO:0046466	membrane lipid catabolic process	419077, 415619, 100857973, 423714, 770663, 415320, 422188, 423394, 396547, 420361	0.50163	29	2692	10	12952
GO:BP	GO:0070303	negative regulation of stress-activated protein kinase signaling cascade	422003, 416057, 430534	0.50163	5	2692	3	12952
GO:BP	GO:0097254	renal tubular secretion	422108, 419995, 416783, 428201	0.50163	8	2692	4	12952
GO:BP	GO:0046851	negative regulation of bone remodeling	395237, 395962, 424745, 419748	0.50163	8	2692	4	12952
GO:BP	GO:0002246	wound healing involved in inflammatory response	769237, 427212, 396287	0.50163	5	2692	3	12952
GO:BP	GO:0034446	substrate adhesion-dependent cell spreading	421928, 395736, 395538, 396225, 419330, 424391, 422693, 418130, 395871, 416460, 107049666, 416939, 428199, 374060, 396133, 395560, 396478, 416036, 428148, 396127	0.50163	68	2692	20	12952
GO:BP	GO:0030397	membrane disassembly	416575, 396252, 424777	0.50163	5	2692	3	12952
GO:BP	GO:0000022	mitotic spindle elongation	395823, 415567, 426884	0.50163	5	2692	3	12952
GO:BP	GO:0061082	myeloid leukocyte cytokine production	378783, 422720, 772164, 423761, 427756, 374125, 414741, 415298, 424912, 419755	0.50163	29	2692	10	12952
GO:BP	GO:0070848	response to growth factor	421928, 395828, 395432, 373987, 424168, 427449, 424325, 373931, 395852, 421507, 424581, 419388, 100859365, 423418, 395713, 418404, 396512, 415619, 420744, 422316, 770488, 771715, 395237, 396225, 395142, 426312, 396413, 373967, 415533, 396353, 424770, 107052930, 100859339, 395865, 770168, 374128, 419896, 417104, 416567, 415679, 422672, 395742, 422756, 421543, 770043, 422553, 374191, 421461, 415633…	0.50163	421	2692	101	12952
GO:BP	GO:0070371	ERK1 and ERK2 cascade	421928, 395432, 422108, 396114, 416457, 396406, 415705, 425103, 101749531, 419012, 101750513, 395581, 420744, 770488, 771715, 396413, 396494, 395145, 768618, 107052930, 374128, 395742, 373906, 427756, 395701, 395584, 770109, 396196, 777580, 415455, 422044, 416939, 414741, 427718, 428431, 395724, 415298, 422535, 374135, 396133, 374196, 427212, 420999, 416555, 420332	0.50163	173	2692	45	12952
GO:BP	GO:0000055	ribosomal large subunit export from nucleus	396193, 425009, 422642	0.50163	5	2692	3	12952
GO:BP	GO:0048008	platelet-derived growth factor receptor signaling pathway	422108, 415619, 770488, 395962, 768618, 423714, 374128, 415398, 396474, 374196, 395560, 770683, 420996, 426791	0.50163	44	2692	14	12952
GO:BP	GO:1902548	negative regulation of cellular response to vascular endothelial growth factor stimulus	395584, 426771, 417892, 427428, 404671	0.50163	11	2692	5	12952
GO:BP	GO:0015879	carnitine transport	100857521, 416327, 416328	0.50163	5	2692	3	12952
GO:BP	GO:0000165	MAPK cascade	421928, 395432, 723789, 422108, 396114, 408185, 416457, 396406, 415705, 395274, 373920, 418573, 425103, 101749531, 378783, 693255, 419012, 101750513, 417485, 395581, 417554, 420744, 770488, 415883, 771715, 396413, 396494, 422003, 424391, 422720, 424598, 395962, 423778, 418943, 776013, 395097, 395145, 768618, 395670, 107052930, 428386, 100859339, 416057, 374128, 419521, 426986, 395742, 430610, 373…	0.50163	426	2692	102	12952
GO:BP	GO:0046135	pyrimidine nucleoside catabolic process	771849, 422556, 420942, 424326	0.50163	8	2692	4	12952
GO:BP	GO:0000462	maturation of SSU-rRNA from tricistronic rRNA transcript (SSU-rRNA, 5.8S rRNA, LSU-rRNA)	422644, 427222, 423355, 417405, 419927	0.50163	11	2692	5	12952
GO:BP	GO:0000479	endonucleolytic cleavage of tricistronic rRNA transcript (SSU-rRNA, 5.8S rRNA, LSU-rRNA)	427222, 423355, 425985	0.50163	5	2692	3	12952
GO:BP	GO:0036446	myofibroblast differentiation	420232, 396495, 419088, 374191	0.50163	8	2692	4	12952
GO:BP	GO:0071072	negative regulation of phospholipid biosynthetic process	374128, 374196, 426955	0.50163	5	2692	3	12952
GO:BP	GO:0010984	regulation of lipoprotein particle clearance	420841, 426846, 396297, 373902	0.50163	8	2692	4	12952
GO:BP	GO:0016064	immunoglobulin mediated immune response	374246, 418404, 396191, 374075, 395472, 427756, 378799, 421505, 374010, 414741, 416015, 424912, 424745, 417408, 424316, 424059, 416586, 421291	0.50163	60	2692	18	12952
GO:BP	GO:0141091	transforming growth factor beta receptor superfamily signaling pathway	395828, 395432, 373987, 424168, 427449, 424325, 373931, 421507, 424581, 419388, 100859365, 395713, 396512, 415619, 420744, 395237, 396225, 395142, 426312, 396361, 415533, 396353, 395865, 419896, 417104, 422756, 422553, 374191, 421461, 395584, 417669, 396243, 769039, 396474, 770560, 396297, 421711, 422535, 428413, 427809, 395470, 374068, 770863, 415738, 396188, 374062, 395822, 396104, 417831, 4159…	0.50163	221	2692	56	12952
GO:BP	GO:1903726	negative regulation of phospholipid metabolic process	374128, 374196, 426955	0.50163	5	2692	3	12952
GO:BP	GO:0034775	glutathione transmembrane transport	424947, 428731, 770495	0.50163	5	2692	3	12952
GO:BP	GO:0002468	dendritic cell antigen processing and presentation	373987, 768821, 414741	0.50163	5	2692	3	12952
GO:BP	GO:0035443	tripeptide transmembrane transport	424947, 428731, 770495	0.50163	5	2692	3	12952
GO:BP	GO:0060770	negative regulation of epithelial cell proliferation involved in prostate gland development	419865, 417561, 374106	0.50163	5	2692	3	12952
GO:BP	GO:0002381	immunoglobulin production involved in immunoglobulin-mediated immune response	374246, 418404, 396191, 374075, 378799, 421505, 374010, 416015, 424912, 417408, 424316, 424059, 421291	0.50163	40	2692	13	12952
GO:BP	GO:0050708	regulation of protein secretion	768449, 408185, 416457, 395807, 418327, 424325, 395713, 416647, 771715, 395237, 770226, 417624, 395145, 396166, 395472, 416567, 414344, 415750, 418533, 373915, 421577, 428725, 396196, 396272, 427687, 427430, 423420, 429022, 100857269, 770233, 374064, 395805, 373902, 427212, 423098, 395822, 419422, 414142, 404671	0.50163	148	2692	39	12952
GO:BP	GO:0060718	chorionic trophoblast cell differentiation	422978, 417868, 100857572	0.50163	5	2692	3	12952
GO:BP	GO:0046666	retinal cell programmed cell death	396488, 396413, 396282	0.50163	5	2692	3	12952
GO:BP	GO:1903232	melanosome assembly	429879, 428095, 421616	0.50163	5	2692	3	12952
GO:BP	GO:0098801	regulation of renal system process	422108, 373911, 416636, 428201, 427212	0.50163	11	2692	5	12952
GO:BP	GO:0035878	nail development	417374, 771955, 378788, 417793	0.50163	8	2692	4	12952
GO:BP	GO:0030177	positive regulation of Wnt signaling pathway	395432, 723789, 431400, 427449, 418573, 427152, 420271, 395237, 426312, 396413, 396494, 395865, 415750, 424354, 426771, 416022, 100857958, 427234, 428413, 770863, 419798, 769377, 421157, 415520, 421422, 373969	0.50163	93	2692	26	12952
GO:BP	GO:0019724	B cell mediated immunity	374246, 418404, 396191, 374075, 395472, 427756, 378799, 421505, 374010, 414741, 416015, 424912, 424745, 417408, 424316, 424059, 416586, 421291	0.50163	60	2692	18	12952
GO:BP	GO:0035090	maintenance of apical/basal cell polarity	422108, 422842, 417104	0.50163	5	2692	3	12952
GO:BP	GO:0050673	epithelial cell proliferation	421928, 395432, 408185, 431400, 373987, 101749531, 770238, 395581, 418404, 395844, 419533, 421168, 771523, 420744, 415883, 100316920, 395237, 429337, 426312, 396413, 396494, 416814, 424201, 395962, 374139, 419865, 395625, 374128, 396135, 395742, 373935, 424220, 395303, 422728, 100857380, 769039, 417561, 422044, 396482, 420164, 374271, 426739, 419444, 423017, 374060, 421983, 770560, 770233, 420154…	0.50163	293	2692	72	12952
GO:BP	GO:0002318	myeloid progenitor cell differentiation	378783, 419789, 395724, 419736	0.50163	8	2692	4	12952
GO:BP	GO:0030111	regulation of Wnt signaling pathway	395432, 723789, 422108, 431400, 427449, 418573, 373931, 427152, 420271, 422531, 395237, 426312, 396413, 396494, 420690, 373911, 395865, 395234, 415750, 429363, 419088, 424623, 421577, 417669, 424354, 426771, 415568, 396164, 374017, 424435, 427588, 416022, 378788, 374060, 100857874, 100857958, 417385, 770560, 427234, 426765, 428413, 423604, 770863, 419798, 374062, 769377, 417793, 768576, 395153, 4…	0.50163	222	2692	56	12952
GO:BP	GO:0019694	alkanesulfonate metabolic process	769879, 395267, 424381	0.50163	5	2692	3	12952
GO:BP	GO:1903670	regulation of sprouting angiogenesis	373987, 425366, 420744, 396413, 396456, 424435, 100859610, 395586, 395724, 420476	0.50163	29	2692	10	12952
GO:BP	GO:0019530	taurine metabolic process	769879, 395267, 424381	0.50163	5	2692	3	12952
GO:BP	GO:0030149	sphingolipid catabolic process	419077, 415619, 100857973, 423714, 770663, 415320, 422188, 423394, 420361	0.50163	25	2692	9	12952
GO:BP	GO:0019377	glycolipid catabolic process	100857973, 415320, 422188, 423394, 396547	0.50163	11	2692	5	12952
GO:BP	GO:1902950	regulation of dendritic spine maintenance	395736, 396452, 415750	0.50163	5	2692	3	12952
GO:BP	GO:0002604	regulation of dendritic cell antigen processing and presentation	373987, 768821, 414741	0.50163	5	2692	3	12952
GO:BP	GO:0031334	positive regulation of protein-containing complex assembly	101752206, 427447, 396134, 373917, 396191, 423778, 374075, 427642, 373906, 395871, 417367, 424623, 424777, 420800, 420225, 378896, 419069, 373945, 423463, 416962, 423458, 422745, 417499, 374068, 395695, 427616, 417869, 374106, 395722, 771476, 395669	0.50163	114	2692	31	12952
GO:BP	GO:0032534	regulation of microvillus assembly	418818, 424986, 769475	0.50163	5	2692	3	12952
GO:BP	GO:0031507	heterochromatin formation	420023, 418494, 426361, 422457, 417460, 417406, 423721, 100857391, 100529062, 420154, 424912, 424316, 423083, 693250, 396285, 417275, 423750, 417947, 374037, 396222, 423488	0.50163	72	2692	21	12952
GO:BP	GO:0001501	skeletal system development	429506, 395782, 374202, 428249, 395852, 100859903, 428809, 417998, 373976, 415619, 420271, 693261, 419533, 100125976, 421633, 771523, 100316920, 395237, 395818, 426312, 396413, 424391, 419759, 395107, 395327, 423714, 373941, 100859339, 374223, 416553, 777583, 428543, 419521, 374046, 374039, 430698, 419346, 418154, 395829, 428075, 415320, 424685, 395594, 396243, 418195, 420628, 417445, 424654, 395…	0.50163	359	2692	87	12952
GO:BP	GO:0032959	inositol trisphosphate biosynthetic process	396114, 416457, 428209	0.50163	5	2692	3	12952
GO:BP	GO:1901071	glucosamine-containing compound metabolic process	107051963, 416754, 770257, 422772	0.50163	8	2692	4	12952
GO:BP	GO:1900746	regulation of vascular endothelial growth factor signaling pathway	770043, 415633, 395584, 426771, 417892, 420476, 404671	0.50163	18	2692	7	12952
GO:BP	GO:0032799	low-density lipoprotein receptor particle metabolic process	420841, 396297, 426955	0.50163	5	2692	3	12952
GO:BP	GO:0010867	positive regulation of triglyceride biosynthetic process	416814, 373915, 419679	0.50163	5	2692	3	12952
GO:BP	GO:0032802	low-density lipoprotein particle receptor catabolic process	420841, 396297, 426955	0.50163	5	2692	3	12952
GO:BP	GO:1904760	regulation of myofibroblast differentiation	420232, 419088, 374191	0.50163	5	2692	3	12952
GO:BP	GO:0001867	complement activation, lectin pathway	423132, 407089, 407088	0.50163	5	2692	3	12952
GO:BP	GO:1902022	L-lysine transport	423456, 419472, 422213	0.50163	5	2692	3	12952
GO:BP	GO:0032803	regulation of low-density lipoprotein particle receptor catabolic process	420841, 396297, 426955	0.50163	5	2692	3	12952
GO:BP	GO:0090435	protein localization to nuclear envelope	416575, 418213, 396222, 427443	0.50163	8	2692	4	12952
GO:BP	GO:0032459	regulation of protein oligomerization	415750, 417367, 417355	0.50163	5	2692	3	12952
GO:BP	GO:0071211	protein targeting to vacuole involved in autophagy	770805, 395853, 395722	0.50163	5	2692	3	12952
GO:BP	GO:0040018	positive regulation of multicellular organism growth	395097, 395701, 396282, 396291, 396423, 415318, 395939, 408184, 107053103	0.50163	25	2692	9	12952
GO:BP	GO:0032392	DNA geometric change	396482, 378910, 395724	0.50163	5	2692	3	12952
GO:BP	GO:0050954	sensory perception of mechanical stimulus	422108, 424168, 770081, 421003, 378783, 422977, 416624, 418824, 421775, 100859339, 100858447, 427255, 424466, 374046, 395179, 395584, 772163, 415320, 124416952, 395476, 396217, 424836, 771718, 395895, 424805, 423644, 396000, 415458, 416610, 415476, 374106	0.50163	114	2692	31	12952
GO:BP	GO:0032873	negative regulation of stress-activated MAPK cascade	422003, 416057, 430534	0.50163	5	2692	3	12952
GO:BP	GO:0001547	antral ovarian follicle growth	100859339, 396099, 424315, 548626	0.50163	8	2692	4	12952
GO:BP	GO:0048514	blood vessel morphogenesis	421928, 395782, 395432, 431400, 373987, 424168, 693255, 425366, 373965, 422620, 420599, 395713, 396495, 419533, 426888, 422978, 420744, 422316, 429337, 426312, 396413, 373967, 422720, 395625, 373983, 395734, 417868, 421058, 423714, 373941, 100859339, 374223, 395865, 416567, 418818, 422672, 395742, 373981, 416905, 415633, 395584, 770109, 415485, 107055308, 396456, 426771, 415377, 395303, 395594, 1…	0.50163	395	2692	95	12952
GO:BP	GO:0060437	lung growth	395432, 420271, 395584	0.50163	5	2692	3	12952
GO:BP	GO:0032655	regulation of interleukin-12 production	373987, 395538, 422720, 395244, 396384, 427687, 425507, 424059, 404671	0.50163	25	2692	9	12952
GO:BP	GO:0048609	multicellular organismal reproductive process	427376, 395782, 771706, 408185, 772054, 395863, 416575, 373931, 421849, 420257, 427953, 378783, 100859903, 420946, 417471, 415855, 421767, 404533, 423504, 395570, 422101, 423367, 415620, 424990, 415400, 396277, 395237, 415943, 373967, 396361, 427468, 419356, 395962, 419269, 416527, 378893, 421242, 423879, 417938, 395327, 419510, 423714, 100859339, 396329, 396166, 420938, 417460, 416291, 417921, 4…	0.50163	418	2692	100	12952
GO:BP	GO:0060512	prostate gland morphogenesis	374150, 395432, 395237, 426312, 420164, 374269, 396099, 101747696, 422165	0.50163	25	2692	9	12952
GO:BP	GO:0038063	collagen-activated tyrosine kinase receptor signaling pathway	422350, 417256, 422348, 419748	0.50163	8	2692	4	12952
GO:BP	GO:0032615	interleukin-12 production	373987, 395538, 422720, 395244, 396384, 427687, 425507, 424059, 404671	0.50163	25	2692	9	12952
GO:BP	GO:0061621	canonical glycolysis	396435, 396456, 396017, 374064	0.50163	8	2692	4	12952
GO:BP	GO:0170035	L-amino acid catabolic process	395807, 101750333, 416520, 426335, 415482, 101751055, 423374, 423628, 416035, 422034, 426430, 770734, 423272, 396533	0.50163	44	2692	14	12952
GO:BP	GO:0032101	regulation of response to external stimulus	396488, 395241, 395736, 395432, 408185, 416457, 771559, 396406, 373987, 418430, 417122, 421003, 772097, 395538, 770805, 419014, 423989, 421821, 374166, 417193, 427447, 423418, 418404, 418418, 396495, 396134, 374141, 100125976, 417554, 101752250, 395971, 417719, 396413, 373967, 422003, 422720, 769919, 771173, 771768, 422262, 423778, 395342, 374075, 395625, 768501, 421058, 428386, 768673, 421351, 3…	0.50163	576	2692	135	12952
GO:BP	GO:1901881	positive regulation of protein depolymerization	422842, 396263, 396423, 422745, 395669	0.50163	11	2692	5	12952
GO:BP	GO:0048165	fused antrum stage	100859339, 424315, 548626	0.50163	5	2692	3	12952
GO:BP	GO:0010829	negative regulation of D-glucose transmembrane transport	396318, 416567, 424907, 107049501, 424341	0.50163	11	2692	5	12952
GO:BP	GO:0038065	collagen-activated signaling pathway	422350, 100857227, 417256, 422348, 419748	0.50163	11	2692	5	12952
GO:BP	GO:0010623	programmed cell death involved in cell development	396488, 378783, 396413, 395101, 395857, 396028, 396282	0.50163	18	2692	7	12952
GO:BP	GO:0010595	positive regulation of endothelial cell migration	421928, 373987, 420599, 374166, 415783, 423418, 396134, 396413, 395734, 374128, 395742, 421543, 395871, 426771, 395303, 419444, 419175, 396235, 771738, 395560, 396287, 420476	0.50163	76	2692	22	12952
GO:BP	GO:0032490	detection of molecule of bacterial origin	416814, 100857380, 420189	0.50163	5	2692	3	12952
GO:BP	GO:0071496	cellular response to external stimulus	395274, 421003, 693255, 395090, 422720, 423778, 396384, 395857, 422599, 374260, 420384	0.501917	33	2692	11	12952
GO:BP	GO:0014909	smooth muscle cell migration	770488, 373967, 768618, 428386, 374128, 424220, 396282, 415430, 374196, 420996, 426791	0.501917	33	2692	11	12952
GO:BP	GO:0071260	cellular response to mechanical stimulus	395274, 421003, 693255, 395090, 422720, 423778, 396384, 395857, 422599, 374260, 420384	0.501917	33	2692	11	12952
GO:BP	GO:0006805	xenobiotic metabolic process	423450, 416880, 428809, 100859347, 417981, 424033, 415377, 424071, 416454, 423870, 423881	0.501917	33	2692	11	12952
GO:BP	GO:0030336	negative regulation of cell migration	421928, 395828, 395736, 422108, 373987, 420232, 424325, 417122, 693255, 418418, 415883, 395237, 426312, 396413, 373967, 418140, 395734, 768618, 768501, 421058, 428386, 429090, 395871, 415633, 373935, 424220, 396282, 417892, 374192, 427687, 419160, 419194, 415430, 414741, 421711, 428201, 418041, 418908, 415360, 395153, 417869, 417523, 424315	0.502497	166	2692	43	12952
GO:BP	GO:0040013	negative regulation of locomotion	421928, 395828, 395736, 427107, 422108, 408185, 373987, 420232, 424325, 417122, 693255, 418418, 415883, 395237, 426312, 396413, 373967, 422693, 418140, 395734, 768618, 768501, 421058, 428386, 429090, 395871, 415633, 373935, 424220, 396282, 417892, 374192, 427687, 419160, 419194, 415430, 414741, 421711, 428201, 418041, 418908, 415360, 395153, 417869, 417523, 424315	0.502497	179	2692	46	12952
GO:MF	GO:0016298	lipase activity	424214, 419077, 425034, 415619, 420416, 416730, 420029, 770488, 417719, 423014, 374075, 417031, 426846, 770663, 431066, 424986, 419802, 427687, 417385, 425396, 100858782, 396297, 419175, 121113187, 427495, 428871, 396136, 771574, 396394, 420361	0.506093	111	2549	30	12303
GO:MF	GO:0016651	oxidoreductase activity, acting on NAD(P)H	429474, 63549491, 419012, 417485, 63549492, 423720, 63549470, 374128, 63549495, 374066, 423876, 424445, 427625, 418839, 418052	0.506658	49	2549	15	12303
GO:MF	GO:0098631	cell adhesion mediator activity	100857227, 415407, 427523, 395951, 100858236, 418297, 419736, 396202	0.506658	22	2549	8	12303
GO:MF	GO:0005548	phospholipid transporter activity	431656, 427652, 424490, 423047, 418685, 395498, 418533, 419679, 373945, 417399, 395712, 428164, 422968, 420534	0.506658	45	2549	14	12303
GO:MF	GO:0046982	protein heterodimerization activity	396193, 396205, 415481, 415654, 421626, 771493, 693255, 395188, 395911, 421401, 395570, 100113359, 395713, 426361, 417554, 396277, 429810, 395670, 415768, 374128, 424010, 107049462, 100858071, 418533, 422053, 421716, 417957, 424747, 415320, 429558, 420979, 396282, 423721, 395614, 100857391, 416108, 428167, 415784, 374196, 421086, 419736, 396129, 428333, 107054985, 100859439, 417275, 101750689, 41…	0.508627	202	2549	51	12303
GO:BP	GO:0000077	DNA damage checkpoint signaling	416575, 422608, 374246, 396142, 421373, 427432, 396252, 373983, 418504, 418874, 416868, 378799, 424777, 415577, 415548, 419566, 415684, 100857391, 428223, 100857506, 374260	0.509931	73	2692	21	12952
GO:BP	GO:0090407	organophosphate biosynthetic process	107049248, 422129, 429144, 422093, 395315, 396114, 416457, 428994, 422012, 416754, 396248, 416520, 418690, 428427, 100858627, 416521, 418639, 771849, 107055115, 395581, 422454, 426962, 422807, 421060, 420942, 428878, 431201, 416960, 422529, 430557, 418728, 396435, 418549, 431579, 421032, 428209, 100859339, 396379, 374128, 107050147, 423041, 415876, 419908, 415678, 419403, 769146, 424747, 421908, …	0.511913	374	2692	90	12952
GO:BP	GO:0120031	plasma membrane bounded cell projection assembly	424872, 771706, 422108, 417754, 770081, 421003, 415702, 427953, 378783, 419060, 428191, 422746, 421767, 423367, 418960, 424719, 415979, 771715, 422497, 415943, 427456, 418497, 373967, 420690, 417374, 422009, 373911, 416598, 429044, 396263, 417964, 427955, 416527, 421725, 421242, 423879, 107049033, 100859489, 424048, 419510, 427398, 420224, 374242, 418818, 101750199, 424466, 770215, 417921, 101749…	0.512641	392	2692	94	12952
GO:BP	GO:0006687	glycosphingolipid metabolic process	378783, 100857973, 425243, 427335, 421092, 415320, 107055308, 422188, 423394, 418341, 395470, 415687	0.512939	37	2692	12	12952
GO:BP	GO:0050727	regulation of inflammatory response	408185, 416457, 419014, 417193, 427447, 418404, 396495, 100125976, 101752250, 395971, 417719, 422003, 771768, 768501, 768673, 418511, 415750, 417367, 374191, 422828, 415377, 768555, 100858651, 423769, 395476, 427430, 419194, 374268, 768990, 374136, 415298, 424912, 427428, 396235, 373902, 374068, 396099, 417332, 419422, 419692, 395299, 424315, 404671, 427549, 419755	0.512939	175	2692	45	12952
GO:BP	GO:0048483	autonomic nervous system development	395852, 373909, 422977, 395713, 769039, 395950, 396107, 396133, 374269, 395483, 396104, 101748577	0.512939	37	2692	12	12952
GO:BP	GO:0048646	anatomical structure formation involved in morphogenesis	421928, 395241, 429506, 395782, 395432, 418378, 431400, 426075, 373987, 374202, 422162, 424168, 422842, 395852, 395568, 693255, 425366, 373965, 422620, 420599, 419205, 395713, 418418, 415619, 396495, 100857227, 419533, 426888, 421633, 422978, 420744, 422316, 100316920, 395237, 396225, 419733, 429337, 395142, 426312, 396413, 373967, 396361, 422720, 417374, 395215, 396263, 419356, 395625, 373983, 3…	0.512939	733	2692	169	12952
GO:BP	GO:0007586	digestion	395432, 408185, 422168, 421401, 416150, 416814, 414885, 100859339, 396166, 427335, 769199, 395701, 428369, 416783, 420628, 777580, 414884, 396291, 396423, 420384	0.512939	69	2692	20	12952
GO:BP	GO:0071466	cellular response to xenobiotic stimulus	423450, 421858, 395807, 373984, 396142, 416880, 428809, 100859347, 396452, 396191, 417981, 424033, 420118, 415377, 424071, 777580, 416454, 423870, 423881, 420332	0.512939	69	2692	20	12952
GO:BP	GO:0051241	negative regulation of multicellular organismal process	374150, 396488, 422062, 427107, 408185, 416457, 431400, 373987, 395863, 424325, 418430, 395538, 693255, 424581, 425366, 419014, 423989, 417998, 420599, 421401, 374166, 423418, 396452, 420271, 415927, 419533, 373917, 415883, 771715, 100316920, 419844, 395237, 395818, 395971, 427790, 420841, 426312, 396494, 396361, 423761, 417971, 395845, 395962, 374139, 422382, 395342, 419865, 374075, 415407, 3951…	0.514982	596	2692	139	12952
GO:CC	GO:0005829	cytosol	421928, 417997, 420218, 427376, 395736, 771902, 429474, 396193, 421489, 395315, 418268, 424214, 421953, 416457, 417898, 426737, 417547, 420232, 395807, 395264, 395863, 416271, 395274, 427758, 373920, 426812, 415724, 422012, 425103, 770081, 420343, 415702, 421226, 396248, 395321, 768655, 419060, 395852, 416807, 395444, 100857489, 416520, 428191, 423129, 395689, 769879, 395538, 396262, 428969, 7687…	0.517466	2445	2878	520	14220
GO:CC	GO:0031391	Elg1 RFC-like complex	424958, 417408	0.517466	3	2878	2	14220
GO:CC	GO:0030424	axon	396488, 408185, 416457, 426737, 422162, 415413, 424168, 395321, 428228, 101750513, 396452, 424188, 772061, 424990, 771715, 395759, 417171, 422026, 424391, 770710, 417020, 421880, 395081, 427955, 415407, 416732, 416567, 422685, 420537, 101750199, 419420, 395179, 395101, 396255, 420277, 395395, 417603, 414884, 430993, 424435, 428146, 419963, 396217, 428552, 428167, 421533, 423463, 396120, 396526, 3…	0.517466	275	2878	65	14220
GO:CC	GO:0031983	vesicle lumen	408185, 396494, 419194	0.517466	6	2878	3	14220
GO:CC	GO:0043230	extracellular organelle	396248, 396197, 396191, 416553, 396166, 420938, 395853, 107055308, 427308, 101747453, 395594, 422044, 415509, 396297, 415692, 420523, 396133, 420384, 424059, 101747287, 395650	0.517466	77	2878	21	14220
GO:CC	GO:0065010	extracellular membrane-bounded organelle	396248, 396197, 396191, 416553, 396166, 420938, 395853, 107055308, 427308, 101747453, 395594, 422044, 415509, 396297, 415692, 420523, 396133, 420384, 424059, 101747287, 395650	0.517466	77	2878	21	14220
GO:CC	GO:0070062	extracellular exosome	396197, 396191, 416553, 396166, 420938, 395853, 107055308, 427308, 101747453, 422044, 396297, 415692, 420523, 396133, 420384, 424059, 101747287	0.517466	61	2878	17	14220
GO:CC	GO:0005784	Sec61 translocon complex	426369, 416604	0.517466	3	2878	2	14220
GO:CC	GO:0030485	smooth muscle contractile fiber	423787, 422535	0.517466	3	2878	2	14220
GO:CC	GO:0044294	dendritic growth cone	423463, 396188	0.517466	3	2878	2	14220
GO:CC	GO:0030906	retromer, cargo-selective complex	416867, 415750	0.517466	3	2878	2	14220
GO:CC	GO:1990752	microtubule end	419968, 395584, 100857732, 424354, 424583, 417869	0.517466	16	2878	6	14220
GO:CC	GO:0005929	cilium	395736, 424872, 422108, 772054, 374202, 421693, 396529, 417754, 420498, 415702, 420257, 427589, 395321, 419060, 428191, 100859903, 770805, 424557, 396549, 431612, 423367, 418960, 424719, 770762, 419780, 415943, 429432, 430019, 427456, 424391, 420690, 422009, 424490, 416598, 428510, 423532, 416527, 422468, 772256, 423879, 107049033, 768501, 100859489, 424048, 395498, 419510, 416824, 100859339, 416…	0.517466	447	2878	102	14220
GO:CC	GO:0032281	AMPA glutamate receptor complex	416419, 427909, 424461, 417429, 396138	0.517466	13	2878	5	14220
GO:CC	GO:0031428	box C/D methylation guide snoRNP complex	426574, 424087	0.517466	3	2878	2	14220
GO:CC	GO:0032301	MutSalpha complex	378799, 421291	0.517466	3	2878	2	14220
GO:CC	GO:0070533	BRCA1-C complex	374246, 373983, 424010	0.517466	6	2878	3	14220
GO:CC	GO:0000015	phosphopyruvate hydratase complex	395689, 396017	0.517466	3	2878	2	14220
GO:CC	GO:0008328	ionotropic glutamate receptor complex	429171, 416419, 427678, 427909, 418174, 424461, 417429, 396138	0.517466	24	2878	8	14220
GO:CC	GO:0030687	preribosome, large subunit precursor	415863, 424089, 425985	0.517466	6	2878	3	14220
GO:CC	GO:0030056	hemidesmosome	417374, 396503	0.517466	3	2878	2	14220
GO:CC	GO:0097124	cyclin A2-CDK2 complex	396172, 100529062	0.517466	3	2878	2	14220
GO:CC	GO:0001940	male pronucleus	396172, 100859394, 424316	0.517466	6	2878	3	14220
GO:CC	GO:0170049	box C/D RNP complex	426574, 424087	0.517466	3	2878	2	14220
GO:CC	GO:0033186	CAF-1 complex	418514, 770217	0.517466	3	2878	2	14220
GO:CC	GO:0071256	translocon complex	426369, 416604	0.517466	3	2878	2	14220
GO:CC	GO:0001726	ruffle	421928, 422108, 770081, 121107543, 100858223, 771715, 396494, 427605, 777583, 415679, 395871, 395701, 421908, 418174, 416167, 419069, 426071, 423760, 373963, 396423, 771172, 417179, 419175, 421607, 421706, 420476, 395669	0.517466	104	2878	27	14220
GO:CC	GO:0034715	pICln-Sm protein complex	776411, 396180, 417916	0.517466	6	2878	3	14220
GO:CC	GO:0090733	tenascin complex	396213, 424435	0.517466	3	2878	2	14220
GO:CC	GO:0022624	proteasome accessory complex	424926, 417425, 426133, 112530294, 416079, 772237, 420017	0.517466	20	2878	7	14220
GO:CC	GO:0005593	FACIT collagen trimer	396524, 396242	0.517466	3	2878	2	14220
GO:CC	GO:0005760	gamma DNA polymerase complex	423688, 404292	0.517466	3	2878	2	14220
GO:CC	GO:0005594	collagen type IX trimer	396524, 396242	0.517466	3	2878	2	14220
GO:CC	GO:0005684	U2-type spliceosomal complex	100859332, 417971, 107049032, 422401, 776411, 426667, 420128, 420402, 415523, 771795, 419556, 428281, 417991, 395298, 419608, 396180, 417916, 771344	0.517466	65	2878	18	14220
GO:CC	GO:0005635	nuclear envelope	417997, 417257, 396193, 416457, 417338, 373984, 395444, 424581, 418690, 418240, 417193, 396452, 771715, 423003, 418021, 417374, 418093, 423761, 107049032, 422501, 426499, 422401, 421484, 421167, 395358, 420201, 416288, 419262, 415792, 424777, 420635, 422982, 100857380, 421202, 423769, 396282, 422934, 395357, 100529062, 396017, 417519, 417923, 417388, 423692, 101751988, 121106451, 374068, 424316, …	0.517466	290	2878	68	14220
GO:CC	GO:0099073	mitochondrion-derived vesicle	415750, 421577	0.517466	3	2878	2	14220
GO:CC	GO:0016011	dystroglycan complex	100859263, 422739, 416251	0.517466	6	2878	3	14220
GO:CC	GO:0016012	sarcoglycan complex	100859263, 422739, 416251	0.517466	6	2878	3	14220
GO:CC	GO:0098797	plasma membrane protein complex	417050, 395274, 424325, 396529, 100859628, 107050029, 417122, 427478, 124417079, 429171, 430463, 421495, 395911, 421866, 417485, 396549, 395301, 421401, 423504, 101752206, 100857227, 416419, 772061, 424180, 771555, 395846, 424412, 427678, 396225, 395142, 396191, 121107589, 416173, 417374, 415832, 100859263, 770226, 768444, 771014, 415698, 395902, 417104, 396062, 429363, 414842, 419744, 106182184,…	0.517466	392	2878	90	14220
GO:CC	GO:0042383	sarcolemma	396529, 395599, 421909, 395759, 768444, 420395, 396548, 422739, 395985, 396292, 428146, 395895, 396297, 396000, 420384, 395760, 416251, 421709, 422637	0.517466	70	2878	19	14220
GO:CC	GO:0097418	neurofibrillary tangle	417020, 395722	0.517466	3	2878	2	14220
GO:CC	GO:0098992	neuronal dense core vesicle	408185, 418327, 423014, 100858468, 768444	0.517466	13	2878	5	14220
GO:CC	GO:0035189	Rb-E2F complex	396142, 418739	0.517466	3	2878	2	14220
GO:CC	GO:0098794	postsynapse	423450, 416457, 416363, 422162, 100859449, 418573, 422289, 770442, 429171, 415396, 423195, 416174, 374166, 416041, 416419, 772061, 421815, 416730, 428878, 427678, 395759, 417719, 396191, 416608, 373911, 770710, 417020, 395643, 427955, 395625, 427605, 416465, 427644, 374001, 420537, 416446, 101750199, 396062, 415750, 419640, 395871, 395853, 415386, 101750255, 423875, 416905, 427909, 423825, 418174…	0.517466	393	2878	91	14220
GO:CC	GO:0097728	9+0 motile cilium	420498, 426452	0.517466	3	2878	2	14220
GO:CC	GO:0030175	filopodium	422108, 421003, 427211, 426888, 396263, 427955, 424855, 101750199, 424108, 101749223, 395701, 395101, 107049013, 396028, 428199, 396423, 431043	0.517466	61	2878	17	14220
GO:CC	GO:0097452	GAIT complex	421831, 374193	0.517466	3	2878	2	14220
GO:CC	GO:0099569	presynaptic cytoskeleton	769533, 396086	0.517466	3	2878	2	14220
GO:CC	GO:0005662	DNA replication factor A complex	420578, 417563, 422401, 419566	0.517466	9	2878	4	14220
GO:CC	GO:0098871	postsynaptic actin cytoskeleton	417766, 101752009, 396526	0.517466	6	2878	3	14220
GO:CC	GO:0150034	distal axon	422162, 415413, 395321, 101750513, 396452, 424188, 771715, 395759, 427955, 416732, 416567, 422685, 419420, 395179, 395101, 396255, 417603, 424435, 428552, 423463, 396526, 396188, 395822, 112532789, 431043, 395535, 418800, 395392	0.517466	108	2878	28	14220
GO:CC	GO:0071821	FANCM-MHF complex	415770, 771417	0.517466	3	2878	2	14220
GO:CC	GO:0002199	zona pellucida receptor complex	421586, 418486, 417846	0.517466	6	2878	3	14220
GO:BP	GO:0030888	regulation of B cell proliferation	422062, 396191, 374075, 419346, 396282, 395476, 395614, 419194, 414741, 424912, 424745, 417408, 373939	0.519684	41	2692	13	12952
GO:BP	GO:0002224	toll-like receptor signaling pathway	418404, 374141, 417554, 422720, 771173, 395244, 396384, 420189, 415623, 426274, 415917, 396099, 424059	0.519684	41	2692	13	12952
GO:BP	GO:0032465	regulation of cytokinesis	416575, 100857489, 422978, 422226, 770336, 421484, 417868, 416220, 424466, 420201, 424519, 423793, 423276, 100857269, 416984, 415318, 426884, 424983	0.520659	61	2692	18	12952
GO:BP	GO:0005977	glycogen metabolic process	415741, 378909, 770899, 426435, 100859133, 395097, 373900, 374223, 422630, 416783, 419789, 416872, 374064, 395724, 417437, 422082, 422637	0.520659	57	2692	17	12952
GO:BP	GO:1903725	regulation of phospholipid metabolic process	395581, 422759, 416814, 374128, 419679, 373902, 374196, 426955	0.520659	22	2692	8	12952
GO:BP	GO:0048864	stem cell development	395852, 420931, 768420, 395581, 395844, 396413, 428340, 374090, 396028, 396282, 769039, 395950, 415430, 396107, 415298, 396133, 395483, 428148	0.520659	61	2692	18	12952
GO:BP	GO:0006693	prostaglandin metabolic process	395863, 427337, 418101, 417193, 100859133, 416783, 414741, 396394	0.520659	22	2692	8	12952
GO:BP	GO:0035115	embryonic forelimb morphogenesis	374202, 373976, 420271, 395844, 771523, 100316920, 395327, 374269	0.520659	22	2692	8	12952
GO:BP	GO:0050709	negative regulation of protein secretion	408185, 418327, 424325, 416647, 395237, 770226, 395145, 373915, 421577, 423420, 100857269, 427212, 395822, 404671	0.520659	45	2692	14	12952
GO:BP	GO:0050789	regulation of biological process	396201, 768449, 421928, 374150, 417997, 396488, 422129, 416223, 420074, 395241, 420218, 427376, 417257, 422062, 395828, 395736, 429506, 417050, 395782, 395432, 417891, 396193, 723789, 424872, 427107, 421489, 422108, 396114, 418268, 424214, 416886, 423450, 421858, 101750586, 428932, 408185, 416457, 431400, 421288, 423289, 770846, 425734, 422445, 374103, 417898, 426075, 396205, 416098, 422512, 7715…	0.520659	7571	2692	1608	12952
GO:BP	GO:0002688	regulation of leukocyte chemotaxis	395736, 396406, 417122, 421003, 395538, 423418, 373967, 396135, 395871, 422828, 374192, 422197, 414741, 425507, 419736, 417523, 424315	0.520659	57	2692	17	12952
GO:BP	GO:0010573	vascular endothelial growth factor production	417122, 395971, 426312, 373983, 395742, 373981, 770043, 415377	0.520659	22	2692	8	12952
GO:BP	GO:1902991	regulation of amyloid precursor protein catabolic process	378791, 396452, 418533, 395303, 395476, 423649, 426955, 395722	0.520659	22	2692	8	12952
GO:BP	GO:0061035	regulation of cartilage development	417998, 415619, 419533, 395818, 419759, 395327, 428543, 418195, 417623, 693248, 396297, 374135, 427428, 415570, 396266, 386583	0.521252	53	2692	16	12952
GO:BP	GO:0043242	negative regulation of protein-containing complex disassembly	426075, 373920, 418824, 420415, 395081, 423225, 101750255, 418174, 396521, 396423, 422745, 395511, 107054985, 769410, 417869, 771476	0.521252	53	2692	16	12952
GO:BP	GO:0001938	positive regulation of endothelial cell proliferation	395432, 431400, 395581, 429337, 396413, 374128, 395742, 395303, 100857380, 396482, 419444, 419175, 396287, 102725543, 420476, 414849	0.521252	53	2692	16	12952
GO:MF	GO:0000400	four-way junction DNA binding	421951, 378799, 415577, 396482, 395724, 421291	0.526214	15	2549	6	12303
GO:MF	GO:0016641	oxidoreductase activity, acting on the CH-NH2 group of donors, oxygen as acceptor	419533, 101751055, 100857383, 396474, 426411, 425986	0.526214	15	2549	6	12303
GO:MF	GO:0031681	G-protein beta-subunit binding	771014, 395621, 420930, 427212, 395620, 771582	0.526214	15	2549	6	12303
GO:MF	GO:0008142	oxysterol binding	395498, 415377, 420442, 100858944, 416320, 114977882	0.526214	15	2549	6	12303
GO:MF	GO:0015144	carbohydrate transmembrane transporter activity	771751, 415402, 416916, 396272, 420308, 112530700, 422414, 420384, 395496	0.527386	26	2549	9	12303
GO:MF	GO:0005452	solute:inorganic anion antiporter activity	418845, 424188, 769199, 428369, 428262, 419789, 422649, 425441, 101748788	0.527386	26	2549	9	12303
GO:MF	GO:0046943	carboxylic acid transmembrane transporter activity	420074, 100857521, 428427, 416041, 427139, 427678, 429106, 415832, 417809, 770250, 416277, 415768, 423456, 420057, 418147, 428369, 420216, 417606, 419679, 428262, 416221, 419472, 428731, 396137, 396138, 429200, 429678, 769612, 420534, 770495, 422213	0.527386	116	2549	31	12303
GO:MF	GO:0086057	voltage-gated calcium channel activity involved in bundle of His cell action potential	768444	0.527421	1	2549	1	12303
GO:MF	GO:0070696	transmembrane receptor protein serine/threonine kinase binding	422581, 396361, 419896, 374068, 395822, 417831	0.527421	17	2549	6	12303
GO:MF	GO:0180009	broad specificity neutral L-amino acid:basic L-amino acid antiporter activity	415768	0.527421	1	2549	1	12303
GO:MF	GO:0051908	double-stranded DNA 5'-3' DNA exonuclease activity	421505	0.527421	1	2549	1	12303
GO:MF	GO:0051996	squalene synthase [NAD(P)H] activity	422038	0.527421	1	2549	1	12303
GO:MF	GO:0051978	lysophospholipid:sodium symporter activity	419679	0.527421	1	2549	1	12303
GO:MF	GO:0106162	mRNA N-acetyltransferase activity	426609	0.527421	1	2549	1	12303
GO:MF	GO:1901235	(R)-carnitine transmembrane transporter activity	100857521	0.527421	1	2549	1	12303
GO:MF	GO:0090556	phosphatidylserine floppase activity	373945	0.527421	1	2549	1	12303
GO:MF	GO:0052909	18S rRNA (adenine(1779)-N(6)/adenine(1780)-N(6))-dimethyltransferase activity	427157	0.527421	1	2549	1	12303
GO:MF	GO:0140347	N-retinylidene-phosphatidylethanolamine flippase activity	424490	0.527421	1	2549	1	12303
GO:MF	GO:0052817	very long-chain fatty acyl-CoA hydrolase activity	769879	0.527421	1	2549	1	12303
GO:MF	GO:0140348	lysophosphatidylcholine flippase activity	419679	0.527421	1	2549	1	12303
GO:MF	GO:1902122	chenodeoxycholic acid binding	373902	0.527421	1	2549	1	12303
GO:MF	GO:0052757	chondroitin hydrolase activity	426739	0.527421	1	2549	1	12303
GO:MF	GO:0140431	DNA-(abasic site) binding	416015	0.527421	1	2549	1	12303
GO:MF	GO:0140483	kinetochore adaptor activity	395134	0.527421	1	2549	1	12303
GO:MF	GO:0140489	molecular template activity	420800	0.527421	1	2549	1	12303
GO:MF	GO:0140490	microtubule nucleator activity	420800	0.527421	1	2549	1	12303
GO:MF	GO:0052731	phosphocholine phosphatase activity	395650	0.527421	1	2549	1	12303
GO:MF	GO:0086041	voltage-gated potassium channel activity involved in SA node cell action potential depolarization	427478	0.527421	1	2549	1	12303
GO:MF	GO:0070694	5-hydroxymethyl-dUMP N-hydrolase activity	422556	0.527421	1	2549	1	12303
GO:MF	GO:0140545	ATP-dependent protein disaggregase activity	395853	0.527421	1	2549	1	12303
GO:MF	GO:0086059	voltage-gated calcium channel activity involved SA node cell action potential	395895	0.527421	1	2549	1	12303
GO:MF	GO:0070700	BMP receptor binding	422581, 419896, 374068, 395822	0.527421	10	2549	4	12303
GO:MF	GO:0141207	peptide lactyltransferase (ATP-dependent) activity	415668	0.527421	1	2549	1	12303
GO:MF	GO:0160134	protein-RNA sequence-specific adaptor activity	419815	0.527421	1	2549	1	12303
GO:MF	GO:0140776	protein-containing complex destabilizing activity	421626, 395853	0.527421	4	2549	2	12303
GO:MF	GO:0071837	HMG box domain binding	373976, 373941, 395533, 373969	0.527421	10	2549	4	12303
GO:MF	GO:0070853	myosin VI binding	101749531, 396049	0.527421	3	2549	2	12303
GO:MF	GO:0070856	myosin VI light chain binding	101749531	0.527421	1	2549	1	12303
GO:MF	GO:0071820	N-box binding	769039	0.527421	1	2549	1	12303
GO:MF	GO:0140954	histone H3K36 dimethyltransferase activity	421489	0.527421	1	2549	1	12303
GO:MF	GO:0071949	FAD binding	429474, 101751055, 424661, 423031, 424071, 424072, 770734, 419489, 420335, 420886	0.527421	35	2549	10	12303
GO:MF	GO:0140827	zinc chaperone activity	427347	0.527421	1	2549	1	12303
GO:MF	GO:0071617	lysophospholipid acyltransferase activity	421303, 421578, 772114, 770982	0.527421	11	2549	4	12303
GO:MF	GO:0071558	histone H3K27me2/H3K27me3 demethylase activity	418110	0.527421	1	2549	1	12303
GO:MF	GO:0140829	bicarbonate:monoatomic anion antiporter activity	424188, 769199, 428369, 425441	0.527421	9	2549	4	12303
GO:MF	GO:0140926	L-kynurenine transmembrane transporter activity	428731	0.527421	1	2549	1	12303
GO:MF	GO:0140858	histone H2AK15 ubiquitin ligase activity	770166	0.527421	1	2549	1	12303
GO:MF	GO:0140900	chloride:bicarbonate antiporter activity	424188, 769199, 428369, 425441	0.527421	9	2549	4	12303
GO:MF	GO:0051117	ATPase binding	396529, 396549, 418841, 424087, 395701, 427308, 396311, 420628, 428262, 416022, 373945, 396099, 395511, 423098, 422165	0.527421	50	2549	15	12303
GO:MF	GO:0070815	peptidyl-lysine 5-dioxygenase activity	417355	0.527421	1	2549	1	12303
GO:MF	GO:0141055	histone H3 ubiquitin ligase activity	420154	0.527421	1	2549	1	12303
GO:MF	GO:0140749	phlorizin hydrolase activity	424294	0.527421	1	2549	1	12303
GO:MF	GO:0140666	annealing activity	424611, 415577, 378910	0.527421	7	2549	3	12303
GO:MF	GO:0160129	protein-DNA covalent cross-linking activity	416015	0.527421	1	2549	1	12303
GO:MF	GO:0160121	bis(monoacylglycero)phosphate synthase activity	101752092	0.527421	1	2549	1	12303
GO:MF	GO:0160079	G protein-coupled glycine receptor activity	100859400	0.527421	1	2549	1	12303
GO:MF	GO:0051748	UTP-monosaccharide-1-phosphate uridylyltransferase activity	373900	0.527421	1	2549	1	12303
GO:MF	GO:0070704	sterol desaturase activity	100857756	0.527421	1	2549	1	12303
GO:MF	GO:0086007	voltage-gated calcium channel activity involved in cardiac muscle cell action potential	768444, 395895	0.527421	4	2549	2	12303
GO:MF	GO:0086006	voltage-gated sodium channel activity involved in cardiac muscle cell action potential	419744, 419774	0.527421	3	2549	2	12303
GO:MF	GO:0080146	L-cysteine desulfhydrase activity	424716	0.527421	1	2549	1	12303
GO:MF	GO:0080132	fatty acid 2-hydroxylase activity	415687	0.527421	1	2549	1	12303
GO:MF	GO:0141148	enoyl-[acyl-carrier-protein] reductase (NADPH) activity	419601	0.527421	1	2549	1	12303
GO:MF	GO:0072571	mono-ADP-D-ribose binding	424835	0.527421	1	2549	1	12303
GO:MF	GO:0140699	cyclic GMP-AMP synthase activity	421864	0.527421	1	2549	1	12303
GO:MF	GO:0141108	transporter regulator activity	422108, 430463, 395301, 417554, 404771, 416173, 395554, 395902, 416567, 419744, 417429, 396282, 777580, 112530700, 423385, 419774, 770406, 396068, 395695, 416610, 395133, 421377, 768853	0.527421	90	2549	23	12303
GO:MF	GO:0141058	histone H4 demethylase activity	418110, 417355	0.527421	4	2549	2	12303
GO:MF	GO:0160166	2-oxoadipate dehydrogenase activity	426076	0.527421	1	2549	1	12303
GO:MF	GO:1903135	cupric ion binding	396452, 100859261	0.527421	3	2549	2	12303
GO:MF	GO:1905594	resveratrol binding	420886	0.527421	1	2549	1	12303
GO:MF	GO:1903924	estradiol binding	395641	0.527421	1	2549	1	12303
GO:MF	GO:0062186	anandamide epoxidase activity	417981	0.527421	1	2549	1	12303
GO:MF	GO:0062181	1-alpha,25-dihydroxyvitamin D3 23-hydroxylase activity	395827	0.527421	1	2549	1	12303
GO:MF	GO:0062180	25-hydroxycholecalciferol-23-hydroxylase activity	395827	0.527421	1	2549	1	12303
[truncated: 10,568 more rows]
