# Supplementary material for: Transcriptional effects of influenza virus M1 and NP gene expression in DF-1 cells and their immunogenicity in cognate B21 chickens
Source: BMC Vet Res. 2026 Apr 7;22:281. doi: 10.1186/s12917-026-05433-8 (PMC13191996; doi:10.1186/s12917-026-05433-8)
Supplement: Supplementary file 6 — Additional file 6. Quantitative analysis of vaccine-induced immune responses. Raw data containing area and intensity values representing antibody responses induced by M1 and NP vaccines, including measurements post-viral challenge. [file 12917_2026_5433_MOESM6_ESM.xlsx]

## Sheet: Additional file 6
Additional file 6. Area and intensity values induced by M1 and NP vaccines along with challenge
	Area (μm2)	Intensity value (A.U.)	Intensity/Area	Average Intensity/area±stdev
(A) Negative serum DF-1_pM1	154.48	451.01	2.92	3.89±1.84
	167.53	341.55	2.04
	188.09	1230.06	6.54
	141.98	712.73	5.02
	170.44	502.42	2.95
(A) DF-1_pM1 vaccine only	158.35	12035.4	76.01	86.01±7.70
	154.67	12808.5	82.81
	157.05	13249.1	84.36
	154.68	14034.9	90.74
	152.48	14654	96.11
(A) DF-1_pM1 post challenge	151.26	17586.8	116.27	97.86±19.99
	156.84	11498.7	73.31
	156.14	18695.7	119.74
	157.3	13331.4	84.75
	150.31	14312.2	95.22
(A) Negative serum DF-1-_pNP	156.31	1037.17	6.64	6.81±0.35
	154.41	972.82	6.3
	152.45	1095.5	7.19
	150.41	1057.85	7.03
	154.62	1068.92	6.91
(A) DF-1_pNP vaccine only	150.71	22110.3	146.71	184.17±40.69
	148.55	31450.1	211.71
	152.54	25203.2	165.22
	149.39	36081.4	241.53
	163.63	25469.7	155.66
(A) DF-1_pNP post challenge	154.16	28475	184.71	250.13±48.60
	158.69	45444.5	286.38
	152.29	35795.8	235.05
	147.81	45623	308.66
	142.57	33626.6	235.86
(B) Negative control (DF-1_pM1)	182.59	1060.47	5.81	6.80±0.99
	119.57	932.02	7.79
	139.77	805.81	5.77
	141.84	976.79	6.89
	136.88	1060.58	7.75
(B) Negative control post challenge (DF-1_pM1)	150	1117.49	7.45	7.31±0.79
	154.56	1249.73	8.09
	159.13	1215.5	7.64
	150.35	1110.92	7.39
	153.26	916	5.98
(B) Negative control_DF-1_pNP	171.82	1032.25	6.01	7.24±1.02
	148.55	1068.02	7.19
	158.45	1077	6.8
	148.23	1098.59	7.41
	130.67	1148.08	8.79
(B) Negative control post challenge (DF-1_pNP)	156.83	6020.93	38.39	31.21±7.44
	180.21	3631.82	20.15
	155.77	4983.01	31.99
	148.02	4171.5	28.18
	162.93	6082.74	37.33
