# Supplementary material for: Transcriptional effects of influenza virus M1 and NP gene expression in DF-1 cells and their immunogenicity in cognate B21 chickens
Source: BMC Vet Res. 2026 Apr 7;22:281. doi: 10.1186/s12917-026-05433-8 (PMC13191996; doi:10.1186/s12917-026-05433-8)
Supplement: Supplementary file 7 — Additional file 7. Primers used in this study. List of oligonucleotide primers and sequences used for the cloning and construction of M1 and NP expression vectors, along with RT-qPCR primers. [file 12917_2026_5433_MOESM7_ESM.xlsx]

## Sheet: Additional file 7
Additional file 7. Primers used in this study
Usage	Name	Sequence (5'-3')	Reference
Cell-line development expressing the M1 gene (DF-1_M1)	EcoRI_M1_F	TCGAGAATTCACCATGGGTATGAGCCTTCTAACCGAGGTCGAAACGT	This study
	ApaI_M1_R	TCGAGGGCCCTCACTTGAACCGCTGCAGCTG
Cell-line development expressing the NP gene (DF-1_NP)	EcoRI_NP_F	TCGAGAATTCACCATGGGTATGGCGTCTCAAGGCACCAAACGA
	ApaI_NP_R	TCGAGGGCCCTCAACTGTCATATTCCTCTGCATTGTCTCC
RT-qPCR primers for GAPDH*	GAPDH_F	TGCCATCACAGCCACACAGAAG	Liu et al., 2010.
	GAPDH_R	ACTTTCCCCACAGCCTTAGCAG
RT-qPCR primers for IL-12p40*	IL-12p40_F	CGAAGTGAAGGAGTTCCCAGAT
	IL-12p40_R	GACCGTATCATTTGCCCATTG
RT-qPCR primers for IL-10*	IL-10_F	GCTGAGGGTGAAGTTTGAGGAA
	IL-10_R	GAAGCGCAGCATCTCTGACA
RT-qPCR primers for IFN-γ	IFN-γ_F	AAGTCAAAGCCGCACATCAAAC
	IFN-γ_R	CTGGATTCTCAAGTCGTTCATCG
RT-qPCR primers for IL-4	IL-4_F	AATGACATCCAGGGAGAGGTTTC
	IL-4_R	AGGCTTTGCATAAGAGCTCAGTTT
RT-qPCR primers for IL-2	IL2_F	TTCTGGGACCACTGTATGCTCTT
	IL2_R	TACCGACAAAGTGAGAATCAATCAG
RT-qPCR primers for perforin	perforin_F	ATGGCGCAGGTGACAGTGA	Boodhoo et al., 2022.
	perforin_R	TGGCCTGCACCGGTAATTC
RT-qPCR primers for granzyme	granzyme_F	TGGGTGTTAACAGCTGCTCATTGC
	granzyme_R	CACCTGAATCCCCTCGACATGAGT
RT-qPCR primers for TNF-α*	TNF-α_F	CTTCTGAGGCATTTGGAAGC	Nang et al., 2011.
	TNF-α_R	ACTGGGCGGTCATAGAACAG
RT-qPCR primers for IL-6*	IL-6_F	GCGAGAACAGCATGGAGATG	Akanuma et al., 2026.
	IL-6_R	GTAGGTCTGAAAGGCGAACAG
RT-qPCR primers for IL-15*	IL-15_F	TCTGTTCTTCTGTTCTGAGTGATG	Lillehoj et al., 2001.
	IL-15_R	AGTGATTTGCTTCTGTCTTTGGTA
* indicates genes that were successfully amplified and analyzed in this study. Unmarked genes were evaluated but showed no detectable expression in the DF-1 cell line.
